# Supplementary material for: Patterned sequence in the transcriptome of vascular plants
Source: BMC Genomics. 2007 Jun 15;8:173. doi: 10.1186/1471-2164-8-173 (PMC1940011; doi:10.1186/1471-2164-8-173)
Supplement: Additional File 1 — Observed and expected per-megabase frequencies by motif length in a subset of 12 genera. This Excel table lists total per-megabase frequencies of repeated motifs, grouped by motif length, in 12 of the 88 total genera. For comparison, it also lists the frequencies expected by chance under Equations 1 and 2 for random sequences matched in length to the observed sequences. [file 1471-2164-8-173-S1.xls]

## Sheet: tableEX.txt
	Zero mismatches			One mismatch			Two mismatches
Motif length	Observed	Expected	Obs:Exp	Observed	Expected	Obs:Exp	Observed	Expected	Obs:Exp
5	245.976	0.9365	262.641	3288.71	29.03	113.275	-	-	-
6	173.975	0.0583	2983.98	1562.91	2.157	724.506	-	-	-
7	34.718	0.003629	9565.67	429.127	0.1561	2749.63	21.29	3.129	6.805
8	46.704	14.96	3.121	384.349	374.1	1.027	4.352	0.2551	17.062
9	30.05	3.731	8.053	225.419	104.5	2.158	3.103	0.02014	154.078
10	5.946	0.9304	6.39	45.238	28.84	1.569	558.807	405.6	1.378
11	2.443	0.232	10.53	15.644	7.887	1.983	205.701	122.7	1.676
12	5.474	0.05784	94.634	19.008	2.14	8.882	181.269	36.5	4.967
13	1.06	0.01442	73.523	3.336	0.5769	5.784	29.961	10.7	2.8
14	0.922	0.003596	256.284	2.004	0.1546	12.961	12.274	3.1	3.96
15	1.682	0.0008965	1876.21	3.78	0.04124	91.67	17.248	0.8885	19.414
16	0.522	0.0002235	2334.52	1.166	0.01095	106.437	3.081	0.2524	12.209
17	0.461	5.573e-05	8267.59	0.877	0.002898	302.66	2.098	0.07111	29.508
18	1.277	1.39e-05	91889.1	2.676	0.0007642	3501.23	5.313	0.0199	266.996
19	0.472	3.464e-06	136205	0.872	0.0002009	4337.57	1.571	0.005533	283.959
20	0.455	8.637e-07	527024	0.922	5.269e-05	17490.2	1.477	0.00153	965.338
