# Supplementary material for: Patterned sequence in the transcriptome of vascular plants
Source: BMC Genomics. 2007 Jun 15;8:173. doi: 10.1186/1471-2164-8-173 (PMC1940011; doi:10.1186/1471-2164-8-173)
Supplement: Additional File 2 — Per-megabase frequency of canonical motifs in perfect microsatellites in 88 genera of vascular plants. This Excel table lists numerical values of the eight quantities defined in the Abbreviations for all canonical motifs from one to six bases long observed in perfect microsatellites in the 88 genera examined. Canonical motifs are motifs in their lexicographically least form, considering all possible rotations and reverse complementation. For example, AC is the canonical form of AC, CA, GT, and TG. [file 1471-2164-8-173-S2.xls]

## Sheet: revtableA0.txt
Motif	Type	Mean	Acorus	Adiantum	Aegilops	Allium	Amborella	Ananas	Antirrhinum	Aquilegia	Arabidopsis	Asparagus	Avena	Beta	Brassica	Bruguiera	Capsicum	Ceratopteris	Cichorium	Citrus	Cryptomeria	Cucumis	Cycas	Cynodon	Eragrostis	Eschscholzia	Eucalyptus	Euphorbia	Festuca	Fragaria	Gerbera	Ginkgo	Glycine	Gnetum	Gossypium	Hedyotis	Helianthus	Hordeum	Ipomoea	Juglans	Lactuca	Liriodendron	Lolium	Lotus	Lycopersicon	Lycoris	Malus	Manihot	Medicago
A	simpfreq	11.43	4.02	0.564	0.663	1.798	2.42	18.18	9.448	10.398	18.224	7.341	23.125	6.186	9.543	0	17.583	8.994	5.165	24.584	0	15.477	5.008	48.885	4.124	0.728	2.749	12.876	3.365	5.534	20.543	5.716	26.82	2.603	29.076	18.627	11.043	25.931	6.37	3.822	10.626	7.086	1.16	3.941	12.586	3.216	10.047	5.392	26.86
A	compfreq	50.077	41.124	2.818	7.958	17.728	47.052	83.392	32.042	38.349	98.481	51.384	21.26	49.079	42.811	23.511	37.345	44.25	8.264	88.415	12.905	66.492	19.122	453.542	19.796	20.374	13.743	52.045	12.019	21.583	53.411	28.059	102.544	14.75	132.939	67.644	60.298	99.692	31.985	27.391	50.853	31.886	14.214	36.704	63.722	53.389	49.511	38.376	67.193
A	totfreq	61.507	45.144	3.382	8.621	19.526	49.472	101.573	41.49	48.747	116.705	58.724	44.385	55.265	52.353	23.511	54.928	53.244	13.429	112.999	12.905	81.969	24.131	502.427	23.92	21.102	16.492	64.92	15.384	27.117	73.954	33.774	129.364	17.353	162.015	86.271	71.341	125.623	38.355	31.212	61.479	38.971	15.374	40.645	76.309	56.605	59.558	43.768	94.053
A	fracsimp	0.173	0.089	0.167	0.077	0.092	0.049	0.179	0.228	0.213	0.156	0.125	0.521	0.112	0.182	0	0.32	0.169	0.385	0.218	0	0.189	0.208	0.097	0.172	0.034	0.167	0.198	0.219	0.204	0.278	0.169	0.207	0.15	0.179	0.216	0.155	0.206	0.166	0.122	0.173	0.182	0.075	0.097	0.165	0.057	0.169	0.123	0.286
A	simprepe	20.333	16.615	15	20	17.857	17.444	19.826	23.145	17.218	19.354	19.833	21.774	19.356	25.637	0	20.221	36.48	21.4	18.716	0	22.259	18.727	18.333	17.4	20	15.667	18.391	21.543	17.7	19.6	20.455	19.939	18.667	18.764	19.386	17.646	20.759	21.355	16.667	17.159	17.091	17.25	17.784	22.239	21.6	19.387	18.176	19.583
A	comprepe	10.628	9.481	8.9	9.333	10.014	9.046	10.408	12.603	9.958	10.328	9.393	12.07	10.095	11.896	8.517	10.633	15.732	10.875	10.368	8.6	11.397	8.952	11.521	9.917	8.964	11.333	9.905	9.92	9.923	10.672	10.778	10.349	9.647	10.647	10.478	10.17	12.754	9.936	9.488	9.814	9.283	8.837	9.318	11.415	9	10.189	9.959	10.64
A	simppoly	0.092	0	0	0	0.071	0	0.043	0.116	0.213	0.151	0	0.048	0.044	0.13	0	0.106	0.12	0	0.143	0	0.185	0	0.111	0	0	0	0.092	0.057	0.1	0.053	0	0.109	0	0.138	0.018	0.133	0.123	0.226	0.167	0.159	0	0	0.333	0.122	0	0.09	0	0.194
A	comppoly	0.101	0.098	0	0	0.007	0.029	0.071	0.103	0.174	0.163	0.06	0.035	0.062	0.173	0	0.113	0.073	0	0.19	0.133	0.043	0.143	0.009	0	0.107	0.067	0.111	0.072	0.077	0.077	0.074	0.112	0	0.138	0.048	0.173	0.104	0.152	0.07	0.156	0.051	0	0.305	0.144	0.12	0.114	0.107	0.19
C	simpfreq	2.144	1.237	0	0.663	0.128	0	0	0.685	0.154	9.585	1.529	0	1.237	2.614	0	0.156	8.274	0	1.906	0	0.573	0	28.516	0	0.364	0	0.703	0.865	0.553	0.548	0.52	2.387	0.868	5.808	0.98	3.811	18.042	2.055	0	0.422	0	0	1.082	0.79	2.573	1.403	0	1.109
C	compfreq	17.495	3.71	0.282	1.99	0.899	3.764	1.976	5.477	1.544	35.46	5.505	2.238	11.41	6.405	9.729	4.046	89.22	0	8.944	1.291	3.439	3.642	376.141	0.825	1.091	7.33	2.867	2.788	6.641	12.326	4.157	10.72	0	64.407	7.189	22.086	204.124	5.342	6.37	5.144	2.255	0.58	3.786	3.899	4.503	11.088	3.489	12.279
C	totfreq	19.64	4.947	0.282	2.653	1.028	3.764	1.976	6.162	1.699	45.045	7.035	2.238	12.648	9.02	9.729	4.201	97.494	0	10.85	1.291	4.012	3.642	404.658	0.825	1.455	7.33	3.571	3.654	7.194	12.873	4.676	13.107	0.868	70.216	8.17	25.898	222.166	7.397	6.37	5.566	2.255	0.58	4.868	4.689	7.076	12.491	3.489	13.387
C	fracsimp	0.137	0.25	0	0.25	0.125	0	0	0.111	0.091	0.213	0.217	0	0.098	0.29	0	0.037	0.085	0	0.176	0	0.143	0	0.07	0	0.25	0	0.197	0.237	0.077	0.043	0.111	0.182	1	0.083	0.12	0.147	0.081	0.278	0	0.076	0	0	0.222	0.168	0.364	0.112	0	0.083
C	simprepe	17.069	15.5	0	15	18	0	0	16.2	16.333	19.494	18	0	17.778	16.8	0	19	17.783	0	17.897	0	15	0	17.19	0	17	0	17	16.222	26	18.5	16	16.746	16	17.243	16	17.051	17.502	17.1	0	16.4	0	0	17	16.562	17.5	15.742	0	17.654
C	comprepe	9.946	9.75	9	9.333	8.286	9.5	10.4	10.125	9.767	10.926	10.611	10.5	10.06	10.173	9.542	10.423	10.274	0	10.284	8.333	10.333	8.75	11.491	17	9	10.125	11.283	10.172	10.583	11.133	12.25	10.12	0	10.142	8.864	9.951	10.554	10.077	9.3	9.098	8.429	8	10.286	10.076	9.143	9.784	8.909	9.778
C	simppoly	0.092	0	0	0	0	0	0	0	0	0.03	0	0	0	0.15	0	1	0	0	0.077	0	0	0	0	0	0	0	0	0	0	0.5	0	0.111	1	0.041	0	0.077	0.053	0.133	0	0	0	0	0.143	0	0.5	0.161	0	0.077
C	comppoly	0.09	0	0	0	0.286	0.071	0.2	0.025	0.167	0.035	0.056	0	0.036	0.082	0.125	0	0.016	0	0.153	0	0	0	0.014	0	0.333	0.125	0.075	0.034	0.083	0.133	0	0.046	0	0.053	0.091	0.027	0.073	0.051	0	0.131	0.143	0	0.224	0.089	0.143	0.09	0.273	0.083
AC	simpfreq	1.862	2.474	3.382	3.316	0.514	1.882	1.976	4.519	0.927	1.316	1.223	2.238	0.825	1.699	4.054	1.4	1.079	0	3.226	0.43	0.573	0.911	0	3.299	0.728	0.916	0.541	0.577	0.553	1.096	3.118	2.424	0.868	1.031	2.614	2.248	3.821	0.89	0	2.108	2.899	0.58	1.545	0.395	0.643	1.946	0.951	1.535
AC	compfreq	19.027	15.151	25.08	19.232	11.048	27.962	17.39	22.731	11.994	22.666	9.482	22.752	16.497	23.595	30.402	16.961	12.951	5.165	19.306	8.173	14.903	10.472	67.896	14.847	5.821	4.581	7.79	13.365	14.942	29.308	9.872	31.669	14.75	20.209	15.686	26.875	34.174	16.575	6.37	28.42	16.748	11.313	21.404	14.166	16.081	19.325	6.66	22.213
AC	totfreq	20.889	17.625	28.462	22.548	11.562	29.845	19.366	27.249	12.92	23.983	10.705	24.99	17.322	25.294	34.456	18.361	14.03	5.165	22.531	8.603	15.477	11.382	67.896	18.146	6.549	5.497	8.331	13.942	15.496	30.403	12.99	34.093	15.618	21.24	18.3	29.123	37.995	17.465	6.37	30.529	19.647	11.893	22.95	14.561	16.724	21.271	7.612	23.748
AC	fracsimp	0.084	0.14	0.119	0.147	0.044	0.063	0.102	0.166	0.072	0.055	0.114	0.09	0.048	0.067	0.118	0.076	0.077	0	0.143	0.05	0.037	0.08	0	0.182	0.111	0.167	0.065	0.041	0.036	0.036	0.24	0.071	0.056	0.049	0.143	0.077	0.101	0.051	0	0.069	0.148	0.049	0.067	0.027	0.038	0.091	0.125	0.065
AC	simprepe	10.729	10.875	8.833	13.4	14.25	9.143	14.8	10	9.667	9.5	9.75	8.5	9	10.192	11.4	11.222	10.333	0	10.515	20	9	10.5	0	11.75	12	18	9.4	8.833	14	8	10.5	9.188	10	9.333	8.75	10.522	10.111	9.231	0	8.96	11.778	10	10.9	8.375	29	10.488	8	9.722
AC	comprepe	4.944	4.714	5.146	4.379	4.942	5.029	5.205	4.982	4.807	4.428	4.871	4.607	4.625	4.49	5.907	4.642	7.139	4.8	5.147	4.474	5.038	5.043	4.46	4.111	6.125	4	4.826	4.396	4.407	5.673	5.211	4.862	4.588	4.662	5.229	4.72	4.614	4.674	4.8	4.947	5.731	4.282	4.643	4.526	7.24	4.951	5.19	4.482
AC	simppoly	0.13	0	0	0	0	0	0.2	0.121	0.167	0.188	0	0	0	0.192	0.1	0.222	0	0	0.333	0	0	0	0	0.25	0	0	0.3	0.5	0	0	0	0.141	0	0.133	0.125	0.174	0.287	0	0	0.32	0	0	0.15	0.25	1	0.279	0.333	0.194
AC	comppoly	0.119	0.143	0.022	0.103	0.012	0.048	0.227	0.151	0.253	0.189	0.129	0.131	0.108	0.241	0.093	0.128	0.028	0	0.266	0.053	0.077	0.043	0.02	0.111	0.062	0	0.16	0.18	0.148	0.121	0.105	0.121	0.059	0.16	0.083	0.16	0.169	0.211	0.1	0.163	0.096	0.051	0.152	0.171	0.08	0.204	0.048	0.215
AG	simpfreq	18.268	49.782	11.272	1.99	0	77.166	45.056	10.407	22.186	15.056	33.032	2.984	7.836	35.752	89.18	8.558	5.396	11.363	12.805	1.721	14.33	2.732	1.358	7.423	87.68	54.974	8.872	6.346	24.35	26.842	4.157	26.024	7.809	4.09	12.418	8.6	10.542	25.136	34.397	19.734	48.956	5.801	12.595	3.85	16.081	46.841	18.078	18.035
AG	compfreq	67.408	96.782	36.352	17.906	17.599	246.822	112.244	47.241	84.316	114.525	80.44	13.8	177.206	115.426	206.331	49.326	35.616	18.594	57.77	12.905	59.041	17.301	44.811	33.818	277.958	123.691	48.853	24.903	63.643	40.264	18.186	86.521	40.779	41.14	46.403	44.857	54.975	101.229	93.637	56.25	99.521	19.145	60.967	38.352	70.114	155.683	67.554	71.244
AG	totfreq	85.677	146.564	47.624	19.896	17.599	323.988	157.3	57.648	106.501	129.581	113.472	16.784	185.042	151.178	295.511	57.884	41.012	29.957	70.575	14.626	73.371	20.033	46.169	41.241	365.638	178.665	57.725	31.249	87.993	67.106	22.343	112.545	48.588	45.229	58.821	53.457	65.518	126.365	128.035	75.984	148.477	24.946	73.562	42.202	86.195	202.523	85.632	89.278
AG	fracsimp	0.187	0.34	0.237	0.1	0	0.238	0.286	0.181	0.208	0.116	0.291	0.178	0.042	0.236	0.302	0.148	0.132	0.379	0.181	0.118	0.195	0.136	0.029	0.18	0.24	0.308	0.154	0.203	0.277	0.4	0.186	0.231	0.161	0.09	0.211	0.161	0.161	0.199	0.269	0.26	0.33	0.233	0.171	0.091	0.187	0.231	0.211	0.202
AG	simprepe	13.434	12.242	11.2	34.667	0	12.077	13.561	9.816	12.455	10.913	11.426	19	11.632	10.651	12.432	19.4	18.733	15.091	12.004	31.75	10.72	8.667	10	12.111	10.68	12.517	11.787	13.864	10.25	20.898	10.875	13.64	9.222	11.891	24.211	11.136	14.926	10.831	11.185	15.573	15.033	17.15	11.368	16.821	12.6	12.039	11.281	13.662
AG	comprepe	5.373	6.431	5.093	5.333	4.161	5.572	6.701	4.881	5.744	4.829	5.278	5.297	4.499	5.074	6.774	5.839	6.636	4.889	5.283	5.233	6.485	6.553	4.182	5.463	5.31	5.933	4.869	4.95	5.157	7.088	4.943	5.363	4.872	4.703	5.789	5.155	5.274	5.481	5.857	6.487	6.11	4.909	5.133	4.915	5.339	5.822	5.376	5.288
AG	simppoly	0.129	0.087	0.05	0	0	0.087	0.184	0.145	0.267	0.186	0.139	0	0.07	0.229	0.082	0.145	0.067	0	0.263	0.25	0.12	0	0	0	0.075	0	0.171	0.136	0.068	0.071	0.25	0.116	0	0.269	0.105	0.227	0.148	0.161	0.111	0.278	0.118	0	0.196	0.167	0.2	0.284	0.123	0.201
AG	comppoly	0.117	0.067	0.078	0.074	0.088	0.077	0.148	0.203	0.255	0.184	0.076	0.054	0.105	0.191	0.065	0.117	0.04	0	0.248	0	0.068	0.079	0	0.122	0.099	0.037	0.144	0.093	0.07	0.102	0.143	0.122	0.043	0.172	0.049	0.194	0.143	0.138	0.068	0.214	0.071	0.076	0.196	0.179	0.092	0.24	0.113	0.238
AT	simpfreq	4.255	1.546	0	0.663	2.312	6.184	3.557	2.465	2.831	3.373	1.835	3.357	1.375	3.987	6.486	3.423	0	1.033	7.869	2.151	6.305	3.642	0	0	0.728	0	4.003	0.769	5.534	4.382	9.872	14.357	1.735	7.699	7.189	3.42	2.299	5.137	8.918	1.518	1.288	0.58	4.173	7.651	14.795	5.114	4.44	4.178
AT	compfreq	22.982	14.842	4.791	9.285	13.488	16.132	26.48	16.706	17.244	29.413	15.599	19.768	14.985	17.974	27.565	22.251	4.317	7.231	30.596	16.777	30.953	21.399	25.8	7.423	13.825	0.916	23.425	9.327	19.37	24.377	35.333	51.784	12.147	41.483	22.548	33.325	20.023	44.176	35.671	28.42	7.408	10.153	23.954	28.974	56.605	27.561	18.712	36.24
AT	totfreq	27.237	16.388	4.791	9.948	15.801	22.316	30.037	19.17	20.075	32.786	17.434	23.125	16.36	21.961	34.051	25.674	4.317	8.264	38.465	18.928	37.259	25.041	25.8	7.423	14.553	0.916	27.429	10.096	24.904	28.76	45.206	66.141	13.882	49.182	29.737	36.745	22.323	49.313	44.589	29.938	8.696	10.733	28.127	36.624	71.4	32.675	23.152	40.418
AT	fracsimp	0.135	0.094	0	0.067	0.146	0.277	0.118	0.129	0.141	0.103	0.105	0.145	0.084	0.182	0.19	0.133	0	0.125	0.205	0.114	0.169	0.145	0	0	0.05	0	0.146	0.076	0.222	0.152	0.218	0.217	0.125	0.157	0.242	0.093	0.103	0.104	0.2	0.051	0.148	0.054	0.148	0.209	0.207	0.157	0.192	0.103
AT	simprepe	13.051	11.8	0	33	18.944	14.348	8.889	11.167	10.782	12.5	17.667	12.778	14.5	9.82	13.188	11.545	0	8	11.043	9.4	10.182	11.75	0	0	8.5	0	23.297	13.25	9.6	13.5	11.579	15.718	10.5	10.902	13	10.171	11.246	10.2	11	10.056	18.25	11	14.037	11.742	21.913	12.08	13	12.694
AT	comprepe	5.305	6.167	4.176	6	5.419	6.7	4.91	5.295	4.943	7.442	5.706	5.415	4.413	4.873	6.412	5.028	4.417	4.143	5.657	4.59	5.148	5.766	4.368	4.444	5.184	4	5.03	4.598	5.629	5.146	6.132	5.65	5.571	4.972	5.087	4.528	4.58	4.955	4.875	4.487	7.087	4.686	4.787	5.227	7.42	5.378	4.712	4.838
AT	simppoly	0.142	0	0	0	0.111	0.043	0.333	0.222	0.218	0.268	0	0.111	0	0.164	0.188	0.136	0	0	0.28	0	0.091	0.125	0	0	0	0	0.122	0	0	0.062	0.211	0.195	0	0.29	0.136	0.114	0.215	0.147	0.357	0.222	0	0	0.463	0.213	0.043	0.265	0.071	0.276
AT	comppoly	0.122	0	0	0.143	0.076	0.167	0.045	0.139	0.179	0.19	0.039	0.132	0.083	0.16	0.059	0.14	0	0	0.219	0.103	0.019	0.064	0	0.111	0.105	0	0.152	0.134	0.057	0.146	0.176	0.145	0.071	0.207	0.101	0.211	0.138	0.184	0.143	0.178	0.13	0	0.258	0.16	0.193	0.209	0.068	0.207
CG	simpfreq	0.042	0	0	0	0	0	0	0	0	0	0	0	0	0.065	0	0	0	0	0	0	0	0	0	0	0	0	0	0.192	0	0.274	0	0.038	0	0.034	0	0	0.318	0.068	0	0	0	0	0	0	0.643	0	0	0.043
CG	compfreq	4.602	2.164	3.1	26.528	0.514	0.269	3.557	0.685	0.515	0.864	1.529	3.73	1.925	0.654	2.432	0.934	2.159	1.033	1.173	0	0	0.455	24.442	20.62	0	6.414	0.541	16.057	0.553	2.739	0	2.273	1.735	5.018	0.654	1.075	26.533	0.548	0.637	0.422	0.644	12.763	0.464	0.543	0.643	1.267	0.634	4.136
CG	totfreq	4.644	2.164	3.1	26.528	0.514	0.269	3.557	0.685	0.515	0.864	1.529	3.73	1.925	0.719	2.432	0.934	2.159	1.033	1.173	0	0	0.455	24.442	20.62	0	6.414	0.541	16.249	0.553	3.013	0	2.311	1.735	5.052	0.654	1.075	26.851	0.616	0.637	0.422	0.644	12.763	0.464	0.543	1.286	1.267	0.634	4.178
CG	fracsimp	0.018	0	0	0	0	0	0	0	0	0	0	0	0	0.091	0	0	0	0	0	0	0	0	0	0	0	0	0	0.012	0	0.091	0	0.016	0	0.007	0	0	0.012	0.111	0	0	0	0	0	0	0.5	0	0	0.01
CG	simprepe	9.156	0	0	0	0	0	0	0	0	0	0	0	0	9	0	0	0	0	0	0	0	0	0	0	0	0	0	8	0	10	0	8	0	8	0	0	8.444	10	0	0	0	0	0	0	10	0	0	9
CG	comprepe	4.452	4.429	4.909	4.3	4.5	4	4.889	4.2	4.5	4.286	4.8	4.4	4.5	4	4.833	4.333	4.167	4	4.292	0	0	4	4.222	4.16	0	4.857	4	4.287	4	5.9	0	5	4	4.507	4	5.727	4.272	4.375	4	4	5	4.409	4.167	4.273	4	4.393	4	4.402
CG	simppoly	0.14	0	0	0	0	0	0	0	0	0	0	0	0	0	0	0	0	0	0	0	0	0	0	0	0	0	0	0	0	0	0	0	0	0	0	0	0.333	1	0	0	0	0	0	0	0	0	0	0
CG	comppoly	0.089	0	0	0.125	0	0	0.222	0	0	0.143	0.2	0.1	0	0.2	0	0	0	0	0.333	0	0	0	0	0.08	0	0	0	0.108	0	0	0	0.117	0	0.027	0	0.091	0.143	0	0	0.2	0	0.114	0.167	0	0	0.179	0	0.041
AAC	simpfreq	2.793	4.02	0.564	0.663	0.771	0.538	1.976	5.477	13.744	8.886	1.223	1.865	8.524	7.712	5.675	5.29	0	2.066	2.932	0	3.439	0	0	0.825	9.095	1.832	2.326	1.635	1.66	1.643	1.039	9.811	2.603	3.059	2.287	2.736	2.052	2.74	2.548	3.542	2.255	2.031	7.186	4.146	2.573	2.444	0.634	7.205
AAC	compfreq	17.592	20.098	4.791	15.917	11.048	10.755	19.366	26.976	44.732	38.998	14.069	13.054	33.544	26.928	19.052	21.629	4.317	17.561	22.287	9.894	16.623	7.74	23.084	13.197	36.382	5.497	12.876	8.846	14.942	15.065	12.99	43.753	25.162	20.312	18.627	27.07	22.747	16.369	13.377	27.914	9.018	8.122	25.036	23.1	10.935	16.473	10.149	39.395
AAC	totfreq	20.385	24.118	5.354	16.58	11.818	11.293	21.342	32.453	58.475	47.883	15.293	14.919	42.068	34.641	24.727	26.919	4.317	19.627	25.219	9.894	20.062	7.74	23.084	14.022	45.477	7.33	15.202	10.48	16.602	16.708	14.029	53.564	27.765	23.371	20.914	29.807	24.799	19.109	15.925	31.456	11.273	10.153	32.222	27.246	13.508	18.917	10.783	46.6
AAC	fracsimp	0.12	0.167	0.105	0.04	0.065	0.048	0.093	0.169	0.235	0.186	0.08	0.125	0.203	0.223	0.23	0.197	0	0.105	0.116	0	0.171	0	0	0.059	0.2	0.25	0.153	0.156	0.1	0.098	0.074	0.183	0.094	0.131	0.109	0.092	0.083	0.143	0.16	0.113	0.2	0.2	0.223	0.152	0.19	0.129	0.059	0.155
AAC	simprepe	5.849	5.692	5	6	5.667	5.5	7.6	5.55	6.251	5.926	5.25	6	6.21	5.695	6.643	5.412	0	5	5.95	0	6.667	0	0	5	5.64	5	5.884	6.412	6.333	5.5	5.5	5.764	5	5.528	6.286	5.857	6.138	5.575	5.25	5.643	6.286	6	5.978	5.607	6.25	5.759	5	5.71
AAC	comprepe	3.348	3.615	3.294	3.042	3.221	3.35	3.469	3.604	3.716	3.468	3.457	3.114	3.824	3.323	4.021	3.396	3.083	3.118	3.395	3.217	3.31	3.176	3.059	3.625	3.77	3	3.37	3.12	3.074	3.091	3.16	3.489	3.483	3.266	3.684	3.256	3.33	3.343	3.476	3.417	3.25	3.357	3.432	3.303	3.529	3.239	3.125	3.37
AAC	simppoly	0.156	0.154	0	0	0	0	0	0.2	0.356	0.25	0	0	0.161	0.22	0	0.088	0	0	0.267	0	0	0	0	0	0.04	0	0.233	0.176	0	0	0	0.17	0	0.326	0.286	0.179	0.276	0.15	0	0.262	0	0	0.226	0.155	0.5	0.352	0.5	0.308
AAC	comppoly	0.131	0.123	0	0.042	0.07	0.075	0.122	0.183	0.313	0.215	0.109	0.2	0.115	0.175	0.064	0.108	0.167	0.118	0.228	0.13	0.103	0.118	0	0.125	0.1	0	0.181	0.087	0.185	0.091	0.08	0.142	0.103	0.239	0.053	0.217	0.199	0.151	0.048	0.23	0.036	0.036	0.191	0.177	0.176	0.239	0.031	0.288
AAG	simpfreq	11.49	11.441	1.973	4.642	4.753	4.84	8.695	16.432	45.504	36.571	8.87	3.73	8.111	28.366	36.483	10.425	3.957	6.198	12.219	6.453	29.234	4.553	1.358	3.299	52.39	10.079	29.431	2.981	11.622	9.86	3.118	17.653	24.294	8.97	16.993	11.336	5.731	22.259	11.466	14.084	12.239	2.611	17.85	11.797	8.362	10.137	13.003	18.461
AAG	compfreq	51.101	52.565	20.853	30.507	38.025	51.623	50.984	42.586	135.945	140.482	52.301	24.244	62.826	100.197	89.586	47.459	22.305	36.155	47.604	33.123	98.019	20.033	25.8	36.292	149.894	36.649	82.449	26.249	61.982	38.346	15.069	78.755	67.676	51.897	60.128	36.648	51.19	58.491	45.226	55.997	63.127	32.488	64.522	55.775	43.097	57.385	49.794	74.271
AAG	totfreq	62.591	64.006	22.826	35.149	42.778	56.463	59.679	59.018	181.448	177.052	61.171	27.974	70.938	128.563	126.069	57.884	26.262	42.353	59.823	39.576	127.253	24.586	27.158	39.591	202.283	46.728	111.879	29.23	73.604	48.207	18.186	96.408	91.97	60.867	77.121	47.984	56.921	80.75	56.692	70.081	75.366	35.099	82.371	67.572	51.459	67.523	62.797	92.732
AAG	fracsimp	0.163	0.179	0.086	0.132	0.111	0.086	0.146	0.278	0.251	0.207	0.145	0.133	0.114	0.221	0.289	0.18	0.151	0.146	0.204	0.163	0.23	0.185	0.05	0.083	0.259	0.216	0.263	0.102	0.158	0.205	0.171	0.183	0.264	0.147	0.22	0.236	0.101	0.276	0.202	0.201	0.162	0.074	0.217	0.175	0.163	0.15	0.207	0.199
AAG	simprepe	5.989	5.622	6.857	7.143	5.378	5.278	7	6	6.383	5.958	5.793	5.3	5.492	5.834	7.089	5.94	5.455	5.333	6.196	5.867	6.941	5.4	5	6.75	5.903	6.727	6.906	5.742	6.286	5.722	6	6.137	5.393	6.142	5.885	5.922	6.204	6.28	5.944	6.587	6.184	5.556	6.251	5.527	5.846	5.879	5.805	6.134
AAG	comprepe	3.479	3.465	3.243	3.478	3.28	3.438	3.783	3.479	3.991	3.504	3.386	3.538	3.379	3.451	4.339	3.338	3.177	3.171	3.535	3.442	3.86	3.386	3.368	3.614	3.65	3.625	3.793	3.271	3.509	3.443	3.207	3.512	3.526	3.434	3.402	3.395	3.574	3.704	3.296	3.75	3.643	3.304	3.679	3.362	3.433	3.421	3.79	3.61
AAG	simppoly	0.15	0.054	0	0	0.054	0.111	0.045	0.183	0.321	0.244	0.138	0.1	0.153	0.221	0.067	0.045	0.182	0	0.28	0.133	0.039	0	0	0	0.097	0	0.257	0.097	0.095	0.139	0	0.157	0.036	0.341	0.115	0.198	0.216	0.206	0.167	0.15	0.105	0	0.242	0.226	0.154	0.286	0.146	0.27
AAG	comppoly	0.14	0.094	0.068	0.087	0.054	0.078	0.093	0.183	0.28	0.214	0.123	0.108	0.114	0.194	0.063	0.154	0	0.086	0.261	0.143	0.135	0.091	0	0.091	0.087	0	0.181	0.103	0.098	0.107	0.103	0.156	0.038	0.273	0.065	0.224	0.192	0.184	0.085	0.188	0.077	0.036	0.222	0.224	0.209	0.208	0.108	0.28
AAT	simpfreq	3.464	0.928	0	0	1.542	1.075	7.114	6.025	4.633	1.07	3.059	1.492	3.987	2.288	6.486	4.824	0.36	2.066	11.925	2.151	3.439	2.276	0	0	4.366	0	10.225	0.385	1.107	9.039	4.157	9.811	2.603	4.983	3.921	6.743	0.849	6.301	2.548	10.036	2.577	0.58	1.855	7.256	3.859	1.131	3.172	4.775
AAT	compfreq	16.996	7.73	2.254	4.642	10.148	10.755	20.156	18.623	20.693	21.062	15.904	9.698	18.834	16.405	20.674	19.762	3.238	5.165	40.615	10.324	30.953	15.48	9.505	4.124	8.732	2.749	26.347	5.481	6.641	30.951	16.627	47.692	18.221	28.595	21.895	33.716	13.868	25.958	17.199	28.252	8.696	7.832	19.241	23.643	43.097	15.251	13.321	38.329
AAT	totfreq	20.46	8.658	2.254	4.642	11.69	11.83	27.271	24.648	25.326	22.132	18.963	11.19	22.821	18.693	27.159	24.585	3.598	7.231	52.541	12.475	34.393	17.757	9.505	4.124	13.097	2.749	36.572	5.865	7.748	39.99	20.784	57.504	20.823	33.578	25.816	40.459	14.717	32.259	19.747	38.287	11.273	8.412	21.095	30.899	46.957	16.383	16.492	43.104
AAT	fracsimp	0.144	0.107	0	0	0.132	0.091	0.261	0.244	0.183	0.048	0.161	0.133	0.175	0.122	0.239	0.196	0.1	0.286	0.227	0.172	0.1	0.128	0	0	0.333	0	0.28	0.066	0.143	0.226	0.2	0.171	0.125	0.148	0.152	0.167	0.058	0.195	0.129	0.262	0.229	0.069	0.088	0.235	0.082	0.069	0.192	0.111
AAT	simprepe	6.254	5.333	0	0	5.667	6.5	6.389	6.5	5.9	5.308	6.1	6.5	6.069	5.571	7.75	6.484	15	6.5	6.471	7.6	5.333	5.8	0	0	5.417	0	7.598	5.5	5	5.697	6	6.737	5.667	7.172	5.75	5.812	5.542	5.87	5.25	6.202	8.75	5	6.083	6.231	6.5	6.16	7.2	6.312
AAT	comprepe	3.412	3.4	3	3.143	3.215	3.5	3.608	3.478	3.53	3.201	3.462	3.115	3.299	3.311	4.176	3.354	3.111	4	3.688	3.083	3.389	3.5	3	3	3.417	3.667	3.789	3.193	3.333	3.885	3.188	3.522	3.333	3.361	3.448	3.406	3.378	3.449	3.593	3.803	3.815	3.148	3.369	3.449	3.149	3.359	3.548	3.438
AAT	simppoly	0.168	0.333	0	0	0	0	0.167	0.182	0.356	0.231	0	0	0.069	0.371	0	0.097	0	0	0.295	0.4	0	0	0	0	0	0	0.212	0.25	0	0.152	0	0.205	0.333	0.297	0.083	0.304	0.25	0.239	0	0.185	0.125	0	0.167	0.218	0.167	0.28	0.1	0.268
AAT	comppoly	0.115	0.08	0	0	0.089	0.05	0	0.132	0.214	0.162	0.077	0.192	0.073	0.235	0.039	0.118	0	0.2	0.239	0.083	0.056	0	0	0	0.042	0	0.17	0.053	0	0.115	0.156	0.143	0.238	0.216	0.09	0.214	0.156	0.198	0.111	0.155	0	0	0.313	0.186	0.104	0.178	0.095	0.232
ACC	simpfreq	4.862	8.349	3.945	5.969	1.028	3.226	1.581	5.203	10.861	4.402	3.059	1.119	6.874	7.582	8.513	4.512	1.799	9.297	3.372	1.721	4.012	0.455	0	4.124	17.827	2.749	3.841	2.788	7.194	5.478	2.598	7.804	0.868	3.815	4.575	12.998	4.528	3.288	4.459	20.24	4.187	2.901	11.513	4.195	0.643	6.879	3.806	5.628
ACC	compfreq	22.067	30.611	5.918	26.528	14.259	12.368	11.462	20.951	30.679	28.96	10.705	7.46	30.52	30.785	19.863	21.784	8.274	28.924	18.084	8.603	21.209	8.195	36.664	22.27	33.835	9.162	15.31	19.711	20.476	23.556	5.196	37.389	7.809	18.525	19.607	51.6	36.19	19.246	24.206	56.756	5.153	18.275	40.413	20.78	9.005	27.652	18.078	28.779
ACC	totfreq	26.929	38.96	9.863	32.496	15.287	15.594	13.042	26.154	41.54	33.362	13.763	8.579	37.393	38.366	28.376	26.297	10.073	38.221	21.456	10.324	25.221	8.651	36.664	26.394	51.662	11.911	19.152	22.499	27.671	29.034	7.794	45.192	8.676	22.34	24.182	64.598	40.719	22.533	28.664	76.996	9.34	21.175	51.926	24.976	9.649	34.531	21.884	34.407
ACC	fracsimp	0.174	0.214	0.4	0.184	0.067	0.207	0.121	0.199	0.261	0.132	0.222	0.13	0.184	0.198	0.3	0.172	0.179	0.243	0.157	0.167	0.159	0.053	0	0.156	0.345	0.231	0.201	0.124	0.26	0.189	0.333	0.173	0.1	0.171	0.189	0.201	0.111	0.146	0.156	0.263	0.448	0.137	0.222	0.168	0.067	0.199	0.174	0.164
ACC	simprepe	5.582	5.778	5.643	5.556	5.375	6	6.25	5.395	6.142	5.411	5.7	5	5.92	5.526	5.714	5.552	5	5.444	5.87	6.5	5.429	6	0	5.6	5.612	5.667	5.93	5.448	6	5.4	5.2	5.757	5	5.856	5	5.353	5.711	5.438	6.143	5.737	5.923	5.2	5.604	5.306	5	5.704	5.167	5.508
ACC	comprepe	3.339	3.616	3.048	3.2	3.171	3.522	3.517	3.438	3.711	3.283	3.514	3.1	3.333	3.268	3.735	3.35	3.043	3.357	3.3	3.2	3.243	3.056	3.185	3.296	3.634	3.4	3.336	3.254	3.351	3.198	3	3.401	3	3.28	3.483	3.337	3.3	3.342	3.368	3.539	3.062	3.222	3.495	3.387	3.071	3.424	3.544	3.364
ACC	simppoly	0.185	0.111	0	0.333	0	0.417	0.25	0.158	0.327	0.262	0.2	0.333	0.14	0.224	0.048	0.138	0	0.111	0.348	0	0	0	0	0.4	0.061	0.333	0.268	0.172	0	0.15	0.2	0.18	0	0.378	0.071	0.211	0.219	0.25	0.143	0.229	0.077	0.1	0.268	0.235	0	0.303	0	0.295
ACC	comppoly	0.136	0.071	0.095	0.075	0.153	0.065	0.069	0.157	0.339	0.219	0.029	0.1	0.086	0.204	0.082	0.179	0	0.25	0.332	0.2	0.054	0.111	0.037	0.037	0.065	0	0.216	0.117	0.027	0.174	0.1	0.167	0	0.245	0.05	0.203	0.192	0.235	0	0.175	0	0.048	0.199	0.197	0.214	0.25	0.123	0.258
ACG	simpfreq	1.834	2.474	0.282	8.621	0.642	0	9.09	0.959	0.412	1.234	0.918	0.373	0.962	1.895	6.08	0.311	1.439	1.033	1.271	0.43	2.293	0	0	4.949	0.364	5.497	1.028	3.269	1.66	1.37	0	2.121	2.603	0.55	0.98	0.586	4.847	1.233	2.548	0.759	0.966	4.061	0.773	0.395	0.643	1.946	0	0.767
ACG	compfreq	9.303	9.585	0.282	33.823	3.982	0.269	19.761	4.519	3.655	8.968	12.54	9.325	7.974	11.307	9.729	4.512	3.238	3.099	4.594	1.721	8.598	3.642	4.074	15.672	5.821	20.157	4.382	15.48	11.068	9.587	1.559	9.584	10.412	5.052	5.229	3.616	28.443	8.63	10.192	5.735	4.509	14.794	4.327	3.11	2.573	9.866	1.586	4.05
ACG	totfreq	11.137	12.059	0.564	42.444	4.625	0.269	28.851	5.477	4.067	10.202	13.458	9.698	8.936	13.203	15.809	4.824	4.677	4.132	5.865	2.151	10.891	3.642	4.074	20.62	6.185	25.654	5.41	18.749	12.729	10.956	1.559	11.705	13.015	5.602	6.209	4.202	33.289	9.863	12.74	6.494	5.475	18.855	5.1	3.504	3.216	11.812	1.586	4.818
ACG	fracsimp	0.15	0.205	0.5	0.203	0.139	0	0.315	0.175	0.101	0.121	0.068	0.038	0.108	0.144	0.385	0.065	0.308	0.25	0.217	0.2	0.211	0	0	0.24	0.059	0.214	0.19	0.174	0.13	0.125	0	0.181	0.2	0.098	0.158	0.14	0.146	0.125	0.2	0.117	0.176	0.215	0.152	0.113	0.2	0.165	0	0.159
ACG	simprepe	5.608	5.25	5	6.154	5.4	0	7.174	5.286	5.625	5.133	5.667	5	5.429	5.414	6.667	6	6	5	5.846	5	5.75	0	0	5	6	5	5.895	5.441	5.333	5	0	5.661	7.667	5.875	5.667	5.333	5.482	5.333	5.75	5.333	6	5.5	5.5	5.5	5	5.791	0	5.389
ACG	comprepe	3.291	3.323	3	3.529	3.29	3	4.34	3.121	3.394	3.17	3.512	3.24	3.293	3.22	3.167	3.207	3	3	3.489	3	3.267	3	3	3.158	3.188	3.455	3.358	3.199	3.4	3.343	3	3.352	3.25	3.401	3.75	3.108	3.3	3.198	3.375	3.441	3.571	3.216	3.268	3.46	3	3.358	3.2	3.284
ACG	simppoly	0.148	0	0	0.154	0.2	0	0.261	0.286	0.375	0.167	0	0	0	0.207	0	0.5	0	0	0.115	0	0	0	0	0.167	0	0	0.316	0.206	0	0	0	0.268	0	0.5	0.333	0.167	0.226	0.333	0	0	0	0.071	0.1	0.25	0	0.279	0	0.389
ACG	comppoly	0.142	0.129	0	0.216	0.129	0	0.26	0.182	0.197	0.147	0.049	0.04	0.052	0.214	0	0.069	0	0.333	0.298	0	0	0	0	0.105	0.062	0	0.296	0.112	0	0.171	0	0.237	0	0.293	0.125	0.189	0.2	0.23	0.188	0.147	0.071	0.078	0.232	0.206	0	0.248	0	0.242
ACT	simpfreq	0.842	0.618	0.564	0.663	0.128	0	1.186	2.465	6.589	1.193	0.306	2.238	1.925	1.242	0.811	1.245	0	0	0.733	0	1.146	0	0	0.825	5.457	0	2.543	0.673	1.107	0.822	0	1.553	0	0.619	0.98	1.075	0.778	1.918	1.274	1.94	0.322	0.29	1.082	1.629	0	0.543	0.317	1.535
ACT	compfreq	6.093	3.71	3.1	4.642	4.239	4.571	9.485	6.436	19.56	7.569	5.505	9.325	10.998	5.817	4.864	9.025	2.518	0	5.718	1.721	2.866	2.732	4.074	14.022	15.28	0	7.628	5	5.534	7.395	3.118	14.205	1.735	5.052	3.595	4.984	10.684	7.534	3.185	8.939	2.255	7.252	8.268	8.292	6.432	5.205	0.317	9.465
ACT	totfreq	6.934	4.329	3.663	5.306	4.368	4.571	10.671	8.901	26.149	8.762	5.811	11.563	12.923	7.059	5.675	10.27	2.518	0	6.451	1.721	4.012	2.732	4.074	14.847	20.738	0	10.171	5.673	6.641	8.217	3.118	15.759	1.735	5.671	4.575	6.059	11.462	9.452	4.459	10.879	2.577	7.542	9.35	9.921	6.432	5.748	0.634	11
ACT	fracsimp	0.113	0.143	0.154	0.125	0.029	0	0.111	0.277	0.252	0.136	0.053	0.194	0.149	0.176	0.143	0.121	0	0	0.114	0	0.286	0	0	0.056	0.263	0	0.25	0.119	0.167	0.1	0	0.099	0	0.109	0.214	0.177	0.068	0.203	0.286	0.178	0.125	0.038	0.116	0.164	0	0.094	0.5	0.14
ACT	simprepe	5.707	5.5	5	5	5	0	7.667	6.222	5.914	5.552	5	7.333	5.643	5.474	7	5	0	0	5.867	0	5	0	0	5	5.533	0	6.234	5.857	5.5	5.667	0	5.732	0	5.722	6	5.455	5.136	5.464	6	6	5	7	6.286	5.394	0	5.667	5	5.583
ACT	comprepe	3.284	3.417	3	3	3.091	3.176	3.625	3.319	3.558	3.228	3.5	3.2	3.237	3.393	3.083	3.207	3	0	3.214	3	4.4	3	3	3.294	3.5	0	3.369	3.231	4.2	3.074	3	3.235	3	3.306	3.545	3.294	3.275	3.418	4	3.406	3.143	3.12	3.327	3.244	3	3.217	3	3.338
ACT	simppoly	0.176	0	0.5	0	0	0	0	0.167	0.266	0.172	0	0.167	0.143	0.474	0	0	0	0	0.2	0	0	0	0	0	0.133	0	0.213	0	0.5	0.333	0	0.195	0	0.222	0	0	0.455	0.179	0	0.435	0	1	0.286	0.212	0	0.25	0	0.25
ACT	comppoly	0.157	0	0	0.143	0.03	0.059	0.167	0.128	0.321	0.217	0.111	0.12	0.1	0.258	0.167	0.103	0.429	0	0.222	0	0.4	0.5	0	0	0.119	0	0.241	0.154	0.1	0.074	0.167	0.179	0	0.204	0.091	0.137	0.219	0.227	0	0.132	0	0.04	0.28	0.19	0	0.191	1	0.275
AGC	simpfreq	6.848	6.184	2.536	16.58	3.212	1.882	10.671	4.108	5.817	2.18	12.234	7.46	3.849	6.013	11.756	4.979	2.159	1.033	6.94	3.441	4.012	2.276	0	10.723	5.093	13.743	4.436	8.269	4.427	2.465	0.52	6.213	62.47	3.677	6.209	7.036	14.504	4.657	10.829	3.458	13.527	6.962	4.404	5.429	1.93	7.06	6.66	3.326
AGC	compfreq	24.533	21.335	9.581	48.413	16.572	11.024	28.456	17.938	18.428	17.853	34.868	22.379	18.284	19.477	26.349	18.984	10.073	9.297	26.49	23.229	15.477	15.025	17.653	49.489	18.191	16.492	14.445	34.229	18.263	12.326	7.794	26.479	107.588	18.078	19.28	19.545	50.942	21.917	26.117	17.035	25.122	33.359	18.313	19.151	12.865	26.43	25.055	13.43
AGC	totfreq	31.381	27.519	12.117	64.992	19.783	12.906	39.127	22.046	24.245	20.034	47.102	29.839	22.134	25.49	38.104	23.963	12.232	10.33	33.43	26.671	19.489	17.301	17.653	60.212	23.284	30.236	18.881	42.498	22.69	14.791	8.314	32.691	170.058	21.755	25.489	26.582	65.447	26.574	36.945	20.493	38.649	40.32	22.718	24.581	14.795	33.49	31.716	16.756
AGC	fracsimp	0.201	0.225	0.209	0.255	0.162	0.146	0.273	0.186	0.24	0.109	0.26	0.25	0.174	0.236	0.309	0.208	0.176	0.1	0.208	0.129	0.206	0.132	0	0.178	0.219	0.455	0.235	0.195	0.195	0.167	0.062	0.19	0.367	0.169	0.244	0.265	0.222	0.175	0.293	0.169	0.35	0.173	0.194	0.221	0.13	0.211	0.21	0.198
AGC	simprepe	5.739	5.75	5.222	5.84	6.04	5.571	6.704	5.4	5.584	5.34	6.3	5.45	5.393	5.543	6.138	5.719	5.333	5	5.606	5.5	5.857	5.4	0	5.692	5.786	6.467	5.549	5.651	5.625	5.222	5	5.616	5.986	5.813	5.895	5.583	5.69	5.412	5.882	5.659	5.952	5.333	5.509	5.445	5.333	5.571	5.714	5.641
AGC	comprepe	3.446	3.58	3.088	3.493	3.434	3.195	4.042	3.412	3.494	3.304	3.526	3.5	3.474	3.362	3.846	3.221	3.036	3.222	3.541	3.667	3.556	3.333	3.308	3.3	3.4	4.667	3.277	3.295	3.333	3.222	3.133	3.408	3.863	3.281	3.525	3.43	3.49	3.347	3.415	3.317	3.705	3.383	3.274	3.314	3.35	3.413	3.658	3.359
AGC	simppoly	0.177	0.1	0	0.12	0.12	0.143	0.148	0.233	0.336	0.321	0.1	0.05	0.179	0.217	0.138	0.219	0.167	1	0.373	0.125	0.143	0	0	0	0.071	0	0.317	0.093	0.125	0.333	0	0.244	0.028	0.336	0.105	0.278	0.261	0.191	0.294	0.22	0.095	0	0.316	0.209	0	0.224	0.238	0.359
AGC	comppoly	0.168	0.058	0.059	0.096	0.14	0.098	0.069	0.244	0.338	0.251	0.167	0.117	0.098	0.258	0.031	0.172	0.036	0.111	0.315	0.093	0.111	0.03	0.077	0.067	0.14	0	0.195	0.138	0.182	0.222	0.2	0.18	0.105	0.329	0.119	0.295	0.209	0.225	0.22	0.193	0.064	0.061	0.283	0.227	0	0.226	0.152	0.305
AGG	simpfreq	5.096	10.513	0.845	10.611	2.698	1.613	10.671	5.066	2.78	6.417	9.787	1.492	2.062	14.118	15.809	2.334	1.439	1.033	2.884	5.592	2.866	3.187	0	8.248	7.276	18.325	9.197	5.865	6.088	1.096	0.52	4.508	7.809	1.65	4.902	3.127	12.842	4.726	9.555	5.144	0.966	8.412	5.641	1.333	3.859	7.694	4.757	3.155
AGG	compfreq	30.825	44.526	13.808	74.277	24.793	19.09	52.17	19.992	14.207	41.137	52.301	12.309	27.77	54.118	48.238	20.695	21.226	7.231	16.569	25.81	32.1	16.391	33.948	47.839	26.559	70.55	28.673	50.383	37.079	13.421	14.549	33.449	32.971	21.24	27.123	16.418	82.18	24.246	24.206	23.782	19.002	46.992	28.204	20.188	32.805	44.894	20.298	15.86
AGG	totfreq	35.921	55.039	14.653	84.888	27.491	20.703	62.841	25.059	16.987	47.554	62.089	13.8	29.832	68.236	64.048	23.029	22.665	8.264	19.452	31.403	34.966	19.578	33.948	56.088	33.835	88.874	37.87	56.248	43.166	14.517	15.069	37.957	40.779	22.89	32.025	19.545	95.022	28.972	33.76	28.926	19.969	55.404	33.845	21.52	36.665	52.588	25.055	19.015
AGG	fracsimp	0.128	0.191	0.058	0.125	0.098	0.078	0.17	0.202	0.164	0.135	0.158	0.108	0.069	0.207	0.247	0.101	0.063	0.125	0.148	0.178	0.082	0.163	0	0.147	0.215	0.206	0.243	0.104	0.141	0.075	0.034	0.119	0.191	0.072	0.153	0.16	0.135	0.163	0.283	0.178	0.048	0.152	0.167	0.062	0.105	0.146	0.19	0.166
AGG	simprepe	5.655	5.912	5.333	5.375	5.571	6.667	5.815	5.73	5.889	5.571	5.656	7.25	5.4	5.509	6.256	5.4	6.25	5	5.746	5.538	6.8	5.143	0	5.5	5.8	6.5	5.688	5.311	5.909	5.25	5	5.58	6.444	5.208	6.2	5.438	5.455	5.406	6.333	5.623	5.333	5.345	5.603	5.556	7.667	5.729	5.333	5.649
AGG	comprepe	3.339	3.493	3.184	3.312	3.238	3.225	3.621	3.349	3.431	3.296	3.561	3.485	3.272	3.368	3.916	3.346	3.136	3	3.268	3.333	3.446	3.167	3.12	3.138	3.356	4.039	3.409	3.286	3.284	3.184	3.286	3.339	3.737	3.238	3.47	3.196	3.329	3.424	3.789	3.387	3.203	3.333	3.345	3.34	3.235	3.398	3.344	3.306
AGG	simppoly	0.167	0.088	0.333	0.062	0.095	0.333	0.148	0.081	0.222	0.231	0.094	0	0.067	0.241	0.051	0	0.25	0	0.407	0.077	0	0.143	0	0.1	0.15	0	0.247	0.098	0.091	0.25	0	0.202	0.111	0.312	0.067	0.156	0.176	0.188	0.267	0.197	0	0	0.205	0.222	0.167	0.329	0	0.23
AGG	comppoly	0.138	0.139	0.082	0.116	0.052	0.085	0.144	0.192	0.297	0.228	0.105	0.061	0.084	0.215	0.034	0.15	0.051	0.143	0.283	0.15	0.089	0.056	0.08	0.069	0.11	0.078	0.192	0.13	0.134	0.122	0.179	0.13	0.079	0.201	0.036	0.208	0.164	0.209	0.105	0.17	0.102	0.049	0.175	0.205	0.157	0.22	0.094	0.296
ATC	simpfreq	5.589	4.947	8.454	3.979	3.212	3.764	2.371	11.639	11.736	12.794	7.646	0.746	11.41	13.464	6.486	5.757	5.396	6.198	6.451	3.872	5.732	1.821	0	1.65	10.551	2.749	12.659	1.923	5.534	3.835	2.078	8.372	15.618	6.943	16.339	10.457	3.184	8.493	7.007	17.71	3.865	2.611	7.032	5.183	2.573	3.847	6.026	9.977
ATC	compfreq	24.058	21.644	14.653	17.243	19.269	18.283	13.833	27.66	42.312	47.389	27.833	25.363	40.143	36.34	22.295	25.519	23.024	21.693	32.795	17.637	32.1	7.74	6.79	25.569	45.841	16.492	37.221	14.23	18.816	23.282	13.51	40.836	29.5	27.014	31.371	41.534	23.066	29.793	17.836	51.949	20.291	11.313	33.845	29.813	16.724	19.913	27.593	41.484
ATC	totfreq	29.646	26.592	23.107	21.222	22.481	22.047	16.204	39.299	54.048	60.183	35.479	26.109	51.553	49.804	28.781	31.276	28.421	27.891	39.247	21.509	37.832	9.561	6.79	27.219	56.392	19.241	49.881	16.153	24.35	27.116	15.588	49.208	45.118	33.956	47.71	51.991	26.25	38.286	24.843	69.659	24.156	13.924	40.877	34.995	19.297	23.76	33.619	51.461
ATC	fracsimp	0.171	0.186	0.366	0.188	0.143	0.171	0.146	0.296	0.217	0.213	0.216	0.029	0.221	0.27	0.225	0.184	0.19	0.222	0.164	0.18	0.152	0.19	0	0.061	0.187	0.143	0.254	0.119	0.227	0.141	0.133	0.17	0.346	0.204	0.342	0.201	0.121	0.222	0.282	0.254	0.16	0.188	0.172	0.148	0.133	0.162	0.179	0.194
ATC	simprepe	5.91	5.875	5.267	6.5	5.68	5.5	6	6.059	5.886	5.621	5.44	5.5	5.566	5.617	6.625	5.703	5.4	6.667	5.871	5.889	6.5	5.25	0	8.5	5.862	6	6.017	5.3	5.7	6.214	5.25	5.611	5.722	6.262	5.92	5.916	5.889	5.661	6.364	6.314	6.25	5	6.033	5.495	8	5.882	5.947	5.709
ATC	comprepe	3.366	3.429	3.192	3.192	3.207	3.294	3.571	3.599	3.636	3.402	3.429	3.176	3.534	3.475	3.927	3.323	3.344	3.429	3.344	3.634	3.571	3.353	3	3.29	3.659	3.222	3.545	3.23	3.176	3.318	3.192	3.365	3.529	3.441	3.479	3.355	3.321	3.446	3.214	3.713	3.429	3.231	3.466	3.293	3.385	3.255	3.506	3.337
ATC	simppoly	0.183	0.062	0.067	0.167	0.08	0	0.333	0.2	0.377	0.299	0.16	0	0.12	0.204	0	0.162	0	0.5	0.318	0	0.1	0	0	0	0.069	0	0.244	0.1	0.2	0.071	0.5	0.199	0.278	0.381	0.1	0.243	0.389	0.266	0.091	0.2	0	0	0.341	0.219	0	0.141	0.263	0.308
ATC	comppoly	0.14	0.1	0.038	0	0.047	0.015	0	0.193	0.314	0.253	0.099	0.074	0.106	0.201	0.073	0.067	0.078	0.143	0.294	0.098	0.143	0	0	0.097	0.079	0	0.23	0.088	0.118	0.071	0.038	0.208	0.029	0.282	0.021	0.242	0.215	0.225	0.036	0.195	0.032	0.077	0.233	0.175	0.115	0.189	0.126	0.264
CCG	simpfreq	7.442	6.803	0.564	44.434	1.028	0	3.557	2.876	0.051	0.74	10.705	2.984	0.825	3.856	12.972	3.423	0	0	2.493	3.011	0	0	0	25.569	0.364	30.236	1.839	16.538	4.981	1.917	0	3.978	0.868	1.34	3.921	1.173	30.884	13.698	1.274	1.94	0.644	23.496	2.55	1.876	3.859	2.534	0.634	0.341
CCG	compfreq	28.194	21.644	0.282	143.912	4.368	1.344	12.647	16.021	1.802	10.449	29.668	13.054	5.362	15.36	20.268	11.203	6.116	8.264	7.087	9.464	13.757	2.276	23.084	93.204	2.183	91.623	11.415	74.42	21.583	12.6	0.52	17.88	14.75	10.139	8.823	12.607	123.5	34.588	6.37	11.807	3.221	83.542	15.995	7.749	10.935	16.428	3.806	7.674
CCG	totfreq	35.636	28.447	0.845	188.345	5.395	1.344	16.204	18.897	1.853	11.189	40.373	16.038	6.186	19.216	33.24	14.627	6.116	8.264	9.579	12.475	13.757	2.276	23.084	118.774	2.547	121.859	13.255	90.958	26.564	14.517	0.52	21.857	15.618	11.479	12.745	13.78	154.384	48.286	7.644	13.746	3.865	107.038	18.545	9.625	14.795	18.962	4.44	8.015
CCG	fracsimp	0.167	0.239	0.667	0.236	0.19	0	0.22	0.152	0.028	0.066	0.265	0.186	0.133	0.201	0.39	0.234	0	0	0.26	0.241	0	0	0	0.215	0.143	0.248	0.139	0.182	0.188	0.132	0	0.182	0.056	0.117	0.308	0.085	0.2	0.284	0.167	0.141	0.167	0.22	0.138	0.195	0.261	0.134	0.143	0.043
CCG	simprepe	5.564	5.636	5.5	5.716	5.625	0	6.667	5.238	6	5.056	5.686	5.375	5.333	5.458	5.938	5.545	0	0	5.549	5.571	0	0	0	5.548	5	6	5.559	5.57	5.111	5.429	0	5.457	5	5.744	6.25	5.333	5.727	5.33	6	5.304	7	5.519	5.303	5.368	5.667	5.768	5.5	5.5
CCG	comprepe	3.323	3.5	3	3.442	3.382	3	3.344	3.299	3.343	3.169	3.515	3.429	3.436	3.268	3.82	3.306	3.235	3.125	3.593	3.636	3.208	3.2	3.176	3.274	3	3.63	3.284	3.394	3.103	3.326	3	3.394	3.294	3.339	3.667	3.155	3.417	3.44	3.4	3.271	3.1	3.458	3.174	3.471	3.176	3.223	3.75	3.156
CCG	simppoly	0.158	0.091	0.5	0.104	0.125	0	0.111	0.19	0	0.167	0.2	0	0	0.153	0	0.091	0	0	0.392	0.286	0	0	0	0	0	0.03	0.176	0.081	0	0	0	0.152	0	0.308	0	0.417	0.211	0.265	0	0.217	0	0.037	0.152	0.342	0	0.304	0	0
CCG	comppoly	0.146	0.086	0	0.12	0.118	0	0.094	0.197	0.257	0.197	0.103	0.086	0.103	0.251	0	0.111	0.059	0	0.379	0.273	0	0.2	0	0.053	0.167	0.02	0.246	0.128	0.179	0.087	0	0.144	0	0.193	0.037	0.14	0.172	0.234	0.1	0.179	0	0.042	0.184	0.242	0.059	0.226	0.417	0.289
AAAC	simpfreq	0.471	0.928	0	0	0	0.269	0.395	1.369	0.875	1.316	0.306	0	0.55	1.242	0.405	0.622	0	0	0.782	0	0	0.911	0	0	0.364	0	0.703	0.192	0	1.096	0	0.871	0	0.79	0.654	2.932	0.637	0.822	1.274	0.675	0.966	0	0.464	0.543	0.643	0.453	0	0.981
AAAC	compfreq	38.976	37.723	22.262	19.232	30.831	30.651	32.013	36.013	53.225	77.707	38.538	26.109	39.043	53.072	26.754	34.388	22.305	38.221	52.687	30.972	46.43	27.318	76.043	23.92	43.294	12.827	42.739	19.422	38.739	60.806	34.813	72.126	45.118	56.262	44.769	80.625	47.652	37.601	38.856	63.334	27.054	21.466	53.549	43.386	25.086	48.651	32.033	73.034
AAAC	totfreq	39.447	38.651	22.262	19.232	30.831	30.92	32.408	37.382	54.1	79.024	38.844	26.109	39.593	54.314	27.159	35.011	22.305	38.221	53.469	30.972	46.43	28.228	76.043	23.92	43.658	12.827	43.443	19.615	38.739	61.902	34.813	72.997	45.118	57.052	45.423	83.557	48.289	38.423	40.13	64.009	28.021	21.466	54.013	43.929	25.73	49.103	32.033	74.015
AAAC	fracsimp	0.011	0.024	0	0	0	0.009	0.012	0.037	0.016	0.017	0.008	0	0.014	0.023	0.015	0.018	0	0	0.015	0	0	0.032	0	0	0.008	0	0.016	0.01	0	0.018	0	0.012	0	0.014	0.014	0.035	0.013	0.021	0.032	0.011	0.034	0	0.009	0.012	0.025	0.009	0	0.013
AAAC	simprepe	4.503	4	0	0	0	6	6	4.6	4.765	4.219	4	0	4.75	4.421	4	4	0	0	4.438	0	0	4	0	0	5	0	4.692	7	0	4.5	0	4.217	0	4.174	4	4.5	4.333	4.417	5	4.125	4.667	0	5	4.182	4	4	0	4.174
AAAC	comprepe	2.034	2.033	2.051	2.034	2.029	2	2.037	2.038	2.077	2.044	2.024	2.071	2.056	2.075	2.076	2.005	2.016	2	2.042	2.014	2.074	2.067	2.054	2.034	2.025	2	2.028	2.015	2.014	2.059	2.015	2.033	2.096	2.045	2.015	2.069	2.039	2.053	2.066	2.068	2.024	2	2.039	2.025	2.026	2.03	2	2.029
AAAC	simppoly	0.131	0	0	0	0	0	0	0.2	0.353	0.344	0	0	0	0.211	0	0	0	0	0.188	0	0	0	0	0	0	0	0	0	0	0	0	0.13	0	0.348	0	0.333	0.278	0.333	0	0.125	0	0	0.5	0.091	0	0.1	0	0.217
AAAC	comppoly	0.11	0.049	0.063	0	0.054	0.088	0.062	0.148	0.25	0.168	0.111	0.086	0.088	0.179	0.045	0.077	0.032	0	0.252	0.111	0.074	0.067	0	0.103	0.067	0	0.141	0.069	0.1	0.086	0.015	0.133	0.058	0.191	0.051	0.223	0.118	0.189	0.066	0.165	0.06	0.068	0.238	0.158	0.154	0.135	0.079	0.228
AAAG	simpfreq	1.042	0.309	0.282	1.326	0.128	0.807	1.581	1.232	4.118	2.057	0.612	0.746	1.512	1.699	5.27	1.245	0	0	1.711	0	0.573	0	0	0.825	1.819	0.916	1.082	0.577	1.107	0.274	0	2.917	0.868	1.169	1.307	1.564	0.849	2.055	1.911	1.434	1.61	0.29	1.391	0.444	2.573	0.679	1.903	1.919
AAAG	compfreq	66.123	49.164	39.733	25.864	48.944	79.048	67.188	50.391	125.084	143.156	54.748	40.282	78.224	81.177	89.991	63.953	41.372	57.848	85.873	40.436	110.056	30.96	92.338	31.343	113.148	35.733	84.18	31.826	64.749	55.602	40.01	124.175	57.265	94.446	69.278	65.77	69.444	71.573	68.795	75.731	83.418	31.328	74.026	76.753	111.281	79.289	68.823	104.712
AAAG	totfreq	67.165	49.473	40.015	27.191	49.072	79.854	68.769	51.623	129.202	145.213	55.36	41.028	79.736	82.877	95.261	65.198	41.372	57.848	87.584	40.436	110.629	30.96	92.338	32.168	114.967	36.649	85.262	32.403	65.856	55.876	40.01	127.091	58.132	95.614	70.585	67.334	70.294	73.627	70.706	77.165	85.028	31.618	75.417	77.197	113.854	79.968	70.726	106.631
AAAG	fracsimp	0.016	0.006	0.007	0.049	0.003	0.01	0.023	0.024	0.032	0.014	0.011	0.018	0.019	0.021	0.055	0.019	0	0	0.02	0	0.005	0	0	0.026	0.016	0.025	0.013	0.018	0.017	0.005	0	0.023	0.015	0.012	0.019	0.023	0.012	0.028	0.027	0.019	0.019	0.009	0.018	0.006	0.023	0.008	0.027	0.018
AAAG	simprepe	4.523	5	5	4	4	4	6	5.111	4.825	4.3	4	4	4.818	4.077	4.615	4.125	0	0	5.143	0	7	0	0	4	4.4	7	4.4	4	4	4	0	4.442	4	4.353	4.25	4.688	4.333	4.7	4	4.118	4.8	8	4.611	4.333	4	4.133	5.167	4.578
AAAG	comprepe	2.054	2.082	2.014	2.128	2.026	2.037	2.112	2.054	2.168	2.055	2.045	2.083	2.037	2.05	2.135	2.034	2.026	2	2.089	2.011	2.104	2	2.015	2.132	2.035	2	2.068	2.024	2.06	2.02	2	2.061	2.091	2.049	2.038	2.04	2.046	2.071	2.157	2.057	2.108	2.046	2.062	2.038	2.133	2.033	2.101	2.053
AAAG	simppoly	0.132	0	0	0	0	0.333	0	0.222	0.188	0.12	0.5	0	0.091	0.231	0	0.125	0	0	0.257	0	0	0	0	0	0	0	0.1	0	0	0	0	0.13	0	0.206	0	0.312	0.25	0.2	0	0.235	0	0	0.111	0.222	0	0.133	0	0.222
AAAG	comppoly	0.117	0.119	0.106	0.051	0.058	0.058	0.071	0.152	0.246	0.162	0.078	0.083	0.088	0.193	0.036	0.122	0.052	0.125	0.231	0.074	0.078	0.103	0	0.079	0.077	0	0.156	0.076	0.197	0.089	0.039	0.14	0.091	0.197	0.033	0.178	0.147	0.172	0.093	0.143	0.035	0.037	0.225	0.17	0.139	0.16	0.111	0.225
AAAT	simpfreq	1.269	0.928	0	0	0.514	1.075	1.186	0.411	0.669	0.37	0.306	1.119	0.687	0.98	4.054	1.712	0.36	0	4.692	0.43	0.573	0.911	0	0	0.728	0.916	2.002	0.673	1.66	1.37	0.52	3.296	0	2.234	1.634	1.857	0.778	1.438	1.274	2.108	2.255	0.87	1.391	1.382	5.146	1.493	1.269	1.919
AAAT	compfreq	43.051	34.322	7.327	12.601	31.345	41.675	55.727	30.673	36.341	59.607	40.985	33.569	29.97	40.654	34.861	39.367	9.713	13.429	82.11	51.191	41.844	33.692	86.906	12.372	23.648	11.911	50.692	18.845	25.457	52.589	50.402	98.984	29.5	75.13	41.175	66.064	43.796	36.163	40.13	56.925	27.054	15.954	51.154	52.271	134.438	47.746	36.79	79.771
AAAT	totfreq	44.32	35.25	7.327	12.601	31.858	42.75	56.912	31.084	37.01	59.977	41.29	34.688	30.657	41.634	38.915	41.079	10.073	13.429	86.802	51.621	42.418	34.603	86.906	12.372	24.376	12.827	52.694	19.518	27.117	53.959	50.921	102.279	29.5	77.364	42.809	67.92	44.575	37.601	41.404	59.033	29.309	16.824	52.544	53.653	139.584	49.239	38.059	81.689
AAAT	fracsimp	0.027	0.026	0	0	0.016	0.025	0.021	0.013	0.018	0.006	0.007	0.032	0.022	0.024	0.104	0.042	0.036	0	0.054	0.008	0.014	0.026	0	0	0.03	0.071	0.038	0.034	0.061	0.025	0.01	0.032	0	0.029	0.038	0.027	0.017	0.038	0.031	0.036	0.077	0.052	0.026	0.026	0.037	0.03	0.033	0.023
AAAT	simprepe	4.348	4.333	0	0	4.25	4.75	5.333	4	4.615	4	4	4.333	4	4.133	4.5	4.364	4	0	4.26	4	4	5	0	0	4	4	4.324	4.286	4.333	4.4	4	4.287	0	4.277	4.2	4.526	4.136	4.571	4	4.28	4.143	4.333	4.111	4.321	4.25	4.394	4.75	4.267
AAAT	comprepe	2.067	2.18	2	2	2.057	2.071	2.106	2.049	2.064	2.036	2.119	2.044	2.032	2.063	2.198	2.13	2	2	2.118	2.042	2.068	2.095	2.047	2.067	2.092	2	2.077	2.02	2.022	2.099	2.155	2.062	2.029	2.086	2.056	2.074	2.045	2.114	2.063	2.099	2.131	2.073	2.042	2.079	2.115	2.104	2.078	2.071
AAAT	simppoly	0.09	0	0	0	0	0	0	0.333	0.231	0.222	0	0	0.2	0.2	0	0.182	0	0	0.281	0	0	0	0	0	0	0	0.108	0	0	0	0	0.149	0	0.323	0	0.053	0.227	0.19	0	0.08	0	0	0.278	0.25	0.125	0.212	0	0.267
AAAT	comppoly	0.103	0.045	0.077	0.158	0.049	0.045	0.035	0.138	0.176	0.134	0.067	0.133	0.05	0.183	0.012	0.126	0	0	0.201	0.059	0.068	0.041	0	0	0.046	0	0.144	0.087	0.196	0.052	0.113	0.119	0.029	0.187	0.048	0.217	0.113	0.159	0.079	0.142	0.036	0.055	0.287	0.16	0.105	0.136	0.078	0.21
AACC	simpfreq	0.129	0.309	0	0	0.128	0	0	0.137	0.103	0.123	0	0	0	0.327	0	0	0	1.033	0	0	0	0	0	0	0	0	0.271	0.288	0	0	0	0.227	0	0.103	0.327	0.293	0.531	0.137	0	0.253	0	0.58	0.541	0	0	0.181	0	0.085
AACC	compfreq	18.57	20.717	12.681	11.274	15.672	13.981	15.809	15.884	21.671	40.149	14.681	11.19	15.535	22.745	15.809	16.338	10.433	16.528	18.279	4.732	16.05	11.382	31.232	16.496	22.921	11.911	14.282	15.961	16.602	15.065	8.833	36.366	9.544	24.436	17.973	31.175	34.245	18.835	13.377	23.951	13.849	14.794	21.868	19.447	19.297	24.484	9.832	28.395
AACC	totfreq	18.699	21.026	12.681	11.274	15.801	13.981	15.809	16.021	21.774	40.273	14.681	11.19	15.535	23.072	15.809	16.338	10.433	17.561	18.279	4.732	16.05	11.382	31.232	16.496	22.921	11.911	14.553	16.249	16.602	15.065	8.833	36.593	9.544	24.539	18.3	31.468	34.775	18.972	13.377	24.204	13.849	15.374	22.409	19.447	19.297	24.665	9.832	28.48
AACC	fracsimp	0.006	0.015	0	0	0.008	0	0	0.009	0.005	0.003	0	0	0	0.014	0	0	0	0.059	0	0	0	0	0	0	0	0	0.019	0.018	0	0	0	0.006	0	0.004	0.018	0.009	0.015	0.007	0	0.01	0	0.038	0.024	0	0	0.007	0	0.003
AACC	simprepe	4.222	4	0	0	4	0	0	4	4.5	4	0	0	0	4.4	0	0	0	4	0	0	0	0	0	0	0	0	5	5.333	0	0	0	4.167	0	4.333	4	4	4.533	4	0	4.333	0	4.5	4.143	0	0	5	0	4
AACC	comprepe	2.023	2.045	2.044	2	2	2	2.025	2	2.031	2.026	2	2	2.018	2.014	2	2.019	2	2	2.005	2	2.036	2	2	2.05	2.032	2	2.023	2.03	2.067	2	2	2.025	2.091	2.021	2.036	2.047	2.054	2.015	2.095	2.035	2.023	2.02	2	2.01	2	2.015	2	2.021
AACC	simppoly	0.154	0	0	0	0	0	0	0	1	0	0	0	0	0	0	0	0	0	0	0	0	0	0	0	0	0	0.4	0	0	0	0	0.333	0	0.333	0	0	0.2	0.5	0	0	0	0	0.286	0	0	0	0	0
AACC	comppoly	0.106	0.09	0.067	0.176	0.066	0.038	0.025	0.129	0.223	0.136	0.062	0.033	0.062	0.172	0.051	0.105	0.034	0.062	0.241	0.182	0	0	0.043	0.05	0.016	0	0.178	0.066	0.033	0.073	0.059	0.132	0	0.211	0.018	0.188	0.154	0.193	0.143	0.155	0.047	0.039	0.219	0.185	0.067	0.157	0.129	0.264
AACG	simpfreq	0.039	0	0	0	0	0	0	0.137	0.051	0.041	0	0	0	0.131	0.405	0	0	0	0.147	0	0	0	0	0	0	0	0.054	0.096	0	0	0	0.076	0.868	0	0	0	0.212	0.068	0	0	0	0	0.155	0	0	0	0	0
AACG	compfreq	5.282	4.02	1.691	7.295	3.212	5.377	5.533	4.793	4.993	10.284	3.976	2.984	3.299	8.301	6.486	5.446	2.878	2.066	3.959	3.011	5.732	6.374	17.653	6.599	5.821	7.33	3.895	4.711	3.32	4.109	3.118	8.144	5.206	5.052	4.902	8.014	11.993	4.589	3.822	5.903	5.475	5.221	5.023	3.455	0.643	7.06	3.172	6.651
AACG	totfreq	5.321	4.02	1.691	7.295	3.212	5.377	5.533	4.93	5.045	10.325	3.976	2.984	3.299	8.431	6.891	5.446	2.878	2.066	4.105	3.011	5.732	6.374	17.653	6.599	5.821	7.33	3.949	4.807	3.32	4.109	3.118	8.22	6.074	5.052	4.902	8.014	12.205	4.657	3.822	5.903	5.475	5.221	5.177	3.455	0.643	7.06	3.172	6.651
AACG	fracsimp	0.006	0	0	0	0	0	0	0.028	0.01	0.004	0	0	0	0.016	0.059	0	0	0	0.036	0	0	0	0	0	0	0	0.014	0.02	0	0	0	0.009	0.143	0	0	0	0.017	0.015	0	0	0	0	0.03	0	0	0	0	0
AACG	simprepe	4.254	0	0	0	0	0	0	4	4	4	0	0	0	5.5	4	0	0	0	4	0	0	0	0	0	0	0	5	4	0	0	0	4.5	4	0	0	0	4.333	4	0	0	0	0	4.5	0	0	0	0	0
AACG	comprepe	2.025	2	2	2	2	2	2	2.029	2.134	2.012	2	2.125	2.083	2.024	2	2.057	2	2	2.049	2	2	2	2	2	2	2	2	2	2	2	2	2.037	2.167	2	2	2.024	2.053	2.015	2	2	2	2.056	2.138	2.014	2	2.006	2	2.026
AACG	simppoly	0.21	0	0	0	0	0	0	0	0	0	0	0	0	0.5	0	0	0	0	0	0	0	0	0	0	0	0	1	1	0	0	0	0	0	0	0	0	0.167	1	0	0	0	0	0	0	0	0	0	0
AACG	comppoly	0.102	0	0	0.182	0.04	0.1	0.071	0.171	0.278	0.128	0	0.125	0	0.134	0	0.086	0	0	0.222	0.286	0.3	0	0.154	0.125	0.125	0	0.125	0.041	0	0.067	0.167	0.126	0	0.136	0	0.122	0.162	0.179	0	0.071	0.059	0	0.246	0.171	0	0.179	0.2	0.199
AACT	simpfreq	0.056	0	0	0	0	0	0	0.411	0.051	0	0	0	0.137	0	0	0	0	0	0	0	0.573	0	0	0	0	0	0.433	0	0	0.274	0	0.303	0	0	0	0.098	0.035	0	0	0	0	0	0.155	0	0	0.091	0	0.128
AACT	compfreq	7.457	4.947	4.227	4.642	6.166	6.453	7.509	6.847	10.449	13.04	7.035	5.595	9.623	7.124	5.27	7.002	3.238	2.066	7.967	4.732	9.171	4.098	6.79	1.65	10.187	0.916	10.658	6.25	2.767	7.943	7.794	20.532	0.868	8.695	8.823	10.359	10.33	7.397	3.185	8.012	5.153	6.092	13.059	9.625	19.941	7.603	4.123	14.453
AACT	totfreq	7.513	4.947	4.227	4.642	6.166	6.453	7.509	7.257	10.501	13.04	7.035	5.595	9.761	7.124	5.27	7.002	3.238	2.066	7.967	4.732	9.745	4.098	6.79	1.65	10.187	0.916	11.091	6.25	2.767	8.217	7.794	20.835	0.868	8.695	8.823	10.457	10.365	7.397	3.185	8.012	5.153	6.092	13.213	9.625	19.941	7.694	4.123	14.581
AACT	fracsimp	0.006	0	0	0	0	0	0	0.057	0.005	0	0	0	0.014	0	0	0	0	0	0	0	0.059	0	0	0	0	0	0.039	0	0	0.033	0	0.015	0	0	0	0.009	0.003	0	0	0	0	0	0.012	0	0	0.012	0	0.009
AACT	simprepe	4.235	0	0	0	0	0	0	4	4	0	0	0	4	0	0	0	0	0	0	0	4	0	0	0	0	0	4.75	0	0	5	0	4	0	0	0	4	4	0	0	0	0	0	4	0	0	4	0	5.667
AACT	comprepe	2.011	2	2	2	2	2	2	2	2.113	2.032	2	2	2	2	2	2	2	2	2.018	2	2	2	2	2	2	2	2.005	2	2	2	2	2.026	2	2.008	2	2.019	2.017	2.019	2	2.021	2	2	2.03	2.015	2	2	2	2.044
AACT	simppoly	0.177	0	0	0	0	0	0	0	0	0	0	0	1	0	0	0	0	0	0	0	0	0	0	0	0	0	0.125	0	0	0	0	0.125	0	0	0	0	1	0	0	0	0	0	0	0	0	0	0	0
AACT	comppoly	0.082	0	0	0	0.062	0	0.053	0.14	0.222	0.164	0	0	0.057	0.128	0.077	0.067	0	0	0.172	0.091	0	0.111	0.2	0	0.036	0	0.127	0.108	0.2	0.172	0.067	0.111	0	0.166	0.037	0.132	0.123	0.231	0.2	0.126	0	0	0.278	0.179	0.065	0.196	0.154	0.162
AAGC	simpfreq	0.177	0	0.564	0	0.128	0	0	0	0.309	0	0	0.746	0.137	0.327	0.811	0	0	0	0.147	0	0	0	0	0	0	0	0.162	0	0	0	0	0.038	0.868	0.103	0	0.586	0.955	0.274	0	0.169	0	0.58	0	0	0	0.045	0.317	0
AAGC	compfreq	20.353	18.552	26.489	17.243	15.929	15.863	16.204	13.282	19.406	22.749	23.245	21.26	16.91	21.634	21.89	14.627	17.988	17.561	24.584	11.185	12.037	16.846	13.579	23.095	15.28	14.66	19.693	22.884	18.816	13.421	16.108	32.805	29.5	23.508	16.666	22.184	36.686	19.52	21.658	16.698	16.748	25.817	20.013	20.04	25.73	24.212	18.712	19.314
AAGC	totfreq	20.53	18.552	27.053	17.243	16.058	15.863	16.204	13.282	19.715	22.749	23.245	22.006	17.047	21.961	22.7	14.627	17.988	17.561	24.731	11.185	12.037	16.846	13.579	23.095	15.28	14.66	19.855	22.884	18.816	13.421	16.108	32.843	30.368	23.611	16.666	22.77	37.641	19.794	21.658	16.867	16.748	26.397	20.013	20.04	25.73	24.258	19.029	19.314
AAGC	fracsimp	0.007	0	0.021	0	0.008	0	0	0	0.016	0	0	0.034	0.008	0.015	0.036	0	0	0	0.006	0	0	0	0	0	0	0	0.008	0	0	0	0	0.001	0.029	0.004	0	0.026	0.025	0.014	0	0.01	0	0.022	0	0	0	0.002	0.017	0
AAGC	simprepe	4.2	0	4	0	4	0	0	0	4.167	0	0	4.5	4	4.4	4	0	0	0	4.333	0	0	0	0	0	0	0	4.333	0	0	0	0	4	5	4	0	4.833	4.333	4.25	0	4	0	5.5	0	0	0	4	4	0
AAGC	comprepe	2.021	2.017	2	2.038	2.024	2	2	2.01	2.056	2.031	2.013	2.035	2.016	2.024	2	2	2.06	2	2.008	2.038	2	2.027	2	2.071	2	2	2.027	2.038	2	2	2	2.013	2	2.01	2	2.044	2.063	2.056	2	2.025	2	2.022	2.027	2.007	2	2.017	2	2.011
AAGC	simppoly	0.171	0	0	0	0	0	0	0	0.167	0	0	0	0	0.2	0	0	0	0	0.333	0	0	0	0	0	0	0	0.333	0	0	0	0	0	0	0.333	0	0	0.259	0.25	0	0.5	0	0	0	0	0	0	0	0
AAGC	comppoly	0.128	0.067	0.085	0.077	0.089	0.034	0.024	0.165	0.26	0.159	0.092	0.14	0.081	0.157	0.056	0.064	0.02	0	0.26	0.192	0.048	0.054	0.1	0.107	0.071	0	0.179	0.101	0.147	0.143	0.065	0.165	0	0.25	0.078	0.167	0.174	0.204	0.235	0.152	0.058	0.022	0.224	0.187	0.175	0.153	0.136	0.216
AAGG	simpfreq	0.272	0	0	0.663	0	0	0	0.137	0.154	0.041	0	0	0	0.523	0	0.311	0	0	0.098	0	1.146	0.455	0	0.825	0	1.832	0.379	0.192	0	0	0	0.796	1.735	0.241	0.327	0.195	1.203	0.274	0	0.169	0	0.87	0.541	0.099	0	0.498	0	0.469
AAGG	compfreq	34.974	32.467	21.698	38.465	26.592	29.307	28.851	21.635	35.054	65.654	32.421	21.26	37.806	53.007	38.915	30.498	23.024	30.99	30.547	24.09	49.869	25.041	52.959	34.642	42.931	38.482	37.87	29.037	26.564	24.103	22.343	55.307	36.441	41.552	35.619	25.507	60.423	34.108	34.397	32.806	35.106	29.588	40.258	31.54	27.016	46.569	32.984	42.721
AAGG	totfreq	35.246	32.467	21.698	39.128	26.592	29.307	28.851	21.772	35.209	65.695	32.421	21.26	37.806	53.53	38.915	30.809	23.024	30.99	30.645	24.09	51.016	25.497	52.959	35.467	42.931	40.314	38.249	29.23	26.564	24.103	22.343	56.102	38.176	41.793	35.946	25.702	61.626	34.382	34.397	32.974	35.106	30.458	40.799	31.639	27.016	47.067	32.984	43.19
AAGG	fracsimp	0.007	0	0	0.017	0	0	0	0.006	0.004	0.001	0	0	0	0.01	0	0.01	0	0	0.003	0	0.022	0.018	0	0.023	0	0.045	0.01	0.007	0	0	0	0.014	0.045	0.006	0.009	0.008	0.02	0.008	0	0.005	0	0.029	0.013	0.003	0	0.011	0	0.011
AAGG	simprepe	4.504	0	0	5	0	0	0	5	5.333	4	0	0	0	4.625	0	4	0	0	5	0	4	5	0	4	0	4.5	4.714	4	0	0	0	4.429	5.5	4.429	5	4.5	4.471	4.5	0	4	0	4.667	4.286	4	0	4.636	0	4.091
AAGG	comprepe	2.031	2.01	2	2.121	2.034	2.037	2.027	2.013	2.078	2.018	2	2	2.011	2.049	2.083	2.046	2.031	2	2.006	2.018	2.034	2.018	2	2	2.017	2.167	2.036	2.04	2.021	2.023	2.047	2.025	2.143	2.019	2.064	2.023	2.069	2.014	2	2.054	2	2.078	2.05	2.011	2	2.037	2.01	2.042
AAGG	simppoly	0.193	0	0	0	0	0	0	0	0	0	0	0	0	0.125	0	0	0	0	0	0	0	0	0	1	0	0	0.143	0	0	0	0	0.048	0.5	0.429	1	0	0.265	0.25	0	0.5	0	0	0.143	1	0	0.182	0	0.091
AAGG	comppoly	0.127	0.086	0.078	0.017	0.063	0.073	0.096	0.196	0.238	0.164	0.142	0.088	0.095	0.244	0.042	0.138	0.047	0.133	0.226	0.107	0.115	0.055	0	0.119	0.085	0.024	0.176	0.103	0.167	0.102	0.07	0.153	0.024	0.222	0.055	0.215	0.156	0.171	0.148	0.136	0.073	0.078	0.205	0.171	0.095	0.198	0.125	0.259
AAGT	simpfreq	0.014	0	0	0	0	0	0	0	0.154	0	0	0	0	0	0	0	0	0	0	0	0	0	0	0	0	0	0	0	0	0	0	0.038	0	0	0	0	0.177	0	0	0	0	0	0	0	0	0	0	0.085
AAGT	compfreq	7.712	3.71	6.2	5.306	4.753	7.528	4.743	7.531	9.008	16.208	8.564	8.579	9.073	7.778	4.864	9.181	6.835	5.165	9.188	4.302	6.879	3.187	21.727	4.124	9.823	3.665	11.253	5.096	4.427	7.943	4.157	14.963	6.074	8.764	4.902	9.186	10.259	7.26	1.274	11.301	3.221	4.931	9.504	10.365	23.157	8.146	5.709	11.938
AAGT	totfreq	7.726	3.71	6.2	5.306	4.753	7.528	4.743	7.531	9.162	16.208	8.564	8.579	9.073	7.778	4.864	9.181	6.835	5.165	9.188	4.302	6.879	3.187	21.727	4.124	9.823	3.665	11.253	5.096	4.427	7.943	4.157	15.001	6.074	8.764	4.902	9.186	10.436	7.26	1.274	11.301	3.221	4.931	9.504	10.365	23.157	8.146	5.709	12.023
AAGT	fracsimp	0.002	0	0	0	0	0	0	0	0.017	0	0	0	0	0	0	0	0	0	0	0	0	0	0	0	0	0	0	0	0	0	0	0.003	0	0	0	0	0.017	0	0	0	0	0	0	0	0	0	0	0.007
AAGT	simprepe	4.852	0	0	0	0	0	0	0	4.667	0	0	0	0	0	0	0	0	0	0	0	0	0	0	0	0	0	0	0	0	0	0	7	0	0	0	0	4.8	0	0	0	0	0	0	0	0	0	0	4.5
AAGT	comprepe	2.011	2	2	2	2	2	2	2.018	2.034	2.023	2	2.087	2	2.017	2	2	2.053	2	2.011	2	2	2	2	2	2	2.25	2	2	2	2	2	2.005	2	2.004	2	2.011	2.045	2	2	2.052	2	2.059	2.008	2.01	2	2	2	2
AAGT	simppoly	0.152	0	0	0	0	0	0	0	0.333	0	0	0	0	0	0	0	0	0	0	0	0	0	0	0	0	0	0	0	0	0	0	0	0	0	0	0	0.4	0	0	0	0	0	0	0	0	0	0	0
AAGT	comppoly	0.098	0.083	0.045	0.125	0.027	0.036	0	0.218	0.183	0.135	0	0.087	0.045	0.118	0	0.153	0.105	0.2	0.266	0	0.083	0.143	0	0	0	0	0.144	0.057	0	0.103	0.125	0.111	0.143	0.169	0	0.213	0.179	0.16	0	0.142	0	0	0.211	0.157	0.111	0.194	0.056	0.207
AATC	simpfreq	0.278	0	0.282	0	0	0	0.395	0.548	1.235	0.123	0	0.373	0.275	0.915	0.405	0.156	0	0	0.635	0.86	0.573	0	0	0	0.364	0	0.92	0.096	0	0	0	0.341	3.471	0.309	0.327	0.782	0.283	0.89	0	0.59	0	0.29	0.464	0.296	0	0.226	0	0.512
AATC	compfreq	24.046	19.171	17.753	16.58	19.912	21.241	19.761	28.345	40.047	38.175	24.163	15.665	27.908	23.856	19.863	22.718	15.47	18.594	34.603	23.229	25.794	22.765	19.011	10.723	31.652	16.492	34.408	14.519	21.583	23.83	22.863	43.715	20.823	28.801	32.025	36.355	24.233	27.328	16.562	33.143	22.545	18.275	33.536	31.195	49.53	25.706	19.029	45.492
AATC	totfreq	24.324	19.171	18.035	16.58	19.912	21.241	20.156	28.893	41.283	38.298	24.163	16.038	28.183	24.771	20.268	22.874	15.47	18.594	35.239	24.09	26.368	22.765	19.011	10.723	32.016	16.492	35.328	14.615	21.583	23.83	22.863	44.056	24.294	29.11	32.352	37.136	24.516	28.218	16.562	33.733	22.545	18.565	33.999	31.491	49.53	25.932	19.029	46.003
AATC	fracsimp	0.01	0	0.016	0	0	0	0.02	0.019	0.03	0.003	0	0.023	0.01	0.037	0.02	0.007	0	0	0.018	0.036	0.022	0	0	0	0.011	0	0.026	0.007	0	0	0	0.008	0.143	0.011	0.01	0.021	0.012	0.032	0	0.018	0	0.016	0.014	0.009	0	0.009	0	0.011
AATC	simprepe	4.375	0	4	0	0	0	4	5	4.458	4.333	0	5	6	4.286	4	5	0	0	4.231	4.5	4	0	0	0	4	0	4.412	4	0	0	0	4.444	4	4.333	4	4.25	4	4.385	0	4.571	0	4	4.833	4	0	4.2	0	4.5
AATC	comprepe	2.042	2.032	2	2.08	2.006	2.025	2.06	2.082	2.086	2.022	2.013	2.024	2.108	2.038	2.041	2.041	2.023	2.111	2.034	2.037	2.044	2	2.071	2.077	2	2	2.057	2.046	2.077	2.011	2	2.026	2.25	2.012	2.071	2.046	2.067	2.058	2	2.053	2.029	2.127	2.055	2.043	2.065	2.016	2	2.028
AATC	simppoly	0.096	0	0	0	0	0	0	0	0.167	0	0	0	0	0.143	0	0	0	0	0.231	0	0	0	0	0	0	0	0.118	0	0	0	0	0.333	0.25	0.333	0	0.375	0.125	0.154	0	0.286	0	0	0	0	0	0	0	0.167
AATC	comppoly	0.111	0.048	0.032	0.08	0.065	0.063	0.06	0.174	0.287	0.172	0.089	0.119	0.069	0.164	0.041	0.068	0.023	0.167	0.218	0.056	0.067	0.04	0.071	0.231	0.046	0	0.14	0.079	0.128	0.092	0.045	0.159	0.083	0.235	0.02	0.185	0.161	0.178	0.038	0.153	0.014	0.016	0.237	0.147	0.13	0.148	0.05	0.26
AATG	simpfreq	0.249	0.309	0.282	0	0.128	0	0	0.137	0.669	0.247	0	1.119	0.412	0.327	0	0	0	0	0.195	0	0.573	0	0	0	0.364	0	0.649	0.096	0	0	0	0.455	0	0.172	0.98	0.586	0.495	0.616	0.637	1.265	0	0.29	0.541	0.049	0	0.226	0	1.279
AATG	compfreq	22.729	21.026	17.471	6.632	20.425	22.585	18.18	19.581	29.135	30.647	23.245	21.633	23.508	19.412	12.566	17.894	18.707	10.33	29.911	19.358	28.087	17.757	25.8	12.372	29.469	10.995	28.89	12.403	21.03	21.638	28.059	49.094	30.368	28.492	28.757	30.198	22.959	26.095	13.377	32.806	22.223	8.412	40.104	26.358	26.373	25.525	19.347	50.608
AATG	totfreq	22.978	21.335	17.753	6.632	20.554	22.585	18.18	19.718	29.804	30.894	23.245	22.752	23.921	19.739	12.566	17.894	18.707	10.33	30.107	19.358	28.66	17.757	25.8	12.372	29.833	10.995	29.539	12.499	21.03	21.638	28.059	49.549	30.368	28.664	29.737	30.784	23.455	26.711	14.014	34.071	22.223	8.702	40.645	26.407	26.373	25.751	19.347	51.887
AATG	fracsimp	0.011	0.014	0.016	0	0.006	0	0	0.007	0.022	0.008	0	0.049	0.017	0.017	0	0	0	0	0.006	0	0.02	0	0	0	0.012	0	0.022	0.008	0	0	0	0.009	0	0.006	0.033	0.019	0.021	0.023	0.045	0.037	0	0.033	0.013	0.002	0	0.009	0	0.025
AATG	simprepe	4.333	5	5	0	4	0	0	4	4.538	4.667	0	4.333	4	4.4	0	0	0	0	4.25	0	4	0	0	0	4	0	4.417	4	0	0	0	4.583	0	4.4	4.667	4.333	4.643	4.222	4	4.533	0	5	4.429	4	0	4	0	4.133
AATG	comprepe	2.031	2.029	2	2	2.031	2	2	2	2.049	2.016	2.026	2.034	2.006	2.024	2.032	2	2.019	2	2.042	2.067	2.041	2	2	2	2.037	2	2.039	2.039	2.026	2.051	2.019	2.047	2.086	2.036	2	2.029	2.045	2.031	2.143	2.031	2.058	2	2.056	2.022	2	2.018	2	2.063
AATG	simppoly	0.159	0	0	0	0	0	0	0	0.154	0.167	0	0	0	0.2	0	0	0	0	0.25	0	0	0	0	0	0	0	0.25	0	0	0	0	0.083	0	0	0	0.333	0.5	0.556	0	0.4	0	1	0.286	0	0	0.2	0	0.267
AATG	comppoly	0.11	0.059	0.032	0.2	0.088	0.036	0	0.168	0.194	0.157	0.105	0.086	0.076	0.175	0	0.096	0.115	0	0.193	0.022	0.041	0.051	0.053	0.067	0.062	0	0.133	0.109	0.079	0.114	0.074	0.134	0.029	0.234	0.102	0.191	0.157	0.163	0.095	0.123	0.029	0.069	0.181	0.139	0.073	0.152	0.016	0.208
AATT	simpfreq	0.331	0.309	0	0	0	0	0	0.548	0.36	0.165	0.306	0.373	0.137	0.065	1.216	0.934	0	0	1.124	0.43	0	0	0	0	0	0	1.948	0	0	0.548	0	0.833	0	0.206	0.327	1.075	0.142	0.342	0	0.169	0	0	0.386	0.592	0.643	0.543	0.317	0.81
AATT	compfreq	15.507	7.73	4.509	3.979	11.305	8.604	22.923	12.324	13.641	25.957	12.54	10.817	15.535	11.83	10.134	18.05	3.957	5.165	38.709	9.894	15.477	6.829	10.863	7.423	7.64	1.832	28.998	6.25	4.981	15.612	16.108	44.889	13.015	20.896	14.705	21.207	12.205	15.342	14.014	19.987	5.797	4.061	22.872	19.941	55.962	22.176	13.955	32.445
AATT	totfreq	15.838	8.039	4.509	3.979	11.305	8.604	22.923	12.872	14.001	26.122	12.846	11.19	15.672	11.896	11.35	18.984	3.957	5.165	39.833	10.324	15.477	6.829	10.863	7.423	7.64	1.832	30.945	6.25	4.981	16.16	16.108	45.723	13.015	21.102	15.032	22.282	12.346	15.684	14.014	20.156	5.797	4.061	23.259	20.533	56.605	22.719	14.272	33.256
AATT	fracsimp	0.017	0.038	0	0	0	0	0	0.043	0.026	0.006	0.024	0.033	0.009	0.005	0.107	0.049	0	0	0.028	0.042	0	0	0	0	0	0	0.063	0	0	0.034	0	0.018	0	0.01	0.022	0.048	0.011	0.022	0	0.008	0	0	0.017	0.029	0.011	0.024	0.022	0.024
AATT	simprepe	4.467	5	0	0	0	0	0	4	4.143	4	8	4	5	4	5.333	4.5	0	0	4.217	4	0	0	0	0	0	0	4.583	0	0	4	0	4.455	0	4.667	5	4.455	4	4.4	0	4	0	0	4.4	4.667	5	4.167	4	4.158
AATT	comprepe	2.049	2	2	2	2.011	2	2.034	2.044	2.091	2.035	2.024	2.069	2.018	2.061	2.16	2.052	2	2	2.071	2.043	2.148	2.067	2	2	2.095	2	2.101	2.015	2	2.035	2.032	2.062	2.067	2.043	2.044	2.055	2.038	2.067	2.091	2.046	2.111	2	2.041	2.057	2.057	2.035	2.023	2.08
AATT	simppoly	0.172	0	0	0	0	0	0	0.25	0.429	0	0	0	0	0	0	0.333	0	0	0.261	0	0	0	0	0	0	0	0.278	0	0	0	0	0.318	0	0.5	0	0.091	0	0.2	0	0.5	0	0	0.2	0.667	0	0	0	0.263
AATT	comppoly	0.109	0	0	0	0.023	0.094	0	0.111	0.155	0.101	0.024	0.103	0.053	0.133	0.12	0.086	0	0	0.182	0	0.111	0.067	0	0.333	0.095	0	0.131	0.077	0.111	0.053	0.097	0.138	0.067	0.158	0.089	0.198	0.136	0.214	0.091	0.105	0.056	0	0.25	0.161	0.138	0.192	0.045	0.204
ACAG	simpfreq	0.121	0	0	0.663	0	0	0	0	0.154	0.041	0	0.373	0	0.196	0.405	0	0	0	0.147	0	0	0	0	0	0	0	0	0.192	0	0	0	0.038	0	0.137	0	0.195	0.425	0.411	1.274	0.337	0.322	0	0.077	0	0	0.272	0	0.128
ACAG	compfreq	9.8	10.204	9.863	15.253	6.808	5.377	3.162	6.299	9.626	13.781	7.952	8.952	6.736	13.595	15.809	8.558	8.994	3.099	11.388	11.615	9.171	8.651	13.579	15.672	11.642	6.414	7.141	9.807	10.515	5.204	4.676	15.986	19.088	9.52	8.496	9.382	17.405	13.287	9.555	8.602	8.052	12.473	10.045	8.539	3.859	12.581	7.929	12.279
ACAG	totfreq	9.922	10.204	9.863	15.917	6.808	5.377	3.162	6.299	9.78	13.822	7.952	9.325	6.736	13.791	16.215	8.558	8.994	3.099	11.534	11.615	9.171	8.651	13.579	15.672	11.642	6.414	7.141	10	10.515	5.204	4.676	16.024	19.088	9.658	8.496	9.577	17.83	13.698	10.829	8.939	8.374	12.473	10.123	8.539	3.859	12.853	7.929	12.407
ACAG	fracsimp	0.01	0	0	0.042	0	0	0	0	0.016	0.003	0	0.04	0	0.014	0.025	0	0	0	0.013	0	0	0	0	0	0	0	0	0.019	0	0	0	0.002	0	0.014	0	0.02	0.024	0.03	0.118	0.038	0.038	0	0.008	0	0	0.021	0	0.01
ACAG	simprepe	4.45	0	0	4	0	0	0	0	4.667	4	0	4	0	5	4	0	0	0	6	0	0	0	0	0	0	0	0	4	0	0	0	4	0	5.25	0	4	4.333	5	4.5	4.5	5	0	4	0	0	5.167	0	4.333
ACAG	comprepe	2.04	2.061	2	2.043	2	2.05	2	2.065	2.016	2.024	2	2.042	2	2.005	2.308	2	2	2	2.039	2	2	2	2	2.263	2	2.143	2.03	2.029	2	2	2	2.024	2.182	2.047	2.038	2.062	2.065	2.077	2.2	2.078	2	2	2.008	2.029	2	2.09	2.04	2.049
ACAG	simppoly	0.227	0	0	0	0	0	0	0	0.667	1	0	0	0	0	0	0	0	0	0.333	0	0	0	0	0	0	0	0	0	0	0	0	0	0	0	0	0.5	0.25	0.333	0.5	0.25	0	0	0	0	0	0.167	0	0.333
ACAG	comppoly	0.115	0.03	0.143	0	0.038	0.2	0	0.109	0.235	0.191	0.077	0.167	0.122	0.159	0	0.055	0.04	0	0.227	0.074	0	0.105	0	0.105	0.062	0	0.159	0.118	0.053	0.158	0.111	0.137	0.045	0.191	0.038	0.219	0.173	0.165	0.267	0.216	0.08	0.023	0.223	0.127	0	0.191	0.04	0.222
ACAT	simpfreq	0.398	0	0	0.663	0.257	0	0	0.685	0.103	0.453	0	1.492	0.137	0.261	0	0	0	0	0.635	0	0	0.455	0	0	0	0	0.541	0.288	0	1.096	1.039	0.455	0	0.722	0.654	1.564	1.415	1.301	0	0.759	0.322	0	0.309	0.247	0	0.543	0	0.512
ACAT	compfreq	18.366	16.079	17.19	11.274	16.572	13.981	16.995	15.336	20.075	23.9	15.904	26.482	13.748	16.275	11.35	18.206	9.354	6.198	20.136	17.207	16.623	9.561	25.8	16.496	6.913	9.162	16.771	12.788	14.389	23.556	19.225	35.078	12.147	26.223	11.111	32.739	31.238	29.862	16.562	30.866	13.849	13.053	24.881	20.583	18.654	20.411	8.88	27.713
ACAT	totfreq	18.764	16.079	17.19	11.937	16.828	13.981	16.995	16.021	20.178	24.353	15.904	27.974	13.885	16.536	11.35	18.206	9.354	6.198	20.772	17.207	16.623	10.017	25.8	16.496	6.913	9.162	17.312	13.076	14.389	24.651	20.265	35.533	12.147	26.945	11.764	34.302	32.653	31.163	16.562	31.625	14.171	13.053	25.19	20.829	18.654	20.954	8.88	28.225
ACAT	fracsimp	0.022	0	0	0.056	0.015	0	0	0.043	0.005	0.019	0	0.053	0.01	0.016	0	0	0	0	0.031	0	0	0.045	0	0	0	0	0.031	0.022	0	0.044	0.051	0.013	0	0.027	0.056	0.046	0.043	0.042	0	0.024	0.023	0	0.012	0.012	0	0.026	0	0.018
ACAT	simprepe	4.826	0	0	5	6	0	0	4.4	4.5	4.636	0	8	4	4.75	0	0	0	0	4.538	0	0	5	0	0	0	0	5.8	4	0	4	4.5	5.167	0	5.048	8	4.688	4.825	4.632	0	4.111	5	0	4.25	4	0	4.833	0	4.5
ACAT	comprepe	2.076	2.019	2.049	2	2.155	2.019	2.047	2.152	2.026	2.036	2	2.07	2.06	2.044	2.25	2.111	2	2	2.124	2	2.103	2.048	2	2.15	2	2	2.052	2.053	2.115	2.081	2.027	2.039	2.071	2.194	2.088	2.143	2.103	2.112	2	2.074	2.209	2.067	2.043	2.06	2.069	2.142	2.071	2.051
ACAT	simppoly	0.19	0	0	0	0	0	0	0	0	0.273	0	0.5	0	0	0	0	0	0	0.462	0	0	0	0	0	0	0	0.4	0	0	0	0	0.083	0	0.381	0	0.125	0.175	0.211	0	0	0	0	0.25	0	0	0.25	0	0.417
ACAT	comppoly	0.121	0.077	0.066	0.059	0.062	0.019	0	0.161	0.208	0.174	0.115	0.141	0.06	0.201	0.036	0.103	0	0	0.248	0.05	0	0	0	0	0	0	0.129	0.098	0.192	0.105	0.081	0.147	0.071	0.224	0	0.17	0.196	0.174	0.192	0.137	0.07	0.044	0.276	0.127	0.207	0.186	0.071	0.197
ACCC	simpfreq	0.041	0	0	0.663	0	0	0	0	0	0.206	0	0	0	0	0	0	0	0	0	0	0	0	0	0	0	0	0	0	0	0	0	0.152	0	0.069	0	0	0.318	0.342	0	0.084	0	0	0	0.049	0	0.045	0.317	0
ACCC	compfreq	14.298	14.224	6.763	17.906	9.892	8.873	7.905	8.764	8.905	24.805	8.564	6.341	14.572	11.177	12.161	9.025	20.506	10.33	10.85	8.603	10.318	6.829	84.191	11.547	9.459	11.911	7.141	13.269	8.855	14.243	6.755	18.41	5.206	23.44	8.823	25.018	52.039	13.424	8.281	18.469	12.239	13.053	21.172	9.625	5.789	18.872	9.832	12.663
ACCC	totfreq	14.339	14.224	6.763	18.569	9.892	8.873	7.905	8.764	8.905	25.011	8.564	6.341	14.572	11.177	12.161	9.025	20.506	10.33	10.85	8.603	10.318	6.829	84.191	11.547	9.459	11.911	7.141	13.269	8.855	14.243	6.755	18.562	5.206	23.508	8.823	25.018	52.358	13.767	8.281	18.553	12.239	13.053	21.172	9.674	5.789	18.917	10.149	12.663
ACCC	fracsimp	0.002	0	0	0.036	0	0	0	0	0	0.008	0	0	0	0	0	0	0	0	0	0	0	0	0	0	0	0	0	0	0	0	0	0.008	0	0.003	0	0	0.006	0.025	0	0.005	0	0	0	0.005	0	0.002	0.031	0
ACCC	simprepe	4.245	0	0	4	0	0	0	0	0	4.6	0	0	0	0	0	0	0	0	0	0	0	0	0	0	0	0	0	0	0	0	0	4.25	0	4	0	0	4.222	4.2	0	4	0	0	0	4	0	4	4	0
ACCC	comprepe	2.021	2	2	2.185	2.026	2	2	2	2.017	2.023	2	2	2.019	2.018	2.033	2.069	2.053	2	2.032	2	2	2	2.032	2	2	2	2.03	2.014	2	2.019	2	2.01	2	2.031	2.074	2.008	2.034	2.036	2	2.014	2	2	2.007	2.036	2	2.024	2.032	2.024
ACCC	simppoly	0.145	0	0	0	0	0	0	0	0	0	0	0	0	0	0	0	0	0	0	0	0	0	0	0	0	0	0	0	0	0	0	0	0	0.5	0	0	0.333	0.4	0	0	0	0	0	0	0	0	0	0
ACCC	comppoly	0.11	0.217	0.083	0.074	0.052	0.061	0.05	0.172	0.22	0.123	0.071	0.353	0.028	0.199	0.1	0.086	0	0	0.225	0.05	0	0.067	0	0	0.077	0	0.076	0.123	0.062	0.096	0.077	0.136	0.333	0.158	0.037	0.129	0.114	0.158	0	0.132	0.053	0.022	0.208	0.164	0.111	0.23	0.032	0.266
ACCG	simpfreq	0.05	0	0	0	0	0	0	0	0.051	0	0	0	0	0.065	0	0	0	0	0	0	0	0	0	0	0	0.916	0	0.288	0	0	0	0	0.868	0	0	0.098	0.283	0	0	0	0	0.29	0	0.049	0	0.045	0	0
ACCG	compfreq	4.336	4.947	1.127	9.285	1.285	1.075	3.952	1.643	1.802	4.854	4.588	7.087	1.237	4.967	4.864	2.49	2.159	3.099	2.981	0	4.586	5.008	10.863	6.599	1.819	10.079	2.813	5.384	1.107	3.561	1.039	2.538	5.206	3.093	1.961	4.398	15.849	4.041	4.459	2.699	4.187	8.992	2.627	1.629	3.216	4.254	3.172	2.26
ACCG	totfreq	4.386	4.947	1.127	9.285	1.285	1.075	3.952	1.643	1.853	4.854	4.588	7.087	1.237	5.033	4.864	2.49	2.159	3.099	2.981	0	4.586	5.008	10.863	6.599	1.819	10.995	2.813	5.673	1.107	3.561	1.039	2.538	6.074	3.093	1.961	4.495	16.132	4.041	4.459	2.699	4.187	9.282	2.627	1.678	3.216	4.299	3.172	2.26
ACCG	fracsimp	0.006	0	0	0	0	0	0	0	0.028	0	0	0	0	0.013	0	0	0	0	0	0	0	0	0	0	0	0.083	0	0.051	0	0	0	0	0.143	0	0	0.022	0.018	0	0	0	0	0.031	0	0.029	0	0.011	0	0
ACCG	simprepe	4.344	0	0	0	0	0	0	0	4	0	0	0	0	4	0	0	0	0	0	0	0	0	0	0	0	6	0	4	0	0	0	0	5	0	0	5	4.25	0	0	0	0	4	0	4	0	4	0	0
ACCG	comprepe	2.034	2	2	2.143	2	2	2.4	2	2.057	2.008	2	2.053	2	2	2.083	2.062	2	2	2	0	2	2	2	2.125	2	2.273	2.058	2.036	2	2	2	2	2	2	2	2.022	2.047	2.051	2	2	2	2.065	2	2	2.2	2.011	2	2
ACCG	simppoly	0.125	0	0	0	0	0	0	0	0	0	0	0	0	1	0	0	0	0	0	0	0	0	0	0	0	0	0	0	0	0	0	0	0	0	0	0	0.125	0	0	0	0	0	0	0	0	0	0	0
ACCG	comppoly	0.108	0.062	0	0.071	0.1	0	0	0.083	0.2	0.11	0	0.105	0.222	0.145	0	0.062	0	0.333	0.246	0	0.25	0.091	0	0	0.2	0	0.115	0.107	0	0	0	0.09	0	0.211	0.167	0.133	0.199	0.119	0.143	0.031	0	0	0.324	0.121	0	0.149	0.3	0.075
ACCT	simpfreq	0.033	0	0	0	0	0	0	0	0.154	0	0	0	0	0	0	0	0	0	0.049	0	0	0	0	0	0	0	0	0	0	0	0.52	0	0	0	0	0	0.071	0.137	0	0.169	0	0	0	0.049	0	0	0	0
ACCT	compfreq	5.039	3.71	2.818	8.621	5.395	2.958	3.952	3.012	4.787	5.8	2.753	4.476	3.024	3.399	3.243	6.224	2.878	5.165	4.105	3.872	2.866	1.821	12.221	1.65	6.549	3.665	5.626	5.673	4.427	5.478	4.676	7.463	6.074	7.561	4.902	5.961	12.134	5.411	3.185	5.229	5.153	6.962	5.564	4.689	5.789	4.888	2.537	6.012
ACCT	totfreq	5.072	3.71	2.818	8.621	5.395	2.958	3.952	3.012	4.942	5.8	2.753	4.476	3.024	3.399	3.243	6.224	2.878	5.165	4.154	3.872	2.866	1.821	12.221	1.65	6.549	3.665	5.626	5.673	4.427	5.478	5.196	7.463	6.074	7.561	4.902	5.961	12.205	5.548	3.185	5.397	5.153	6.962	5.564	4.738	5.789	4.888	2.537	6.012
ACCT	fracsimp	0.005	0	0	0	0	0	0	0	0.031	0	0	0	0	0	0	0	0	0	0.012	0	0	0	0	0	0	0	0	0	0	0	0.1	0	0	0	0	0	0.006	0.025	0	0.031	0	0	0	0.01	0	0	0	0
ACCT	simprepe	4.464	0	0	0	0	0	0	0	4	0	0	0	0	0	0	0	0	0	6	0	0	0	0	0	0	0	0	0	0	0	4	0	0	0	0	0	6.5	4	0	4	0	0	0	4	0	0	0	0
ACCT	comprepe	2.038	2	2.1	2	2.024	2.182	2	2.045	2.054	2.007	2	2.167	2	2	2.375	2.025	2	2	2.012	2	2	2	2	2	2	2	2.173	2.034	2	2.1	2	2.015	2	2.018	2.067	2.033	2.029	2.063	2.2	2.016	2	2	2.028	2.021	2	2.037	2	2.021
ACCT	simppoly	0.201	0	0	0	0	0	0	0	0	0	0	0	0	0	0	0	0	0	1	0	0	0	0	0	0	0	0	0	0	0	0	0	0	0	0	0	0	0	0	0	0	0	0	0	0	0	0	0
ACCT	comppoly	0.112	0.167	0.2	0.077	0.095	0	0.1	0.091	0.226	0.099	0.222	0.083	0.136	0.115	0.125	0.1	0	0	0.238	0.222	0	0	0	0	0.056	0	0.144	0.136	0	0.1	0	0.132	0.143	0.155	0	0.148	0.128	0.228	0.2	0.113	0	0.042	0.278	0.211	0	0.167	0	0.241
ACGC	simpfreq	0.119	0	0	0	0	0	0.395	0	0	0.041	0	0.373	0	0	0	0.156	0	0	0.049	0	0	0	0	0	0	0	0	0.385	0	0	0	0.189	0.868	0.069	0	0	1.274	0	0.637	0	0	0	0.077	0	0	0	0	0
ACGC	compfreq	5.144	3.401	4.509	22.548	1.542	4.033	3.557	2.191	2.162	3.126	1.835	5.595	3.712	3.399	8.513	1.712	5.396	0	3.812	1.291	1.72	2.732	21.727	13.197	0.728	1.832	1.244	10.288	0.553	1.643	1.039	5.947	6.941	4.605	0.98	3.42	23.384	3.014	1.274	2.024	2.255	11.023	3.4	1.678	4.503	3.756	2.22	4.775
ACGC	totfreq	5.263	3.401	4.509	22.548	1.542	4.033	3.952	2.191	2.162	3.168	1.835	5.968	3.712	3.399	8.513	1.867	5.396	0	3.861	1.291	1.72	2.732	21.727	13.197	0.728	1.832	1.244	10.673	0.553	1.643	1.039	6.137	7.809	4.674	0.98	3.42	24.658	3.014	1.911	2.024	2.255	11.023	3.477	1.678	4.503	3.756	2.22	4.775
ACGC	fracsimp	0.019	0	0	0	0	0	0.1	0	0	0.013	0	0.062	0	0	0	0.083	0	0	0.013	0	0	0	0	0	0	0	0	0.036	0	0	0	0.031	0.111	0.015	0	0	0.052	0	0.333	0	0	0	0.022	0	0	0	0	0
ACGC	simprepe	4.212	0	0	0	0	0	4	0	0	4	0	4	0	0	0	4	0	0	4	0	0	0	0	0	0	0	0	4.25	0	0	0	4.2	4	4	0	0	4.278	0	4	0	0	0	4	0	0	0	0	0
ACGC	comprepe	2.03	2	2.188	2.118	2	2.067	2	2.062	2.024	2	2	2	2	2	2.429	2	2	0	2.064	2	2	2	2	2	2	2	2	2.121	2	2.167	2	2.038	2	2.015	2	2	2.13	2.023	2	2	2	2.105	2.045	2	2	2	2	2.062
ACGC	simppoly	0.215	0	0	0	0	0	0	0	0	1	0	0	0	0	0	0	0	0	0	0	0	0	0	0	0	0	0	0	0	0	0	0.2	0	0	0	0	0.139	0	0	0	0	0	0	0	0	0	0	0
ACGC	comppoly	0.104	0.182	0	0.059	0	0.067	0	0.188	0.19	0.158	0	0	0.148	0.173	0	0	0	0	0.244	0	0	0	0	0.062	0.5	0	0.217	0.112	0	0	0.5	0.127	0	0.03	0	0.114	0.169	0.182	0	0.042	0	0	0.114	0.118	0	0.133	0.143	0.143
ACGG	simpfreq	0.114	0	0	1.326	0	0	0	0	0	0.041	0	0	0	0	0	0	0	0	0.049	0.43	0	0	0	0	0.364	0	0.108	0	0	0	0	0.038	1.735	0	0	0	0.637	0.068	0	0	0	0	0	0	0	0.045	0	0.085
ACGG	compfreq	5.35	7.421	2.536	13.927	1.67	0.807	3.952	2.876	1.493	5.841	1.223	5.968	2.612	6.471	5.27	2.334	5.756	2.066	3.323	0.86	7.452	5.919	5.432	11.547	2.547	6.414	2.759	11.346	4.981	4.382	1.039	3.22	6.941	3.368	4.902	3.518	24.976	4.315	3.185	2.024	5.475	12.473	1.468	2.221	1.93	4.933	1.269	2.345
ACGG	totfreq	5.464	7.421	2.536	15.253	1.67	0.807	3.952	2.876	1.493	5.883	1.223	5.968	2.612	6.471	5.27	2.334	5.756	2.066	3.372	1.291	7.452	5.919	5.432	11.547	2.911	6.414	2.867	11.346	4.981	4.382	1.039	3.258	8.676	3.368	4.902	3.518	25.613	4.383	3.185	2.024	5.475	12.473	1.468	2.221	1.93	4.978	1.269	2.43
ACGG	fracsimp	0.018	0	0	0.087	0	0	0	0	0	0.007	0	0	0	0	0	0	0	0	0.014	0.333	0	0	0	0	0.125	0	0.038	0	0	0	0	0.012	0.2	0	0	0	0.025	0.016	0	0	0	0	0	0	0	0.009	0	0.035
ACGG	simprepe	4.302	0	0	4	0	0	0	0	0	4	0	0	0	0	0	0	0	0	4	4	0	0	0	0	6	0	4.5	0	0	0	0	4	4	0	0	0	4.278	4	0	0	0	0	0	0	0	4	0	4.5
ACGG	comprepe	2.026	2	2	2.238	2	2	2.2	2.048	2	2.014	2	2	2	2	2	2	2	2	2.059	2	2	2	2	2.071	2	2.571	2	2.017	2	2	2	2	2	2.01	2	2	2.047	2	2	2	2	2.047	2	2	2	2.028	2	2.055
ACGG	simppoly	0.215	0	0	0	0	0	0	0	0	1	0	0	0	0	0	0	0	0	0	0	0	0	0	0	0	0	0	0	0	0	0	0	1	0	0	0	0.278	1	0	0	0	0	0	0	0	0	0	0
ACGG	comppoly	0.107	0.125	0.111	0.143	0	0	0	0.095	0.241	0.113	0	0	0	0.162	0	0.133	0	0	0.294	0	0.154	0.154	0	0.071	0.143	0	0.196	0.068	0.111	0.188	0	0.141	0	0.122	0.333	0.028	0.173	0.254	0.2	0.25	0.118	0.023	0.053	0.178	0	0.174	0	0.164
ACGT	simpfreq	0.053	0	0	0.663	0	0	0	0	0	0	0	0	0	0	0	0	0	0	0	0	0	0	0	0	0	0	0	0	0	0	0	0.038	0	0	0	0.195	0.495	0	0	0	0	0	0	0	0	0.045	0	0
ACGT	compfreq	1.92	1.546	0.564	7.295	1.542	0	1.581	0.959	0.721	2.715	1.223	5.968	0.825	1.111	1.216	0.778	0	0	1.222	0	0.573	0	4.074	4.949	0	0.916	0.595	1.923	1.66	1.917	0	1.932	0	1.203	0.327	1.27	8.031	1.507	2.548	1.602	1.61	3.191	1.932	0.987	0	2.172	0	1.364
ACGT	totfreq	1.973	1.546	0.564	7.958	1.542	0	1.581	0.959	0.721	2.715	1.223	5.968	0.825	1.111	1.216	0.778	0	0	1.222	0	0.573	0	4.074	4.949	0	0.916	0.595	1.923	1.66	1.917	0	1.97	0	1.203	0.327	1.466	8.526	1.507	2.548	1.602	1.61	3.191	1.932	0.987	0	2.218	0	1.364
ACGT	fracsimp	0.011	0	0	0.083	0	0	0	0	0	0	0	0	0	0	0	0	0	0	0	0	0	0	0	0	0	0	0	0	0	0	0	0.019	0	0	0	0.133	0.058	0	0	0	0	0	0	0	0	0.02	0	0
ACGT	simprepe	4.095	0	0	4	0	0	0	0	0	0	0	0	0	0	0	0	0	0	0	0	0	0	0	0	0	0	0	0	0	0	0	4	0	0	0	4	4.143	0	0	0	0	0	0	0	0	4	0	0
ACGT	comprepe	2.043	2	2	2.091	2	0	2	2.143	2	2.015	2	2	2	2	2	2	0	0	2	0	2	0	2	2	0	2	2	2	2	2	0	2.059	0	2.086	2	2	2.15	2.045	2.25	2.053	2	2.091	2	2.1	0	2.062	0	2
ACGT	simppoly	0.161	0	0	0	0	0	0	0	0	0	0	0	0	0	0	0	0	0	0	0	0	0	0	0	0	0	0	0	0	0	0	0	0	0	0	0.5	0.429	0	0	0	0	0	0	0	0	0	0	0
ACGT	comppoly	0.128	0.2	0	0.182	0	0	0	0.143	0.214	0.227	0	0.062	0.167	0.059	0	0	0	0	0.24	0	0	0	0	0	0	0	0.091	0.2	0	0	0	0.118	0	0.229	0	0.385	0.26	0.182	0	0.158	0	0.182	0.28	0	0	0.188	0	0.219
ACTC	simpfreq	0.169	0.309	0	1.326	0	0.269	0	0.274	0.412	0.123	0	0	0	0.131	0.405	0.311	0.36	0	0.195	0	0	0	0	0	0	0	0	0	0	0	0	0.568	0	0.069	0.327	0.098	0.389	0.274	0	0.253	0.322	0.29	0.927	0.049	0	0.181	0.317	0.469
ACTC	compfreq	11.322	13.914	7.89	8.621	6.808	14.519	6.324	11.776	14.156	20.198	9.787	5.222	16.635	16.471	10.134	10.892	6.476	6.198	14.271	8.173	10.318	7.74	24.442	8.248	17.1	7.33	10.117	7.788	12.175	6.026	6.755	27.161	9.544	12.82	9.804	13.291	15.601	14.383	5.096	11.216	5.797	9.572	25.809	9.773	9.005	17.695	7.612	19.314
ACTC	totfreq	11.491	14.224	7.89	9.948	6.808	14.788	6.324	12.05	14.567	20.322	9.787	5.222	16.635	16.601	10.539	11.203	6.835	6.198	14.467	8.173	10.318	7.74	24.442	8.248	17.1	7.33	10.117	7.788	12.175	6.026	6.755	27.729	9.544	12.888	10.13	13.389	15.99	14.657	5.096	11.469	6.119	9.863	26.736	9.822	9.005	17.876	7.929	19.783
ACTC	fracsimp	0.013	0.022	0	0.133	0	0.018	0	0.023	0.028	0.006	0	0	0	0.008	0.038	0.028	0.053	0	0.014	0	0	0	0	0	0	0	0	0	0	0	0	0.02	0	0.005	0.032	0.007	0.024	0.019	0	0.022	0.053	0.029	0.035	0.005	0	0.01	0.04	0.024
ACTC	simprepe	4.377	4	0	4.5	0	5	0	4	4.5	4	0	0	0	5	4	4	4	0	5.25	0	0	0	0	0	0	0	0	0	0	0	0	4.933	0	4	4	4	4.182	4	0	4	4	6	4.75	4	0	4.5	4	4.636
ACTC	comprepe	2.054	2.067	2	2.231	2	2.111	2.125	2.047	2.065	2.022	2	2	2.091	2.048	2	2.029	2	2	2.065	2	2	2	2	2.2	2.021	2	2.064	2.025	2	2.091	2	2.096	2.182	2.021	2.067	2.044	2.066	2.024	2	2.03	2	2.03	2.126	2.015	2	2.051	2	2.06
ACTC	simppoly	0.214	0	0	0	0	1	0	0	0.25	0.333	0	0	0	1	0	0	0	0	0.25	0	0	0	0	0	0	0	0	0	0	0	0	0.133	0	0.5	1	0	0.273	0	0	0.333	0	0	0.167	0	0	0	0	0.273
ACTC	comppoly	0.118	0.089	0.036	0.077	0.057	0.037	0	0.233	0.28	0.189	0.062	0.143	0.091	0.218	0	0.1	0	0.167	0.199	0.053	0.056	0.059	0	0.2	0.128	0	0.209	0.074	0.136	0.045	0.231	0.145	0	0.196	0.067	0.162	0.147	0.176	0.125	0.158	0.056	0.03	0.174	0.157	0	0.199	0	0.177
ACTG	simpfreq	0.069	0	0	0.663	0	0	0.395	0	0.051	0	0	0	0	0.065	0.405	0	0	0	0.049	0	0	0.455	0	0	0	0	0.054	0.288	0	0	0	0	0	0.069	0.327	0.098	0.248	0	0	0.169	0	0	0	0.099	0	0.272	0	0
ACTG	compfreq	6.832	7.112	6.2	3.979	4.239	6.722	7.114	5.614	7.052	6.911	5.505	10.444	8.249	6.209	4.864	6.535	4.317	3.099	7.087	9.464	6.879	4.098	6.79	13.197	4.002	5.497	5.302	7.019	8.301	3.287	3.637	9.508	8.676	6.53	6.862	7.036	12.7	6.301	4.459	4.723	6.442	10.153	6.877	7.354	3.859	8.01	6.343	6.182
ACTG	totfreq	6.901	7.112	6.2	4.642	4.239	6.722	7.509	5.614	7.104	6.911	5.505	10.444	8.249	6.275	5.27	6.535	4.317	3.099	7.136	9.464	6.879	4.553	6.79	13.197	4.002	5.497	5.356	7.307	8.301	3.287	3.637	9.508	8.676	6.599	7.189	7.134	12.948	6.301	4.459	4.891	6.442	10.153	6.877	7.453	3.859	8.282	6.343	6.182
ACTG	fracsimp	0.01	0	0	0.143	0	0	0.053	0	0.007	0	0	0	0	0.01	0.077	0	0	0	0.007	0	0	0.1	0	0	0	0	0.01	0.039	0	0	0	0	0	0.01	0.045	0.014	0.019	0	0	0.034	0	0	0	0.013	0	0.033	0	0
ACTG	simprepe	4.394	0	0	4	0	0	9	0	4	0	0	0	0	4	4	0	0	0	4	0	0	4	0	0	0	0	6	4.667	0	0	0	0	0	4	4	4	4.143	0	0	4	0	0	0	4	0	4.167	0	0
ACTG	comprepe	2.023	2	2	2	2	2	2	2.024	2.066	2.012	2	2	2.017	2.011	2	2	2	2	2.007	2	2	2	2.2	2.125	2	2	2.031	2.041	2	2	2	2.02	2	2.011	2.048	2.014	2.058	2.022	2	2.036	2	2	2	2.007	2	2.017	2	2.014
ACTG	simppoly	0.242	0	0	0	0	0	0	0	0	0	0	0	0	0	0	0	0	0	1	0	0	0	0	0	0	0	1	0.333	0	0	0	0	0	0	0	0	0.286	0	0	0	0	0	0	0	0	0	0	0
ACTG	comppoly	0.11	0.174	0.091	0.167	0.091	0.08	0.056	0.22	0.212	0.202	0.056	0	0.133	0.147	0	0.119	0	0.333	0.324	0.091	0	0	0	0.062	0	0	0.112	0.068	0.133	0.083	0.286	0.155	0.1	0.189	0	0.153	0.223	0.217	0	0.143	0	0	0.213	0.141	0.167	0.141	0	0.283
AGAT	simpfreq	0.315	0	0	0.663	0	0	0	0.959	1.081	0.247	0	1.492	0	0.458	1.216	0	0	0	0.391	0	0	0	0	0	1.091	0	0.974	0.192	0	0.548	0	0.417	1.735	0.103	0	0.782	0.601	0.753	0	0.253	0	0	0.773	0.148	0	0.091	0	0.725
AGAT	compfreq	13.57	8.967	9.018	11.937	8.992	12.637	14.228	9.996	18.943	21.72	11.011	14.919	13.335	15.686	16.215	10.737	8.634	7.231	14.174	9.894	10.891	12.293	13.579	18.146	28.742	5.497	18.015	10.48	12.175	9.86	15.069	25.57	8.676	13.438	10.784	14.366	17.901	18.013	17.836	16.529	9.662	10.153	16.536	13.179	30.876	12.129	7.612	21.744
AGAT	totfreq	13.885	8.967	9.018	12.601	8.992	12.637	14.228	10.955	20.024	21.967	11.011	16.411	13.335	16.144	17.431	10.737	8.634	7.231	14.565	9.894	10.891	12.293	13.579	18.146	29.833	5.497	18.989	10.673	12.175	10.408	15.069	25.986	10.412	13.541	10.784	15.148	18.502	18.766	17.836	16.782	9.662	10.153	17.309	13.327	30.876	12.219	7.612	22.469
AGAT	fracsimp	0.021	0	0	0.053	0	0	0	0.087	0.054	0.011	0	0.091	0	0.028	0.07	0	0	0	0.027	0	0	0	0	0	0.037	0	0.051	0.018	0	0.053	0	0.016	0.167	0.008	0	0.052	0.033	0.04	0	0.015	0	0	0.045	0.011	0	0.007	0	0.032
AGAT	simprepe	4.792	0	0	4	0	0	0	5.143	5.571	4.333	0	5.75	0	4.143	5	0	0	0	4.625	0	0	0	0	0	4.333	0	5.444	4	0	6	0	4.091	5.5	5	0	5.625	4.706	4	0	4	0	0	4.5	4	0	4	0	4.824
AGAT	comprepe	2.079	2	2.125	2	2.029	2	2.139	2.096	2.147	2.023	2.056	2.025	2.041	2.054	2.425	2.029	2	2	2.052	2	2.053	2	2	2.545	2.19	2	2.135	2.055	2	2.028	2.103	2.101	2.2	2.031	2.03	2.061	2.067	2.156	2.286	2.077	2.133	2.143	2.047	2.022	2.042	2.075	2	2.106
AGAT	simppoly	0.139	0	0	0	0	0	0	0	0.286	0.333	0	0	0	0.286	0	0	0	0	0.25	0	0	0	0	0	0	0	0.167	0	0	0	0	0.091	0	0.667	0	0.375	0.176	0.091	0	0	0	0	0.3	0	0	0	0	0.118
AGAT	comppoly	0.113	0.034	0.031	0.056	0.086	0.085	0.083	0.11	0.258	0.176	0.083	0.075	0.113	0.221	0.025	0.043	0	0	0.197	0.087	0.053	0.111	0	0.227	0.051	0	0.129	0.073	0.182	0.139	0.069	0.16	0	0.151	0.03	0.15	0.178	0.156	0.107	0.112	0.033	0	0.248	0.142	0.062	0.179	0.125	0.214
AGCC	simpfreq	0.184	0	0	0.663	0	0	0	0	0	0.082	0	0	0	0	0.405	0	0	0	0.195	0	0.573	0.455	0	2.474	0	0.916	0.054	0.192	0	0	0	0.038	0	0.034	0	0.195	0.708	0.479	0.637	0	0	0	0.077	0.049	0	0	0	0
AGCC	compfreq	10.528	5.566	7.045	33.159	5.267	4.84	7.114	6.71	5.456	11.518	8.258	14.173	6.049	8.301	10.134	6.069	8.634	5.165	10.801	10.324	5.159	9.106	9.505	21.445	4.73	9.162	5.085	17.595	7.194	3.835	3.637	12.122	19.956	10.036	9.15	7.623	32.228	8.561	10.829	4.723	8.696	17.404	10.123	7.305	3.216	9.278	7.929	5.756
AGCC	totfreq	10.712	5.566	7.045	33.823	5.267	4.84	7.114	6.71	5.456	11.601	8.258	14.173	6.049	8.301	10.539	6.069	8.634	5.165	10.997	10.324	5.732	9.561	9.505	23.92	4.73	10.079	5.14	17.788	7.194	3.835	3.637	12.16	19.956	10.07	9.15	7.818	32.936	9.041	11.466	4.723	8.696	17.404	10.2	7.354	3.216	9.278	7.929	5.756
AGCC	fracsimp	0.014	0	0	0.02	0	0	0	0	0	0.007	0	0	0	0	0.038	0	0	0	0.018	0	0.1	0.048	0	0.103	0	0.091	0.011	0.011	0	0	0	0.003	0	0.003	0	0.025	0.021	0.053	0.056	0	0	0	0.008	0.007	0	0	0	0
AGCC	simprepe	4.336	0	0	4	0	0	0	0	0	4	0	0	0	0	5	0	0	0	4.5	0	4	4	0	4.333	0	4	4	6	0	0	0	4	0	5	0	4	4.45	5	4	0	0	0	4	4	0	0	0	0
AGCC	comprepe	2.025	2	2	2.1	2	2	2	2.061	2	2.021	2	2	2.023	2	2.04	2	2	2	2.045	2	2	2	2	2.077	2	2.2	2.021	2.033	2	2	2	2.006	2	2.034	2	2.013	2.058	2.032	2	2.018	2.037	2.133	2	2	2	2.02	2.04	2.037
AGCC	simppoly	0.149	0	0	0	0	0	0	0	0	0	0	0	0	0	0	0	0	0	0.5	0	0	0	0	0	0	0	0	0	0	0	0	1	0	0	0	0.5	0.15	0.286	0	0	0	0	0	0	0	0	0	0
AGCC	comppoly	0.113	0.056	0.08	0.14	0.049	0.056	0.056	0.204	0.264	0.182	0.111	0.079	0.045	0.189	0	0.103	0.042	0	0.267	0.042	0	0.1	0	0.115	0.077	0	0.074	0.071	0.077	0.286	0	0.169	0.043	0.226	0.071	0.179	0.186	0.216	0.176	0.054	0.037	0.017	0.137	0.155	0	0.161	0.12	0.23
AGCG	simpfreq	0.256	0	0	3.316	0	0	0.79	0	0.051	0.041	0.306	0	0	0.065	0.405	0.156	0	0	0.147	0	0	0	0	0	0	0.916	0.162	0.577	0	0	0	0.189	0.868	0	0.327	0.098	1.274	0.342	0	0	0	0.29	0.155	0	0	0.045	0	0.085
AGCG	compfreq	8.659	12.059	5.636	27.854	3.597	5.109	11.066	4.93	2.677	8.68	13.152	7.46	2.2	8.758	11.35	2.956	5.756	2.066	4.79	3.872	0	2.276	13.579	15.672	4.002	23.822	3.03	17.692	2.767	2.739	1.039	8.675	14.75	5.705	4.248	3.714	31.308	7.671	8.281	2.783	7.73	15.374	4.173	3.06	3.859	8.599	4.44	4.178
AGCG	totfreq	8.914	12.059	5.636	31.17	3.597	5.109	11.857	4.93	2.728	8.721	13.458	7.46	2.2	8.824	11.756	3.112	5.756	2.066	4.936	3.872	0	2.276	13.579	15.672	4.002	24.738	3.192	18.268	2.767	2.739	1.039	8.864	15.618	5.705	4.575	3.811	32.582	8.013	8.281	2.783	7.73	15.664	4.327	3.06	3.859	8.644	4.44	4.264
AGCG	fracsimp	0.017	0	0	0.106	0	0	0.067	0	0.019	0.005	0.023	0	0	0.007	0.034	0.05	0	0	0.03	0	0	0	0	0	0	0.037	0.051	0.032	0	0	0	0.021	0.056	0	0.071	0.026	0.039	0.043	0	0	0	0.019	0.036	0	0	0.005	0	0.02
AGCG	simprepe	4.367	0	0	4.4	0	0	4.5	0	4	4	6	0	0	4	4	4	0	0	4.667	0	0	0	0	0	0	5	4	4.5	0	0	0	4	4	0	4	4	4.306	4.4	0	0	0	6	4	0	0	4	0	4
AGCG	comprepe	2.044	2.103	2	2.238	2	2	2.143	2.028	2.038	2.019	2	2	2	2.037	2.321	2.053	2	2	2.082	2	0	2	2	2	2.091	2.115	2.036	2.054	2	2	2	2.039	2	2.012	2	2	2.11	2.089	2.077	2	2.125	2.038	2.019	2.032	2	2.153	2	2.041
AGCG	simppoly	0.149	0	0	0.2	0	0	1	0	0	1	0	0	0	0	0	0	0	0	0.667	0	0	0	0	0	0	0	0.333	0	0	0	0	0	0	0	0	0	0.25	0	0	0	0	0	0	0	0	0	0	0
AGCG	comppoly	0.125	0.179	0.05	0.119	0.071	0.105	0.143	0.139	0.192	0.152	0.07	0.15	0.062	0.201	0	0.263	0.062	0	0.276	0.111	0	0	0	0	0.091	0.038	0.143	0.092	0	0.1	0	0.109	0	0.133	0.077	0.105	0.18	0.17	0.231	0.061	0	0.038	0.278	0.177	0.167	0.226	0.071	0.133
AGCT	simpfreq	0.295	0	0	0	0	0	0	0.137	0.412	0	0.306	1.492	0	0.131	0	0	0	0	0.195	0	1.72	0	0	0	0	0	0.108	0.385	0.553	0.274	0	0.455	0	0.069	0	0.098	0.601	1.027	0.637	0	0	0.29	0.232	0.148	0	0.181	0	0.213
AGCT	compfreq	6.227	2.474	4.227	16.58	1.798	1.613	4.743	3.56	6.023	6.088	3.976	8.952	3.987	5.425	4.054	5.29	0.72	1.033	6.109	2.151	0.573	1.366	4.074	13.197	6.185	0.916	5.194	9.615	13.835	1.917	0	10.228	2.603	3.746	4.575	4.105	15.813	10.548	10.829	2.699	2.577	11.893	6.491	4.541	7.076	5.159	3.806	5.329
AGCT	totfreq	6.522	2.474	4.227	16.58	1.798	1.613	4.743	3.697	6.434	6.088	4.282	10.444	3.987	5.556	4.054	5.29	0.72	1.033	6.305	2.151	2.293	1.366	4.074	13.197	6.185	0.916	5.302	10	14.389	2.191	0	10.682	2.603	3.815	4.575	4.202	16.415	11.575	11.466	2.699	2.577	12.183	6.723	4.689	7.076	5.34	3.806	5.543
AGCT	fracsimp	0.039	0	0	0	0	0	0	0.037	0.064	0	0.071	0.143	0	0.024	0	0	0	0	0.031	0	0.75	0	0	0	0	0	0.02	0.038	0.038	0.125	0	0.043	0	0.018	0	0.023	0.037	0.089	0.056	0	0	0.024	0.034	0.032	0	0.034	0	0.038
AGCT	simprepe	4.19	0	0	0	0	0	0	6	4	0	4	4.25	0	4	0	0	0	0	4.5	0	4	0	0	0	0	0	4.5	4	4	4	0	4.083	0	4.5	0	4	4.059	4.2	4	0	0	4	4	4.333	0	4	0	4.4
AGCT	comprepe	2.073	2	2	2.08	2	2	2.25	2.038	2.145	2.014	2.154	2.167	2.138	2.096	2.2	2.029	2	2	2.032	2	2	2	2	2.25	2	2	2.052	2.09	2	2	0	2.089	3	2.046	2.143	2.119	2.11	2.208	2.176	2.031	2	2.098	2.119	2	2	2.044	2.167	2.072
AGCT	simppoly	0.211	0	0	0	0	0	0	1	0	0	0	0	0	0	0	0	0	0	0	0	0.333	0	0	0	0	0	0	0.25	0	0	0	0.167	0	0	0	0	0.294	0.2	0	0	0	1	1	0	0	0	0	0.2
AGCT	comppoly	0.125	0	0	0.2	0.143	0	0.25	0.192	0.188	0.101	0.154	0.083	0	0.12	0	0.059	0	0	0.216	0.2	0	0	0	0	0	0	0.156	0.15	0.24	0.143	0	0.185	0	0.266	0.071	0.31	0.217	0.201	0.118	0.094	0	0.049	0.25	0.207	0.091	0.132	0.083	0.288
AGGC	simpfreq	0.176	0	0	0	0.128	0	0	0.137	0	0	0	0.746	0	0	0.405	0	0	0	0	0	0	0	0	0	0	0	0	0.096	0	0	0	0	1.735	0.069	0	0.098	0.672	0.411	0	0.084	0	0.29	0	0.099	0	0.045	0	0
AGGC	compfreq	9.75	7.112	9.581	17.906	5.909	4.571	6.719	5.203	4.993	7.487	5.505	11.19	6.461	4.444	7.297	6.069	8.274	3.099	7.429	8.603	6.305	8.651	12.221	28.044	2.911	10.079	5.518	17.403	6.641	5.204	8.314	8.22	21.691	9.108	4.248	6.157	29.575	8.972	10.829	3.626	10.306	16.824	6.491	4.936	7.719	9.504	7.929	4.221
AGGC	totfreq	9.925	7.112	9.581	17.906	6.038	4.571	6.719	5.34	4.993	7.487	5.505	11.936	6.461	4.444	7.702	6.069	8.274	3.099	7.429	8.603	6.305	8.651	12.221	28.044	2.911	10.079	5.518	17.499	6.641	5.204	8.314	8.22	23.426	9.176	4.248	6.255	30.247	9.383	10.829	3.711	10.306	17.114	6.491	5.035	7.719	9.549	7.929	4.221
AGGC	fracsimp	0.012	0	0	0	0.021	0	0	0.026	0	0	0	0.062	0	0	0.053	0	0	0	0	0	0	0	0	0	0	0	0	0.005	0	0	0	0	0.074	0.007	0	0.016	0.022	0.044	0	0.023	0	0.017	0	0.02	0	0.005	0	0
AGGC	simprepe	4.69	0	0	0	11	0	0	4	0	0	0	4.5	0	0	6	0	0	0	0	0	0	0	0	0	0	0	0	4	0	0	0	0	7.5	4	0	5	4.421	4.167	0	4	0	4	0	4	0	4	0	0
AGGC	comprepe	2.03	2	2	2.037	2	2	2	2.053	2	2	2	2.067	2.021	2	2	2	2	2	2.033	2	2	2	2	2.059	2	2	2.01	2.011	2	2	2	2	2.04	2.03	2	2.095	2.068	2.053	2	2.116	2	2.017	2	2.01	2	2.09	2.08	2.01
AGGC	simppoly	0.226	0	0	0	0	0	0	0	0	0	0	0	0	0	1	0	0	0	0	0	0	0	0	0	0	0	0	0	0	0	0	0	0.5	0.5	0	0	0.105	0.833	0	1	0	0	0	0.5	0	0	0	0
AGGC	comppoly	0.122	0.13	0.029	0.111	0.109	0	0.118	0.132	0.247	0.143	0.056	0.133	0.085	0.176	0.056	0.103	0.087	0	0.27	0.05	0.182	0	0.222	0.088	0.125	0	0.186	0.077	0.167	0.053	0.188	0.143	0.08	0.208	0	0.159	0.161	0.237	0.118	0.093	0	0.069	0.262	0.12	0	0.171	0.04	0.182
AGGG	simpfreq	0.243	0	0.282	0.663	0.128	0.538	0	0	0.051	0.165	0.306	0	0.137	0.131	0.405	0	0.72	0	0.098	0	0	0	0	0.825	0	1.832	0.271	0.288	0	0	0	0	0	0.309	0.327	0	1.733	0.753	0	0.169	0	0	0	0.099	0.643	0.769	0	0.128
AGGG	compfreq	26.723	36.486	12.399	55.708	15.801	25.274	22.923	14.652	7.773	32.416	41.902	15.665	22.821	27.778	39.726	13.537	30.579	14.462	15.493	13.335	22.928	11.382	71.969	32.168	18.555	51.309	19.909	38.46	26.01	7.943	7.794	34.093	15.618	36.122	18.627	17.982	113.382	26.437	21.021	20.409	25.122	38.58	26.272	12.142	25.73	38.468	13.003	18.93
AGGG	totfreq	26.966	36.486	12.681	56.371	15.929	25.811	22.923	14.652	7.824	32.58	42.208	15.665	22.958	27.909	40.131	13.537	31.299	14.462	15.591	13.335	22.928	11.382	71.969	32.993	18.555	53.141	20.179	38.748	26.01	7.943	7.794	34.093	15.618	36.431	18.953	17.982	115.116	27.191	21.021	20.577	25.122	38.58	26.272	12.241	26.373	39.237	13.003	19.058
AGGG	fracsimp	0.008	0	0.022	0.012	0.008	0.021	0	0	0.007	0.005	0.007	0	0.006	0.005	0.01	0	0.023	0	0.006	0	0	0	0	0.025	0	0.034	0.013	0.007	0	0	0	0	0	0.008	0.017	0	0.015	0.028	0	0.008	0	0	0	0.008	0.024	0.02	0	0.007
AGGG	simprepe	4.265	0	4	4	4	4.5	0	0	5	4.25	4	0	4	4	4	0	4	0	4	0	0	0	0	4	0	4.5	4.4	4.333	0	0	0	0	0	4.333	4	0	4.265	4.182	0	5	0	0	0	4.5	4	4.941	0	4
AGGG	comprepe	2.034	2.042	2.068	2.107	2.016	2.032	2	2	2.033	2.033	2.051	2	2.036	2.019	2.071	2.069	2.059	2	2.025	2	2.1	2.04	2.038	2	2	2.054	2.054	2.047	2.021	2	2.133	2.013	2.056	2.037	2.018	2.022	2.069	2.047	2	2.029	2.077	2.053	2.026	2.016	2.05	2.081	2.024	2.041
AGGG	simppoly	0.126	0	0	0	1	0	0	0	0	0	0	0	0	0	0	0	0	0	0	0	0	0	0	0	0	0	0.4	0.333	0	0	0	0	0	0.222	0	0	0.224	0.091	0	0	0	0	0	0	0	0.118	0	0
AGGG	comppoly	0.111	0.093	0.091	0.048	0.049	0.106	0.086	0.168	0.232	0.137	0.051	0.143	0.078	0.202	0.02	0.138	0.059	0	0.202	0.097	0.025	0.04	0	0.051	0.098	0.054	0.158	0.08	0.021	0.034	0	0.126	0.056	0.088	0.07	0.163	0.113	0.142	0.091	0.132	0.038	0.03	0.153	0.171	0.025	0.186	0.073	0.207
ATCC	simpfreq	0.299	0	0	0.663	0	0	1.186	0.137	0.103	0.082	0.612	0.746	0	0.327	0.811	0	0.36	0	0.049	0.43	0	0	0	0	0	0	0.433	0.577	0	0	0.52	0.227	0.868	0.137	0	0.195	2.052	0.274	0	0.337	0	0	0.155	0.049	0	0.136	0.317	0.213
ATCC	compfreq	20.979	21.335	16.908	23.875	18.884	20.703	17.785	13.009	18.994	26.41	15.293	19.022	15.947	18.954	18.241	19.606	17.988	19.627	18.572	15.916	18.916	19.122	9.505	23.095	18.555	14.66	16.933	22.788	12.729	14.243	19.745	31.1	21.691	22.03	29.084	22.38	39.834	20.479	21.658	27.24	28.021	20.305	22.718	20.583	12.865	21.768	16.809	24.302
ATCC	totfreq	21.278	21.335	16.908	24.538	18.884	20.703	18.971	13.145	19.097	26.492	15.904	19.768	15.947	19.281	19.052	19.606	18.348	19.627	18.621	16.347	18.916	19.122	9.505	23.095	18.555	14.66	17.366	23.364	12.729	14.243	20.265	31.328	22.559	22.168	29.084	22.575	41.886	20.753	21.658	27.577	28.021	20.305	22.872	20.632	12.865	21.904	17.126	24.515
ATCC	fracsimp	0.012	0	0	0.027	0	0	0.062	0.01	0.005	0.003	0.038	0.038	0	0.017	0.043	0	0.02	0	0.003	0.026	0	0	0	0	0	0	0.025	0.025	0	0	0.026	0.007	0.038	0.006	0	0.009	0.049	0.013	0	0.012	0	0	0.007	0.002	0	0.006	0.019	0.009
ATCC	simprepe	4.547	0	0	4	0	0	5.333	5	6.5	4	5.5	4.5	0	4.4	4.5	0	4	0	4	4	0	0	0	0	0	0	5.125	4.167	0	0	4	4.167	4	4.25	0	4	4.621	4.25	0	4	0	0	4.5	4	0	4.667	5	4.4
ATCC	comprepe	2.04	2.014	2	2.25	2.034	2	2	2	2.024	2.014	2	2.078	2	2.01	2.178	2.04	2.02	2	2.008	2.054	2.061	2	2	2.071	2.039	2.062	2.035	2.055	2	2	2.053	2.012	2.28	2.011	2.079	2.048	2.088	2.02	2	2.046	2.126	2.071	2.003	2.022	2	2.044	2	2.018
ATCC	simppoly	0.222	0	0	1	0	0	0	1	0.5	0.5	0	0	0	0.4	0.5	0	0	0	1	0	0	0	0	0	0	0	0	0.167	0	0	0	0.167	0	0.5	0	0	0.259	0.25	0	0.25	0	0	0	0	0	0	1	0
ATCC	comppoly	0.123	0.13	0.067	0.139	0.088	0.091	0	0.158	0.244	0.165	0.06	0.137	0.078	0.183	0.022	0.159	0	0.158	0.232	0.054	0	0	0	0.107	0.118	0	0.16	0.114	0.13	0.135	0.026	0.138	0.28	0.229	0.101	0.201	0.183	0.207	0.088	0.152	0.057	0.1	0.207	0.199	0.15	0.16	0.208	0.247
ATCG	simpfreq	0.193	1.546	0	0.663	0	0	0.79	0.137	0.412	0.041	0	0	0	0.261	0	0.156	0	0	0	0	0	0	0	0	0.364	0.916	0.162	0.288	0	0.548	0	0.114	0	0	0	0.195	0.212	0.068	0	0	0	0.58	0.077	0	0	0	0	0.213
ATCG	compfreq	6.435	12.677	1.409	13.927	2.826	2.689	12.252	7.668	6.537	7.034	11.623	5.595	2.475	7.712	3.648	3.112	1.799	5.165	3.421	2.581	4.012	4.098	4.074	6.599	5.821	15.576	3.084	9.711	6.088	5.478	1.559	4.053	4.338	3.334	4.575	4.202	15.53	5.753	8.918	6.747	5.475	10.443	3.477	4.344	2.573	5.386	2.537	4.434
ATCG	totfreq	6.629	14.224	1.409	14.59	2.826	2.689	13.042	7.805	6.949	7.076	11.623	5.595	2.475	7.974	3.648	3.268	1.799	5.165	3.421	2.581	4.012	4.098	4.074	6.599	6.185	16.492	3.246	10	6.088	6.026	1.559	4.167	4.338	3.334	4.575	4.398	15.743	5.822	8.918	6.747	5.475	11.023	3.554	4.344	2.573	5.386	2.537	4.647
ATCG	fracsimp	0.021	0.109	0	0.045	0	0	0.061	0.018	0.059	0.006	0	0	0	0.033	0	0.048	0	0	0	0	0	0	0	0	0.059	0.056	0.05	0.029	0	0.091	0	0.027	0	0	0	0.044	0.013	0.012	0	0	0	0.053	0.022	0	0	0	0	0.046
ATCG	simprepe	4.133	4.4	0	4	0	0	4.5	4	4.125	4	0	0	0	4	0	4	0	0	0	0	0	0	0	0	5	4	4	4.333	0	4.5	0	4	0	0	0	4	4	4	0	0	0	4	4	0	0	0	0	4.2
ATCG	comprepe	2.063	2.122	2	2.048	2	2	2.194	2.018	2.197	2	2.053	2.067	2	2.025	2.111	2	2	2	2.1	2	2.143	2	2	2.125	2	2.059	2.018	2.059	2	2.05	2	2.019	2	2.01	2.071	2.023	2.077	2.071	2	2.025	2	2.056	2.044	2.023	2.25	2.042	2.375	2.019
ATCG	simppoly	0.177	0.2	0	0	0	0	0	1	0	0	0	0	0	0.5	0	0	0	0	0	0	0	0	0	0	0	0	0	0	0	0.5	0	0	0	0	0	0	0.5	1	0	0	0	0	0	0	0	0	0	0.2
ATCG	comppoly	0.145	0.122	0	0.048	0.045	0.1	0.032	0.232	0.268	0.193	0.105	0	0.056	0.237	0	0	0	0	0.271	0	0.143	0.111	0.333	0.125	0	0	0.07	0.178	0	0.05	0.333	0.159	0	0.155	0	0.186	0.226	0.25	0.214	0.15	0.059	0.028	0.244	0.205	0	0.227	0.375	0.231
ATGC	simpfreq	0.2	0.309	0.282	0	0	0.269	0.395	0	0.103	0	0	0	0.275	0	0	0	0	0	0.44	0	0	0	0	0	0	0	0	0.288	0	0	0	0.265	0	0.206	0.327	0.586	1.415	0.685	0	0.675	0	0	0	0.049	0	0.136	0	0.128
ATGC	compfreq	8.675	7.112	10.708	7.958	9.506	9.679	3.952	7.12	5.817	5.265	5.505	19.022	4.674	3.987	5.27	4.512	6.835	9.297	8.895	5.162	4.586	6.829	4.074	13.197	1.091	3.665	4.003	9.423	4.981	6.026	6.235	16.251	6.941	9.417	4.902	10.75	22.464	10.137	10.829	8.602	9.34	7.832	7.727	6.12	17.368	8.961	6.026	8.058
ATGC	totfreq	8.875	7.421	10.99	7.958	9.506	9.948	4.347	7.12	5.92	5.265	5.505	19.022	4.949	3.987	5.27	4.512	6.835	9.297	9.335	5.162	4.586	6.829	4.074	13.197	1.091	3.665	4.003	9.711	4.981	6.026	6.235	16.516	6.941	9.623	5.229	11.336	23.879	10.822	10.829	9.277	9.34	7.832	7.727	6.17	17.368	9.097	6.026	8.186
ATGC	fracsimp	0.019	0.042	0.026	0	0	0.027	0.091	0	0.017	0	0	0	0.056	0	0	0	0	0	0.047	0	0	0	0	0	0	0	0	0.03	0	0	0	0.016	0	0.021	0.062	0.052	0.059	0.063	0	0.073	0	0	0	0.008	0	0.015	0	0.016
ATGC	simprepe	4.292	4	4	0	0	4	6	0	4	0	0	0	4	0	0	0	0	0	4	0	0	0	0	0	0	0	0	4.333	0	0	0	4.286	0	4.5	5	4	4.525	4.1	0	4	0	0	0	4	0	4.333	0	4.667
ATGC	comprepe	2.034	2	2.026	2.083	2.041	2	2	2.019	2.009	2.008	2	2.02	2.029	2.049	2	2	2.158	2.111	2.027	2	2.125	2	2	2.062	2	2	2.041	2.122	2.222	2.045	2	2.068	2	2.062	2	2.036	2.131	2.088	2	2.039	2	2.037	2	2.016	2	2.035	2	2.037
ATGC	simppoly	0.153	0	0	0	0	0	0	0	1	0	0	0	0	0	0	0	0	0	0.222	0	0	0	0	0	0	0	0	0.333	0	0	0	0.429	0	0.167	0	0.333	0.275	0.1	0	0.25	0	0	0	0	0	0	0	0.333
ATGC	comppoly	0.139	0.13	0.132	0.167	0.027	0	0	0.115	0.212	0.188	0.167	0.118	0.088	0.066	0.077	0.138	0	0.111	0.209	0.083	0	0	0.333	0.188	0.667	0	0.149	0.153	0.333	0.182	0.083	0.149	0.125	0.212	0.067	0.164	0.222	0.318	0.118	0.118	0.069	0.037	0.25	0.169	0.148	0.192	0.158	0.238
CCCG	simpfreq	0.122	0	0	1.326	0	0	0	0	0	0	0	0	0	0	0	0	0	0	0.049	0	0	0	0	0	0	0	0	0.385	0	0	0	0	0	0.034	0	0	0.92	0.068	0	0	0	0.29	0	0	0	0	0	0
CCCG	compfreq	11.808	4.638	1.973	47.75	1.927	1.075	2.371	3.834	0.824	5.8	4.282	3.73	4.399	3.137	5.675	1.245	21.945	1.033	2.884	2.581	1.72	3.187	57.032	23.92	0	29.319	1.785	26.537	2.767	2.191	0.52	3.94	7.809	10.276	2.614	8.014	91.024	6.575	2.548	3.289	4.187	36.84	3.554	1.876	8.362	6.562	1.903	2.814
CCCG	totfreq	11.93	4.638	1.973	49.076	1.927	1.075	2.371	3.834	0.824	5.8	4.282	3.73	4.399	3.137	5.675	1.245	21.945	1.033	2.932	2.581	1.72	3.187	57.032	23.92	0	29.319	1.785	26.922	2.767	2.191	0.52	3.94	7.809	10.311	2.614	8.014	91.944	6.644	2.548	3.289	4.187	37.13	3.554	1.876	8.362	6.562	1.903	2.814
CCCG	fracsimp	0.003	0	0	0.027	0	0	0	0	0	0	0	0	0	0	0	0	0	0	0.017	0	0	0	0	0	0	0	0	0.014	0	0	0	0	0	0.003	0	0	0.01	0.01	0	0	0	0.008	0	0	0	0	0	0
CCCG	simprepe	4.64	0	0	4.5	0	0	0	0	0	0	0	0	0	0	0	0	0	0	7	0	0	0	0	0	0	0	0	4.75	0	0	0	0	0	4	0	0	4.577	4	0	0	0	4	0	0	0	0	0	0
CCCG	comprepe	2.017	2	2	2.014	2	2	2	2	2	2.007	2	2	2.125	2	2.071	2.125	2.066	2	2.017	2	2	2	2.024	2	0	2.031	2.03	2.065	2	2	2	2.019	2	2.023	2	2.012	2.056	2.021	2	2	2	2.024	2.022	2	2	2	2	2.015
CCCG	simppoly	0.246	0	0	0	0	0	0	0	0	0	0	0	0	0	0	0	0	0	0	0	0	0	0	0	0	0	0	0.5	0	0	0	0	0	0	0	0	0.154	0	0	0	0	0	0	0	0	0	0	0
CCCG	comppoly	0.089	0.133	0	0.042	0.133	0	0	0.357	0.25	0.064	0.071	0	0.031	0.208	0.143	0.25	0.016	0	0.153	0	0	0	0.024	0.103	0	0	0.152	0.123	0.2	0	0	0.077	0	0.043	0	0.061	0.116	0.208	0	0.154	0.077	0.024	0.13	0.105	0.154	0.186	0	0.045
CCGG	simpfreq	0.048	0	0	0	0	0	0	0	0	0	0	0.373	0	0	0	0	0	0	0	0	0	0	0	0	0	0	0	0	0	0	0	0	0	0	0	0	0.142	0	0	0	0	0.29	0	0	0	0	0	0
CCGG	compfreq	7.195	2.474	1.127	41.118	0.257	0.807	4.347	3.149	0.36	3.25	3.67	5.595	1.787	1.046	3.648	1.556	3.598	3.099	1.857	0.86	4.012	1.821	10.863	33.818	4.366	17.408	2.867	21.249	4.981	5.204	2.078	2.008	1.735	2.509	3.921	4.984	42.417	5.274	2.548	1.096	0.966	24.946	1.468	1.777	1.286	3.304	0.634	1.535
CCGG	totfreq	7.243	2.474	1.127	41.118	0.257	0.807	4.347	3.149	0.36	3.25	3.67	5.968	1.787	1.046	3.648	1.556	3.598	3.099	1.857	0.86	4.012	1.821	10.863	33.818	4.366	17.408	2.867	21.249	4.981	5.204	2.078	2.008	1.735	2.509	3.921	4.984	42.558	5.274	2.548	1.096	0.966	25.237	1.468	1.777	1.286	3.304	0.634	1.535
CCGG	fracsimp	0.003	0	0	0	0	0	0	0	0	0	0	0.062	0	0	0	0	0	0	0	0	0	0	0	0	0	0	0	0	0	0	0	0	0	0	0	0	0.003	0	0	0	0	0.011	0	0	0	0	0	0
CCGG	simprepe	4.107	0	0	0	0	0	0	0	0	0	0	4	0	0	0	0	0	0	0	0	0	0	0	0	0	0	0	0	0	0	0	0	0	0	0	0	4.25	0	0	0	0	4	0	0	0	0	0	0
CCGG	comprepe	2.02	2	2	2.065	2	2	2	2	2	2.013	2	2	2	2	2	2.1	2	2	2	2	2	2	2	2.024	2	2	2.019	2.036	2	2	2	2	2	2.014	2	2.059	2.033	2.026	2	2.077	2.333	2.023	2	2	2	2.014	2.5	2
CCGG	simppoly	0.188	0	0	0	0	0	0	0	0	0	0	0	0	0	0	0	0	0	0	0	0	0	0	0	0	0	0	0	0	0	0	0	0	0	0	0	0.75	0	0	0	0	0	0	0	0	0	0	0
CCGG	comppoly	0.093	0	0	0.065	0	0	0.091	0.13	0	0.063	0.083	0	0.154	0.25	0	0.1	0.2	0	0.316	0	0	0	0.125	0.098	0.167	0	0.17	0.1	0.111	0.105	0	0.075	0	0.151	0	0.118	0.152	0.26	0.25	0.077	0	0.058	0.105	0.194	0	0.247	0	0.083
AAAAC	simpfreq	0.69	0.309	0	0	0.514	0	0.395	0.822	0.463	2.263	0.612	0.746	0.412	2.026	1.621	0.311	0.36	0	0.88	0	0	0.911	0	0	0.364	0	0.866	0.192	0.553	2.465	0.52	1.629	0.868	1.169	0.654	3.616	0.531	1.164	1.274	1.265	0	0.58	1.082	0.543	0.643	0.905	0.317	2.217
AAAAC	compfreq	8.211	8.349	4.509	1.99	5.395	8.066	3.952	6.71	11.067	19.334	5.2	4.103	8.524	13.53	12.161	6.38	3.598	6.198	12.854	5.162	5.159	2.276	25.8	2.474	4.366	0.916	8.602	3.75	8.301	16.434	7.794	18.903	6.074	14.985	8.496	18.959	8.915	8.767	5.096	11.301	3.865	2.321	12.363	8.194	5.146	11.269	6.977	17.608
AAAAC	totfreq	8.9	8.658	4.509	1.99	5.909	8.066	4.347	7.531	11.53	21.597	5.811	4.849	8.936	15.556	13.782	6.691	3.957	6.198	13.734	5.162	5.159	3.187	25.8	2.474	4.73	0.916	9.468	3.942	8.855	18.899	8.314	20.532	6.941	16.153	9.15	22.575	9.446	9.931	6.37	12.566	3.865	2.901	13.445	8.737	5.789	12.174	7.295	19.825
AAAAC	fracsimp	0.073	0.036	0	0	0.087	0	0.091	0.109	0.04	0.105	0.105	0.154	0.046	0.13	0.118	0.047	0.091	0	0.064	0	0	0.286	0	0	0.077	0	0.091	0.049	0.062	0.13	0.062	0.079	0.125	0.072	0.071	0.16	0.056	0.117	0.2	0.101	0	0.2	0.08	0.062	0.111	0.074	0.043	0.112
AAAAC	simprepe	3.117	3	0	0	3.5	0	3	3	3.222	3.018	3	3	3.333	3.161	3.25	3	3	0	3.056	0	0	3	0	0	3	0	3.312	3	3	3.111	3	3.14	3	3.029	3	3.297	3.067	3.059	3	3	0	3	3.214	3	3	3.25	4	3.096
AAAAC	comprepe	2.048	2.074	2	2	2.024	2.033	2	2.102	2.098	2.036	2	2.091	2.097	2.068	2	2.024	2	2	2.068	2	2	2.2	2.053	2	2	2	2.038	2	2	2.033	2.133	2.05	2	2.05	2.077	2.052	2.04	2.195	2.25	2.104	2.083	2	2.062	2.03	2	2.048	2	2.061
AAAAC	simppoly	0.14	0	0	0	0	0	0	0	0.222	0.236	0	0	0.333	0.161	0	0	0	0	0.278	0	0	0.5	0	0	0	0	0.062	0	0	0.333	0	0.209	0	0.206	0	0.243	0.2	0.059	0.5	0.267	0	0	0.071	0.091	0	0.1	0	0.231
AAAAC	comppoly	0.11	0.037	0	0	0.119	0.033	0.1	0.204	0.181	0.155	0.059	0.273	0.065	0.184	0.033	0.073	0	0	0.232	0.083	0.222	0	0	0	0	0	0.145	0.051	0.067	0.017	0.067	0.12	0	0.195	0.077	0.242	0.107	0.18	0	0.194	0.083	0	0.237	0.187	0.25	0.157	0.182	0.252
AAAAG	simpfreq	1.329	1.855	0	1.326	0.514	0.807	1.976	0.685	1.184	1.563	1.835	0.746	0.55	1.307	5.675	1.089	0	0	1.613	0	4.012	0.455	2.716	0	0.728	2.749	0.974	0.961	2.214	0.274	0	2.803	0	3.024	2.287	0.684	1.132	1.164	1.911	0.506	0.966	1.45	1.777	1.086	7.076	1.131	1.586	1.322
AAAAG	compfreq	14.354	8.967	5.636	7.295	9.378	18.283	22.923	8.216	18.222	25.916	12.234	10.071	11.685	14.118	23.917	12.137	7.555	6.198	20.185	8.603	36.685	3.642	32.59	7.423	13.825	12.827	16.392	5.096	16.049	7.669	8.314	26.782	7.809	25.124	16.666	13.389	15.07	12.123	21.658	13.24	19.647	4.351	16.227	13.771	48.243	16.292	19.347	19.825
AAAAG	totfreq	15.683	10.822	5.636	8.621	9.892	19.09	24.899	8.901	19.406	27.479	14.069	10.817	12.235	15.425	29.592	13.226	7.555	6.198	21.798	8.603	40.698	4.098	35.306	7.423	14.553	15.576	17.366	6.057	18.263	7.943	8.314	29.585	7.809	28.148	18.953	14.073	16.203	13.287	23.569	13.746	20.613	5.801	18.004	14.857	55.319	17.424	20.932	21.147
AAAAG	fracsimp	0.08	0.171	0	0.154	0.052	0.042	0.079	0.077	0.061	0.057	0.13	0.069	0.045	0.085	0.192	0.082	0	0	0.074	0	0.099	0.111	0.077	0	0.05	0.176	0.056	0.159	0.121	0.034	0	0.095	0	0.107	0.121	0.049	0.07	0.088	0.081	0.037	0.047	0.25	0.099	0.073	0.128	0.065	0.076	0.062
AAAAG	simprepe	3.201	3.167	0	3.5	3	3.333	4.2	3	3.304	3.105	3.167	4	3.25	3.25	3.429	3.429	0	0	3.545	0	3.429	3	3	0	3	3.667	3.167	3.1	3.25	3	0	3.135	0	3.148	3	3	3.156	3.294	3	3	3	3	3.043	3.227	3.273	3.12	4.6	3.129
AAAAG	comprepe	2.076	2.103	2.15	2.182	2.082	2.162	2.138	2.05	2.088	2.054	2.2	2	2.059	2.042	2.169	2	2	2	2.138	2	2.266	2.125	2.042	2	2	2.071	2.079	2.113	2.069	2.036	2	2.054	2	2.104	2.02	2.102	2.066	2.051	2.029	2.038	2.115	2.133	2.038	2.022	2.173	2.047	2.213	2.047
AAAAG	simppoly	0.12	0.167	0	0	0	0	0	0	0.217	0.184	0.333	0	0.25	0	0	0	0	0	0.333	0	0.143	0	0	0	0	0	0.056	0.2	0	0	0	0.176	0	0.239	0	0.286	0.188	0.059	0	0	0	0	0.304	0.182	0.182	0.2	0	0.258
AAAAG	comppoly	0.107	0.138	0.05	0	0.055	0.044	0.069	0.083	0.223	0.146	0.025	0.185	0.071	0.185	0.051	0.064	0.048	0	0.228	0.1	0.125	0	0	0.222	0.079	0	0.129	0	0.241	0.036	0	0.134	0	0.182	0.02	0.197	0.117	0.13	0.206	0.166	0.082	0.067	0.257	0.158	0.187	0.164	0.098	0.243
AAAAT	simpfreq	1.483	1.237	0	0.663	1.542	2.151	1.581	2.739	1.338	1.851	1.835	0.746	0.825	1.438	2.027	0.467	0	0	3.519	1.721	0	2.276	0	0.825	0.728	0	2.056	0.192	1.66	2.465	0	4.508	0	3.162	1.307	2.052	1.097	2.055	0.637	2.108	1.288	0.29	1.623	1.876	3.216	2.806	0.634	3.667
AAAAT	compfreq	9.816	5.257	1.409	3.979	7.451	9.948	11.462	7.12	6.383	15.138	11.011	5.222	6.186	8.889	12.161	8.247	2.878	5.165	20.43	6.883	17.196	5.464	24.442	2.474	3.274	0.916	10.766	3.365	4.981	12.052	8.314	25.229	1.735	20.896	11.111	13.486	9.764	9.383	10.829	15.686	8.374	3.191	10.818	12.735	25.73	11.586	9.515	20.38
AAAAT	totfreq	11.299	6.493	1.409	4.642	8.992	12.099	13.042	9.859	7.721	16.989	12.846	5.968	7.011	10.327	14.188	8.714	2.878	5.165	23.949	8.603	17.196	7.74	24.442	3.299	4.002	0.916	12.822	3.558	6.641	14.517	8.314	29.737	1.735	24.058	12.418	15.539	10.861	11.438	11.466	17.794	9.662	3.481	12.441	14.61	28.946	14.392	10.149	24.046
AAAAT	fracsimp	0.125	0.19	0	0.143	0.171	0.178	0.121	0.278	0.173	0.109	0.143	0.125	0.118	0.139	0.143	0.054	0	0	0.147	0.2	0	0.294	0	0.25	0.182	0	0.16	0.054	0.25	0.17	0	0.152	0	0.131	0.105	0.132	0.101	0.18	0.056	0.118	0.133	0.083	0.13	0.128	0.111	0.195	0.062	0.152
AAAAT	simprepe	3.177	3.5	0	3	3	3.25	4.5	3	3.154	3.111	3	3	3	3.273	3.6	3	0	0	3.264	3	0	3.4	0	3	3	0	3.184	3	3	3.222	0	3.076	0	3.152	3.25	3	3.065	3.167	3	3.2	3.25	3	3.095	3.132	3.2	3.097	3	3.081
AAAAT	comprepe	2.087	2.118	2	2	2.017	2.108	2.172	2.077	2.097	2.03	2.306	2	2.044	2.059	2.367	2.038	2	2	2.122	2	2.067	2	2	2	2.111	2	2.106	2.029	2	2.182	2	2.074	2.5	2.076	2.176	2.051	2.018	2.153	2.059	2.124	2.115	2.091	2.05	2.066	2.225	2.121	2.1	2.079
AAAAT	simppoly	0.112	0.25	0	0	0.083	0	0.25	0	0.077	0.156	0	0	0.167	0.045	0	0	0	0	0.181	0	0	0.2	0	0	0.5	0	0.158	0	0.333	0.333	0	0.134	0	0.272	0	0.333	0.097	0.2	0	0.12	0	0	0.143	0.184	0.4	0.097	0	0.174
AAAAT	comppoly	0.111	0	0	0	0	0.027	0.034	0.115	0.177	0.098	0.028	0.071	0.067	0.14	0.067	0.057	0.25	0	0.201	0	0.067	0.083	0	0.333	0.222	0	0.141	0.114	0.111	0.25	0.062	0.126	0	0.14	0.059	0.174	0.094	0.219	0.235	0.156	0	0	0.2	0.143	0.075	0.117	0.133	0.192
AAACC	simpfreq	0.312	0	0	0	0	0	0.395	0.411	0.309	0.946	0	0.746	0	1.307	0	0	0	0	0.44	0.43	0	0	0	0	0.364	0	0.325	0.096	0	0.274	0	0.833	1.735	0.344	0	1.368	0.318	0.342	0.637	0.253	0.322	0.29	0.773	0.197	0	0.498	0.317	0.64
AAACC	compfreq	4.158	4.638	2.818	3.316	3.854	3.764	1.581	4.245	4.684	12.835	3.364	2.238	2.337	5.882	3.648	3.112	0.72	4.132	4.105	3.011	5.159	2.732	5.432	3.299	4.366	0	4.923	2.5	3.874	5.752	4.157	7.955	1.735	5.843	4.575	11.825	5.307	2.74	4.459	6.156	1.61	2.611	5.486	2.813	2.573	4.933	2.537	8.314
AAACC	totfreq	4.471	4.638	2.818	3.316	3.854	3.764	1.976	4.656	4.993	13.781	3.364	2.984	2.337	7.19	3.648	3.112	0.72	4.132	4.545	3.441	5.159	2.732	5.432	3.299	4.73	0	5.248	2.596	3.874	6.026	4.157	8.788	3.471	6.186	4.575	13.193	5.625	3.082	5.096	6.409	1.932	2.901	6.259	3.011	2.573	5.431	2.854	8.953
AAACC	fracsimp	0.066	0	0	0	0	0	0.2	0.088	0.062	0.069	0	0.25	0	0.182	0	0	0	0	0.097	0.125	0	0	0	0	0.077	0	0.062	0.037	0	0.045	0	0.095	0.5	0.056	0	0.104	0.057	0.111	0.125	0.039	0.167	0.1	0.123	0.066	0	0.092	0.111	0.071
AAACC	simprepe	3.32	0	0	0	0	0	3	3.333	3.667	3.043	0	3	0	3.2	0	0	0	0	3.222	3	0	0	0	0	3	0	3	3	0	3	0	3.227	3.5	3	0	3.071	3.222	3	3	3.333	3	3	3.1	3.5	0	3.182	3	3.4
AAACC	comprepe	2.032	2	2	2	2	2.071	2	2.032	2.055	2.022	2	2.167	2	2.056	2.111	2	2	2	2.107	2	2	2	2	2	2	0	2.033	2	2	2.048	2.125	2.062	2	2.035	2	2.116	2.02	2.05	2	2.096	2	2	2.042	2.018	2	2.018	2	2.067
AAACC	simppoly	0.192	0	0	0	0	0	0	0	0.333	0.217	0	0.5	0	0.25	0	0	0	0	0.222	1	0	0	0	0	0	0	0.167	0	0	1	0	0.182	0	0.3	0	0.286	0.222	0.2	0	0	0	0	0.3	0.25	0	0.091	0	0.267
AAACC	comppoly	0.105	0	0.1	0.2	0.033	0	0	0.161	0.253	0.176	0.182	0	0	0.167	0	0.05	0	0	0.143	0	0	0.167	0	0	0	0	0.154	0.192	0	0.19	0	0.148	0	0.206	0.071	0.182	0.133	0.2	0	0.205	0	0	0.169	0.211	0	0.165	0.25	0.246
AAACG	simpfreq	0.065	0	0	0	0	0	0	0.137	0.154	0.123	0	0	0	0.131	0	0	0	0	0	0	0	0	0	0	0	0	0	0	0	0.548	0	0.114	0	0	0	0.195	0.212	0.205	0	0.084	0	0.29	0.077	0.099	0	0.091	0	0
AAACG	compfreq	0.967	1.237	0	1.326	0.514	1.075	0.79	0.959	1.338	2.304	0.306	0	0.55	1.83	1.216	0.778	0	1.033	1.906	0	0	0.911	0	0	0	0.916	1.19	0.577	0	1.37	0.52	1.78	1.735	1.306	0.98	3.323	1.026	0.753	1.911	1.265	0.322	0.58	1.159	0.938	0	1.674	1.586	1.578
AAACG	totfreq	1.032	1.237	0	1.326	0.514	1.075	0.79	1.095	1.493	2.427	0.306	0	0.55	1.961	1.216	0.778	0	1.033	1.906	0	0	0.911	0	0	0	0.916	1.19	0.577	0	1.917	0.52	1.894	1.735	1.306	0.98	3.518	1.238	0.959	1.911	1.349	0.322	0.87	1.236	1.037	0	1.765	1.586	1.578
AAACG	fracsimp	0.065	0	0	0	0	0	0	0.125	0.103	0.051	0	0	0	0.067	0	0	0	0	0	0	0	0	0	0	0	0	0	0	0	0.286	0	0.06	0	0	0	0.056	0.171	0.214	0	0.062	0	0.333	0.062	0.095	0	0.051	0	0
AAACG	simprepe	3.101	0	0	0	0	0	0	3	3	3.333	0	0	0	3	0	0	0	0	0	0	0	0	0	0	0	0	0	0	0	3.5	0	3	0	0	0	3	3	3	0	3	0	3	3	3	0	3	0	0
AAACG	comprepe	2.022	2	0	2	2	2	2	2	2	2	2	0	2	2	2	2	0	2	2	0	0	2	0	0	0	2	2.091	2	0	2	2	2.021	2	2	2	2	2.034	2.091	2.333	2	2	2	2.067	2	0	2.054	2	2.054
AAACG	simppoly	0.125	0	0	0	0	0	0	0	0	0.333	0	0	0	0.5	0	0	0	0	0	0	0	0	0	0	0	0	0	0	0	0	0	0	0	0	0	0	0	0	0	0	0	0	0	0.5	0	0.5	0	0
AAACG	comppoly	0.114	0	0	0	0	0	0	0.429	0.192	0.232	0	0	0	0.25	0	0	0	0	0.333	0	0	0.5	0	0	0	0	0.273	0	0	0	0	0.213	0	0.263	0	0.235	0.069	0.273	0	0.267	0	0	0.133	0.053	0	0.297	0.2	0.216
AAACT	simpfreq	0.081	0	0	0	0.128	0	0	0.137	0	0.082	0	0	0.137	0.131	0.405	0	0	0	0	0	0	0	0	0	0.364	0	0.216	0	0	0	0	0.114	0	0.172	0.327	0	0.071	0.205	0	0	0	0	0.155	0.049	0	0.045	0	0.213
AAACT	compfreq	1.712	1.546	0.564	0.663	1.028	1.344	1.186	1.78	2.008	2.962	1.835	1.492	3.024	1.895	1.216	1.712	0.36	1.033	1.662	0.86	1.72	0.455	4.074	0	1.819	0	2.489	0.769	1.107	2.739	1.039	3.826	1.735	2.131	3.268	3.323	1.84	2.123	0	2.193	0.966	1.45	3.014	1.728	3.859	1.856	1.586	2.984
AAACT	totfreq	1.793	1.546	0.564	0.663	1.156	1.344	1.186	1.917	2.008	3.044	1.835	1.492	3.162	2.026	1.621	1.712	0.36	1.033	1.662	0.86	1.72	0.455	4.074	0	2.183	0	2.705	0.769	1.107	2.739	1.039	3.94	1.735	2.303	3.595	3.323	1.91	2.329	0	2.193	0.966	1.45	3.168	1.777	3.859	1.901	1.586	3.198
AAACT	fracsimp	0.043	0	0	0	0.111	0	0	0.071	0	0.027	0	0	0.043	0.065	0.25	0	0	0	0	0	0	0	0	0	0.167	0	0.08	0	0	0	0	0.029	0	0.075	0.091	0	0.037	0.088	0	0	0	0	0.049	0.028	0	0.024	0	0.067
AAACT	simprepe	3.188	0	0	0	3	0	0	3	0	3	0	0	3	3	3	0	0	0	0	0	0	0	0	0	3	0	3.25	0	0	0	0	3	0	3.6	4	0	3	3	0	0	0	0	3.5	3	0	4	0	3.2
AAACT	comprepe	2.054	2	2	2	2	2	2	2	2.051	2	2	2	3.545	2	2	2	2	2	2	2.5	2	2	2	0	2	0	2.13	2	2	2	2.5	2.04	2	2.032	2.3	2.059	2	2	0	2	2	2	2.026	2	2.167	2	2	2
AAACT	simppoly	0.186	0	0	0	0	0	0	0	0	0	0	0	1	0	0	0	0	0	0	0	0	0	0	0	0	0	0	0	0	0	0	0	0	0.2	0	0	0	0.333	0	0	0	0	0	0	0	1	0	0.2
AAACT	comppoly	0.11	0	0	0	0	0	0	0.154	0.154	0.139	0.167	0.25	0	0.241	0	0	0	0	0.294	0	0	0	0.333	0	0	0	0.109	0.125	0	0.2	0.5	0.109	0	0.177	0	0.118	0.154	0.226	0	0.231	0	0	0.205	0.086	0.333	0.171	0	0.143
AAAGC	simpfreq	0.216	0	0	0	0.642	0.269	0.395	0.137	0.154	0.123	0.306	0	0.275	0.588	0.405	0.156	0	0	0.831	0	0.573	0	0	0	0	0	0.162	0	0.553	0.274	0	0.265	0.868	0.378	0	0.195	0.389	0.274	0	0.337	0	0.29	0.155	0.197	0	0.226	0	0.213
AAAGC	compfreq	3.672	3.092	5.354	3.316	4.625	3.226	2.371	2.191	4.375	5.142	3.059	1.492	2.75	3.922	2.838	4.046	2.159	3.099	6.158	0.86	3.439	2.732	4.074	4.124	2.547	3.665	3.949	2.596	4.981	3.287	2.078	7.425	7.809	5.774	2.287	4.593	5.023	4.246	5.733	3.542	2.899	3.481	3.554	4.146	1.286	5.567	6.026	4.221
AAAGC	totfreq	3.888	3.092	5.354	3.316	5.267	3.495	2.767	2.328	4.53	5.265	3.364	1.492	3.024	4.51	3.243	4.201	2.159	3.099	6.989	0.86	4.012	2.732	4.074	4.124	2.547	3.665	4.112	2.596	5.534	3.561	2.078	7.69	8.676	6.152	2.287	4.789	5.413	4.52	5.733	3.879	2.899	3.771	3.709	4.344	1.286	5.793	6.026	4.434
AAAGC	fracsimp	0.052	0	0	0	0.122	0.077	0.143	0.059	0.034	0.023	0.091	0	0.091	0.13	0.125	0.037	0	0	0.119	0	0.143	0	0	0	0	0	0.039	0	0.1	0.077	0	0.034	0.1	0.061	0	0.041	0.072	0.061	0	0.087	0	0.077	0.042	0.045	0	0.039	0	0.048
AAAGC	simprepe	3.238	0	0	0	3	3	4	3	3.333	3	3	0	3	3	3	3	0	0	3.059	0	4	0	0	0	0	0	3	0	3	4	0	3	3	3.273	0	4.5	3.091	3.5	0	3.25	0	3	3.5	3.25	0	3.2	0	3
AAAGC	comprepe	2.025	2	2	2	2	2	2	2	2.106	2	2	2	2.1	2.05	2	2	2	2	2.079	2	2	2	2	2	2	2	2.014	2	2	2	2	2.01	2	2.024	2	2.085	2.063	2.032	2	2	2	2	2	2.012	2	2	2.105	2.04
AAAGC	simppoly	0.144	0	0	0	0	0	0	0	0	0	0	0	0	0.333	0	0	0	0	0.412	0	0	0	0	0	0	0	0.333	0	0	1	0	0.286	0	0.636	0	0	0.455	0	0	0.25	0	0	0	0.25	0	0.2	0	0.2
AAAGC	comppoly	0.119	0.1	0.053	0	0.056	0	0.167	0.062	0.247	0.152	0.1	0	0	0.233	0	0.115	0	0	0.325	0	0	0	0	0	0.143	0	0.26	0.037	0.111	0.25	0	0.158	0	0.274	0.143	0.213	0.218	0.145	0.111	0.19	0	0	0.283	0.131	0.5	0.138	0.053	0.202
AAAGG	simpfreq	0.169	0	0	0	0	0	0.395	0.137	0	0.288	0	0	0.137	0	0.405	0	0	0	0.244	0	0	0	0	0.825	0	0	0.703	0.192	0	0.548	0	0.417	0	0.241	0	0	0.283	0.205	1.274	0.084	0.322	0	0.077	0	0	0.136	0	0.298
AAAGG	compfreq	5.004	4.329	5.072	3.316	2.955	7.259	3.162	3.149	4.478	9.832	3.364	2.611	5.637	4.183	6.486	4.824	2.878	4.132	5.865	2.151	4.586	2.732	2.716	1.65	7.276	3.665	5.194	2.692	4.981	2.739	1.039	9.622	6.074	8.283	4.575	3.518	6.898	5.205	6.37	4.385	6.442	1.74	6.877	3.554	6.432	6.834	5.075	6.31
AAAGG	totfreq	5.173	4.329	5.072	3.316	2.955	7.259	3.557	3.286	4.478	10.12	3.364	2.611	5.774	4.183	6.891	4.824	2.878	4.132	6.109	2.151	4.586	2.732	2.716	2.474	7.276	3.665	5.897	2.884	4.981	3.287	1.039	10.039	6.074	8.523	4.575	3.518	7.181	5.411	7.644	4.47	6.764	1.74	6.954	3.554	6.432	6.97	5.075	6.608
AAAGG	fracsimp	0.028	0	0	0	0	0	0.111	0.042	0	0.028	0	0	0.024	0	0.059	0	0	0	0.04	0	0	0	0	0.333	0	0	0.119	0.067	0	0.167	0	0.042	0	0.028	0	0	0.039	0.038	0.167	0.019	0.048	0	0.011	0	0	0.019	0	0.045
AAAGG	simprepe	3.239	0	0	0	0	0	3	3	0	3	0	0	3	0	5	0	0	0	3.2	0	0	0	0	3	0	0	3.077	3	0	3	0	3.091	0	3	0	0	3.125	4	3	3	4	0	3	0	0	3	0	3.143
AAAGG	comprepe	2.046	2	2	2	2	2	2	2	2.023	2.004	2.091	2.429	2.098	2.047	2.312	2	2	2	2.008	2.2	2.375	2	2	2	2.05	2.25	2.042	2.036	2	2	2	2.039	2.286	2.025	2.143	2	2.026	2.039	2	2.077	2.1	2	2.011	2	2	2.02	2.312	2.027
AAAGG	simppoly	0.101	0	0	0	0	0	0	0	0	0	0	0	0	0	0	0	0	0	0	0	0	0	0	0	0	0	0.154	0	0	0.5	0	0.182	0	0	0	0	0.125	0.667	0	0	0	0	0	0	0	0	0	0.143
AAAGG	comppoly	0.106	0.071	0	0.2	0	0.074	0	0.043	0.299	0.142	0.091	0	0.049	0.156	0.062	0	0.25	0	0.242	0	0.25	0.167	0	0	0.3	0	0.156	0.071	0	0.1	0	0.118	0	0.183	0.071	0.111	0.118	0.158	0	0.173	0	0	0.236	0.111	0.5	0.106	0.125	0.264
AAAGT	simpfreq	0.039	0	0	0	0	0.269	0	0	0	0.041	0	0	0	0.065	0	0.311	0	0	0.049	0	0	0	0	0	0	0	0	0.096	0	0	0	0.038	0	0.069	0.327	0.391	0.035	0.137	0	0.084	0	0	0	0	0	0.045	0	0.171
AAAGT	compfreq	1.458	0.309	2.254	0.663	1.798	1.613	0.79	0.685	2.162	3.085	0.612	0.746	1.787	1.765	1.621	1.089	0.72	0	2.199	0.86	1.146	0.455	0	0	3.274	1.832	2.272	0.865	2.214	1.917	2.078	2.803	1.735	2.062	0.654	1.857	1.592	1.644	0.637	2.446	1.288	0.87	2.55	2.172	1.93	2.218	1.586	3.326
AAAGT	totfreq	1.497	0.309	2.254	0.663	1.798	1.882	0.79	0.685	2.162	3.126	0.612	0.746	1.787	1.83	1.621	1.4	0.72	0	2.248	0.86	1.146	0.455	0	0	3.274	1.832	2.272	0.961	2.214	1.917	2.078	2.841	1.735	2.131	0.98	2.248	1.627	1.781	0.637	2.53	1.288	0.87	2.55	2.172	1.93	2.263	1.586	3.496
AAAGT	fracsimp	0.024	0	0	0	0	0.143	0	0	0	0.013	0	0	0	0.036	0	0.222	0	0	0.022	0	0	0	0	0	0	0	0	0.1	0	0	0	0.013	0	0.032	0.333	0.174	0.022	0.077	0	0.033	0	0	0	0	0	0.02	0	0.049
AAAGT	simprepe	3.232	0	0	0	0	3	0	0	0	3	0	0	0	3	0	3	0	0	3	0	0	0	0	0	0	0	0	3	0	0	0	3	0	3.5	3	3	4	3	0	3	0	0	0	0	0	3	0	3
AAAGT	comprepe	2.011	2	2	2	2	2	2	2	2	2.013	2	2	2	2	2	2	2	0	2.067	2	2	2	0	0	2	2	2.024	2	2	2	2	2	2	2.017	2	2.053	2	2.042	2	2.034	2	2	2.03	2	2	2	2.2	2
AAAGT	simppoly	0.12	0	0	0	0	0	0	0	0	1	0	0	0	0	0	0	0	0	0	0	0	0	0	0	0	0	0	0	0	0	0	0	0	0	0	0.25	0	0	0	0	0	0	0	0	0	0	0	0
AAAGT	comppoly	0.092	0	0.125	0	0.143	0	0	0	0.333	0.24	0	0	0.154	0.148	0	0.143	0	0	0.178	0	0.5	0	0	0	0	0	0.071	0	0	0	0	0.149	0	0.283	0	0.211	0.089	0.167	0	0.103	0	0	0.182	0.114	0	0.163	0	0.244
AAATC	simpfreq	0.363	0.309	0.282	0	0.257	0	0	0.685	0.721	0.494	0.612	0.746	0.137	0.588	0.405	0.778	0.72	0	0.489	0	0.573	0.455	0	0.825	1.455	0	0.757	0.192	0.553	0.548	0	0.379	0	0.206	0.327	0.782	0.354	0.342	0	0.928	0	0.29	0.695	0.296	1.93	0.407	0.634	1.066
AAATC	compfreq	5.019	6.803	2.818	1.99	6.038	2.958	4.347	5.34	7.824	9.873	6.117	2.984	5.224	6.144	4.864	4.046	2.159	9.297	6.647	3.441	6.879	4.098	4.074	4.124	5.821	4.581	7.628	2.019	4.427	7.395	2.598	10.266	4.338	5.602	4.902	8.014	4.068	5.753	1.274	9.192	4.509	1.74	8.345	6.861	9.649	6.924	2.854	10.488
AAATC	totfreq	5.383	7.112	3.1	1.99	6.295	2.958	4.347	6.025	8.545	10.366	6.729	3.73	5.362	6.732	5.27	4.824	2.878	9.297	7.136	3.441	7.452	4.553	4.074	4.949	7.276	4.581	8.386	2.211	4.981	7.943	2.598	10.645	4.338	5.808	5.229	8.795	4.422	6.096	1.274	10.12	4.509	2.031	9.041	7.157	11.578	7.332	3.489	11.554
AAATC	fracsimp	0.062	0.043	0.091	0	0.041	0	0	0.114	0.084	0.048	0.091	0.2	0.026	0.087	0.077	0.161	0.25	0	0.068	0	0.077	0.1	0	0.167	0.2	0	0.09	0.087	0.111	0.069	0	0.036	0	0.036	0.062	0.089	0.08	0.056	0	0.092	0	0.143	0.077	0.041	0.167	0.056	0.182	0.092
AAATC	simprepe	3.185	3	3	0	3	0	0	3	3.857	3.083	3	3	3	3.333	3	3	3.5	0	3	0	4	3	0	3	3.25	0	3.214	3	3	3	0	3.1	0	3.5	4	3.125	3.1	3.2	0	3	0	4	3.333	3	3	3.111	3	3.2
AAATC	comprepe	2.043	2.136	2	2	2.021	2	2	2.077	2.105	2.017	2	2	2.132	2.021	2.25	2	2	2	2.044	2	2	2	2	2	2	2	2.071	2.048	2	2	2.2	2.059	2	2.018	2	2.085	2.017	2.06	2	2.046	2	2	2.065	2.043	2	2.033	2	2.065
AAATC	simppoly	0.155	1	0	0	0	0	0	0	0.214	0.25	0	0	0	0.222	0	0.2	0	0	0.4	0	0	0	0	1	0.5	0	0.286	0	0	0	0	0	0	0.333	0	0.125	0.3	0.2	0	0.182	0	0	0.667	0.333	0.333	0.222	0	0.32
AAATC	comppoly	0.106	0.182	0.2	0.333	0	0	0	0.128	0.224	0.15	0	0.125	0.105	0.17	0.083	0.115	0.167	0	0.25	0.125	0	0.111	0	0	0.062	0	0.128	0	0.125	0.037	0	0.111	0	0.153	0	0.256	0.157	0.202	0	0.229	0.071	0.167	0.306	0.18	0.2	0.163	0.111	0.232
AAATG	simpfreq	0.292	0	0.282	0	0.257	0	0	0	0.257	0.165	0.306	0	0.55	0.131	0	0.311	0	0	0.195	0.43	1.146	0.911	0	0	0	0	0.379	0	0.553	0	1.039	0.53	0	0.412	0.327	0.684	0.248	0.274	0	0.253	0.322	0.29	0.386	0.444	0	0.181	0	1.109
AAATG	compfreq	4.608	3.092	3.382	2.653	4.239	4.571	3.952	3.423	5.714	7.076	4.282	3.357	5.087	4.837	2.432	4.512	3.238	1.033	6.5	4.732	6.879	5.008	0	0.825	4.366	1.832	6.005	2.211	4.981	3.835	6.235	10.531	6.941	5.808	4.902	6.743	4.847	4.931	1.911	5.144	4.831	2.321	7.264	6.515	5.789	4.842	3.489	13.174
AAATG	totfreq	4.9	3.092	3.663	2.653	4.496	4.571	3.952	3.423	5.971	7.24	4.588	3.357	5.637	4.967	2.432	4.824	3.238	1.033	6.696	5.162	8.025	5.919	0	0.825	4.366	1.832	6.384	2.211	5.534	3.835	7.274	11.061	6.941	6.221	5.229	7.427	5.094	5.205	1.911	5.397	5.153	2.611	7.65	6.96	5.789	5.023	3.489	14.283
AAATG	fracsimp	0.057	0	0.077	0	0.057	0	0	0	0.043	0.023	0.067	0	0.098	0.026	0	0.065	0	0	0.029	0.083	0.143	0.154	0	0	0	0	0.059	0	0.1	0	0.143	0.048	0	0.066	0.062	0.092	0.049	0.053	0	0.047	0.062	0.111	0.051	0.064	0	0.036	0	0.078
AAATG	simprepe	3.096	0	3	0	3.5	0	0	0	3	3	3	0	3	3.5	0	3	0	0	3.25	3	3	3	0	0	0	0	3.286	0	3	0	3	3.071	0	3.083	3	3.143	3	3.25	0	3	3	3	3	3	0	3	0	3.154
AAATG	comprepe	2.024	2	2.083	2.25	2.03	2.059	2	2.08	2.063	2.017	2	2	2.135	2	2	2.034	2	2	2.038	2.091	2	2	0	2	2	2	2	2	2	2	2	2.029	2	2.024	2	2.058	2.015	2.014	2	2	2	2	2.064	2	2	2.037	2	2.058
AAATG	simppoly	0.112	0	0	0	0	0	0	0	0.2	0	0	0	0	0	0	0	0	0	0	0	0	0.5	0	0	0	0	0.143	0	0	0	0	0.357	0	0.167	0	0.143	0.286	0.25	0	0	0	0	0.2	0.222	0	0	0	0.269
AAATG	comppoly	0.12	0.1	0.083	0.25	0.03	0.059	0.1	0.16	0.171	0.151	0.143	0.111	0.081	0.243	0	0.138	0.111	0	0.15	0	0.083	0.182	0	0	0	0	0.099	0.174	0	0.071	0	0.129	0	0.207	0.133	0.232	0.161	0.153	0	0.131	0.067	0.125	0.277	0.136	0.222	0.178	0.182	0.23
AAATT	simpfreq	0.263	0	0	0	0.385	0	0	0.274	0.154	0.206	0.306	0	0.55	0.131	0.405	0.311	0	0	0.391	0	0	0.455	0	0	0	0	0.379	0.096	0	0	0.52	0.947	0	0.516	0	0.195	0.035	0.616	0	0.169	0	0	0.85	0.296	1.93	0.362	0	0.682
AAATT	compfreq	4.65	2.783	1.127	0.663	2.826	2.689	7.509	3.56	3.758	9.009	4.894	2.611	4.949	4.379	3.243	4.824	1.799	4.132	10.85	3.872	5.732	3.187	4.074	1.65	1.455	0	7.195	2.019	2.214	4.93	6.755	12.539	1.735	8.145	8.17	6.255	3.432	4.52	6.37	5.65	1.932	0.87	6.8	5.578	20.584	5.612	5.392	9.934
AAATT	totfreq	4.913	2.783	1.127	0.663	3.212	2.689	7.509	3.834	3.912	9.215	5.2	2.611	5.499	4.51	3.648	5.135	1.799	4.132	11.241	3.872	5.732	3.642	4.074	1.65	1.455	0	7.574	2.115	2.214	4.93	7.274	13.486	1.735	8.661	8.17	6.45	3.467	5.137	6.37	5.819	1.932	0.87	7.65	5.874	22.514	5.974	5.392	10.616
AAATT	fracsimp	0.057	0	0	0	0.12	0	0	0.071	0.039	0.022	0.059	0	0.1	0.029	0.111	0.061	0	0	0.035	0	0	0.125	0	0	0	0	0.05	0.045	0	0	0.071	0.07	0	0.06	0	0.03	0.01	0.12	0	0.029	0	0	0.111	0.05	0.086	0.061	0	0.064
AAATT	simprepe	3.12	0	0	0	3	0	0	3.5	3	3	3	0	3.75	3	3	3	0	0	3.125	0	0	3	0	0	0	0	3.286	3	0	0	4	3	0	3.067	0	3	3	3.444	0	3	0	0	3	3	3	3	0	3.062
AAATT	comprepe	2.026	2	2	2	2	2	2	2	2	2.018	2	2	2	2.015	2	2	2	2	2.014	2	2.3	2	2	2	2	0	2.045	2	2	2	2	2.015	2.5	2.038	2.08	2.016	2.031	2.045	2	2.015	2	2	2.023	2.027	2	2.024	2	2.026
AAATT	simppoly	0.149	0	0	0	0	0	0	0	0.667	0.2	0	0	0	0	1	0	0	0	0	0	0	0	0	0	0	0	0.286	0	0	0	0	0.08	0	0.267	0	0	1	0.111	0	0	0	0	0.727	0	0.333	0.375	0	0.438
AAATT	comppoly	0.097	0	0	0	0	0.1	0.053	0.115	0.123	0.137	0.062	0	0.083	0.164	0	0.065	0	0	0.18	0	0.1	0	0	0	0	0	0.105	0.333	0	0.111	0	0.103	0	0.173	0	0.156	0.082	0.167	0.1	0.149	0	0	0.307	0.168	0.188	0.129	0	0.215
AACAC	simpfreq	0.205	0	0	0	0	0	0.79	0	0.154	0.329	0.306	0	0.275	0.196	0.811	0.156	0	0	0.195	0	0	0	0	0	0	0	0.162	0	0	0.274	0	1.894	0	0.275	0.327	0.489	0.318	0.548	0	0.59	0	0	1.082	0	0	0.181	0	0.938
AACAC	compfreq	3.392	2.783	1.691	1.99	1.028	1.613	2.767	3.423	4.53	5.924	1.835	3.73	3.574	4.706	4.054	3.268	3.598	1.033	3.47	3.011	1.72	2.276	13.579	1.65	0.364	0	3.625	2.692	2.214	4.109	3.637	9.925	1.735	4.537	3.268	5.961	6.085	2.603	2.548	4.723	1.288	3.481	6.645	2.616	3.216	4.028	0.951	8.357
AACAC	totfreq	3.598	2.783	1.691	1.99	1.028	1.613	3.557	3.423	4.684	6.253	2.141	3.73	3.849	4.902	4.864	3.423	3.598	1.033	3.666	3.011	1.72	2.276	13.579	1.65	0.364	0	3.787	2.692	2.214	4.382	3.637	11.819	1.735	4.812	3.595	6.45	6.403	3.151	2.548	5.313	1.288	3.481	7.727	2.616	3.216	4.209	0.951	9.294
AACAC	fracsimp	0.064	0	0	0	0	0	0.222	0	0.033	0.053	0.143	0	0.071	0.04	0.167	0.045	0	0	0.053	0	0	0	0	0	0	0	0.043	0	0	0.062	0	0.16	0	0.057	0.091	0.076	0.05	0.174	0	0.111	0	0	0.14	0	0	0.043	0	0.101
AACAC	simprepe	3.217	0	0	0	0	0	4	0	3	3	3	0	3	3	3	3	0	0	3.25	0	0	0	0	0	0	0	3.333	0	0	3	0	3.18	0	3.125	3	3.2	3.222	3	0	3.286	0	0	3.214	0	0	3	0	3.318
AACAC	comprepe	2.037	2.111	2	2.333	2	2	2	2.16	2.102	2.049	2	2	2.038	2.097	2	2.048	2	2	2.099	2	2	2	2	2	2	0	2.06	2	2	2	2.143	2.092	2	2.023	2	2.049	2.029	2	2	2.107	2.25	2.083	2.14	2.019	2	2.034	2	2.143
AACAC	simppoly	0.154	0	0	0	0	0	0.5	0	0	0.125	0	0	0	0	0	0	0	0	0	0	0	0	0	0	0	0	0.333	0	0	0	0	0.12	0	0.5	0	0.4	0.111	0.375	0	0.286	0	0	0.071	0	0	0.25	0	0.136
AACAC	comppoly	0.125	0	0	0	0	0.333	0.143	0.24	0.25	0.201	0	0	0.115	0.208	0	0.286	0	0	0.394	0.143	0	0	0	0	0	0	0.209	0.036	0.25	0.133	0.143	0.111	0	0.083	0	0.082	0.11	0.237	0.25	0.143	0	0	0.14	0.094	0	0.191	0.333	0.26
AACAG	simpfreq	0.115	0	0	0	0	0	0	0.274	0.257	0.165	0	0	0	0.196	0	0.156	0	0	0.244	0	0	0	0	0	0	0	0.108	0.288	0	0	0	0.341	1.735	0.034	0	0	0.071	0.342	0	0.337	0	0	0.464	0	0	0.091	0	0.341
AACAG	compfreq	2.338	1.855	1.691	1.326	0.899	1.075	1.976	1.232	2.677	3.867	2.141	3.357	1.787	3.072	3.648	1.245	2.518	1.033	2.346	3.011	3.439	3.642	0	0.825	1.091	1.832	2.218	1.538	0.553	0.274	1.039	4.887	4.338	2.131	1.307	2.15	2.795	2.671	1.911	1.265	0.966	2.611	4.173	1.925	1.93	1.584	3.172	4.05
AACAG	totfreq	2.453	1.855	1.691	1.326	0.899	1.075	1.976	1.506	2.934	4.031	2.141	3.357	1.787	3.268	3.648	1.4	2.518	1.033	2.59	3.011	3.439	3.642	0	0.825	1.091	1.832	2.326	1.827	0.553	0.274	1.039	5.228	6.074	2.165	1.307	2.15	2.866	3.014	1.911	1.602	0.966	2.611	4.636	1.925	1.93	1.674	3.172	4.391
AACAG	fracsimp	0.041	0	0	0	0	0	0	0.182	0.088	0.041	0	0	0	0.06	0	0.111	0	0	0.094	0	0	0	0	0	0	0	0.047	0.158	0	0	0	0.065	0.286	0.016	0	0	0.025	0.114	0	0.211	0	0	0.1	0	0	0.054	0	0.078
AACAG	simprepe	3.201	0	0	0	0	0	0	3.5	3.2	3	0	0	0	3	0	3	0	0	3	0	0	0	0	0	0	0	3.5	3	0	0	0	3.111	3.5	4	0	0	3	3.6	0	3	0	0	3.167	0	0	3.5	0	3.625
AACAG	comprepe	2.03	2	2	2	2	2	2	2.333	2.154	2.021	2.286	2	2	2.021	2	2	2	2	2.042	2	2	2	0	2	2	2	2.049	2	2	2	2	2.047	2.2	2.016	2	2	2.013	2.077	2.333	2	2	2	2.111	2.026	2	2	2	2.126
AACAG	simppoly	0.151	0	0	0	0	0	0	0	0.8	0	0	0	0	0.333	0	0	0	0	0.2	0	0	0	0	0	0	0	0	0.333	0	0	0	0.111	0	1	0	0	0	0.4	0	0.25	0	0	0	0	0	0.5	0	0.25
AACAG	comppoly	0.107	0	0.167	0.5	0.286	0	0.2	0.222	0.423	0.16	0.286	0.111	0.077	0.234	0.111	0.25	0	0	0.208	0	0	0	0	0	0	0	0.122	0.125	0	0	0	0.147	0	0.274	0.25	0.227	0.19	0.282	0	0.133	0	0.111	0.204	0.077	0	0.057	0	0.221
AACAT	simpfreq	0.073	0	0	0	0	0	0	0	0.103	0.082	0	0	0	0.065	0.811	0.156	0	0	0.049	0	0.573	0	0	0	0	0	0.054	0	0	0	0	0.379	0	0.069	0	0.391	0.106	0	0	0.253	0	0	0.155	0.099	0	0.091	0	0.554
AACAT	compfreq	1.963	2.164	1.409	0	2.441	0.807	1.976	2.465	2.471	2.756	1.529	1.492	1.375	1.634	3.243	1.712	0	2.066	3.275	1.291	1.72	0.911	1.358	0	0	0.916	2.056	0.865	0.553	2.739	2.078	4.925	0.868	2.921	0.654	5.766	2.123	1.986	2.548	4.554	1.61	1.16	2.627	2.221	3.859	1.81	0.951	5.372
AACAT	totfreq	2.036	2.164	1.409	0	2.441	0.807	1.976	2.465	2.574	2.838	1.529	1.492	1.375	1.699	4.054	1.867	0	2.066	3.323	1.291	2.293	0.911	1.358	0	0	0.916	2.11	0.865	0.553	2.739	2.078	5.303	0.868	2.99	0.654	6.157	2.229	1.986	2.548	4.807	1.61	1.16	2.782	2.32	3.859	1.901	0.951	5.926
AACAT	fracsimp	0.024	0	0	0	0	0	0	0	0.04	0.029	0	0	0	0.038	0.2	0.083	0	0	0.015	0	0.25	0	0	0	0	0	0.026	0	0	0	0	0.071	0	0.023	0	0.063	0.048	0	0	0.053	0	0	0.056	0.043	0	0.048	0	0.094
AACAT	simprepe	3.083	0	0	0	0	0	0	0	3	3	0	0	0	3	3.5	3	0	0	3	0	3	0	0	0	0	0	3	0	0	0	0	3.1	0	3	0	3	3	0	0	3	0	0	3	3	0	3	0	3.308
AACAT	comprepe	2.02	2	2	0	2	2	2	2	2	2	2	2	2	2	2	2	0	2	2.015	2	2	2	2	0	0	2	2.053	2.111	2	2	2	2	2	2	2	2.068	2.033	2	2	2.333	2.2	2	2	2.022	2	2.025	2	2.095
AACAT	simppoly	0.215	0	0	0	0	0	0	0	0.5	0	0	0	0	0	0	0	0	0	0	0	0	0	0	0	0	0	0	0	0	0	0	0.1	0	1	0	0.5	0.333	0	0	0.667	0	0	0	0.5	0	0	0	0.308
AACAT	comppoly	0.112	0	0	0	0.158	0	0.2	0.167	0.188	0.194	0	0	0	0.12	0	0.182	0	0	0.284	0.333	0	0	0	0	0	0	0.132	0	0	0.2	0.25	0.138	0	0.165	0	0.305	0.117	0.172	0	0.333	0.2	0	0.118	0.156	0	0.175	0	0.183
AACCC	simpfreq	0.153	0	0	0	0	0	0	0	0.154	0.37	0	0	0	0.065	0	0.156	0	0	0.098	0	0	0.455	1.358	0	0	0	0.433	0.192	0	0	0	0.265	0.868	0.069	0	0.489	0.354	0.342	0	0.59	0.322	0	0.386	0	0	0.091	0	0.171
AACCC	compfreq	2.089	3.71	1.127	1.99	1.156	1.613	0	0.548	1.441	4.319	2.447	0.746	2.612	1.438	2.432	1.556	1.799	0	1.711	1.291	2.866	0.455	5.432	3.299	0.364	0.916	1.948	1.154	1.66	3.287	3.118	4.129	2.603	3.437	3.921	3.909	4.457	1.986	1.911	2.277	2.577	2.031	3.245	1.431	1.93	3.168	1.586	3.112
AACCC	totfreq	2.242	3.71	1.127	1.99	1.156	1.613	0	0.548	1.596	4.69	2.447	0.746	2.612	1.503	2.432	1.712	1.799	0	1.808	1.291	2.866	0.911	6.79	3.299	0.364	0.916	2.38	1.346	1.66	3.287	3.118	4.394	3.471	3.506	3.921	4.398	4.811	2.329	1.911	2.867	2.899	2.031	3.632	1.431	1.93	3.258	1.586	3.283
AACCC	fracsimp	0.067	0	0	0	0	0	0	0	0.097	0.079	0	0	0	0.043	0	0.091	0	0	0.054	0	0	0.5	0.2	0	0	0	0.182	0.143	0	0	0	0.06	0.25	0.02	0	0.111	0.074	0.147	0	0.206	0.111	0	0.106	0	0	0.028	0	0.052
AACCC	simprepe	3.243	0	0	0	0	0	0	0	3.333	3	0	0	0	3	0	3	0	0	3	0	0	3	3	0	0	0	3.125	3	0	0	0	3.143	3	3	0	3.4	3.1	3.2	0	3.286	7	0	3	0	0	3	0	3
AACCC	comprepe	2.024	2.083	2	2	2	2	0	2	2.179	2.01	2	2	2	2	2.167	2	2	0	2	2	2	2	2	2	2	2	2	2	2	2	2	2.046	2	2.05	2	2.05	2.079	2.172	2	2.037	2.5	2	2.071	2	2	2.071	2	2.027
AACCC	simppoly	0.086	0	0	0	0	0	0	0	0	0.111	0	0	0	0	0	0	0	0	0	0	0	0	0	0	0	0	0.25	0	0	0	0	0	0	0.5	0	0.4	0.3	0	0	0.143	0	0	0	0	0	0	0	0.25
AACCC	comppoly	0.113	0.083	0	0	0	0	0	0	0.179	0.095	0	0	0.053	0.091	0	0.1	0	0	0.2	0	0	0	0	0	0	0	0.194	0.083	0	0.083	0.167	0.128	0	0.18	0	0.05	0.119	0.103	0	0.148	0	0	0.31	0.103	0.333	0.143	0.4	0.178
AACCG	simpfreq	0.064	0	0	0	0	0	0	0	0.154	0.206	0	0	0	0.131	0	0.156	0	0	0.147	0	0	0	0	0	0	0	0.433	0	0	0	0	0.076	0	0	0	0.489	0.071	0	0	0.169	0	0	0	0.099	0	0	0.317	0
AACCG	compfreq	0.761	0.618	0	0	0	0	0	0.411	0.772	2.139	0.918	0	0.412	2.157	1.621	0.156	0	2.066	0.782	0	0.573	0	1.358	2.474	0	0.916	0.92	0.673	0	0.822	0.52	1.099	0	0.619	0.98	1.466	1.557	0.685	1.911	0.59	1.288	0.87	0.773	0.395	0	1.403	0	1.194
AACCG	totfreq	0.824	0.618	0	0	0	0	0	0.411	0.927	2.345	0.918	0	0.412	2.288	1.621	0.311	0	2.066	0.929	0	0.573	0	1.358	2.474	0	0.916	1.353	0.673	0	0.822	0.52	1.174	0	0.619	0.98	1.955	1.627	0.685	1.911	0.759	1.288	0.87	0.773	0.494	0	1.403	0.317	1.194
AACCG	fracsimp	0.08	0	0	0	0	0	0	0	0.167	0.088	0	0	0	0.057	0	0.5	0	0	0.158	0	0	0	0	0	0	0	0.32	0	0	0	0	0.065	0	0	0	0.25	0.043	0	0	0.222	0	0	0	0.2	0	0	1	0
AACCG	simprepe	3.218	0	0	0	0	0	0	0	3.333	3	0	0	0	4	0	3	0	0	3.667	0	0	0	0	0	0	0	3.5	0	0	0	0	3	0	0	0	3	3	0	0	3	0	0	0	3	0	0	3	0
AACCG	comprepe	2.077	2	0	0	0	0	0	2	2.067	2.019	2.333	0	2	2.121	2	2	0	2	2	0	2	0	2	2	0	2	2.118	2	0	2	3	2.069	0	2.167	2	2.067	2.091	2	2	2	2	2.667	2	2	0	2.129	0	2.036
AACCG	simppoly	0.253	0	0	0	0	0	0	0	0.333	0.2	0	0	0	0	0	0	0	0	0.667	0	0	0	0	0	0	0	0	0	0	0	0	0	0	0	0	0	0.5	0	0	0.5	0	0	0	0	0	0	0	0
AACCG	comppoly	0.145	0	0	0	0	0	0	0	0.333	0.135	0	0	0.667	0.242	0	0	0	0	0.312	0	0	0	0	0	0	0	0.176	0.143	0	0	1	0.276	0	0.333	0	0.133	0.341	0	0.333	0.286	0	0	0.4	0	0	0.29	0	0.25
AACCT	simpfreq	0.037	0	0	0	0	0	0	0	0.154	0.041	0	0	0	0	0	0	0	0	0	0	0.573	0	0	0	0	0	0.108	0	0	0	0	0	0	0.069	0	0	0.142	0.068	0	0.084	0	0	0.077	0.099	0	0	0	0.085
AACCT	compfreq	0.714	1.237	0.564	0	0.385	0.807	0	0.137	0.566	1.152	0	0.746	0.825	0.784	0	0.467	0	1.033	0.782	0.86	1.146	0	2.716	0	0.728	0	1.028	0.385	0.553	0.822	0	1.743	0	1.031	0.654	1.564	0.814	0.479	0	0.59	0.322	1.16	0.695	0.839	6.432	0.588	0	0.81
AACCT	totfreq	0.751	1.237	0.564	0	0.385	0.807	0	0.137	0.721	1.193	0	0.746	0.825	0.784	0	0.467	0	1.033	0.782	0.86	1.72	0	2.716	0	0.728	0	1.136	0.385	0.553	0.822	0	1.743	0	1.1	0.654	1.564	0.955	0.548	0	0.675	0.322	1.16	0.773	0.938	6.432	0.588	0	0.895
AACCT	fracsimp	0.04	0	0	0	0	0	0	0	0.214	0.034	0	0	0	0	0	0	0	0	0	0	0.333	0	0	0	0	0	0.095	0	0	0	0	0	0	0.062	0	0	0.148	0.125	0	0.125	0	0	0.1	0.105	0	0	0	0.095
AACCT	simprepe	3.238	0	0	0	0	0	0	0	3.667	3	0	0	0	0	0	0	0	0	0	0	4	0	0	0	0	0	3	0	0	0	0	0	0	3	0	0	3	3	0	3	0	0	5	3	0	0	0	3
AACCT	comprepe	2.032	2	2	0	2	2	0	2	2.182	2	0	2	2	2	0	2	0	2	2	2	2	0	2	0	2	0	2	2	2	2	0	2.065	0	2.133	2	2	2	2	0	2	2	2	2	2	2	2	0	2
AACCT	simppoly	0.151	0	0	0	0	0	0	0	0.333	0	0	0	0	0	0	0	0	0	0	0	0	0	0	0	0	0	0.5	0	0	0	0	0	0	0	0	0	0	0	0	0	0	0	0	0	0	0	0	0
AACCT	comppoly	0.116	0	0	0	0	0	0	0	0.364	0.214	0	0	0	0.167	0	0	0	0	0.25	0	0	0	0	0	1	0	0.105	0	0	0.333	0	0.109	0	0.3	0	0.062	0.261	0	0	0.571	0	0.25	0.333	0.059	0	0	0	0.211
AACGC	simpfreq	0.029	0	0	0	0	0	0	0	0	0.041	0	0	0	0	0	0	0	0	0	0	0	0	0	0	0	0	0	0	0	0	0	0.114	0	0	0	0	0.212	0	0	0	0	0	0	0	0	0.136	0	0.128
AACGC	compfreq	0.522	0.309	0	0.663	0.128	0	0.79	0.411	0.206	0.453	0	0.373	0.962	0.523	0	0.156	0	0	0.489	0.43	1.146	0	1.358	0.825	0.364	0.916	0.162	0.481	0	1.096	0.52	0.947	2.603	0.447	0	0.195	1.592	0.479	0.637	0.169	0.644	0.58	0.155	0.148	0	0.317	0	0.64
AACGC	totfreq	0.551	0.309	0	0.663	0.128	0	0.79	0.411	0.206	0.494	0	0.373	0.962	0.523	0	0.156	0	0	0.489	0.43	1.146	0	1.358	0.825	0.364	0.916	0.162	0.481	0	1.096	0.52	1.061	2.603	0.447	0	0.195	1.804	0.479	0.637	0.169	0.644	0.58	0.155	0.148	0	0.453	0	0.767
AACGC	fracsimp	0.041	0	0	0	0	0	0	0	0	0.083	0	0	0	0	0	0	0	0	0	0	0	0	0	0	0	0	0	0	0	0	0	0.107	0	0	0	0	0.118	0	0	0	0	0	0	0	0	0.3	0	0.167
AACGC	simprepe	3.389	0	0	0	0	0	0	0	0	3	0	0	0	0	0	0	0	0	0	0	0	0	0	0	0	0	0	0	0	0	0	3	0	0	0	0	3	0	0	0	0	0	0	0	0	3	0	3.333
AACGC	comprepe	2.036	2	0	2	2	0	2	2	2	2	0	2	2	2	0	2	0	0	2	2	2	0	2	2	2	2	2	2	0	2	2	2.12	2.333	2	0	2	2.156	2.286	2	2	2	2	2.5	2	0	2	0	2.133
AACGC	simppoly	0.147	0	0	0	0	0	0	0	0	0	0	0	0	0	0	0	0	0	0	0	0	0	0	0	0	0	0	0	0	0	0	0	0	0	0	0	0.167	0	0	0	0	0	0	0	0	0	0	0.333
AACGC	comppoly	0.153	0	0	0	0	0	0	0.333	0.25	0.455	0	0	0.143	0.25	0	0	0	0	0.1	0	0	0	1	1	0	0	0	0.2	0	0	0	0.16	0	0.077	0	0	0.267	0.143	0	0	0	0	0	0.333	0	0.143	0	0.133
AACGG	simpfreq	0.049	0	0	0.663	0.128	0	0	0	0.051	0.041	0	0.373	0	0	0	0	0	0	0.049	0	0	0	0	0	0	0	0.216	0	0	0	0	0.038	0	0	0	0	0.071	0	0	0	0	0	0	0	0	0.045	0	0.043
AACGG	compfreq	0.429	0	0	0.663	0	0	0.395	0.411	0.257	0.782	0	0	0	0.915	0.405	0	0.36	0	0.44	0.43	0	0	0	0	0.364	0	0.379	0.385	0.553	0.548	0.52	0.871	0.868	0.722	0	0.782	1.84	0.753	0	0.675	0.322	0	0.309	0.148	0	1.177	0.317	0.682
AACGG	totfreq	0.478	0	0	1.326	0.128	0	0.395	0.411	0.309	0.823	0	0.373	0	0.915	0.405	0	0.36	0	0.489	0.43	0	0	0	0	0.364	0	0.595	0.385	0.553	0.548	0.52	0.909	0.868	0.722	0	0.782	1.91	0.753	0	0.675	0.322	0	0.309	0.148	0	1.222	0.317	0.725
AACGG	fracsimp	0.095	0	0	0.5	1	0	0	0	0.167	0.05	0	1	0	0	0	0	0	0	0.1	0	0	0	0	0	0	0	0.364	0	0	0	0	0.042	0	0	0	0	0.037	0	0	0	0	0	0	0	0	0.037	0	0.059
AACGG	simprepe	3.158	0	0	3	3	0	0	0	4	3	0	3	0	0	0	0	0	0	3	0	0	0	0	0	0	0	3	0	0	0	0	3	0	0	0	0	3	0	0	0	0	0	0	0	0	3	0	3
AACGG	comprepe	2.019	0	0	2	0	0	2	2	2	2	0	0	0	2	2	0	2	0	2	2	0	0	0	0	2	0	2	2	2	2	2	2.043	2	2	0	2	2	2.091	0	2	2	0	2	2	0	2.038	2	2
AACGG	simppoly	0.058	0	0	0	0	0	0	0	0	0	0	0	0	0	0	0	0	0	0	0	0	0	0	0	0	0	0	0	0	0	0	0	0	0	0	0	0	0	0	0	0	0	0	0	0	0	0	0
AACGG	comppoly	0.131	0	0	1	0	0	0	0	0.4	0.053	0	0	0	0.143	0	0	0	0	0.111	0	0	0	0	0	0	0	0.286	0.25	0	0	0	0.13	0	0.238	0	0.125	0.173	0	0	0.375	0	0	0.5	0.333	0	0	0	0.25
AACGT	simpfreq	0.015	0	0	0	0	0	0	0	0	0	0	0	0.137	0	0	0	0	0	0	0	0	0	0	0	0	0	0	0	0	0	0	0.076	0.868	0	0	0	0.035	0.068	0	0	0	0	0	0	0	0	0	0
AACGT	compfreq	0.21	0	0.282	0	0.128	0	0	0.274	0.206	0.576	0	0	0	0.588	0	0.156	0.36	0	0.195	0	1.146	0	1.358	0	0	0	0.054	0	0	0	0	0.455	0	0.344	0.327	0.293	0.637	0.137	0.637	0.506	0	0	0.232	0.296	0	0.136	0	0.341
AACGT	totfreq	0.225	0	0.282	0	0.128	0	0	0.274	0.206	0.576	0	0	0.137	0.588	0	0.156	0.36	0	0.195	0	1.146	0	1.358	0	0	0	0.054	0	0	0	0	0.53	0.868	0.344	0.327	0.293	0.672	0.205	0.637	0.506	0	0	0.232	0.296	0	0.136	0	0.341
AACGT	fracsimp	0.06	0	0	0	0	0	0	0	0	0	0	0	1	0	0	0	0	0	0	0	0	0	0	0	0	0	0	0	0	0	0	0.143	1	0	0	0	0.053	0.333	0	0	0	0	0	0	0	0	0	0
AACGT	simprepe	3.214	0	0	0	0	0	0	0	0	0	0	0	3	0	0	0	0	0	0	0	0	0	0	0	0	0	0	0	0	0	0	3.5	3	0	0	0	3	3	0	0	0	0	0	0	0	0	0	0
AACGT	comprepe	2.014	0	2	0	2	0	0	2.5	2	2	0	0	0	2	0	2	2	0	2	0	2	0	2	0	0	0	2	0	0	0	0	2	0	2	2	2	2.056	2	2	2	0	0	2	2	0	2	0	2
AACGT	simppoly	0.143	0	0	0	0	0	0	0	0	0	0	0	1	0	0	0	0	0	0	0	0	0	0	0	0	0	0	0	0	0	0	0	0	0	0	0	0	0	0	0	0	0	0	0	0	0	0	0
AACGT	comppoly	0.186	0	0	0	0	0	0	0	0.25	0.143	0	0	0	0.222	0	1	0	0	0	0	0	0	0	0	0	0	0	0	0	0	0	0.167	0	0	0	0	0.278	0.5	0	0	0	0	0.333	0.667	0	0	0	0.25
AACTC	simpfreq	0.104	0.309	0.282	0	0.128	0	0	0.137	0.257	0	0.306	0.373	0.137	0	0.405	0	0	0	0.195	0	0	0	0	0	0	0	0.162	0	0	0	0.52	0.227	0	0.034	0	0.195	0.212	0.068	0	0.253	0	0	0.232	0.099	0	0.091	0	0.426
AACTC	compfreq	1.899	1.855	1.127	1.99	2.184	2.151	1.186	1.232	3.449	1.687	1.529	1.492	2.475	2.68	0	1.089	0.72	1.033	2.688	2.581	1.146	0.455	0	0.825	3.638	0.916	2.38	1.154	1.66	1.37	1.559	4.281	2.603	2.234	2.287	2.736	1.84	2.397	0.637	4.132	1.61	1.16	3.477	2.419	3.216	1.856	1.586	3.539
AACTC	totfreq	2.003	2.164	1.409	1.99	2.312	2.151	1.186	1.369	3.706	1.687	1.835	1.865	2.612	2.68	0.405	1.089	0.72	1.033	2.884	2.581	1.146	0.455	0	0.825	3.638	0.916	2.543	1.154	1.66	1.37	2.078	4.508	2.603	2.268	2.287	2.932	2.052	2.466	0.637	4.385	1.61	1.16	3.709	2.517	3.216	1.946	1.586	3.965
AACTC	fracsimp	0.054	0.143	0.2	0	0.056	0	0	0.1	0.069	0	0.167	0.2	0.053	0	1	0	0	0	0.068	0	0	0	0	0	0	0	0.064	0	0	0	0.25	0.05	0	0.015	0	0.067	0.103	0.028	0	0.058	0	0	0.062	0.039	0	0.047	0	0.108
AACTC	simprepe	3.248	3	3	0	3	0	0	3	3.8	0	3	3	3	0	3	0	0	0	3	0	0	0	0	0	0	0	3.667	0	0	0	3	3.167	0	6	0	3	3.167	3	0	3	0	0	3.667	3	0	3	0	3.4
AACTC	comprepe	2.034	2	2	2	2	2	2	2	2.09	2	2.2	2	2	2	0	2	2	2	2.236	2	2	2	0	2	2	2	2.045	2	2	2	2	2.009	2.667	2.077	2	2.071	2.058	2	2	2.143	2	2	2.022	2	2	2	2	2.108
AACTC	simppoly	0.256	0	0	0	1	0	0	0	0.4	0	0	0	0	0	0	0	0	0	0.25	0	0	0	0	0	0	0	0.333	0	0	0	0	0	0	1	0	0	0.167	1	0	0.333	0	0	0.667	0	0	0.5	0	0.4
AACTC	comppoly	0.099	0	0	0.667	0.059	0	0	0.222	0.328	0.122	0.2	0	0.111	0.146	0	0	0	0	0.164	0.167	0	0	0	0	0	0	0.25	0	0.333	0	0	0.124	0	0.185	0	0.107	0.212	0.171	0	0.184	0	0	0.222	0.163	0.4	0.195	0	0.217
AACTG	simpfreq	0.091	0	0	0	0	0	0	0.274	0.103	0	0	0.373	0	0	0	0	0	0	0.049	0	0	0	0	0	0	0	0.541	0	0	0	0	0.114	0	0.069	0	0.195	0.248	0.205	0	0.169	0.322	0	0.077	0.049	0	0.091	0	0.043
AACTG	compfreq	1.555	0.618	0.845	1.326	1.798	0.807	0	1.369	2.008	0.864	1.529	4.103	1.65	1.111	2.027	1.089	0	0	1.857	0.43	1.72	0.911	0	3.299	2.911	1.832	2.976	2.308	1.66	0.548	0	3.447	0.868	1.89	1.634	1.27	2.37	1.781	2.548	1.096	0.966	1.74	1.932	1.382	2.573	2.127	1.269	2.089
AACTG	totfreq	1.646	0.618	0.845	1.326	1.798	0.807	0	1.643	2.11	0.864	1.529	4.476	1.65	1.111	2.027	1.089	0	0	1.906	0.43	1.72	0.911	0	3.299	2.911	1.832	3.517	2.308	1.66	0.548	0	3.561	0.868	1.959	1.634	1.466	2.618	1.986	2.548	1.265	1.288	1.74	2.009	1.431	2.573	2.218	1.269	2.132
AACTG	fracsimp	0.048	0	0	0	0	0	0	0.167	0.049	0	0	0.083	0	0	0	0	0	0	0.026	0	0	0	0	0	0	0	0.154	0	0	0	0	0.032	0	0.035	0	0.133	0.095	0.103	0	0.133	0.25	0	0.038	0.034	0	0.041	0	0.02
AACTG	simprepe	3.274	0	0	0	0	0	0	3	3.5	0	0	3	0	0	0	0	0	0	3	0	0	0	0	0	0	0	3.1	0	0	0	0	3.333	0	3	0	3	3.286	3.333	0	3	3	0	3	4	0	4	0	3
AACTG	comprepe	2.043	2	2	2	2	2	0	2	2	2.048	2	2.182	2	2	2	2	0	0	2.053	2	2	2	0	2	2	2	2.182	2.125	2	2	0	2.022	3	2	2	2	2.03	2.038	2	2	2	2	2	2.071	2	2	2.75	2.02
AACTG	simppoly	0.133	0	0	0	0	0	0	0	0.5	0	0	0	0	0	0	0	0	0	0	0	0	0	0	0	0	0	0.4	0	0	0	0	0	0	0	0	0	0.143	0	0	0	0	0	0	0	0	0	0	0
AACTG	comppoly	0.112	0	0	0	0	0.333	0	0.3	0.41	0.143	0.2	0.182	0.083	0.176	0.2	0	0	0	0.263	0	0	0	0	0	0.375	0	0.182	0	0	0	0	0.165	0	0.2	0	0.077	0.149	0.308	0	0.154	0	0	0.2	0.143	0	0.277	0.25	0.204
AACTT	simpfreq	0.013	0	0	0	0	0	0	0	0	0.041	0	0	0	0	0	0	0	0	0.049	0	0	0	0	0	0	0	0.054	0	0	0	0	0	0	0	0	0.098	0	0	0	0.169	0	0	0.077	0	0	0	0	0
AACTT	compfreq	1.038	0	0.564	0	1.285	0.538	0.395	0.959	0.669	1.687	1.223	2.611	1.375	0.392	0	1.556	0.36	2.066	1.368	0.43	1.146	0.911	0	0.825	1.091	0.916	1.623	0.577	2.767	1.37	0.52	2.046	2.603	1.306	0.654	1.759	1.38	1.027	0.637	1.771	0.644	0.58	1.005	1.135	3.216	0.86	0.317	1.919
AACTT	totfreq	1.051	0	0.564	0	1.285	0.538	0.395	0.959	0.669	1.728	1.223	2.611	1.375	0.392	0	1.556	0.36	2.066	1.417	0.43	1.146	0.911	0	0.825	1.091	0.916	1.677	0.577	2.767	1.37	0.52	2.046	2.603	1.306	0.654	1.857	1.38	1.027	0.637	1.94	0.644	0.58	1.082	1.135	3.216	0.86	0.317	1.919
AACTT	fracsimp	0.012	0	0	0	0	0	0	0	0	0.024	0	0	0	0	0	0	0	0	0.034	0	0	0	0	0	0	0	0.032	0	0	0	0	0	0	0	0	0.053	0	0	0	0.087	0	0	0.071	0	0	0	0	0
AACTT	simprepe	3.091	0	0	0	0	0	0	0	0	3	0	0	0	0	0	0	0	0	3	0	0	0	0	0	0	0	3	0	0	0	0	0	0	0	0	3	0	0	0	4	0	0	3	0	0	0	0	0
AACTT	comprepe	2.003	0	2	0	2	2	2	2	2	2	2	2	2	2	0	2	2	2	2	2	2	2	0	2	2	2	2	2	2	2	2	2	2	2	2	2	2	2	2	2.095	2	2	2	2	2	2	2	2
AACTT	simppoly	0.091	0	0	0	0	0	0	0	0	0	0	0	0	0	0	0	0	0	0	0	0	0	0	0	0	0	0	0	0	0	0	0	0	0	0	0	0	0	0	0	0	0	0	0	0	0	0	0
AACTT	comppoly	0.13	0	0	0	0	0	0	0.143	0.385	0.122	0	0	0	0	0	0	0	0	0.143	1	0	0.5	0	0	0.333	0	0.233	0.167	0	0	0	0.13	0	0.105	0	0.056	0.051	0.067	1	0.238	0	0	0.462	0.174	0	0.316	0	0.178
AAGAC	simpfreq	0.035	0	0	0	0	0	0	0.274	0	0.082	0	0	0	0.327	0	0	0	0	0.195	0	0	0	0	0	0	0	0.162	0.096	0	0	0	0	0	0.069	0	0	0.142	0.068	0	0.253	0	0.29	0.077	0.049	0	0	0	0.213
AAGAC	compfreq	1.887	1.855	1.691	1.99	1.927	2.42	0	1.506	1.184	4.731	1.223	1.492	1.65	4.967	2.838	1.556	1.799	1.033	2.053	0.43	2.866	0.911	1.358	2.474	1.091	3.665	1.677	1.538	1.66	1.096	0.52	4.053	0.868	2.371	0.654	1.564	3.255	2.808	0.637	2.952	0.644	2.031	2.241	2.517	1.286	1.584	0.317	2.515
AAGAC	totfreq	1.922	1.855	1.691	1.99	1.927	2.42	0	1.78	1.184	4.813	1.223	1.492	1.65	5.294	2.838	1.556	1.799	1.033	2.248	0.43	2.866	0.911	1.358	2.474	1.091	3.665	1.839	1.635	1.66	1.096	0.52	4.053	0.868	2.44	0.654	1.564	3.396	2.877	0.637	3.205	0.644	2.321	2.318	2.567	1.286	1.584	0.317	2.729
AAGAC	fracsimp	0.014	0	0	0	0	0	0	0.154	0	0.017	0	0	0	0.062	0	0	0	0	0.087	0	0	0	0	0	0	0	0.088	0.059	0	0	0	0	0	0.028	0	0	0.042	0.024	0	0.079	0	0.125	0.033	0.019	0	0	0	0.078
AAGAC	simprepe	3.072	0	0	0	0	0	0	3	0	3	0	0	0	3.4	0	0	0	0	3.25	0	0	0	0	0	0	0	3	3	0	0	0	0	0	3	0	0	3	3	0	3	0	3	3	3	0	0	0	3
AAGAC	comprepe	2.014	2	2	2	2	2	0	2	2	2	2	2	2	2.039	2	2	2	2	2	2	2	2	2	2.333	2.333	2	2.032	2	2	2	2	2	2	2.014	2	2	2.076	2	2	2.086	2	2	2	2.039	2	2	2	2
AAGAC	simppoly	0.13	0	0	0	0	0	0	0	0	0	0	0	0	0	0	0	0	0	0.5	0	0	0	0	0	0	0	0	0	0	0	0	0	0	0	0	0	0	0	0	0	0	0	1	0	0	0	0	0
AAGAC	comppoly	0.104	0	0	0	0.133	0	0	0	0.261	0.2	0.25	0.25	0.083	0.184	0	0.2	0	0	0.31	0	0	0	0	0	0	0	0.194	0.062	0	0	0	0.187	0	0.232	0	0.25	0.152	0.195	0	0.171	0	0	0.172	0.216	0	0.143	0	0.254
AAGAG	simpfreq	0.626	0.928	0	0	0.771	0.269	0.79	1.095	1.905	1.604	0.306	0	0.687	1.503	1.216	1.089	0	0	0.782	0.86	0	0	0	0	0.728	0	2.326	0.288	0.553	0	1.559	1.591	0	0.825	0	0.195	1.132	1.027	0	0.506	0	0	1.236	0.592	0	0.588	0.951	1.45
AAGAG	compfreq	11.19	8.967	3.945	6.632	7.965	15.863	9.09	8.764	19.612	27.562	10.093	3.357	12.51	20.719	17.431	10.114	9.713	7.231	10.361	6.883	17.77	3.187	13.579	4.949	26.195	9.162	14.607	6.057	11.622	6.026	3.118	21.441	8.676	11.96	9.804	6.841	12.736	12.945	16.562	8.433	16.104	6.382	15.145	11.402	7.076	10.635	11.418	17.48
AAGAG	totfreq	11.816	9.895	3.945	6.632	8.735	16.132	9.881	9.859	21.516	29.166	10.399	3.357	13.198	22.222	18.647	11.203	9.713	7.231	11.143	7.743	17.77	3.187	13.579	4.949	26.923	9.162	16.933	6.346	12.175	6.026	4.676	23.032	8.676	12.785	9.804	7.036	13.868	13.972	16.562	8.939	16.104	6.382	16.382	11.994	7.076	11.224	12.369	18.93
AAGAG	fracsimp	0.052	0.094	0	0	0.088	0.017	0.08	0.111	0.089	0.055	0.029	0	0.052	0.068	0.065	0.097	0	0	0.07	0.111	0	0	0	0	0.027	0	0.137	0.045	0.045	0	0.333	0.069	0	0.065	0	0.028	0.082	0.074	0	0.057	0	0	0.075	0.049	0	0.052	0.077	0.077
AAGAG	simprepe	3.327	3.333	0	0	3	6	4	3.25	3.568	3.179	3	0	4	3.13	3	3.286	0	0	3.688	3	0	0	0	0	3	0	3.372	3.667	3	0	3.333	3.214	0	3.292	0	3.5	3.594	3.267	0	3.5	0	0	3.312	3.083	0	3.231	3.333	3.559
AAGAG	comprepe	2.048	2.034	2	2	2	2.119	2.043	2	2.168	2.063	2	2	2.055	2.028	2.023	2	2	2	2.028	2.125	2.032	2	2	2.167	2.083	2.6	2.111	2	2.048	2	2	2.053	2.4	2.075	2	2.071	2.089	2.111	2.038	2.01	2.02	2	2.087	2.039	2	2.038	2.056	2.098
AAGAG	simppoly	0.165	0	0	0	0	1	0	0.125	0.27	0.103	0	0	0.2	0.174	0	0.143	0	0	0.25	0	0	0	0	0	0	0	0.186	0.667	0	0	0.333	0.19	0	0.167	0	0.5	0.281	0.267	0	0.167	0	0	0.125	0.083	0	0.154	0	0.206
AAGAG	comppoly	0.114	0.034	0.071	0	0.113	0.136	0	0.172	0.226	0.203	0.03	0.111	0.055	0.196	0.023	0.108	0	0	0.245	0.125	0.065	0.143	0	0.333	0.111	0	0.148	0.095	0.095	0.091	0.167	0.148	0.1	0.198	0.033	0.243	0.175	0.175	0.231	0.14	0.1	0.091	0.173	0.199	0	0.174	0.083	0.254
AAGAT	simpfreq	0.05	0	0	0	0	0	0.395	0	0.051	0.082	0	0	0.137	0.065	0	0	0	0	0	0	0	0	0	0	0	0	0.054	0.096	0	0	0	0.303	0	0	0	0	0.106	0	0	0.169	0	0	0	0	0	0.045	0	0.341
AAGAT	compfreq	1.875	0.618	1.127	1.326	1.285	1.613	1.976	1.232	3.088	3.168	2.141	0.373	3.987	1.634	1.216	1.4	0.72	2.066	2.395	0.43	1.72	0.455	2.716	0	3.274	0.916	2.543	1.442	3.874	1.643	1.039	4.205	0.868	1.822	1.961	2.834	2.158	1.37	1.911	1.855	1.932	0.87	2.241	1.53	1.93	1.901	1.586	3.922
AAGAT	totfreq	1.925	0.618	1.127	1.326	1.285	1.613	2.371	1.232	3.14	3.25	2.141	0.373	4.124	1.699	1.216	1.4	0.72	2.066	2.395	0.43	1.72	0.455	2.716	0	3.274	0.916	2.597	1.538	3.874	1.643	1.039	4.508	0.868	1.822	1.961	2.834	2.264	1.37	1.911	2.024	1.932	0.87	2.241	1.53	1.93	1.946	1.586	4.264
AAGAT	fracsimp	0.022	0	0	0	0	0	0.167	0	0.016	0.025	0	0	0.033	0.038	0	0	0	0	0	0	0	0	0	0	0	0	0.021	0.062	0	0	0	0.067	0	0	0	0	0.047	0	0	0.083	0	0	0	0	0	0.023	0	0.08
AAGAT	simprepe	3.169	0	0	0	0	0	3	0	3	3	0	0	3	3	0	0	0	0	0	0	0	0	0	0	0	0	6	3	0	0	0	3.375	0	0	0	0	3	0	0	3	0	0	0	0	0	3	0	3
AAGAT	comprepe	2.008	2	2	2	2	2	2	2	2	2	2	2	2	2	2	2	2	2	2.02	2	2	2	2	0	2	2	2.043	2	2	2	2	2.09	2	2	2	2.034	2	2	2	2	2	2	2.034	2	2	2.024	2	2.043
AAGAT	simppoly	0.138	0	0	0	0	0	0	0	0	0	0	0	0	0	0	0	0	0	0	0	0	0	0	0	0	0	1	0	0	0	0	0.125	0	0	0	0	0	0	0	0	0	0	0	0	0	0	0	0.125
AAGAT	comppoly	0.131	0	0.25	0	0.1	0	0	0.111	0.2	0.117	0.143	0	0	0.2	0.333	0.111	0	0	0.02	0	0.333	0	0	0	0.111	0	0.149	0.067	0.429	0	0.5	0.153	0	0.264	0.167	0.138	0.164	0.1	0.333	0.227	0.333	0	0.379	0.129	0	0.214	0	0.293
AAGCC	simpfreq	0.084	0.309	0.282	0	0	0	0	0	0	0.165	0	0	0	0	0.405	0.156	0	0	0.293	0	0	0	0	0	0	0	0.162	0.096	0	0.274	0	0.114	0	0.069	0	0.098	0.248	0.274	0	0	0	0	0.077	0	0	0.091	0	0.085
AAGCC	compfreq	1.643	0.928	1.691	1.99	0.257	0.538	0	1.506	0.772	2.263	1.223	1.492	0.825	1.83	1.216	1.089	1.079	0	2.248	0.43	1.146	2.732	1.358	1.65	0.728	0.916	1.515	1.154	2.214	0.822	1.039	2.159	5.206	1.993	1.961	0.88	3.821	1.644	2.548	0.843	0.966	1.16	2.704	1.431	1.286	1.674	2.537	1.236
AAGCC	totfreq	1.727	1.237	1.973	1.99	0.257	0.538	0	1.506	0.772	2.427	1.223	1.492	0.825	1.83	1.621	1.245	1.079	0	2.541	0.43	1.146	2.732	1.358	1.65	0.728	0.916	1.677	1.25	2.214	1.096	1.039	2.273	5.206	2.062	1.961	0.977	4.068	1.918	2.548	0.843	0.966	1.16	2.782	1.431	1.286	1.765	2.537	1.322
AAGCC	fracsimp	0.054	0.25	0.143	0	0	0	0	0	0	0.068	0	0	0	0	0.25	0.125	0	0	0.115	0	0	0	0	0	0	0	0.097	0.077	0	0.25	0	0.05	0	0.033	0	0.1	0.061	0.143	0	0	0	0	0.028	0	0	0.051	0	0.065
AAGCC	simprepe	3.155	3	3	0	0	0	0	0	0	3	0	0	0	0	3	3	0	0	3.833	0	0	0	0	0	0	0	3.333	3	0	3	0	3	0	3	0	3	3	3	0	0	0	0	3	0	0	3	0	3.5
AAGCC	comprepe	2.021	2	2	2.333	2	2	0	2	2	2	2	2.25	2	2	2	2	2	0	2.022	2	2	2	2	2	2	2	2	2	2	2	2	2	2.333	2.052	2	2	2.074	2	2	2	2	2	2	2	2	2	2	2
AAGCC	simppoly	0.194	0	0	0	0	0	0	0	0	0.25	0	0	0	0	0	0	0	0	0.5	0	0	0	0	0	0	0	0	0	0	1	0	0	0	0.5	0	0	0.143	0.25	0	0	0	0	1	0	0	0	0	0
AAGCC	comppoly	0.145	0	0.167	0	0	0	0	0.273	0.333	0.127	0	0.25	0.333	0.214	0	0	0	0	0.109	0	0.5	0.167	0	0	0	0	0.036	0.083	0	0	0	0.105	0.167	0.259	0	0.222	0.111	0.25	0	0.4	0.333	0	0.257	0.207	0.5	0.243	0	0.345
AAGCG	simpfreq	0.03	0	0	0	0	0	0	0	0	0	0	0	0	0	0	0	0	0	0	0	0	0	0	0	0	0	0	0	0	0	0	0.076	0	0	0	0	0.142	0	0	0	0	0.29	0	0	0	0	0	0.043
AAGCG	compfreq	0.916	0.618	0.845	0.663	0.385	0.269	1.186	0.822	0.515	1.028	0.918	0.373	0.962	1.373	0.405	0.311	0.36	1.033	0.538	0.43	0.573	0	0	0.825	0.728	5.497	0.812	0.961	0	0.274	0	1.326	0.868	0.928	0.98	0.293	1.557	0.89	2.548	0.337	0.644	0.58	1.082	0.395	0.643	0.905	1.586	0.853
AAGCG	totfreq	0.946	0.618	0.845	0.663	0.385	0.269	1.186	0.822	0.515	1.028	0.918	0.373	0.962	1.373	0.405	0.311	0.36	1.033	0.538	0.43	0.573	0	0	0.825	0.728	5.497	0.812	0.961	0	0.274	0	1.402	0.868	0.928	0.98	0.293	1.698	0.89	2.548	0.337	0.644	0.87	1.082	0.395	0.643	0.905	1.586	0.895
AAGCG	fracsimp	0.024	0	0	0	0	0	0	0	0	0	0	0	0	0	0	0	0	0	0	0	0	0	0	0	0	0	0	0	0	0	0	0.054	0	0	0	0	0.083	0	0	0	0	0.333	0	0	0	0	0	0.048
AAGCG	simprepe	3.103	0	0	0	0	0	0	0	0	0	0	0	0	0	0	0	0	0	0	0	0	0	0	0	0	0	0	0	0	0	0	3	0	0	0	0	3	0	0	0	0	3	0	0	0	0	0	4
AAGCG	comprepe	2.016	2	2	2	2	2	2	2	2.1	2	2	2	2	2	2	2	2	2	2	2	2	0	0	2	2	2	2	2	0	2	0	2	2	2	2	2	2	2	2	2	2	2	2	2	2	2	2.4	2.15
AAGCG	simppoly	0.108	0	0	0	0	0	0	0	0	0	0	0	0	0	0	0	0	0	0	0	0	0	0	0	0	0	0	0	0	0	0	0	0	0	0	0	0	0	0	0	0	0	0	0	0	0	0	0
AAGCG	comppoly	0.141	0	0	0	0	1	0.333	0.333	0.1	0.16	0.333	0	0	0.095	0	0	0	0	0.091	0	0	0	0	0	0	0	0.267	0.4	0	0	0	0.086	0	0.222	0.333	0	0.114	0.077	0	0	0	0.5	0.143	0	0	0.15	0	0.3
AAGCT	simpfreq	0.071	0	0	0	0	0	0.395	0	0.154	0.082	0	0	0.137	0.327	0	0	0	0	0.049	0	0	0	0	0	0	0	0.054	0	0	0.274	0	0.076	0	0.137	0	0	0.177	0.753	0	0.253	0	0.29	0.077	0.049	0	0.091	0	0.043
AAGCT	compfreq	1.034	0	0.282	1.99	0.771	0.807	1.186	0.822	1.081	1.481	0.306	1.865	0.962	1.373	0.405	0.622	0.36	0	1.026	0.86	0	0.455	0	0.825	0.364	0	0.92	1.442	0	0.548	1.039	1.856	0.868	1.375	1.634	0.782	2.016	3.014	0.637	0.675	1.288	1.16	1.7	0.888	1.93	1.177	0.634	1.236
AAGCT	totfreq	1.105	0	0.282	1.99	0.771	0.807	1.581	0.822	1.235	1.563	0.306	1.865	1.1	1.699	0.405	0.622	0.36	0	1.075	0.86	0	0.455	0	0.825	0.364	0	0.974	1.442	0	0.822	1.039	1.932	0.868	1.512	1.634	0.782	2.193	3.767	0.637	0.928	1.288	1.45	1.777	0.938	1.93	1.267	0.634	1.279
AAGCT	fracsimp	0.058	0	0	0	0	0	0.25	0	0.125	0.053	0	0	0.125	0.192	0	0	0	0	0.045	0	0	0	0	0	0	0	0.056	0	0	0.333	0	0.039	0	0.091	0	0	0.081	0.2	0	0.273	0	0.2	0.043	0.053	0	0.071	0	0.033
AAGCT	simprepe	3.129	0	0	0	0	0	5	0	3	3	0	0	3	3	0	0	0	0	3	0	0	0	0	0	0	0	3	0	0	3	0	3.5	0	3	0	0	3	3.091	0	3.333	0	3	3	3	0	3	0	3
AAGCT	comprepe	2.024	0	2	2	2	2	2	2	2	2.028	2	2	2	2	2	2	2	0	2.048	2	0	2	0	2	2	0	2.059	2.067	0	2	2	2.061	2	2.05	2	2	2.053	2.091	2	2.25	2	2	2.045	2	2	2	2	2
AAGCT	simppoly	0.165	0	0	0	0	0	0	0	0.333	0	0	0	1	0	0	0	0	0	0	0	0	0	0	0	0	0	0	0	0	1	0	0	0	0.25	0	0	0.2	0.091	0	0	0	0	0	0	0	0	0	0
AAGCT	comppoly	0.179	0	0	0	0.167	0	0	0.167	0.095	0.139	0	0.2	0.143	0.19	0	0	0	0	0.476	0.5	0	0	0	1	0	0	0.118	0.267	0	0.5	0	0.143	0	0.35	0	0.25	0.14	0.159	0	0.125	0	0	0.318	0.222	0.333	0.192	0.5	0.276
AAGGC	simpfreq	0.118	0	0	0	0	0.269	0	0.137	0.051	0.082	0	0	0	0	0	0.156	0	0	0	0	0	0	6.79	0	0	0	0.162	0.096	0	0	0	0.114	0.868	0.103	0	0	0.106	0	0	0	0	0	0	0	0	0.136	0	0
AAGGC	compfreq	1.611	0.928	1.409	5.306	1.028	0.807	0.79	0.959	0.978	1.358	2.753	1.865	0.55	1.111	3.243	0.934	2.159	1.033	2.395	1.721	1.146	0.911	1.358	0.825	2.183	0.916	1.298	2.115	1.107	2.191	0	2.008	2.603	2.234	0.654	0.977	3.608	1.849	3.822	0.759	1.61	0.87	2.009	1.234	2.573	1.901	0.317	1.407
AAGGC	totfreq	1.729	0.928	1.409	5.306	1.028	1.075	0.79	1.095	1.029	1.44	2.753	1.865	0.55	1.111	3.243	1.089	2.159	1.033	2.395	1.721	1.146	0.911	8.147	0.825	2.183	0.916	1.461	2.211	1.107	2.191	0	2.121	3.471	2.337	0.654	0.977	3.715	1.849	3.822	0.759	1.61	0.87	2.009	1.234	2.573	2.037	0.317	1.407
AAGGC	fracsimp	0.034	0	0	0	0	0.25	0	0.125	0.05	0.057	0	0	0	0	0	0.143	0	0	0	0	0	0	0.833	0	0	0	0.111	0.043	0	0	0	0.054	0.25	0.044	0	0	0.029	0	0	0	0	0	0	0	0	0.067	0	0
AAGGC	simprepe	3.235	0	0	0	0	3	0	4	4	3	0	0	0	0	0	3	0	0	0	0	0	0	3	0	0	0	3.333	3	0	0	0	3.667	4	3.333	0	0	3.333	0	0	0	0	0	0	0	0	3	0	0
AAGGC	comprepe	2.03	2	2	2	2	2	2	2	2.211	2	2	2	2	2	2	2	2	2	2.122	2	2.5	2	2	2	2.167	2	2	2	2	2	0	2.019	2.333	2.015	2	2.1	2.069	2.148	2	2	2	2	2	2.08	2	2	2	2
AAGGC	simppoly	0.275	0	0	0	0	1	0	0	0	0	0	0	0	0	0	0	0	0	0	0	0	0	0.4	0	0	0	0	0	0	0	0	0	0	0	0	0	0	0	0	0	0	0	0	0	0	0.333	0	0
AAGGC	comppoly	0.119	0	0	0.25	0	0	0	0.286	0.421	0.182	0.111	0	0	0.118	0	0.333	0	0	0.388	0	0	0	0	0	0.167	0	0.208	0.045	0	0.125	0	0.17	0	0.277	0	0.2	0.206	0.259	0	0.111	0	0	0.115	0.08	0	0.167	1	0.212
AAGGG	simpfreq	0.189	0	0	0	0.514	0	0	0	0.103	0.123	0	0	0	0.065	0.405	0	0	0	0.098	0	0	0	0	2.474	0	0.916	0.433	0	0	0	0.52	0.265	0	0.103	0	0	0.814	0.411	0	0.084	0	0	0.077	0.099	0	0.272	0	0.085
AAGGG	compfreq	3.282	3.401	1.973	2.653	2.569	3.495	3.557	0.959	1.699	5.718	1.529	2.611	2.2	3.072	3.243	2.023	2.159	2.066	2.932	2.151	6.305	2.732	5.432	4.949	1.819	2.749	3.408	3.75	2.767	2.191	2.078	5.909	3.471	5.43	3.595	1.466	7.889	3.972	1.911	2.277	0.966	4.061	4.714	1.925	1.93	4.571	1.903	3.027
AAGGG	totfreq	3.471	3.401	1.973	2.653	3.083	3.495	3.557	0.959	1.802	5.841	1.529	2.611	2.2	3.137	3.648	2.023	2.159	2.066	3.03	2.151	6.305	2.732	5.432	7.423	1.819	3.665	3.841	3.75	2.767	2.191	2.598	6.175	3.471	5.533	3.595	1.466	8.703	4.383	1.911	2.361	0.966	4.061	4.791	2.024	1.93	4.842	1.903	3.112
AAGGG	fracsimp	0.043	0	0	0	0.167	0	0	0	0.057	0.021	0	0	0	0.021	0.111	0	0	0	0.032	0	0	0	0	0.333	0	0.25	0.113	0	0	0	0.2	0.043	0	0.019	0	0	0.093	0.094	0	0.036	0	0	0.016	0.049	0	0.056	0	0.027
AAGGG	simprepe	3.203	0	0	0	3	0	0	0	3.5	3	0	0	0	3	3	0	0	0	3.5	0	0	0	0	3.667	0	3	3	0	0	0	3	3	0	3	0	0	3.174	3	0	3	0	0	3	3.5	0	3	0	3
AAGGG	comprepe	2.048	2	2	2	2	2.308	2	2	2	2.029	2	2	2	2.043	2.5	2	2	2	2.017	2	2.091	2	2	2.167	2.6	2.333	2.016	2.026	2	2	2	2.026	2	2.013	2	2.067	2.099	2.052	2	2.037	2.333	2	2.033	2	2	2.05	2	2.042
AAGGG	simppoly	0.1	0	0	0	0	0	0	0	0.5	0	0	0	0	0	0	0	0	0	0	0	0	0	0	0	0	0	0	0	0	0	0	0	0	0	0	0	0.261	0	0	1	0	0	0	0	0	0.167	0	0.5
AAGGG	comppoly	0.124	0	0	0	0.1	0.077	0.111	0.143	0.273	0.129	0	0.143	0	0.255	0	0.154	0	0	0.4	0.2	0.091	0	0	0	0	0	0.159	0.026	0	0.125	0.25	0.122	0	0.253	0.182	0.133	0.143	0.19	0.333	0.037	0	0	0.262	0.128	0.333	0.198	0	0.352
AAGGT	simpfreq	0.026	0	0	0	0	0	0	0	0.103	0.041	0	0	0	0	0	0	0	0	0.049	0	0	0	0	0	0	0	0	0	0	0	0	0.038	0.868	0.034	0	0.098	0.106	0.068	0	0	0	0	0	0.049	0	0	0.317	0
AAGGT	compfreq	0.67	0	0	1.326	0.385	0.807	0	0.137	1.029	1.275	0	0.373	0.412	0.588	0.811	0.934	0	0	0.538	0	0.573	0.911	1.358	0	0.728	0	0.757	0.288	0.553	0.548	0	1.591	0	1.409	0.98	1.075	1.097	1.027	0.637	0.928	0	0.29	0.927	0.543	0.643	0.724	0.634	1.279
AAGGT	totfreq	0.696	0	0	1.326	0.385	0.807	0	0.137	1.132	1.316	0	0.373	0.412	0.588	0.811	0.934	0	0	0.586	0	0.573	0.911	1.358	0	0.728	0	0.757	0.288	0.553	0.548	0	1.629	0.868	1.443	0.98	1.173	1.203	1.096	0.637	0.928	0	0.29	0.927	0.592	0.643	0.724	0.951	1.279
AAGGT	fracsimp	0.034	0	0	0	0	0	0	0	0.091	0.031	0	0	0	0	0	0	0	0	0.083	0	0	0	0	0	0	0	0	0	0	0	0	0.023	1	0.024	0	0.083	0.088	0.062	0	0	0	0	0	0.083	0	0	0.333	0
AAGGT	simprepe	3.324	0	0	0	0	0	0	0	3	3	0	0	0	0	0	0	0	0	3	0	0	0	0	0	0	0	0	0	0	0	0	3	3	3	0	3	3	3	0	0	0	0	0	4	0	0	3	0
AAGGT	comprepe	2.012	0	0	2	2	2	0	2	2.05	2	0	2	2	2	2	2	0	0	2	0	2	2	2	0	2	0	2	2	2	2	0	2.048	0	2	2	2	2	2	2	2	0	2	2	2	2	2	2	2
AAGGT	simppoly	0.129	0	0	0	0	0	0	0	0.5	0	0	0	0	0	0	0	0	0	0	0	0	0	0	0	0	0	0	0	0	0	0	0	0	0	0	0	0.333	0	0	0	0	0	0	0	0	0	0	0
AAGGT	comppoly	0.129	0	0	0	0	0	0	0	0.4	0.129	0	0	0.333	0.222	0	0.167	0	0	0.182	0	0	0.5	0	0	0	0	0.286	0	0	0	0	0.214	0	0.146	0.333	0.182	0.129	0.333	0	0.182	0	0	0.25	0.182	0	0.125	0.5	0.3
AAGTC	simpfreq	0.02	0	0	0	0.128	0	0	0	0.051	0.041	0	0	0	0	0	0	0	0	0.049	0	0	0	0	0	0	0	0.054	0	0	0.274	0	0.114	0	0	0	0.098	0	0	0	0	0	0	0	0	0	0	0	0.043
AAGTC	compfreq	1.067	0.618	0.282	0	1.285	2.151	0	0.411	0.772	1.481	0.918	0.746	0.687	1.242	0.405	1.556	1.079	1.033	1.466	0.86	0	1.366	0	0	1.091	1.832	1.948	0.961	1.107	1.37	0.52	2.917	0.868	1.375	1.634	2.052	1.274	1.027	0.637	1.687	0.644	1.45	0.927	1.333	3.859	1.131	0.951	1.833
AAGTC	totfreq	1.087	0.618	0.282	0	1.413	2.151	0	0.411	0.824	1.522	0.918	0.746	0.687	1.242	0.405	1.556	1.079	1.033	1.515	0.86	0	1.366	0	0	1.091	1.832	2.002	0.961	1.107	1.643	0.52	3.03	0.868	1.375	1.634	2.15	1.274	1.027	0.637	1.687	0.644	1.45	0.927	1.333	3.859	1.131	0.951	1.876
AAGTC	fracsimp	0.016	0	0	0	0.091	0	0	0	0.062	0.027	0	0	0	0	0	0	0	0	0.032	0	0	0	0	0	0	0	0.027	0	0	0.167	0	0.037	0	0	0	0.045	0	0	0	0	0	0	0	0	0	0	0	0.023
AAGTC	simprepe	3.125	0	0	0	3	0	0	0	3	3	0	0	0	0	0	0	0	0	3	0	0	0	0	0	0	0	3	0	0	4	0	3	0	0	0	3	0	0	0	0	0	0	0	0	0	0	0	3
AAGTC	comprepe	2.008	2	2	0	2	2.125	0	2	2	2	2	2	2	2	2	2	2	2	2	2	0	2	0	0	2	2	2.028	2	2	2	2	2	2	2	2	2	2.028	2	2	2.1	2	2	2	2	2	2	2	2.023
AAGTC	simppoly	0.108	0	0	0	0	0	0	0	0	0	0	0	0	0	0	0	0	0	0	0	0	0	0	0	0	0	0	0	0	1	0	0.667	0	0	0	0	0	0	0	0	0	0	0	0	0	0	0	0
AAGTC	comppoly	0.092	0	0	0	0.1	0	0	0	0.2	0.111	0.333	0	0.2	0.211	0	0	0	0	0.267	0	0	0	0	0	0.333	0	0.306	0	0	0	0	0.169	0	0.1	0	0.143	0.278	0.2	0	0.2	0	0	0.083	0.111	0	0.12	0	0.233
AAGTG	simpfreq	0.112	0	0	0	0.128	0	0	0.274	0.154	0.123	0	0	0.137	0.131	0	0	0	0	0.195	0	0.573	0	0	0	0	0	0.433	0.192	0	0	0	0.492	0.868	0.103	0	0.391	0.177	0.137	0	0.422	0	0	0.155	0.099	0	0.045	0	0.597
AAGTG	compfreq	2.392	2.474	1.409	1.326	2.055	1.344	1.976	2.739	3.861	3.497	1.529	2.238	4.949	2.745	3.243	3.112	1.439	1.033	2.981	0.43	6.879	0.911	0	0.825	5.093	0	3.354	1.442	2.214	1.917	0	5.152	1.735	3.299	2.287	2.736	2.547	3.425	0.637	3.964	1.932	0.87	4.018	2.813	1.286	2.534	1.903	6.054
AAGTG	totfreq	2.504	2.474	1.409	1.326	2.184	1.344	1.976	3.012	4.015	3.62	1.529	2.238	5.087	2.876	3.243	3.112	1.439	1.033	3.177	0.43	7.452	0.911	0	0.825	5.093	0	3.787	1.635	2.214	1.917	0	5.644	2.603	3.403	2.287	3.127	2.724	3.562	0.637	4.385	1.932	0.87	4.173	2.912	1.286	2.58	1.903	6.651
AAGTG	fracsimp	0.031	0	0	0	0.059	0	0	0.091	0.038	0.034	0	0	0.027	0.045	0	0	0	0	0.062	0	0.077	0	0	0	0	0	0.114	0.118	0	0	0	0.087	0.333	0.03	0	0.125	0.065	0.038	0	0.096	0	0	0.037	0.034	0	0.018	0	0.09
AAGTG	simprepe	3.271	0	0	0	3	0	0	3	3	3.333	0	0	3	3	0	0	0	0	3.25	0	3	0	0	0	0	0	3.125	3	0	0	0	3.077	4	3	0	3	3.6	4.5	0	3.2	0	0	5	3	0	3	0	3.071
AAGTG	comprepe	2.024	2	2	2	2	2	2	2.05	2.04	2.012	2	2	2	2	2	2	2	2	2.016	2	2.083	2	0	2	2	0	2.016	2	2	2	0	2.044	3	2	2	2.143	2.056	2.08	2	2	2	2	2.019	2	2	2	2	2.028
AAGTG	simppoly	0.145	0	0	0	0	0	0	0	0	0	0	0	0	0	0	0	0	0	0.5	0	1	0	0	0	0	0	0.5	0	0	0	0	0.154	0	0.333	0	0.25	0	0.5	0	0	0	0	0	0	0	0	0	0.143
AAGTG	comppoly	0.108	0.25	0	0	0.125	0.2	0	0.2	0.173	0.118	0	0.167	0.083	0.095	0.125	0.1	0	0	0.262	0	0	0	0	1	0	0	0.145	0.133	0	0	0	0.081	0	0.198	0	0.214	0.139	0.22	0	0.128	0	0	0.269	0.14	0	0.232	0	0.261
AATAC	simpfreq	0.186	0	0	0	0	0.269	0	0.411	0.206	0	0	0	0	0.065	0.405	0	0	0	0.195	0	0	0.455	0	0	0.364	0	0.108	0.096	0	0.548	0	0.455	0	0.172	0	0.684	0.177	0.753	0	0.084	0	0	0	0.592	0	0.136	0.317	0.298
AATAC	compfreq	2.253	0.928	0.564	1.326	1.798	2.151	0.79	1.78	3.655	2.88	0.306	2.238	0.962	1.83	1.621	1.712	1.439	2.066	3.568	4.302	2.866	1.821	4.074	0.825	1.819	0	2.326	0.577	6.641	3.013	2.078	5.493	2.603	3.403	0.327	3.811	2.406	2.877	2.548	2.783	1.61	2.611	4.327	3.159	2.573	2.58	0.951	5.116
AATAC	totfreq	2.438	0.928	0.564	1.326	1.798	2.42	0.79	2.191	3.861	2.88	0.306	2.238	0.962	1.895	2.027	1.712	1.439	2.066	3.763	4.302	2.866	2.276	4.074	0.825	2.183	0	2.435	0.673	6.641	3.561	2.078	5.947	2.603	3.574	0.327	4.495	2.582	3.63	2.548	2.867	1.61	2.611	4.327	3.751	2.573	2.715	1.269	5.415
AATAC	fracsimp	0.076	0	0	0	0	0.111	0	0.188	0.053	0	0	0	0	0.034	0.2	0	0	0	0.052	0	0	0.2	0	0	0.167	0	0.044	0.143	0	0.154	0	0.076	0	0.048	0	0.152	0.068	0.208	0	0.029	0	0	0	0.158	0	0.05	0.25	0.055
AATAC	simprepe	3.138	0	0	0	0	3	0	4.667	3	0	0	0	0	3	3	0	0	0	3	0	0	3	0	0	3	0	3.5	3	0	3	0	3.5	0	3.6	0	3.143	3	3.273	0	3	0	0	0	3.25	0	3	3	3.429
AATAC	comprepe	2.025	2	2	2	2	2	2	2.077	2.07	2	2	2	2	2.107	2	2	2	2	2.014	2	2	2	2	2	2	0	2.116	2	2	2	2	2.014	2	2.061	2	2.077	2.015	2	2	2.03	2	2	2.054	2.062	2	2.035	2	2.033
AATAC	simppoly	0.172	0	0	0	0	0	0	0	0.5	0	0	0	0	0	0	0	0	0	0.25	0	0	0	0	0	0	0	0.5	0	0	0.5	0	0.25	0	0.2	0	0.286	0.2	0	0	0	0	0	0	0.5	0	1	0	0.429
AATAC	comppoly	0.111	0	0	0	0.071	0	0.5	0.154	0.197	0.157	0	0	0	0.071	0	0	0	0	0.301	0.4	0.2	0	0	0	0	0	0.07	0	0.25	0.273	0	0.097	0	0.192	0	0.231	0.235	0.19	0	0.212	0	0	0.304	0.109	0	0.158	0	0.208
AATAG	simpfreq	0.101	0	0	0	0	0	0	0.411	0	0	0	0	0	0.065	0.405	0.311	0.36	0	0.098	0	0.573	0.455	0	0	0	0	0.216	0	0	0	0.52	0.227	0	0.103	0	0	0.106	0.342	0	0.084	0	0	0.309	0.049	0	0	0	0.512
AATAG	compfreq	1.622	0.309	0	0	0.899	2.689	1.976	1.506	2.316	2.263	0.918	1.865	1.925	1.176	1.621	1.556	1.439	0	2.248	1.291	1.72	1.366	4.074	0.825	1.819	0	2.11	0.865	0.553	0.548	3.118	3.371	0.868	2.646	0.98	1.955	1.804	2.26	0.637	1.771	0.644	0	2.782	2.369	3.216	1.72	2.22	3.88
AATAG	totfreq	1.723	0.309	0	0	0.899	2.689	1.976	1.917	2.316	2.263	0.918	1.865	1.925	1.242	2.027	1.867	1.799	0	2.346	1.291	2.293	1.821	4.074	0.825	1.819	0	2.326	0.865	0.553	0.548	3.637	3.599	0.868	2.75	0.98	1.955	1.91	2.603	0.637	1.855	0.644	0	3.091	2.419	3.216	1.72	2.22	4.391
AATAG	fracsimp	0.056	0	0	0	0	0	0	0.214	0	0	0	0	0	0.053	0.2	0.167	0.2	0	0.042	0	0.25	0.25	0	0	0	0	0.093	0	0	0	0.143	0.063	0	0.037	0	0	0.056	0.132	0	0.045	0	0	0.1	0.02	0	0	0	0.117
AATAG	simprepe	3.593	0	0	0	0	0	0	3	0	0	0	0	0	3	3	3	3	0	8.5	0	5	3	0	0	0	0	3.5	0	0	0	3	3.333	0	3	0	0	3	3	0	3	0	0	3.25	3	0	0	0	3.5
AATAG	comprepe	2.027	2	0	0	2	2	2	2.182	2.044	2	2	2	2.071	2	2.5	2	2	0	2.022	2	2	2	2	2	2	0	2	2	2	2	2	2.056	2	2	2	2	2.059	2.03	2	2	2	0	2.056	2	2	2.026	2	2.033
AATAG	simppoly	0.121	0	0	0	0	0	0	0	0	0	0	0	0	0	0	0	0	0	0	0	0	0	0	0	0	0	0	0	0	0	0	0.167	0	0.333	0	0	0.333	0.2	0	1	0	0	0.25	0	0	0	0	0.167
AATAG	comppoly	0.092	0	0	0	0	0.1	0	0.273	0.133	0.164	0	0.2	0	0.167	0	0.1	0	0	0.174	0	0	0	0	0	0	0	0.077	0.111	0	0	0.333	0.079	0	0.078	0	0.3	0.118	0.091	0	0.143	0	0	0.361	0.146	0	0.079	0.286	0.143
AATAT	simpfreq	0.243	0	0	0	0	0.807	0	0	0.257	0.123	0.306	0	0.275	0.065	0	0	0	0	0.049	0	0	1.366	0	0	0	0	0.433	0.096	0	0.274	0	0.682	0	0.412	0.327	1.173	0.106	1.164	0.637	0.337	0.644	0	0.309	0.543	0.643	0.226	0.317	0.64
AATAT	compfreq	4.355	1.855	0.564	0	3.083	3.226	2.371	3.697	3.655	4.895	3.67	3.357	3.024	4.052	5.675	4.201	1.079	0	8.162	2.581	5.732	4.553	6.79	0.825	1.819	0	6.167	1.442	2.767	5.752	6.755	11.705	1.735	9.176	4.902	9.382	5.094	8.972	4.459	8.771	1.288	0.29	4.791	6.269	9.649	4.933	4.123	11.682
AATAT	totfreq	4.598	1.855	0.564	0	3.083	4.033	2.371	3.697	3.912	5.019	3.976	3.357	3.299	4.118	5.675	4.201	1.079	0	8.211	2.581	5.732	5.919	6.79	0.825	1.819	0	6.6	1.538	2.767	6.026	6.755	12.387	1.735	9.589	5.229	10.555	5.2	10.137	5.096	9.108	1.932	0.29	5.1	6.812	10.292	5.159	4.44	12.322
AATAT	fracsimp	0.047	0	0	0	0	0.2	0	0	0.066	0.025	0.077	0	0.083	0.016	0	0	0	0	0.006	0	0	0.231	0	0	0	0	0.066	0.062	0	0.045	0	0.055	0	0.043	0.062	0.111	0.02	0.115	0.125	0.037	0.333	0	0.061	0.08	0.062	0.044	0.071	0.052
AATAT	simprepe	3.217	0	0	0	0	3	0	0	3	3	3	0	3	3	0	0	0	0	3	0	0	3	0	0	0	0	3.5	3	0	3	0	3	0	3.083	3	3.167	3	3.294	3	3	3	0	3.25	3	3	3	4	3
AATAT	comprepe	2.039	2	2	0	2	2	2	2	2.099	2	2	2	2	2.032	2	2.111	2	0	2.042	2	2	2.2	2.2	2	2	0	2.026	2	2	2.048	2	2.045	2	2.064	2	2.104	2.028	2.076	2	2.048	2	2	2.016	2.047	2	2.028	2	2.051
AATAT	simppoly	0.109	0	0	0	0	0	0	0	0.2	0	0	0	0	0	0	0	0	0	0	0	0	0	0	0	0	0	0	0	0	0	0	0.167	0	0.083	0	0	0	0.294	1	0.25	0	0	0.25	0	0	0.4	0	0.333
AATAT	comppoly	0.101	0	0	0	0.083	0	0.333	0.111	0.113	0.109	0.083	0	0	0.129	0	0.111	0	0	0.168	0	0	0.2	0	0	0	0	0.123	0.067	0.2	0.095	0.077	0.155	0	0.142	0.067	0.198	0.118	0.183	0.143	0.144	0	0	0.21	0.197	0	0.165	0.077	0.263
AATCC	simpfreq	0.203	0	0	0.663	0	0	0	0.137	0.463	0.165	0	0.373	0.137	0.131	0.811	0	0	0	0.147	0.43	0	0	0	0.825	0	0	0.325	0.385	0	0	0	0.379	0.868	0.378	0.327	0.489	0.283	0.205	0	0.337	0	0.29	0.155	0.049	0	0.996	0.317	0.341
AATCC	compfreq	2.761	4.02	1.127	1.99	2.569	2.689	3.557	2.602	3.037	3.62	2.141	2.238	2.475	1.895	2.027	2.023	1.079	2.066	2.199	0.86	3.439	2.732	0	2.474	2.183	2.749	4.112	2.308	5.534	3.835	1.559	5.19	2.603	3.265	2.614	3.127	3.538	2.877	2.548	3.879	6.119	1.74	4.868	2.468	2.573	4.842	1.269	4.519
AATCC	totfreq	2.964	4.02	1.127	2.653	2.569	2.689	3.557	2.739	3.5	3.785	2.141	2.611	2.612	2.026	2.838	2.023	1.079	2.066	2.346	1.291	3.439	2.732	0	3.299	2.183	2.749	4.436	2.692	5.534	3.835	1.559	5.569	3.471	3.643	2.941	3.616	3.821	3.082	2.548	4.217	6.119	2.031	5.023	2.517	2.573	5.838	1.586	4.86
AATCC	fracsimp	0.066	0	0	0.25	0	0	0	0.05	0.132	0.043	0	0.143	0.053	0.065	0.286	0	0	0	0.062	0.333	0	0	0	0.25	0	0	0.073	0.143	0	0	0	0.068	0.25	0.104	0.111	0.135	0.074	0.067	0	0.08	0	0.143	0.031	0.02	0	0.171	0.2	0.07
AATCC	simprepe	3.23	0	0	3	0	0	0	3	4	3.25	0	3	3	3	4	0	0	0	3	3	0	0	0	4	0	0	3.333	3	0	0	0	3	3	3.364	3	3	3	3	0	3.25	0	3	3	3	0	3.5	3	3.375
AATCC	comprepe	2.036	2.154	2	2	2	2	2	2.053	2.017	2.011	2	2	2	2	2	2	2	2	2	2	2	2	0	2	2	2.667	2.092	2	2	2	2	2.036	2	2.011	2.125	2	2.14	2.024	2	2.152	2	2	2.032	2.02	2	2.084	2	2.047
AATCC	simppoly	0.141	0	0	0	0	0	0	0	0.111	0	0	0	0	0	0	0	0	0	0	0	0	0	0	0	0	0	0.333	0	0	0	0	0.2	0	0.182	0	0.4	0.25	0.667	0	0.25	0	0	0.5	0	0	0.136	0	0.375
AATCC	comppoly	0.099	0.077	0	0	0.1	0.1	0.111	0.105	0.22	0.114	0.143	0	0.111	0.103	0	0	0	0.5	0.156	0.5	0	0	0	0	0	0	0.197	0.125	0.1	0.071	0.333	0.102	0	0.211	0	0.125	0.15	0.262	0	0.109	0	0	0.19	0.16	0	0.187	0	0.255
AATCG	simpfreq	0.128	0.309	0	0	0	0	0	0.137	0.257	0.206	0.306	0	0	0.654	0	0	0	0	0.098	0	0	0	0	0	0	0.916	0.271	0	0	0.274	0	0.455	0	0.172	0	0	0.212	0	0.637	0.084	0	0	0.232	0.099	0	0.362	0	0.298
AATCG	compfreq	1.2	1.855	0.282	3.316	0.642	0.538	1.186	1.095	1.596	2.263	1.223	0	1.1	2.81	1.216	0.622	0	1.033	0.831	0.43	1.146	1.366	0	1.65	1.455	0.916	0.92	0.673	0.553	0.822	0.52	1.402	2.603	0.928	1.307	1.368	1.45	2.397	1.911	1.096	1.288	0.29	1.7	0.987	1.286	1.312	1.269	1.279
AATCG	totfreq	1.328	2.164	0.282	3.316	0.642	0.538	1.186	1.232	1.853	2.468	1.529	0	1.1	3.464	1.216	0.622	0	1.033	0.929	0.43	1.146	1.366	0	1.65	1.455	1.832	1.19	0.673	0.553	1.096	0.52	1.856	2.603	1.1	1.307	1.368	1.663	2.397	2.548	1.181	1.288	0.29	1.932	1.086	1.286	1.674	1.269	1.578
AATCG	fracsimp	0.093	0.143	0	0	0	0	0	0.111	0.139	0.083	0.2	0	0	0.189	0	0	0	0	0.105	0	0	0	0	0	0	0.5	0.227	0	0	0.25	0	0.245	0	0.156	0	0	0.128	0	0.25	0.071	0	0	0.12	0.091	0	0.216	0	0.189
AATCG	simprepe	3.322	3	0	0	0	0	0	4	3.6	3	3	0	0	3.3	0	0	0	0	3	0	0	0	0	0	0	5	3	0	0	3	0	3.417	0	3	0	0	3.333	0	5	3	0	0	3.333	3	0	3	0	3.714
AATCG	comprepe	2.047	2	2	2.4	2	2	2	2	2.226	2.036	2	0	2	2.093	2	2	0	2	2	2	2	2	0	2	2	2	2.118	2.143	2	2	2	2	2	2.037	2	2	2.024	2	2	2	2	2	2.045	2.05	2	2	2	2.067
AATCG	simppoly	0.142	0	0	0	0	0	0	0	0	0.2	0	0	0	0.2	0	0	0	0	0	0	0	0	0	0	0	0	0.2	0	0	0	0	0.167	0	0.4	0	0	0	0	0	0	0	0	0	0.5	0	0.125	0	0.286
AATCG	comppoly	0.095	0	0	0	0	0	0.333	0.125	0.323	0.255	0	0	0.125	0.093	0	0	0	0	0.235	0	0	0	0	0	0.25	0	0.059	0	0	0	0	0.108	0	0.333	0	0.214	0.122	0.086	0	0.154	0.25	0	0.273	0.2	0.5	0.207	0	0.233
AATCT	simpfreq	0.106	0	0	0	0	0	1.186	0	0.051	0.206	0.306	0	0	0.065	0	0	0	0	0.049	0	0	0	0	0	0	0	0.541	0.096	0.553	0	0	0.189	0	0.241	0	0.098	0.212	0.274	0	0.084	0	0	0.077	0	0	0.226	0	0.256
AATCT	compfreq	1.356	0.309	0	0.663	0.642	1.882	1.186	0.959	2.368	2.592	1.223	0.373	1.512	1.569	1.621	0.778	0.36	1.033	1.759	1.291	2.293	0.911	1.358	0.825	2.911	0	4.166	0.769	1.107	1.096	0.52	2.955	0	1.822	0.654	2.541	1.663	0.959	0	1.94	0.966	0.58	2.009	0.987	2.573	1.901	1.269	2.558
AATCT	totfreq	1.462	0.309	0	0.663	0.642	1.882	2.371	0.959	2.419	2.797	1.529	0.373	1.512	1.634	1.621	0.778	0.36	1.033	1.808	1.291	2.293	0.911	1.358	0.825	2.911	0	4.707	0.865	1.66	1.096	0.52	3.144	0	2.062	0.654	2.639	1.875	1.233	0	2.024	0.966	0.58	2.086	0.987	2.573	2.127	1.269	2.814
AATCT	fracsimp	0.057	0	0	0	0	0	0.5	0	0.021	0.074	0.2	0	0	0.04	0	0	0	0	0.027	0	0	0	0	0	0	0	0.115	0.111	0.333	0	0	0.06	0	0.117	0	0.037	0.113	0.222	0	0.042	0	0	0.037	0	0	0.106	0	0.091
AATCT	simprepe	3.182	0	0	0	0	0	3.667	0	3	3.2	3	0	0	3	0	0	0	0	4	0	0	0	0	0	0	0	3.2	3	3	0	0	3	0	3.571	0	3	3	3	0	3	0	0	3	0	0	3.2	0	3
AATCT	comprepe	2.037	2	0	2	2	2	2	2.143	2.043	2	2	2	2.091	2	2	2	2	2	2	2.667	2	2	2	2	2	0	2.117	2	2	2	2	2.038	0	2	3	2.038	2	2.143	0	2.043	2	2	2.077	2	2	2	2	2.033
AATCT	simppoly	0.13	0	0	0	0	0	0	0	1	0	0	0	0	0	0	0	0	0	0	0	0	0	0	0	0	0	0.1	0	0	0	0	0	0	0.143	0	0	0	0.25	0	0	0	0	0	0	0	0.6	0	0.167
AATCT	comppoly	0.116	0	0	0	0	0.143	0	0.286	0.174	0.079	0.25	0	0.091	0.167	0.25	0	0	0	0.278	0	0	0	0	0	0.125	0	0.156	0.125	0	0	0	0.154	0	0.189	0	0.154	0.17	0.071	0	0.261	0	0	0.192	0.1	0	0.19	0	0.267
AATGC	simpfreq	0.109	0.309	0	0	0.257	0	0	0	0.051	0	0	0.373	0	0	0	0	0	0	0	0	0	0.455	0	0	0	0	0.054	0.096	0	0.274	0.52	0.189	0	0.275	0	0.098	0.212	0.342	0	0.169	0	0	0.309	0.099	0	0.091	0	0.043
AATGC	compfreq	2.214	2.164	2.818	1.99	1.927	1.613	1.186	1.506	2.419	1.892	0.918	3.73	2.062	1.373	1.216	2.645	3.598	1.033	2.199	3.872	0.573	3.642	1.358	4.949	1.091	0	1.298	1.731	2.767	2.191	3.118	4.508	1.735	2.406	3.595	2.248	2.901	2.603	2.548	2.361	0.644	1.16	3.014	2.024	5.146	2.67	3.172	3.027
AATGC	totfreq	2.323	2.474	2.818	1.99	2.184	1.613	1.186	1.506	2.471	1.892	0.918	4.103	2.062	1.373	1.216	2.645	3.598	1.033	2.199	3.872	0.573	4.098	1.358	4.949	1.091	0	1.353	1.827	2.767	2.465	3.637	4.697	1.735	2.681	3.595	2.345	3.113	2.945	2.548	2.53	0.644	1.16	3.323	2.122	5.146	2.761	3.172	3.07
AATGC	fracsimp	0.053	0.125	0	0	0.118	0	0	0	0.021	0	0	0.091	0	0	0	0	0	0	0	0	0	0.111	0	0	0	0	0.04	0.053	0	0.111	0.143	0.04	0	0.103	0	0.042	0.068	0.116	0	0.067	0	0	0.093	0.047	0	0.033	0	0.014
AATGC	simprepe	3.125	5	0	0	3	0	0	0	3	0	0	3	0	0	0	0	0	0	0	0	0	3	0	0	0	0	3	3	0	3	3	3	0	3	0	3	3.333	3	0	3	0	0	3	3	0	3	0	3
AATGC	comprepe	2.015	2	2	2	2	2	2	2	2	2	2	2	2	2	2.333	2	2	2	2	2	2	2	2	2	2	0	2.042	2	2.2	2	2	2.017	2	2	2	2	2.012	2.053	2	2	2	2	2.026	2	2	2.017	2	2.028
AATGC	simppoly	0.123	0	0	0	0	0	0	0	1	0	0	0	0	0	0	0	0	0	0	0	0	0	0	0	0	0	0	0	0	0	0	0.2	0	0.25	0	0	0.167	0.2	0	0.5	0	0	0.5	0	0	0	0	0
AATGC	comppoly	0.141	0.429	0	0	0.067	0.167	0.333	0	0.17	0.196	0.667	0.2	0.067	0.143	0	0.118	0	0	0.178	0.222	0	0.125	0	0	0.333	0	0.208	0.056	0.2	0.25	0	0.101	0	0.171	0.091	0.174	0.134	0.211	0	0.214	0	0	0.154	0.098	0.25	0.203	0	0.197
AATGG	simpfreq	0.151	0	0	0	0.128	0.269	0	0.274	0.206	0	0	0.373	0.137	0.065	0	0	0	0	0.098	0.43	0	0	0	0	0	0	0.325	0.096	0	0	0	0.189	0	0.103	0	0.293	0.389	0.068	0	1.012	0	0.29	0.309	0.049	0	0.091	0	0.384
AATGG	compfreq	2.651	2.164	4.791	0.663	2.055	1.344	1.186	2.739	3.449	3.908	3.67	0.746	1.925	2.092	0.811	3.734	1.079	1.033	2.835	3.011	3.439	3.187	0	2.474	2.547	2.749	3.408	1.827	4.427	1.37	5.196	5.19	4.338	3.574	1.961	3.909	3.325	3.014	1.911	5.819	2.255	1.16	3.941	3.159	0.643	3.666	3.489	4.988
AATGG	totfreq	2.802	2.164	4.791	0.663	2.184	1.613	1.186	3.012	3.655	3.908	3.67	1.119	2.062	2.157	0.811	3.734	1.079	1.033	2.932	3.441	3.439	3.187	0	2.474	2.547	2.749	3.733	1.923	4.427	1.37	5.196	5.379	4.338	3.677	1.961	4.202	3.715	3.082	1.911	6.831	2.255	1.45	4.25	3.208	0.643	3.756	3.489	5.372
AATGG	fracsimp	0.054	0	0	0	0.059	0.167	0	0.091	0.056	0	0	0.333	0.067	0.03	0	0	0	0	0.033	0.125	0	0	0	0	0	0	0.087	0.05	0	0	0	0.035	0	0.028	0	0.07	0.105	0.022	0	0.148	0	0.2	0.073	0.015	0	0.024	0	0.071
AATGG	simprepe	3.152	0	0	0	4	4	0	3	3.5	0	0	3	4	3	0	0	0	0	3	3	0	0	0	0	0	0	3.5	3	0	0	0	3	0	3	0	3	3	3	0	3.333	0	3	3	3	0	3	0	3.222
AATGG	comprepe	2.024	2.286	2.118	2	2	2	2	2	2.015	2.011	2.083	2	2.071	2	2	2	2	2	2	2	2	2	0	2	2	2	2.032	2	2	2.2	2	2	2.2	2	2	2.05	2.011	2.091	2	2.072	2	2	2	2	2	2.012	2	2.009
AATGG	simppoly	0.125	0	0	0	0	0	0	0	0	0	0	0	0	0	0	0	0	0	0	0	0	0	0	0	0	0	0.167	0	0	0	0	0	0	0.333	0	0	0.182	0	0	0.417	0	0	0.5	1	0	0	0	0.222
AATGG	comppoly	0.139	0.286	0.059	0	0.188	0	0	0.15	0.194	0.126	0.167	0.5	0.071	0.25	0.5	0.25	0	0	0.345	0.143	0.167	0.143	0	0	0	0	0.175	0	0	0	0	0.095	0	0.221	0.5	0.225	0.181	0.159	0	0.087	0	0	0.255	0.219	0	0.148	0.364	0.256
AATGT	simpfreq	0.152	0	0	0.663	0	0.269	0.79	0	0.103	0.206	0	0	0	0.065	0.405	0.156	0	0	0.147	0	0	0	0	0	0	0	0.433	0	0.553	0.274	0	0.379	0	0.172	0	0.586	0.283	0.205	0	0.253	0.322	0	0.232	0.148	0	0.226	0	0.298
AATGT	compfreq	2.065	0.618	1.127	0	0.385	0.538	1.581	1.232	2.162	3.579	0.918	1.492	2.062	2.418	2.027	1.712	0.36	1.033	1.955	2.581	3.439	0.911	0	0	0	0	2.164	1.442	1.66	2.739	1.039	4.622	1.735	2.75	2.287	4.398	3.219	2.329	3.185	3.795	0.644	2.321	3.168	2.369	5.146	2.127	0.317	4.05
AATGT	totfreq	2.217	0.618	1.127	0.663	0.385	0.807	2.371	1.232	2.265	3.785	0.918	1.492	2.062	2.484	2.432	1.867	0.36	1.033	2.102	2.581	3.439	0.911	0	0	0	0	2.597	1.442	2.214	3.013	1.039	5	1.735	2.921	2.287	4.984	3.502	2.534	3.185	4.048	0.966	2.321	3.4	2.517	5.146	2.353	0.317	4.349
AATGT	fracsimp	0.075	0	0	1	0	0.333	0.333	0	0.045	0.054	0	0	0	0.026	0.167	0.083	0	0	0.07	0	0	0	0	0	0	0	0.167	0	0.25	0.091	0	0.076	0	0.059	0	0.118	0.081	0.081	0	0.062	0.333	0	0.068	0.059	0	0.096	0	0.069
AATGT	simprepe	3.213	0	0	4	0	3	3	0	3	3	0	0	0	3	3	3	0	0	3	0	0	0	0	0	0	0	3.25	0	3	3	0	3.1	0	3.2	0	3.167	3.5	3.333	0	3	3	0	3	3	0	3	0	3.143
AATGT	comprepe	2.031	2	2	0	2	2	2	2	2.071	2.011	2	2	2.133	2	2	2	2	2	2.025	2	2	2	0	0	0	0	2	2	2.333	2	2	2.041	2	2.025	2	2.089	2.077	2.118	2.2	2	2	2	2.098	2	2	2.021	2	2.042
AATGT	simppoly	0.203	0	0	0	0	0	0	0	0	0	0	0	0	0	0	1	0	0	0.333	0	0	0	0	0	0	0	0.375	0	0	0	0	0	0	0.2	0	0	0.5	0.333	0	0.333	0	0	0.667	0.333	0	0	0	0.143
AATGT	comppoly	0.131	0	0	0	0	0	0	0.222	0.167	0.161	0	0	0.133	0.108	0	0	0	1	0.225	0	0	0	0	0	0	0	0.175	0.067	0.333	0	0	0.189	0	0.212	0	0.2	0.165	0.294	0.2	0.089	0	0	0.244	0.188	0.25	0.128	0	0.189
AATTC	simpfreq	0.245	0	0	0	0.128	0.538	0	0.959	0.772	0.206	0	0	0.412	0.131	0	0.311	0	0	0.049	0.86	0.573	0.455	0	0	0	0	1.136	0	0	0.822	0	0.606	0.868	0.069	0.327	0.391	0.142	0.685	0.637	0.253	0	0	1.314	0.642	0	0.498	0.317	1.407
AATTC	compfreq	3.586	3.401	1.409	0.663	4.111	1.882	3.557	4.793	8.03	5.595	2.447	1.492	5.087	2.418	4.864	3.89	0.36	0	5.083	3.441	5.732	0.911	0	2.474	4.73	0.916	7.736	1.154	7.194	4.382	3.637	8.637	1.735	4.674	1.307	4.495	2.229	5.411	3.822	3.964	5.475	0.87	7.959	4.59	7.076	5.023	4.44	10.701
AATTC	totfreq	3.831	3.401	1.409	0.663	4.239	2.42	3.557	5.751	8.802	5.8	2.447	1.492	5.499	2.549	4.864	4.201	0.36	0	5.132	4.302	6.305	1.366	0	2.474	4.73	0.916	8.872	1.154	7.194	5.204	3.637	9.243	2.603	4.743	1.634	4.886	2.37	6.096	4.459	4.217	5.475	0.87	9.273	5.232	7.076	5.521	4.757	12.108
AATTC	fracsimp	0.058	0	0	0	0.03	0.222	0	0.167	0.088	0.035	0	0	0.075	0.051	0	0.074	0	0	0.01	0.2	0.091	0.333	0	0	0	0	0.128	0	0	0.158	0	0.066	0.333	0.014	0.2	0.08	0.06	0.112	0.143	0.06	0	0	0.142	0.123	0	0.09	0.067	0.116
AATTC	simprepe	3.169	0	0	0	3	3	0	3.286	3.267	3.6	0	0	3.333	3	0	3.5	0	0	3	3	3	3	0	0	0	0	3.286	0	0	3	0	3.25	3	3	4	3.25	3	3.3	3	3.333	0	0	3.118	3	0	3.182	3	3.212
AATTC	comprepe	2.038	2	2	2	2.031	2	2	2.114	2.109	2.037	2	2	2.108	2.054	2.083	2	2	0	2	2	2	2	0	2	2	2	2.084	2	2	2.062	2	2.048	2	2.007	2	2	2.016	2.076	2	2.106	2	2	2.058	2.043	2.273	2	2	2.08
AATTC	simppoly	0.087	0	0	0	0	0	0	0.143	0.333	0.2	0	0	0	0	0	0	0	0	0	0	0	0	0	0	0	0	0	0	0	0.333	0	0.188	0	0	0	0.25	0.25	0.3	0	0	0	0	0.118	0.231	0	0.091	0	0.182
AATTC	comppoly	0.106	0.091	0	0	0	0	0	0.114	0.212	0.11	0.125	0	0.162	0.108	0	0.12	0	0	0.202	0.125	0.1	0	0	0.333	0.154	0	0.168	0.167	0.154	0	0	0.145	0	0.169	0	0.174	0.095	0.139	0	0.191	0	0	0.184	0.161	0.091	0.162	0	0.215
ACACC	simpfreq	0.153	0	0	0.663	0	0	0	0	0.257	0.041	0	0	0.137	0.196	0	0	0	0	0	0	0	0	0	0.825	0	0	0.271	0.096	0	0	0	0.265	0	0.069	0	0.293	0.566	0.137	0.637	0	0.322	0	0.309	0.049	0	0.045	0.317	0
ACACC	compfreq	1.961	2.164	0.845	1.326	0.514	0.807	1.976	1.643	1.081	2.263	0.612	0.746	1.1	2.288	2.027	1.712	2.518	0	1.857	0	1.146	1.366	12.221	3.299	0	0.916	1.623	2.211	0.553	1.917	1.559	4.129	1.735	3.196	0.327	2.639	6.085	1.575	0.637	2.193	0.644	2.031	4.018	0.79	0	1.358	0.951	2.558
ACACC	totfreq	2.114	2.164	0.845	1.99	0.514	0.807	1.976	1.643	1.338	2.304	0.612	0.746	1.237	2.484	2.027	1.712	2.518	0	1.857	0	1.146	1.366	12.221	4.124	0	0.916	1.894	2.308	0.553	1.917	1.559	4.394	1.735	3.265	0.327	2.932	6.651	1.712	1.274	2.193	0.966	2.031	4.327	0.839	0	1.403	1.269	2.558
ACACC	fracsimp	0.067	0	0	0.333	0	0	0	0	0.192	0.018	0	0	0.111	0.079	0	0	0	0	0	0	0	0	0	0.2	0	0	0.143	0.042	0	0	0	0.06	0	0.021	0	0.1	0.085	0.08	0.5	0	0.333	0	0.071	0.059	0	0.032	0.25	0
ACACC	simprepe	3.304	0	0	3	0	0	0	0	3.4	3	0	0	3	3.333	0	0	0	0	0	0	0	0	0	3	0	0	3.2	3	0	0	0	3	0	3	0	3	3.062	3	5	0	3	0	4.25	4	0	4	3	0
ACACC	comprepe	2.031	2	2	2	2	2	2	2	2.19	2	2	2	2.125	2	2	2.091	2	0	2.026	0	2	2	2	2.75	0	2	2.033	2.043	2	2	2	2.009	2	2	2	2.037	2.07	2.087	2	2.038	2	2	2.038	2.125	0	2	2	2.033
ACACC	simppoly	0.17	0	0	0	0	0	0	0	0	1	0	0	0	0.333	0	0	0	0	0	0	0	0	0	0	0	0	0	0	0	0	0	0.143	0	0	0	0	0	0	0	0	0	0	0.25	1	0	0	0	0
ACACC	comppoly	0.115	0	0	0	0	0	0	0.083	0.381	0.218	0	0.5	0	0.171	0	0	0.143	0	0.158	0	0	0	0	0	0	0	0.167	0.087	0	0.143	0	0.147	0	0.065	0	0.074	0.128	0.174	0	0.115	0	0	0.269	0.125	0	0.333	0	0.217
ACACG	simpfreq	0.065	0	0	1.326	0	0	0	0	0	0.041	0	0	0	0	0	0	0	0	0	0	0	0	0	0.825	0	0	0.054	0	0	0	0	0	0	0	0	0.391	0.142	0	0	0	0	0	0	0	0	0.045	0	0.043
ACACG	compfreq	0.629	0.309	0.845	2.653	0.257	0	0.79	0.137	0.36	0.823	0	1.119	0.137	0.261	0.405	0	0	0	0.44	0.43	0.573	0.911	1.358	0.825	0	0	0.433	1.058	1.107	0	0	1.136	0	0.825	0	0.391	2.158	0.205	0	0.675	0	0.87	0.155	0.099	0.643	0.317	0	0.938
ACACG	totfreq	0.694	0.309	0.845	3.979	0.257	0	0.79	0.137	0.36	0.864	0	1.119	0.137	0.261	0.405	0	0	0	0.44	0.43	0.573	0.911	1.358	1.65	0	0	0.487	1.058	1.107	0	0	1.136	0	0.825	0	0.782	2.299	0.205	0	0.675	0	0.87	0.155	0.099	0.643	0.362	0	0.981
ACACG	fracsimp	0.061	0	0	0.333	0	0	0	0	0	0.048	0	0	0	0	0	0	0	0	0	0	0	0	0	0.5	0	0	0.111	0	0	0	0	0	0	0	0	0.5	0.062	0	0	0	0	0	0	0	0	0.125	0	0.043
ACACG	simprepe	3.192	0	0	3	0	0	0	0	0	3	0	0	0	0	0	0	0	0	0	0	0	0	0	3	0	0	3	0	0	0	0	0	0	0	0	3.5	3	0	0	0	0	0	0	0	0	3	0	3
ACACG	comprepe	2.042	2	2	2	2	0	2	2	2.143	2.05	0	2.333	2	2	2	0	0	0	2	2	2	2	2	2	0	0	2	2.182	2	0	0	2.1	0	2.042	0	2	2	2	0	2	0	2.667	2	2	2	2.143	0	2.091
ACACG	simppoly	0.269	0	0	0.5	0	0	0	0	0	0	0	0	0	0	0	0	0	0	0	0	0	0	0	1	0	0	0	0	0	0	0	0	0	0	0	0	0	0	0	0	0	0	0	0	0	0	0	1
ACACG	comppoly	0.159	0	0	0.5	0	0	0	0	0.429	0.2	0	0	0	0	0	0	0	0	0.222	1	0	0	0	1	0	0	0.125	0.273	0	0	0	0.167	0	0.042	0	0	0.197	0.333	0	0.25	0	0.333	0	0	0	0.143	0	0.227
ACACT	simpfreq	0.057	0	0	0.663	0	0.269	0	0	0.103	0.041	0	0	0.275	0	0	0	0	0	0.049	0	0.573	0	0	0	0	0	0.054	0.096	0	0	0	0.038	0	0.103	0	0.098	0.106	0.068	0	0	0	0.29	0.077	0	0	0.045	0	0.085
ACACT	compfreq	0.843	0.309	0.564	1.326	0.514	0.538	1.186	0.822	0.618	1.111	0.918	0.746	0.962	0.392	0	0.622	0	0	0.684	0.43	0.573	0.455	0	1.65	0.364	0	0.812	0.865	0	0.548	0	1.78	0.868	1.272	0.327	1.173	2.158	1.507	0	0.422	0.322	0.29	1.623	0.987	0.643	0.905	0.634	1.919
ACACT	totfreq	0.9	0.309	0.564	1.99	0.514	0.807	1.186	0.822	0.721	1.152	0.918	0.746	1.237	0.392	0	0.622	0	0	0.733	0.43	1.146	0.455	0	1.65	0.364	0	0.866	0.961	0	0.548	0	1.818	0.868	1.375	0.327	1.27	2.264	1.575	0	0.422	0.322	0.58	1.7	0.987	0.643	0.95	0.634	2.004
ACACT	fracsimp	0.055	0	0	0.333	0	0.333	0	0	0.143	0.036	0	0	0.222	0	0	0	0	0	0.067	0	0.5	0	0	0	0	0	0.062	0.1	0	0	0	0.021	0	0.075	0	0.077	0.047	0.043	0	0	0	0.5	0.045	0	0	0.048	0	0.043
ACACT	simprepe	3.166	0	0	3	0	3	0	0	3	3	0	0	3	0	0	0	0	0	3	0	3	0	0	0	0	0	3	3	0	0	0	3	0	3.333	0	3	3	3	0	0	0	3	4	0	0	3	0	3
ACACT	comprepe	2.016	2	2	2	2	2	2	2	2	2.074	2	2	2	2	0	2	0	0	2	2	2	2	0	2	2	0	2.067	2	0	2	0	2	2	2	2	2.083	2	2	0	2	2	2	2	2	2	2	2	2.022
ACACT	simppoly	0.029	0	0	0	0	0	0	0	0	0	0	0	0	0	0	0	0	0	0	0	0	0	0	0	0	0	0	0	0	0	0	0	0	0	0	0	0.333	0	0	0	0	0	0	0	0	0	0	0
ACACT	comppoly	0.123	0	0	0	0	0	0	0.333	0.167	0.074	0.333	0	0	0.167	0	0	0	0	0.071	0	0	0	0	0	0	0	0.133	0	0	0	0	0.149	0	0.162	0	0.25	0.18	0.091	0	0	0	0	0.286	0.05	0	0.2	0.5	0.222
ACAGC	simpfreq	0.104	0	0	0.663	0	0	0	0	0.051	0.082	0	0.373	0	0	0	0	0	0	0.049	0	0	0	0	0.825	0	0	0	0.288	0	0	0	0.189	0.868	0	0	0	0.46	0.205	0	0.084	0	0.29	0	0	0	0.181	0.317	0.043
ACAGC	compfreq	1.435	0.618	0.845	1.326	0.642	0.807	1.186	1.095	1.184	0.782	0.918	1.119	1.1	0.458	1.621	0.778	1.079	1.033	1.564	0.43	2.293	1.821	8.147	0.825	0.364	0	0.812	2.692	1.66	0	0.52	2.159	3.471	1.443	0.654	0.88	3.573	1.233	1.274	0.422	1.288	2.031	1.159	1.086	0.643	1.177	1.269	1.194
ACAGC	totfreq	1.539	0.618	0.845	1.99	0.642	0.807	1.186	1.095	1.235	0.864	0.918	1.492	1.1	0.458	1.621	0.778	1.079	1.033	1.613	0.43	2.293	1.821	8.147	1.65	0.364	0	0.812	2.981	1.66	0	0.52	2.349	4.338	1.443	0.654	0.88	4.033	1.438	1.274	0.506	1.288	2.321	1.159	1.086	0.643	1.358	1.586	1.236
ACAGC	fracsimp	0.052	0	0	0.333	0	0	0	0	0.042	0.095	0	0.25	0	0	0	0	0	0	0.03	0	0	0	0	0.5	0	0	0	0.097	0	0	0	0.081	0.2	0	0	0	0.114	0.143	0	0.167	0	0.125	0	0	0	0.133	0.2	0.034
ACAGC	simprepe	3.207	0	0	3	0	0	0	0	3	3	0	4	0	0	0	0	0	0	4	0	0	0	0	3	0	0	0	3	0	0	0	3	3	0	0	0	3.462	3	0	3	0	3	0	0	0	3	3	3
ACAGC	comprepe	2.04	2	2	2	2	2	2	2	2.043	2	2	2	2	2	2	2	2	2	2.062	2	2	2	2	2	2	0	2	2	2	0	2	2	2.25	2	2	2	2.069	2.056	2	2	2	2	2	2.045	2	2	2	2.036
ACAGC	simppoly	0.159	0	0	0	0	0	0	0	0	0.5	0	0	0	0	0	0	0	0	0	0	0	0	0	0	0	0	0	0.333	0	0	0	0	0	0	0	0	0.308	0	0	1	0	0	0	0	0	0	0	0
ACAGC	comppoly	0.135	0	0	0	0	0.333	0	0.25	0.348	0.158	0.333	0	0.125	0.286	0	0.4	0	0	0.281	0	0	0	0.333	0	0	0	0.2	0.071	0.333	0	0	0.14	0	0.238	0	0.111	0.228	0.222	0	0.2	0	0	0.333	0.136	0	0.538	0.25	0.321
ACAGG	simpfreq	0.024	0	0	0	0	0	0	0	0	0.041	0	0	0	0.065	0	0	0	0	0.049	0	0	0	0	0	0	0	0.054	0	0	0	0	0.038	0	0	0	0	0.071	0.137	0	0	0	0	0.077	0.049	0	0	0	0.043
ACAGG	compfreq	0.804	0.618	0.564	1.326	0.771	0.538	0.79	0.411	0.257	0.535	0.612	1.492	0.412	0.588	0.811	0.934	0.72	0	0.684	0.43	0	0.455	0	0.825	1.091	0.916	0.541	0.673	0	0.548	0	0.947	2.603	0.653	1.961	0.391	1.981	0.137	0	0.422	0.322	0.29	0.695	0.543	0	0.815	0.317	0.384
ACAGG	totfreq	0.828	0.618	0.564	1.326	0.771	0.538	0.79	0.411	0.257	0.576	0.612	1.492	0.412	0.654	0.811	0.934	0.72	0	0.733	0.43	0	0.455	0	0.825	1.091	0.916	0.595	0.673	0	0.548	0	0.985	2.603	0.653	1.961	0.391	2.052	0.274	0	0.422	0.322	0.29	0.773	0.592	0	0.815	0.317	0.426
ACAGG	fracsimp	0.029	0	0	0	0	0	0	0	0	0.071	0	0	0	0.1	0	0	0	0	0.067	0	0	0	0	0	0	0	0.091	0	0	0	0	0.038	0	0	0	0	0.034	0.5	0	0	0	0	0.1	0.083	0	0	0	0.1
ACAGG	simprepe	3.233	0	0	0	0	0	0	0	0	3	0	0	0	3	0	0	0	0	3	0	0	0	0	0	0	0	3	0	0	0	0	3	0	0	0	0	3	3	0	0	0	0	3	3	0	0	0	4
ACAGG	comprepe	2.011	2	2	2	2	2	2	2	2.2	2	2	2	2	2	2	2	2	0	2	2	0	2	0	2	2	2	2	2	0	2	0	2	2	2	2	2	2.054	2	0	2	2	2	2	2	0	2	2	2
ACAGG	simppoly	0.143	0	0	0	0	0	0	0	0	0	0	0	0	0	0	0	0	0	0	0	0	0	0	0	0	0	0	0	0	0	0	0	0	0	0	0	0.5	0	0	0	0	0	0	0	0	0	0	0
ACAGG	comppoly	0.134	1	0	0	0	0	0	0.333	0	0.077	0.5	0	0	0.111	0	0	0	0	0.429	0	0	0	0	0	0	0	0.1	0	0	0	0	0.08	0	0.263	0	0.25	0.161	0	0	0.2	0	0	0.111	0.364	0	0.111	1	0.222
ACAGT	simpfreq	0.056	0	0	1.326	0	0	0	0	0.051	0	0	0	0	0	0	0	0	0	0	0	0	0	0	0	0	0	0	0.288	0	0	0	0	0	0.034	0	0	0.248	0.205	0	0	0	0	0	0	0	0.045	0.317	0
ACAGT	compfreq	0.779	0.618	0.282	2.653	0.642	0.538	0.395	0.411	1.029	0.74	0	3.73	0.825	0.261	0	0.934	0	0	0.684	0.43	0.573	0.455	0	0.825	0.364	0	0.433	0.865	1.107	1.096	0.52	1.061	1.735	0.584	0.98	0.293	3.007	1.849	0	0.675	0.966	1.16	0.85	0.938	0.643	0.317	0.634	0.981
ACAGT	totfreq	0.835	0.618	0.282	3.979	0.642	0.538	0.395	0.411	1.081	0.74	0	3.73	0.825	0.261	0	0.934	0	0	0.684	0.43	0.573	0.455	0	0.825	0.364	0	0.433	1.154	1.107	1.096	0.52	1.061	1.735	0.619	0.98	0.293	3.255	2.055	0	0.675	0.966	1.16	0.85	0.938	0.643	0.362	0.951	0.981
ACAGT	fracsimp	0.039	0	0	0.333	0	0	0	0	0.048	0	0	0	0	0	0	0	0	0	0	0	0	0	0	0	0	0	0	0.25	0	0	0	0	0	0.056	0	0	0.076	0.1	0	0	0	0	0	0	0	0.125	0.333	0
ACAGT	simprepe	3.216	0	0	3.5	0	0	0	0	3	0	0	0	0	0	0	0	0	0	0	0	0	0	0	0	0	0	0	3	0	0	0	0	0	5	0	0	3	3	0	0	0	0	0	0	0	3	3	0
ACAGT	comprepe	2.016	2	2	2	2	2	2	2	2	2	0	2	2	2	0	2	0	0	2	2	2	2	0	2	2	0	2	2	2	2	2	2	2	2	2	2	2.035	2	0	2	2	2	2	2	2	2	2	2.043
ACAGT	simppoly	0.147	0	0	0	0	0	0	0	0	0	0	0	0	0	0	0	0	0	0	0	0	0	0	0	0	0	0	0	0	0	0	0	0	0	0	0	0.286	0	0	0	0	0	0	0	0	0	1	0
ACAGT	comppoly	0.134	0	1	0.25	0	0	0	0.667	0.35	0.167	0	0.1	0	0	0	0.333	0	0	0.429	0	0	0	0	0	0	0	0.125	0	1	0	0	0.143	0	0.118	0	0	0.176	0	0	0	0	0	0.455	0.053	0	0.143	0	0.391
ACATC	simpfreq	0.133	0	0.282	0	0	0	0	0.274	0.154	0.123	0	0	0.137	0.065	0	0.156	0	0	0.049	0	0	0	0	0	0	0	0.271	0.192	0.553	0	0	0.227	0	0.103	0	0.195	0.248	0.137	0	0.337	0	0.29	0.155	0.148	1.286	0.226	0	0.213
ACATC	compfreq	1.999	2.783	1.409	1.99	1.798	1.075	1.976	0.959	2.162	2.88	2.447	1.119	1.375	1.83	1.216	1.4	0.72	2.066	1.466	0.86	1.146	0.911	1.358	0.825	1.455	0	2.326	2.692	3.32	1.917	2.078	4.129	0	2.44	2.941	2.639	4.245	1.849	0.637	3.289	2.255	3.771	2.086	1.728	10.935	2.218	0.951	3.88
ACATC	totfreq	2.132	2.783	1.691	1.99	1.798	1.075	1.976	1.232	2.316	3.003	2.447	1.119	1.512	1.895	1.216	1.556	0.72	2.066	1.515	0.86	1.146	0.911	1.358	0.825	1.455	0	2.597	2.884	3.874	1.917	2.078	4.356	0	2.543	2.941	2.834	4.493	1.986	0.637	3.626	2.255	4.061	2.241	1.876	12.222	2.444	0.951	4.093
ACATC	fracsimp	0.048	0	0.167	0	0	0	0	0.222	0.067	0.041	0	0	0.091	0.034	0	0.1	0	0	0.032	0	0	0	0	0	0	0	0.104	0.067	0.143	0	0	0.052	0	0.041	0	0.069	0.055	0.069	0	0.093	0	0.071	0.069	0.079	0.105	0.093	0	0.052
ACATC	simprepe	3.102	0	3	0	0	0	0	3.5	3.333	3	0	0	3	3	0	3	0	0	3	0	0	0	0	0	0	0	3.2	3	3	0	0	3.5	0	3	0	3	3.143	3	0	3.25	0	3	3	4.333	3	3.2	0	3
ACATC	comprepe	2.04	2	2	2	2	2	2	2	2	2	2.125	2	2.1	2.036	2	2	2	2	2.033	2	2	2	2	2	2	0	2.093	2	2	2	2	2.028	0	2.042	2	2.037	2.033	2.037	2	2.077	2	2.385	2	2	2.118	2	2	2.011
ACATC	simppoly	0.153	0	0	0	0	0	0	0	0	0	0	0	0	0	0	0	0	0	1	0	0	0	0	0	0	0	0.2	0.5	0	0	0	0	0	0.333	0	0.5	0.429	0.5	0	0	0	0	0	0	0	0.2	0	0.4
ACATC	comppoly	0.121	0	0	0	0.071	0	0.4	0.286	0.19	0.143	0.125	0.333	0.1	0.179	0.333	0	0	0	0.1	0	0	0	1	0	0	0	0.209	0	0.167	0	0.25	0.101	0	0.169	0	0.148	0.192	0.296	0	0.154	0	0.077	0.259	0.114	0	0.204	0	0.231
ACATG	simpfreq	0.036	0	0.282	0	0	0	0	0	0.051	0.041	0	0	0	0.131	0	0.156	0	0	0	0	0	0	0	0	0	0	0.054	0.096	0	0	0	0.076	0	0.069	0	0.098	0.177	0	0	0.337	0	0	0	0.049	0	0	0	0.085
ACATG	compfreq	1.408	1.237	2.818	2.653	0.642	2.689	2.371	0.959	0.721	1.152	1.223	1.865	0.412	0.654	0.405	1.556	1.079	3.099	1.173	1.291	0.573	0	2.716	1.65	0	0	0.757	1.538	1.66	1.37	1.039	3.03	1.735	1.203	1.307	1.955	2.441	0.753	0.637	3.12	0.966	1.45	2.086	1.135	7.719	1.403	0.951	2.132
ACATG	totfreq	1.444	1.237	3.1	2.653	0.642	2.689	2.371	0.959	0.772	1.193	1.223	1.865	0.412	0.784	0.405	1.712	1.079	3.099	1.173	1.291	0.573	0	2.716	1.65	0	0	0.812	1.635	1.66	1.37	1.039	3.106	1.735	1.272	1.307	2.052	2.618	0.753	0.637	3.458	0.966	1.45	2.086	1.185	7.719	1.403	0.951	2.217
ACATG	fracsimp	0.024	0	0.091	0	0	0	0	0	0.067	0.034	0	0	0	0.167	0	0.091	0	0	0	0	0	0	0	0	0	0	0.067	0.059	0	0	0	0.024	0	0.054	0	0.048	0.068	0	0	0.098	0	0	0	0.042	0	0	0	0.038
ACATG	simprepe	3.167	0	3	0	0	0	0	0	3	3	0	0	0	3	0	3	0	0	0	0	0	0	0	0	0	0	3	3	0	0	0	3	0	3.5	0	3	3	0	0	3.5	0	0	0	3	0	0	0	4
ACATG	comprepe	2.011	2	2	2	2	2	2	2	2	2	2	2	2	2	2	2	2	2	2	2	2	0	2	2	0	0	2	2	2	2	2	2	2	2	2	2	2.014	2	2	2.135	2	2	2.037	2	2	2	2	2.04
ACATG	simppoly	0.13	0	0	0	0	0	0	0	0	0	0	0	0	0.5	0	0	0	0	0	0	0	0	0	0	0	0	0	0	0	0	0	0	0	0	0	1	0.2	0	0	0.25	0	0	0	0	0	0	0	0.5
ACATG	comppoly	0.116	0	0	0.25	0.2	0.1	0.167	0	0.286	0.143	0	0	0	0.2	0	0.4	0	0	0.208	0	0	0	0	1	0	0	0	0	0	0	0	0.113	0	0.114	0	0.2	0.217	0.091	0	0.081	0	0	0.259	0.217	0.333	0.097	0.333	0.2
ACCAG	simpfreq	0.062	0.309	0	0	0	0	0	0	0	0.041	0	0	0	0	0	0	0	0	0	0	0	0	0	0	0	0	0.054	0.096	0	0	0	0.076	0.868	0.103	0	0.098	0.248	0.137	0	0.169	0	0	0.077	0.049	0	0	0.317	0.043
ACCAG	compfreq	0.948	0.928	0	3.316	0.514	1.344	0	0.959	0.618	1.358	0.306	0.746	1.1	1.242	1.216	0.934	0.72	0	0.44	0.43	0.573	1.821	1.358	0	0.364	3.665	0.703	0.961	0.553	0.548	0	1.553	1.735	1.1	0.654	1.27	1.627	0.959	0.637	0.337	1.288	2.321	0.773	1.086	1.286	0.996	0.634	1.023
ACCAG	totfreq	1.009	1.237	0	3.316	0.514	1.344	0	0.959	0.618	1.399	0.306	0.746	1.1	1.242	1.216	0.934	0.72	0	0.44	0.43	0.573	1.821	1.358	0	0.364	3.665	0.757	1.058	0.553	0.548	0	1.629	2.603	1.203	0.654	1.368	1.875	1.096	0.637	0.506	1.288	2.321	0.85	1.135	1.286	0.996	0.951	1.066
ACCAG	fracsimp	0.058	0.25	0	0	0	0	0	0	0	0.029	0	0	0	0	0	0	0	0	0	0	0	0	0	0	0	0	0.071	0.091	0	0	0	0.047	0.333	0.086	0	0.071	0.132	0.125	0	0.333	0	0	0.091	0.043	0	0	0.333	0.04
ACCAG	simprepe	3.239	3	0	0	0	0	0	0	0	4	0	0	0	0	0	0	0	0	0	0	0	0	0	0	0	0	3	3	0	0	0	3.5	3	4	0	3	3.429	3.5	0	3	0	0	3	3	0	0	3	3
ACCAG	comprepe	2.028	2	0	2	2	2	0	2.286	2	2	2	2	2	2.053	3	2	2	0	2.222	2	2	2	2	0	2	2.25	2.077	2	2	2	0	2.049	2	2	2	2	2.043	2	2	2	2	2	2	2	2	2	2	2
ACCAG	simppoly	0.255	0	0	0	0	0	0	0	0	1	0	0	0	0	0	0	0	0	0	0	0	0	0	0	0	0	0	0	0	0	0	0	0	0.667	0	0	0.286	0	0	0.5	0	0	1	0	0	0	0	0
ACCAG	comppoly	0.101	0.333	0	0.4	0	0	0	0	0.167	0.182	0	0	0	0.421	0	0	0	0	0.333	0	0	0	0	0	0	0	0.154	0.1	0	0	0	0.195	0	0.281	0	0	0.109	0.214	0	0.25	0	0	0.3	0.182	0	0.182	0	0.292
ACCAT	simpfreq	0.041	0	0	0	0	0	0.395	0	0	0	0	0	0	0	0	0	0	0	0.049	0	0	0	0	0	0	0	0	0	0	0	0	0.189	0	0.069	0	0.195	0.142	0	0	0	0	0	0	0	0	0.136	0	0.043
ACCAT	compfreq	0.92	0.618	0.282	2.653	0.385	1.075	0.79	0.411	1.081	1.604	0.306	0.373	0.55	0.85	0	1.245	0.36	1.033	1.857	0.43	0	0.455	1.358	1.65	0	0	1.136	0.481	1.107	0.548	0	2.576	0	1.1	0.327	2.052	1.804	0.753	2.548	1.602	0.966	0.58	0.927	1.086	1.286	0.724	0.634	1.492
ACCAT	totfreq	0.961	0.618	0.282	2.653	0.385	1.075	1.186	0.411	1.081	1.604	0.306	0.373	0.55	0.85	0	1.245	0.36	1.033	1.906	0.43	0	0.455	1.358	1.65	0	0	1.136	0.481	1.107	0.548	0	2.765	0	1.169	0.327	2.248	1.946	0.753	2.548	1.602	0.966	0.58	0.927	1.086	1.286	0.86	0.634	1.535
ACCAT	fracsimp	0.042	0	0	0	0	0	0.333	0	0	0	0	0	0	0	0	0	0	0	0.026	0	0	0	0	0	0	0	0	0	0	0	0	0.068	0	0.059	0	0.087	0.073	0	0	0	0	0	0	0	0	0.158	0	0.028
ACCAT	simprepe	3.29	0	0	0	0	0	4	0	0	0	0	0	0	0	0	0	0	0	3	0	0	0	0	0	0	0	0	0	0	0	0	3.6	0	4	0	3	3	0	0	0	0	0	0	0	0	3	0	3
ACCAT	comprepe	2.059	2	2	2	2	2	3.5	2	2	2	2	2	2	2	0	2	2	2	2.026	2	0	2	2	2	0	0	2	2	2	2	0	2.029	0	2	2	2.048	2.02	2.545	2	2.211	2	2	2	2	2	2	2	2.029
ACCAT	simppoly	0.151	0	0	0	0	0	0	0	0	0	0	0	0	0	0	0	0	0	0	0	0	0	0	0	0	0	0	0	0	0	0	0	0	0	0	0	0	0	0	0	0	0	0	0	0	0	0	0
ACCAT	comppoly	0.138	0	0	0	0	0	0.5	0	0.286	0.179	1	0	0	0.154	0	0	0	0	0.342	0	0	0	0	0	0	0	0	0	0	0	0	0.118	0	0.25	0	0.238	0.255	0.091	0.25	0.263	0	0	0.083	0.182	1	0.062	0	0.229
ACCCC	simpfreq	0.143	0	0	0	0	0	0	0.137	0.051	0.165	0.612	0	0.137	0	0	0	0	0	0.049	0	0	0	0	0	0	0	0.108	0.096	0	0	0	0.076	0	0.137	0	0.098	1.061	0.342	0	0	0.322	0.29	0	0.296	0	0	0	0
ACCCC	compfreq	2.098	1.237	0.564	5.969	0.642	1.613	1.581	2.602	0.772	3.044	2.141	0.746	1.925	0.654	4.054	0.778	5.396	0	0.977	0.86	1.146	1.366	19.011	0.825	0.364	0.916	0.757	1.442	0.553	0.548	1.559	2.652	0.868	4.949	0.98	2.052	12.912	1.712	1.911	1.602	1.288	1.16	2.55	1.777	0.643	2.218	0.634	1.322
ACCCC	totfreq	2.24	1.237	0.564	5.969	0.642	1.613	1.581	2.739	0.824	3.209	2.753	0.746	2.062	0.654	4.054	0.778	5.396	0	1.026	0.86	1.146	1.366	19.011	0.825	0.364	0.916	0.866	1.538	0.553	0.548	1.559	2.727	0.868	5.087	0.98	2.15	13.974	2.055	1.911	1.602	1.61	1.45	2.55	2.073	0.643	2.218	0.634	1.322
ACCCC	fracsimp	0.053	0	0	0	0	0	0	0.05	0.062	0.051	0.222	0	0.067	0	0	0	0	0	0.048	0	0	0	0	0	0	0	0.125	0.062	0	0	0	0.028	0	0.027	0	0.045	0.076	0.167	0	0	0.2	0.2	0	0.143	0	0	0	0
ACCCC	simprepe	3.173	0	0	0	0	0	0	3	4	3	3	0	3	0	0	0	0	0	3	0	0	0	0	0	0	0	3	3	0	0	0	3	0	3	0	3	3.333	3	0	0	3	3	0	3	0	0	0	0
ACCCC	comprepe	2.085	2.5	2	2.333	2	2	2	2.158	2.133	2	2	2	2	2	2.4	2.4	2	0	2.05	2	2	2	2.071	2	2	2	2	2.2	2	2	2	2	2	2.014	2	2.095	2.058	2.08	2	2.158	2	2	2.03	2.222	2	2.082	2.5	2
ACCCC	simppoly	0.12	0	0	0	0	0	0	0	0	0	0	0	0	0	0	0	0	0	0	0	0	0	0	0	0	0	0	0	0	0	0	0	0	0	0	0	0.067	0.4	0	0	0	0	0	0.167	0	0	0	0
ACCCC	comppoly	0.09	0.25	0	0	0.2	0	0	0.053	0.267	0.135	0.286	0	0.071	0.2	0	0	0	0	0.15	0	0	0	0	0	0	0	0.143	0.067	0	0	0	0.157	0	0.083	0.333	0.048	0.09	0.12	0	0.053	0	0	0.212	0.222	0	0.184	0	0.065
ACCCG	simpfreq	0.209	0	0	0	0	0	0	0.822	0	0.494	0.306	0	0.137	0.392	0.405	0.467	0	1.033	0.244	0	0	0	0	0	0	1.832	0.433	0.096	0	0.274	0	0	0	0.137	0	1.075	0.106	0.274	0	0.422	0	0	0.155	0.247	0	0.181	0	0.043
ACCCG	compfreq	1.105	0.618	0.282	1.326	1.542	0.807	0	2.054	0.154	2.55	1.835	0.373	1.1	1.895	1.621	1.4	0.36	2.066	0.733	0	0	0.455	2.716	0	0	5.497	1.244	0.769	0	1.096	0	0.871	0	0.997	0.654	3.225	1.592	1.301	0.637	1.602	0	0.58	0.85	0.79	1.93	1.901	0.317	0.298
ACCCG	totfreq	1.315	0.618	0.282	1.326	1.542	0.807	0	2.876	0.154	3.044	2.141	0.373	1.237	2.288	2.027	1.867	0.36	3.099	0.977	0	0	0.455	2.716	0	0	7.33	1.677	0.865	0	1.37	0	0.871	0	1.134	0.654	4.3	1.698	1.575	0.637	2.024	0	0.58	1.005	1.037	1.93	2.082	0.317	0.341
ACCCG	fracsimp	0.125	0	0	0	0	0	0	0.286	0	0.162	0.143	0	0.111	0.171	0.2	0.25	0	0.333	0.25	0	0	0	0	0	0	0.25	0.258	0.111	0	0.2	0	0	0	0.121	0	0.25	0.062	0.174	0	0.208	0	0	0.154	0.238	0	0.087	0	0.125
ACCCG	simprepe	3.117	0	0	0	0	0	0	3	0	3.083	3	0	4	3	3	3	0	3	3	0	0	0	0	0	0	3	3.125	3	0	3	0	0	0	3	0	3	3.333	3	0	3	0	0	3	3.2	0	3.25	0	3
ACCCG	comprepe	2.081	2	2	2	2	2	0	2	2	2.016	2	2	2	2	2	2	2	2	2	0	0	2	2	0	0	2.167	2	2	0	2.5	0	2.13	0	2.034	2	2.152	2.089	2	2	2.053	0	2	2	2.062	2	2.024	2	2.143
ACCCG	simppoly	0.161	0	0	0	0	0	0	0.333	0	0.167	0	0	0	0.167	0	0	0	0	0	0	0	0	0	0	0	0	0.125	0	0	0	0	0	0	0.25	0	0.091	0.333	0	0	0	0	0	0	0.2	0	0.5	0	0
ACCCG	comppoly	0.107	0	0	0	0.083	0.333	0	0.067	0	0.258	0	0	0.125	0.207	0	0	0	0	0.333	0	0	0	0.5	0	0	0	0.261	0.25	0	0	0	0.174	0	0.172	0	0.333	0.244	0	0	0.158	0	0	0.182	0.125	0	0.214	0	0.429
ACCCT	simpfreq	0.02	0	0	0	0	0	0	0	0	0.082	0	0	0	0	0	0	0	0	0	0	0	0	0	0	0	0	0	0	0	0	0	0.076	0	0	0	0	0.106	0.068	0	0.084	0	0	0	0	0	0	0	0.128
ACCCT	compfreq	0.591	0	1.127	0	0.899	0.269	1.581	0.685	0.206	0.494	0.306	0.373	0	0.392	0.405	0.778	0	0	0.44	0.86	0	0	0	0	0.364	0	0.433	0.192	0.553	0.822	0	1.326	0	0.962	0.654	0.782	1.521	0.685	0	1.012	0.644	0.29	0.695	0.395	2.573	0.724	0.634	0.682
ACCCT	totfreq	0.611	0	1.127	0	0.899	0.269	1.581	0.685	0.206	0.576	0.306	0.373	0	0.392	0.405	0.778	0	0	0.44	0.86	0	0	0	0	0.364	0	0.433	0.192	0.553	0.822	0	1.402	0	0.962	0.654	0.782	1.627	0.753	0	1.096	0.644	0.29	0.695	0.395	2.573	0.724	0.634	0.81
ACCCT	fracsimp	0.041	0	0	0	0	0	0	0	0	0.143	0	0	0	0	0	0	0	0	0	0	0	0	0	0	0	0	0	0	0	0	0	0.054	0	0	0	0	0.065	0.091	0	0.077	0	0	0	0	0	0	0	0.158
ACCCT	simprepe	3.188	0	0	0	0	0	0	0	0	3	0	0	0	0	0	0	0	0	0	0	0	0	0	0	0	0	0	0	0	0	0	3	0	0	0	0	3	3	0	3	0	0	0	0	0	0	0	3
ACCCT	comprepe	2.056	0	2	0	2	2	2	2	2	2	2	2	0	2	2	2	0	0	2	2	0	0	0	0	2	0	2.25	2	2	2	0	2.057	0	2	2	2	2.047	2.3	0	2	2.5	2	2	2	2	2	2	2
ACCCT	simppoly	0.094	0	0	0	0	0	0	0	0	0	0	0	0	0	0	0	0	0	0	0	0	0	0	0	0	0	0	0	0	0	0	0	0	0	0	0	0	0	0	0	0	0	0	0	0	0	0	0
ACCCT	comppoly	0.141	0	0	0	0.143	0	0.25	0.2	0	0.333	0	0	0	0	0	0	0	0	0.333	0	0	0	0	0	0	0	0.25	0	0	0.333	0	0.114	0	0.179	0	0.125	0.14	0.4	0	0.083	0	0	0.333	0.375	0	0.125	0.5	0.188
ACCGC	simpfreq	0.052	0	0	0.663	0	0	0	0	0	0	0	0	0	0	0	0	0	0	0.049	0	0	0	0	0	0	0	0	0.288	0	0	0	0.076	0	0.034	0	0	0.354	0	0	0	0	0	0.077	0.049	0	0	0	0
ACCGC	compfreq	0.714	0.309	0	1.326	0	0.538	0	0.137	0.103	0.206	0.306	0	0.412	0.261	0	0	0	0	0.342	0.86	0	0	1.358	4.124	0	0	0.162	1.538	1.107	0.274	0	0.796	0.868	0.894	0.327	0.293	3.962	0.479	0.637	0	0.322	1.74	1.005	0	0.643	0.272	0	0.426
ACCGC	totfreq	0.766	0.309	0	1.99	0	0.538	0	0.137	0.103	0.206	0.306	0	0.412	0.261	0	0	0	0	0.391	0.86	0	0	1.358	4.124	0	0	0.162	1.827	1.107	0.274	0	0.871	0.868	0.928	0.327	0.293	4.316	0.479	0.637	0	0.322	1.74	1.082	0.049	0.643	0.272	0	0.426
ACCGC	fracsimp	0.057	0	0	0.333	0	0	0	0	0	0	0	0	0	0	0	0	0	0	0.125	0	0	0	0	0	0	0	0	0.158	0	0	0	0.087	0	0.037	0	0	0.082	0	0	0	0	0	0.071	1	0	0	0	0
ACCGC	simprepe	3.18	0	0	3	0	0	0	0	0	0	0	0	0	0	0	0	0	0	3	0	0	0	0	0	0	0	0	3	0	0	0	3.5	0	3	0	0	3.4	0	0	0	0	0	3	4	0	0	0	0
ACCGC	comprepe	2.048	2	0	2	0	2	0	2	2	2	2	0	2	2	0	0	0	0	2	2.5	0	0	2	2	0	0	2	2	2	2	0	2.095	2	2	2	2	2.045	2	2	0	2	2	2.077	0	2	2	0	2
ACCGC	simppoly	0.147	0	0	1	0	0	0	0	0	0	0	0	0	0	0	0	0	0	0	0	0	0	0	0	0	0	0	0	0	0	0	0	0	1	0	0	0.1	0	0	0	0	0	0	0	0	0	0	0
ACCGC	comppoly	0.121	0	0	0	0	0	0	0	1	0.4	0	0	0	0	0	0	0	0	0.143	0.5	0	0	0	0	0	0	0.333	0.125	0	0	0	0.095	0	0.154	0	0	0.161	0.571	0	0	0	0.167	0.154	0	0	0.333	0	0.2
ACCGG	simpfreq	0.05	0	0	0	0	0	0	0	0.051	0.041	0	0	0	0	0	0	0.36	0	0	0	0	0	0	0	0	0	0.054	0	0	0	0	0	0	0	0	0	0.212	0.068	0	0	0	0	0	0.049	0	0	0	0
ACCGG	compfreq	0.606	0	0	2.653	0	0.538	0.79	0.548	0.103	1.358	0.612	1.119	0	0.98	0.811	0.467	0	3.099	0.489	0	0.573	0	0	0	0.364	1.832	0.974	0.769	0	0	0	0.379	0	0.825	0	0.391	2.193	0.479	1.274	0.422	0	0.87	0.309	0.099	1.93	0.634	0.317	0.512
ACCGG	totfreq	0.656	0	0	2.653	0	0.538	0.79	0.548	0.154	1.399	0.612	1.119	0	0.98	0.811	0.467	0.36	3.099	0.489	0	0.573	0	0	0	0.364	1.832	1.028	0.769	0	0	0	0.379	0	0.825	0	0.391	2.406	0.548	1.274	0.422	0	0.87	0.309	0.148	1.93	0.634	0.317	0.512
ACCGG	fracsimp	0.08	0	0	0	0	0	0	0	0.333	0.029	0	0	0	0	0	0	1	0	0	0	0	0	0	0	0	0	0.053	0	0	0	0	0	0	0	0	0	0.088	0.125	0	0	0	0	0	0.333	0	0	0	0
ACCGG	simprepe	3.031	0	0	0	0	0	0	0	3	3	0	0	0	0	0	0	3	0	0	0	0	0	0	0	0	0	3	0	0	0	0	0	0	0	0	0	3.333	3	0	0	0	0	0	3	0	0	0	0
ACCGG	comprepe	2.021	0	0	2	0	2	2	2	2	2	2	2	0	2	2	2	0	2	2.1	0	2	0	0	0	2	2	2.056	2	0	0	0	2.1	0	2	0	2	2	2.143	2	2	0	2	2	2	2	2	2	2.25
ACCGG	simppoly	0.169	0	0	0	0	0	0	0	1	0	0	0	0	0	0	0	0	0	0	0	0	0	0	0	0	0	0	0	0	0	0	0	0	0	0	0	0.333	0	0	0	0	0	0	1	0	0	0	0
ACCGG	comppoly	0.144	0	0	0.5	0	0	0	0	0.5	0.152	0	0.333	0	0.2	0	0.667	0	0	0.4	0	0	0	0	0	0	0	0.167	0.125	0	0	0	0.2	0	0.167	0	0	0.161	0	1	0	0	0	0.25	0	0	0.214	0	0.25
ACCGT	simpfreq	0.008	0	0	0	0	0	0	0.137	0	0.041	0	0	0	0	0	0.156	0	0	0	0	0	0	0	0	0	0	0	0	0	0	0	0	0	0	0	0	0.035	0	0	0	0	0	0	0	0	0	0	0
ACCGT	compfreq	0.244	0	0	1.326	0.514	0	0	0.274	0.051	0.37	0	0.746	0.137	0.588	0	0	0	0	0.195	0	0	0.455	0	0	0.364	0	0	0.673	0	0	0	0.076	0	0.172	0	0.293	0.778	0	0	0	0	0.29	0.077	0.099	0.643	0.045	0	0.298
ACCGT	totfreq	0.252	0	0	1.326	0.514	0	0	0.411	0.051	0.411	0	0.746	0.137	0.588	0	0.156	0	0	0.195	0	0	0.455	0	0	0.364	0	0	0.673	0	0	0	0.076	0	0.172	0	0.293	0.814	0	0	0	0	0.29	0.077	0.099	0.643	0.045	0	0.298
ACCGT	fracsimp	0.044	0	0	0	0	0	0	0.333	0	0.1	0	0	0	0	0	1	0	0	0	0	0	0	0	0	0	0	0	0	0	0	0	0	0	0	0	0	0.043	0	0	0	0	0	0	0	0	0	0	0
ACCGT	simprepe	3.062	0	0	0	0	0	0	3	0	3	0	0	0	0	0	3	0	0	0	0	0	0	0	0	0	0	0	0	0	0	0	0	0	0	0	0	3	0	0	0	0	0	0	0	0	0	0	0
ACCGT	comprepe	2.136	0	0	2	2	0	0	2	3	2	0	2	2	2.111	0	0	0	0	2	0	0	2	0	0	2	0	0	2	0	0	0	2	0	2	0	2	2	0	0	0	0	2	2	2	2	3	0	2
ACCGT	simppoly	0.025	0	0	0	0	0	0	0	0	0	0	0	0	0	0	0	0	0	0	0	0	0	0	0	0	0	0	0	0	0	0	0	0	0	0	0	0	0	0	0	0	0	0	0	0	0	0	0
ACCGT	comppoly	0.141	0	0	0	0	0	0	0.5	1	0.333	0	0	0	0.333	0	0	0	0	0	0	0	0	0	0	0	0	0	0.143	0	0	0	0.5	0	0	0	0.333	0.182	0	0	0	0	0	0	0	0	0	0	0
ACCTC	simpfreq	0.071	0	0.282	0	0	0	0	0	0	0	0	0	0.137	0	0	0.156	0	0	0.049	0	0.573	0	0	0	0	0	0	0.096	0	0	0	0.227	0.868	0.103	0	0.098	0.142	0.205	0	0.169	0.322	0.29	0	0	0	0.045	0	0
ACCTC	compfreq	1.519	0.309	2.818	5.306	0.899	0.269	1.581	1.232	0.772	1.152	1.529	0.373	2.475	1.176	1.621	0.622	2.518	0	1.075	0.43	0.573	1.821	2.716	1.65	0.728	3.665	0.866	1.731	1.66	0.548	0.52	2.008	2.603	1.512	2.287	1.759	3.679	1.575	1.911	1.012	1.932	1.16	2.55	0.888	1.286	1.991	0.634	1.919
ACCTC	totfreq	1.591	0.309	3.1	5.306	0.899	0.269	1.581	1.232	0.772	1.152	1.529	0.373	2.612	1.176	1.621	0.778	2.518	0	1.124	0.43	1.146	1.821	2.716	1.65	0.728	3.665	0.866	1.827	1.66	0.548	0.52	2.235	3.471	1.615	2.287	1.857	3.821	1.781	1.911	1.181	2.255	1.45	2.55	0.888	1.286	2.037	0.634	1.919
ACCTC	fracsimp	0.041	0	0.091	0	0	0	0	0	0	0	0	0	0.053	0	0	0.2	0	0	0.043	0	0.5	0	0	0	0	0	0	0.053	0	0	0	0.102	0.25	0.064	0	0.053	0.037	0.115	0	0.143	0.143	0.2	0	0	0	0.022	0	0
ACCTC	simprepe	3.399	0	4	0	0	0	0	0	0	0	0	0	3	0	0	3	0	0	3	0	4	0	0	0	0	0	0	3	0	0	0	3.333	3	3.333	0	3	3	3	0	3	7	3	0	0	0	3	0	0
ACCTC	comprepe	2.048	2	2	2	2	2	2	2	2.133	2	2	2	2	2	2	2	2	0	2	2	2	2	2	3	2	2	2	2	2	2	2	2	2	2.045	2	2	2.038	2	2	2.25	2	2.5	2.03	2	2	2.091	2	2.067
ACCTC	simppoly	0.097	0	0	0	0	0	0	0	0	0	0	0	0	0	0	0	0	0	0	0	0	0	0	0	0	0	0	0	0	0	0	0	0	0.667	0	0	0	0.333	0	0	0	0	0	0	0	0	0	0
ACCTC	comppoly	0.138	0	0	0	0	1	0.5	0.222	0.267	0.214	0.2	0	0.056	0.278	0	0	0.143	0	0.136	0	0	0.25	0	0.5	0	0	0.188	0.167	0	0	0	0.17	0	0.227	0.143	0.111	0.173	0.304	0	0.083	0	0	0.303	0.167	0.5	0.227	0	0.222
ACCTG	simpfreq	0.037	0	0	0	0.128	0	0	0	0.051	0	0	0	0	0	0	0	0	0	0	0	0	0	0	0	0	0	0	0	0	0	0	0.038	0.868	0	0	0.195	0.248	0.068	0	0	0	0	0.077	0	0	0.091	0	0.043
ACCTG	compfreq	0.635	0.928	0.282	1.326	0.385	0.269	0	0.274	0.154	0.864	0.612	0.746	0.412	0.327	0.811	1.089	1.799	1.033	0.586	0.43	0.573	1.366	1.358	2.474	0	0.916	0.325	0.769	1.107	0	1.039	0.455	0	0.653	0.654	1.27	1.38	0.685	0	0.253	0.644	0.29	0.773	0.247	0.643	0.543	0.317	0.512
ACCTG	totfreq	0.671	0.928	0.282	1.326	0.514	0.269	0	0.274	0.206	0.864	0.612	0.746	0.412	0.327	0.811	1.089	1.799	1.033	0.586	0.43	0.573	1.366	1.358	2.474	0	0.916	0.325	0.769	1.107	0	1.039	0.492	0.868	0.653	0.654	1.466	1.627	0.753	0	0.253	0.644	0.29	0.85	0.247	0.643	0.634	0.317	0.554
ACCTG	fracsimp	0.05	0	0	0	0.25	0	0	0	0.25	0	0	0	0	0	0	0	0	0	0	0	0	0	0	0	0	0	0	0	0	0	0	0.077	1	0	0	0.133	0.152	0.091	0	0	0	0	0.091	0	0	0.143	0	0.077
ACCTG	simprepe	3.417	0	0	0	3	0	0	0	3	0	0	0	0	0	0	0	0	0	0	0	0	0	0	0	0	0	0	0	0	0	0	3	3	0	0	3	3	3	0	0	0	0	3	0	0	5.5	0	3
ACCTG	comprepe	2.056	2	2	2	2	2	0	2	2	2	2	2	2	2	2	2	2	2	2	2	2	2	2	2	0	2	2	2	2.5	0	2	2	0	2	2	2	2.051	2	0	3	2	2	2	2	2	2	2	2
ACCTG	simppoly	0.152	0	0	0	1	0	0	0	0	0	0	0	0	0	0	0	0	0	0	0	0	0	0	0	0	0	0	0	0	0	0	0	0	0	0	0	0.286	0	0	0	0	0	0	0	0	0	0	0
ACCTG	comppoly	0.164	0.333	0	0.5	0.333	0	0	0.5	0	0.143	0	0	0	0.2	0	0	0	0	0.083	0	0	0	0	0	0	0	0	0	0	0	0	0.25	0	0	0	0.154	0.205	0.1	0	0	0.5	0	0.2	0.2	0	0.167	1	0.167
ACGAG	simpfreq	0.106	0	0	1.99	0	0.269	0	0.137	0	0.041	0.306	0.373	0	0.196	0.405	0	0	0	0.049	0	0	0	0	0.825	0	0	0.054	0.288	0	0	0	0	0	0.034	0	0	0.495	0.068	0	0	0	0.58	0	0.099	0	0	0	0.085
ACGAG	compfreq	1.117	1.237	0.282	3.316	0.257	0.538	2.371	1.095	0.206	1.81	0.918	1.865	0.825	2.549	1.621	0.311	0	1.033	0.635	0.43	0	0.455	1.358	3.299	0.728	2.749	0.703	2.211	0.553	0.548	0	0.682	0.868	0.722	0.327	0.782	3.325	0.959	0	0.759	1.288	2.031	0.464	0.543	0	0.996	0.317	0.895
ACGAG	totfreq	1.223	1.237	0.282	5.306	0.257	0.807	2.371	1.232	0.206	1.851	1.223	2.238	0.825	2.745	2.027	0.311	0	1.033	0.684	0.43	0	0.455	1.358	4.124	0.728	2.749	0.757	2.5	0.553	0.548	0	0.682	0.868	0.756	0.327	0.782	3.821	1.027	0	0.759	1.288	2.611	0.464	0.642	0	0.996	0.317	0.981
ACGAG	fracsimp	0.056	0	0	0.375	0	0.333	0	0.111	0	0.022	0.25	0.167	0	0.071	0.2	0	0	0	0.071	0	0	0	0	0.2	0	0	0.071	0.115	0	0	0	0	0	0.045	0	0	0.13	0.067	0	0	0	0.222	0	0.154	0	0	0	0.087
ACGAG	simprepe	3.14	0	0	3.333	0	3	0	4	0	3	3	3	0	3	3	0	0	0	3	0	0	0	0	3	0	0	3	3.333	0	0	0	0	0	3	0	0	3.214	3	0	0	0	3.5	0	3	0	0	0	3
ACGAG	comprepe	2.071	2	2	2	2	2	2	2	2.25	2.045	2	2.2	2	2	2.5	2	0	2	2.077	2	0	2	2	2	2	2	2.154	2.174	2	2	0	2.111	5	2	2	2	2.021	2	0	2	2	2.143	2	2	0	2	2	2
ACGAG	simppoly	0.104	0	0	0	0	0	0	0	0	0	0	0	0	0	0	0	0	0	0	0	0	0	0	0	0	0	0	0	0	0	0	0	0	0	0	0	0.071	0	0	0	0	0.5	0	0	0	0	0	0
ACGAG	comppoly	0.106	0.25	0	0.4	0	0	0	0.25	0	0.159	0	0	0.167	0.128	0	0	0	0	0.231	0	0	0	0	0.25	0	0	0.308	0.13	0	0.5	0	0.111	0	0.048	0	0.125	0.096	0.143	0	0.111	0	0	0	0	0	0.136	0	0.143
ACGAT	simpfreq	0.007	0	0	0	0	0	0	0	0	0	0	0	0	0	0	0	0	0	0	0	0	0	0	0	0	0	0	0.096	0	0	0	0.038	0	0	0	0	0.035	0.137	0	0	0	0	0	0	0	0	0	0
ACGAT	compfreq	0.373	0.618	0	0	0.899	0.269	0	0	0.257	0.411	0	0.746	0.137	0.719	0	0.156	0.36	1.033	0.244	0	0.573	0.911	1.358	0	0	0.916	0.162	0.481	0	1.096	0	0.568	0.868	0.344	0	0.88	0.708	0.205	0.637	0.337	0.644	0.58	0.155	0.099	1.286	0.498	0	0.469
ACGAT	totfreq	0.38	0.618	0	0	0.899	0.269	0	0	0.257	0.411	0	0.746	0.137	0.719	0	0.156	0.36	1.033	0.244	0	0.573	0.911	1.358	0	0	0.916	0.162	0.577	0	1.096	0	0.606	0.868	0.344	0	0.88	0.743	0.342	0.637	0.337	0.644	0.58	0.155	0.099	1.286	0.498	0	0.469
ACGAT	fracsimp	0.024	0	0	0	0	0	0	0	0	0	0	0	0	0	0	0	0	0	0	0	0	0	0	0	0	0	0	0.167	0	0	0	0.062	0	0	0	0	0.048	0.4	0	0	0	0	0	0	0	0	0	0
ACGAT	simprepe	3.651	0	0	0	0	0	0	0	0	0	0	0	0	0	0	0	0	0	0	0	0	0	0	0	0	0	0	7	0	0	0	4	0	0	0	0	3	3	0	0	0	0	0	0	0	0	0	0
ACGAT	comprepe	2.038	2	0	0	2	2	0	0	2	2	0	2	2	2	0	2	2	2	2	0	2	2	2	0	0	3	2	2	0	2	0	2.133	2	2	0	2.111	2.05	2	2	2	2	2	2	2	2	2	0	2.091
ACGAT	simppoly	0.122	0	0	0	0	0	0	0	0	0	0	0	0	0	0	0	0	0	0	0	0	0	0	0	0	0	0	0	0	0	0	0	0	0	0	0	0	0	0	0	0	0	0	0	0	0	0	0
ACGAT	comppoly	0.096	0	0	0	0	0	0	0	0.2	0.1	0	0	0	0.182	0	0	0	0	0.4	0	0	0	0	0	0	0	0.333	0.2	0	0	0	0.2	0	0	0	0.111	0.15	0	0	0	0	0	0	0	0.5	0.273	0	0.364
ACGCC	simpfreq	0.046	0	0	0.663	0	0	0	0	0	0.041	0	0	0	0	0	0	0	0	0.049	0	0	0	0	0	0	0	0	0	0	0	0	0.038	0	0	0	0	0.354	0.068	0	0	0	0.29	0.155	0	0	0.045	0	0.171
ACGCC	compfreq	0.604	0.618	0	1.99	0.257	0.269	0.395	0.274	0.051	0.453	0	0.373	0.275	0.261	0.811	0.622	0.72	0	0.098	0	0	0	1.358	0.825	0.364	0	0.216	1.635	0	0	0	0.606	0	0.584	0	0.391	3.573	0.205	0.637	0.337	0	2.031	0.232	0.247	0	0.453	0	0.298
ACGCC	totfreq	0.65	0.618	0	2.653	0.257	0.269	0.395	0.274	0.051	0.494	0	0.373	0.275	0.261	0.811	0.622	0.72	0	0.147	0	0	0	1.358	0.825	0.364	0	0.216	1.635	0	0	0	0.644	0	0.584	0	0.391	3.927	0.274	0.637	0.337	0	2.321	0.386	0.247	0	0.498	0	0.469
ACGCC	fracsimp	0.063	0	0	0.25	0	0	0	0	0	0.083	0	0	0	0	0	0	0	0	0.333	0	0	0	0	0	0	0	0	0	0	0	0	0.059	0	0	0	0	0.09	0.25	0	0	0	0.125	0.4	0	0	0.091	0	0.364
ACGCC	simprepe	3.272	0	0	3	0	0	0	0	0	3	0	0	0	0	0	0	0	0	3	0	0	0	0	0	0	0	0	0	0	0	0	3	0	0	0	0	3.7	3	0	0	0	4	3	0	0	4	0	3.75
ACGCC	comprepe	2.055	2	0	2	2	2	4	2	2	2	0	2	2	2	2	2	2	0	2	0	0	0	2	2	2	0	2	2	0	0	0	2.125	0	2	0	2	2.03	2	2	2	0	2	2	2	0	2	0	2
ACGCC	simppoly	0.198	0	0	0	0	0	0	0	0	0	0	0	0	0	0	0	0	0	0	0	0	0	0	0	0	0	0	0	0	0	0	0	0	0	0	0	0.2	0	0	0	0	0	0.5	0	0	0	0	0.25
ACGCC	comppoly	0.09	0	0	0	0	0	0	0	1	0	0	0	0	0	0	0	0	0	0	0	0	0	0	0	0	0	0	0.059	0	0	0	0.25	0	0.118	0	0	0.168	0.333	0	0	0	0	0	0	0	0.3	0	0.143
ACGCG	simpfreq	0.022	0	0	0	0	0	0	0	0	0.041	0	0	0	0	0	0	0	0	0	0	0	0	0	0	0	0	0	0	0	0	0	0	0	0.034	0	0	0.177	0.068	0	0	0	0	0	0	0	0	0	0
ACGCG	compfreq	0.51	0	0	1.99	0	0	0.395	0.137	0.051	0.453	0.306	0.373	0.275	0.654	0	0	0.72	0	0.098	0	0	0	0	2.474	0	0.916	0	0.865	0.553	0	0	0.379	0	0.722	0.327	0.098	2.229	0.274	0	0.084	0.322	0.58	0.155	0	0.643	0.226	0	0.597
ACGCG	totfreq	0.532	0	0	1.99	0	0	0.395	0.137	0.051	0.494	0.306	0.373	0.275	0.654	0	0	0.72	0	0.098	0	0	0	0	2.474	0	0.916	0	0.865	0.553	0	0	0.379	0	0.756	0.327	0.098	2.406	0.342	0	0.084	0.322	0.58	0.155	0	0.643	0.226	0	0.597
ACGCG	fracsimp	0.021	0	0	0	0	0	0	0	0	0.083	0	0	0	0	0	0	0	0	0	0	0	0	0	0	0	0	0	0	0	0	0	0	0	0.045	0	0	0.074	0.2	0	0	0	0	0	0	0	0	0	0
ACGCG	simprepe	3.326	0	0	0	0	0	0	0	0	3	0	0	0	0	0	0	0	0	0	0	0	0	0	0	0	0	0	0	0	0	0	0	0	3	0	0	3.4	3	0	0	0	0	0	0	0	0	0	0
ACGCG	comprepe	2.018	0	0	2.333	0	0	2	2	2	2	2	2	2	2.1	0	0	2	0	2	0	0	0	0	2	0	2	0	2	2	0	0	2	0	2	2	2	2.048	2	0	2	2	2	2	0	2	2	0	2
ACGCG	simppoly	0.116	0	0	0	0	0	0	0	0	0	0	0	0	0	0	0	0	0	0	0	0	0	0	0	0	0	0	0	0	0	0	0	0	0	0	0	0	0	0	0	0	0	0	0	0	0	0	0
ACGCG	comppoly	0.12	0	0	0	0	0	0	0	0	0.182	1	0	0	0.4	0	0	0	0	0.5	0	0	0	0	0	0	0	0	0	0	0	0	0.1	0	0.048	0	1	0.127	0.25	0	0	0	0	0	0	0	0.2	0	0
ACGCT	simpfreq	0.003	0	0	0	0	0	0	0	0	0	0	0	0	0	0	0	0	0	0	0	0	0	0	0	0	0	0	0	0	0	0	0	0	0	0	0	0	0	0	0	0	0	0	0	0	0	0	0
ACGCT	compfreq	0.213	0	0	1.326	0.514	0	0	0.274	0.051	0.041	0	0.746	0	0.131	0.405	0.156	0	0	0.244	0	0	0	0	0.825	0	0.916	0.054	0.192	0.553	0	0.52	0.189	0	0.275	0.327	0.293	0.92	0.205	0	0.084	0.322	0	0	0.049	0	0.091	0	0.384
ACGCT	totfreq	0.216	0	0	1.326	0.514	0	0	0.274	0.051	0.041	0	0.746	0	0.131	0.405	0.156	0	0	0.244	0	0	0	0	0.825	0	0.916	0.054	0.192	0.553	0	0.52	0.189	0	0.275	0.327	0.293	0.92	0.205	0	0.084	0.322	0	0	0.049	0	0.091	0	0.384
ACGCT	fracsimp	0.019	0	0	0	0	0	0	0	0	0	0	0	0	0	0	0	0	0	0	0	0	0	0	0	0	0	0	0	0	0	0	0	0	0	0	0	0	0	0	0	0	0	0	0	0	0	0	0
ACGCT	simprepe	3.5	0	0	0	0	0	0	0	0	0	0	0	0	0	0	0	0	0	0	0	0	0	0	0	0	0	0	0	0	0	0	0	0	0	0	0	0	0	0	0	0	0	0	0	0	0	0	0
ACGCT	comprepe	2.006	0	0	2	2	0	0	2	2	2	0	2	0	2	2	2	0	0	2	0	0	0	0	2	0	2	2	2	2	0	2	2	0	2	2	2	2.077	2	0	2	2	0	0	2	0	2	0	2
ACGCT	simppoly	0.2	0	0	0	0	0	0	0	0	0	0	0	0	0	0	0	0	0	0	0	0	0	0	0	0	0	0	0	0	0	0	0	0	0	0	0	0	0	0	0	0	0	0	0	0	0	0	0
ACGCT	comppoly	0.181	0	0	0.5	0.25	0	0	0.5	0	0	0	0	0	0.5	0	0	0	0	0.2	0	0	0	0	0	0	0	0	0	1	0	1	0	0	0	0	0	0.192	0	0	0	0	0	0	1	0	0.5	0	0.111
ACGGC	simpfreq	0.037	0	0	0.663	0.128	0	0	0	0	0	0	0	0	0	0	0	0	0	0.049	0	0	0	0	0	0	0	0	0	0	0	0	0	0	0	0	0	0.212	0.068	0	0	0	0	0	0	0	0	0	0
ACGGC	compfreq	0.633	0	0.282	1.326	0.128	0	0	0.548	0.051	0.082	0	0.746	0.137	0.261	1.216	0	0	0	0.733	0.43	0.573	0	0	4.949	0.728	1.832	0.108	1.635	0.553	0	0	0.227	0	0.378	0	0.391	2.972	0.548	0	0.253	0	1.74	0.232	0.148	0.643	0.226	0.317	0.298
ACGGC	totfreq	0.67	0	0.282	1.99	0.257	0	0	0.548	0.051	0.082	0	0.746	0.137	0.261	1.216	0	0	0	0.782	0.43	0.573	0	0	4.949	0.728	1.832	0.108	1.635	0.553	0	0	0.227	0	0.378	0	0.391	3.184	0.616	0	0.253	0	1.74	0.232	0.148	0.643	0.226	0.317	0.298
ACGGC	fracsimp	0.052	0	0	0.333	0.5	0	0	0	0	0	0	0	0	0	0	0	0	0	0.062	0	0	0	0	0	0	0	0	0	0	0	0	0	0	0	0	0	0.067	0.111	0	0	0	0	0	0	0	0	0	0
ACGGC	simprepe	3.229	0	0	3	3	0	0	0	0	0	0	0	0	0	0	0	0	0	4	0	0	0	0	0	0	0	0	0	0	0	0	0	0	0	0	0	3	3	0	0	0	0	0	0	0	0	0	0
ACGGC	comprepe	2.01	0	2	2	2	0	0	2	2	2	0	2	2	2	2	0	0	0	2.133	2	2	0	0	2	2	2	2	2	2	0	0	2	0	2	0	2	2.048	2	0	2	0	2.167	2	2	2	2	2	2
ACGGC	simppoly	0.187	0	0	0	0	0	0	0	0	0	0	0	0	0	0	0	0	0	0	0	0	0	0	0	0	0	0	0	0	0	0	0	0	0	0	0	0.167	0	0	0	0	0	0	0	0	0	0	0
ACGGC	comppoly	0.129	0	0	0	0	0	0	0.25	1	0	0	0	0	0	0	0	0	0	0.067	0	0	0	0	0.167	0	0	0	0	0	0	0	0.167	0	0.091	0	0.25	0.202	0.25	0	0	0	0.167	0	0	0	0.2	0	0.143
ACGGG	simpfreq	0.02	0	0	0	0	0	0	0	0	0	0	0	0	0	0	0	0	0	0	0	0	0	0	0	0	0	0	0.192	0	0	0	0	0	0	0	0	0.177	0	0	0	0	0	0	0	0	0.136	0	0
ACGGG	compfreq	0.579	0	0.282	1.99	0	0.269	0.395	0.137	0.051	0.37	0	0	0	0.196	0.405	0.156	0.36	0	0.147	0	0	0	1.358	2.474	0	2.749	0.379	1.442	0	0.274	0	0.189	0	0.172	0.327	0.293	3.608	0.342	0.637	0.169	0	1.45	0.464	0.099	0.643	0.362	0	0.043
ACGGG	totfreq	0.599	0	0.282	1.99	0	0.269	0.395	0.137	0.051	0.37	0	0	0	0.196	0.405	0.156	0.36	0	0.147	0	0	0	1.358	2.474	0	2.749	0.379	1.635	0	0.274	0	0.189	0	0.172	0.327	0.293	3.785	0.342	0.637	0.169	0	1.45	0.464	0.099	0.643	0.498	0	0.043
ACGGG	fracsimp	0.026	0	0	0	0	0	0	0	0	0	0	0	0	0	0	0	0	0	0	0	0	0	0	0	0	0	0	0.118	0	0	0	0	0	0	0	0	0.047	0	0	0	0	0	0	0	0	0.273	0	0
ACGGG	simprepe	3.193	0	0	0	0	0	0	0	0	0	0	0	0	0	0	0	0	0	0	0	0	0	0	0	0	0	0	3.5	0	0	0	0	0	0	0	0	3.2	0	0	0	0	0	0	0	0	4	0	0
ACGGG	comprepe	2.019	0	2	2	0	2	2	2	2	2	0	0	0	2	2	2	2	0	2	0	0	0	2	2	0	2	2	2	0	2	0	2	0	2	2	2	2.098	2	2	2	0	2	2	2	2	2.625	0	2
ACGGG	simppoly	0.227	0	0	0	0	0	0	0	0	0	0	0	0	0	0	0	0	0	0	0	0	0	0	0	0	0	0	1	0	0	0	0	0	0	0	0	0	0	0	0	0	0	0	0	0	0.667	0	0
ACGGG	comppoly	0.115	0	0	0	0	0	0	0	0	0	0	0	0	0	0	1	0	0	0.333	0	0	0	0	0.333	0	0	0.143	0.133	0	0	0	0	0	0.2	0	0.667	0.098	0	1	0	0	0	0.167	0.5	0	0.125	0	0
ACGTC	simpfreq	0.015	0	0	0	0.128	0	0	0	0	0	0	0	0	0	0	0	0	0	0	0	0	0	0	0	0	0	0	0	0	0	0	0	0	0	0	0	0	0	0	0	0	0	0	0	0	0	0	0
ACGTC	compfreq	0.277	0	0	0	0	0.269	0	0.411	0.051	0.37	0.306	0	0.275	0.196	0	0.156	0	0	0.244	0	0.573	0	0	1.65	0	0	0.054	0.385	0	0	0	0.568	0	0.481	0	0.098	0.637	0.137	0	0.169	0.322	0.29	0.464	0.099	1.286	0.407	0	0.298
ACGTC	totfreq	0.292	0	0	0	0.128	0.269	0	0.411	0.051	0.37	0.306	0	0.275	0.196	0	0.156	0	0	0.244	0	0.573	0	0	1.65	0	0	0.054	0.385	0	0	0	0.568	0	0.481	0	0.098	0.637	0.137	0	0.169	0.322	0.29	0.464	0.099	1.286	0.407	0	0.298
ACGTC	fracsimp	0.049	0	0	0	1	0	0	0	0	0	0	0	0	0	0	0	0	0	0	0	0	0	0	0	0	0	0	0	0	0	0	0	0	0	0	0	0	0	0	0	0	0	0	0	0	0	0	0
ACGTC	simprepe	3.5	0	0	0	7	0	0	0	0	0	0	0	0	0	0	0	0	0	0	0	0	0	0	0	0	0	0	0	0	0	0	0	0	0	0	0	0	0	0	0	0	0	0	0	0	0	0	0
ACGTC	comprepe	2.022	0	0	0	0	2	0	2	2	2	2	0	2	2	0	2	0	0	2	0	2	0	0	2	0	0	3	2	0	0	0	2	0	2	0	2	2	2	0	2	2	2	2	2	2	2	0	2
ACGTC	simppoly	0.125	0	0	0	0	0	0	0	0	0	0	0	0	0	0	0	0	0	0	0	0	0	0	0	0	0	0	0	0	0	0	0	0	0	0	0	0	0	0	0	0	0	0	0	0	0	0	0
ACGTC	comppoly	0.163	0	0	0	0	1	0	0	0	0.222	0	0	0.5	0.333	0	0	0	0	0	0	0	0	0	0	0	0	0	0	0	0	0	0.133	0	0.071	0	0	0.278	0	0	0.5	0	0	0.167	0	0	0.222	0	0.429
ACTAG	simpfreq	0.048	0	0	0	0	0	0	0.137	0	0.041	0	0	0	0.065	0	0.156	0	0	0.049	0	0	0	0	0	0	0	0.108	0	0	0	0	0.038	0	0.103	0	0.098	0.177	0.205	0	0.084	0	0	0	0	0	0.091	0	0
ACTAG	compfreq	0.585	0	0.282	0	0.257	0.538	0.395	0.548	0.618	0.494	0.612	0	0.137	0.588	0	0.467	0	0	0.733	0.43	0	0	0	0.825	0.728	1.832	0.649	0.769	0.553	0.274	0.52	0.985	0	0.584	0.654	0.586	1.132	0.616	0	0.675	0	0.58	1.005	0.74	4.503	0.815	0	0.384
ACTAG	totfreq	0.632	0	0.282	0	0.257	0.538	0.395	0.685	0.618	0.535	0.612	0	0.137	0.654	0	0.622	0	0	0.782	0.43	0	0	0	0.825	0.728	1.832	0.757	0.769	0.553	0.274	0.52	1.023	0	0.687	0.654	0.684	1.309	0.822	0	0.759	0	0.58	1.005	0.74	4.503	0.905	0	0.384
ACTAG	fracsimp	0.074	0	0	0	0	0	0	0.2	0	0.077	0	0	0	0.1	0	0.25	0	0	0.062	0	0	0	0	0	0	0	0.143	0	0	0	0	0.037	0	0.15	0	0.143	0.135	0.25	0	0.111	0	0	0	0	0	0.1	0	0
ACTAG	simprepe	3.273	0	0	0	0	0	0	4	0	4	0	0	0	3	0	3	0	0	3	0	0	0	0	0	0	0	3	0	0	0	0	4	0	3.333	0	3	3	3.333	0	3	0	0	0	0	0	4.5	0	0
ACTAG	comprepe	2.057	0	2	0	2	2	2	2.5	2	2	2	0	2	2.222	0	2	0	0	2.067	2	0	0	0	2	2	2	2	2.25	2	2	3	2	0	2	2	2	2	2.111	0	2	0	2	2	2	2	2.278	0	2
ACTAG	simppoly	0.181	0	0	0	0	0	0	0	0	0	0	0	0	1	0	0	0	0	1	0	0	0	0	0	0	0	0	0	0	0	0	0	0	0.667	0	0	0	0.333	0	0	0	0	0	0	0	0	0	0
ACTAG	comppoly	0.149	0	0	0	0.5	0	0	0.25	0.167	0.25	0	0	0	0	0	0	0	0	0.267	0	0	0	0	0	0	0	0.167	0.125	0	1	1	0.038	0	0.294	0	0.167	0.062	0.333	0	0.25	0	0	0.077	0.067	0.286	0.222	0	0.222
ACTAT	simpfreq	0.036	0	0	0	0	0	0	0	0.154	0.041	0	0.373	0	0	0	0.156	0	0	0	0	0	0	0	0	0	0	0.162	0	0	0	0	0.038	0	0.034	0	0	0.071	0.068	0	0	0	0	0.077	0.049	0	0.045	0	0.085
ACTAT	compfreq	1.054	0.309	0.564	0	0.642	1.075	1.581	0.411	1.184	1.152	1.223	2.238	1.512	0.392	1.216	0.934	0	0	0.782	1.291	2.293	0.455	4.074	0.825	0.728	0	1.839	0.865	0	0.822	1.559	2.311	0	1.34	0	2.248	1.415	2.123	0.637	1.181	0.966	0.58	1.623	1.382	9.005	0.95	0.634	2.942
ACTAT	totfreq	1.09	0.309	0.564	0	0.642	1.075	1.581	0.411	1.338	1.193	1.223	2.611	1.512	0.392	1.216	1.089	0	0	0.782	1.291	2.293	0.455	4.074	0.825	0.728	0	2.002	0.865	0	0.822	1.559	2.349	0	1.375	0	2.248	1.486	2.192	0.637	1.181	0.966	0.58	1.7	1.431	9.005	0.996	0.634	3.027
ACTAT	fracsimp	0.041	0	0	0	0	0	0	0	0.115	0.034	0	0.143	0	0	0	0.143	0	0	0	0	0	0	0	0	0	0	0.081	0	0	0	0	0.016	0	0.025	0	0	0.048	0.031	0	0	0	0	0.045	0.034	0	0.045	0	0.028
ACTAT	simprepe	3.248	0	0	0	0	0	0	0	3.333	3	0	4	0	0	0	5	0	0	0	0	0	0	0	0	0	0	3	0	0	0	0	4	0	3	0	0	3	3	0	0	0	0	3	3	0	3	0	3
ACTAT	comprepe	2.021	2	2	0	2	2	2	2	2	2	2	2	2	2	2.333	2.167	0	0	2	2	2	2	2	2	2	0	2.029	2	0	2	2	2.033	0	2.103	0	2.043	2	2.129	2	2	2	2	2	2	2.214	2	2	2.043
ACTAT	simppoly	0.192	0	0	0	0	0	0	0	0.333	1	0	0	0	0	0	0	0	0	0	0	0	0	0	0	0	0	0	0	0	0	0	0	0	0	0	0	0.5	0	0	0	0	0	0	0	0	0	0	0.5
ACTAT	comppoly	0.111	0	0	0	0	0	0	0	0.13	0.214	0	0	0	0.167	0	0	0	0	0.188	0	0	0	0	0	0	0	0.059	0.111	0	0	0	0.066	0	0.179	0	0.304	0.125	0.161	1	0.071	0	0	0.429	0.143	0.286	0.095	0	0.174
ACTCC	simpfreq	0.068	0	0	0	0	0	0	0	0.103	0	0	0	0	0.065	0	0	0	0	0.049	0	0	0	0	0.825	0	0	0.054	0	0	0	0	0	0	0.034	0	0.293	0.212	0.137	0	0	0	0	0.077	0.049	0	0.045	0	0.085
ACTCC	compfreq	1.646	1.237	1.409	2.653	1.542	1.613	1.976	0.822	1.596	1.645	0.918	1.119	1.787	2.222	2.838	0.934	1.799	0	1.417	0.86	2.293	0.455	2.716	3.299	0.364	0	1.515	1.538	1.66	1.096	0.52	2.387	2.603	1.787	0.98	1.564	4.139	2.192	3.185	1.855	1.288	2.321	3.091	0.987	0	3.123	2.22	1.578
ACTCC	totfreq	1.715	1.237	1.409	2.653	1.542	1.613	1.976	0.822	1.699	1.645	0.918	1.119	1.787	2.288	2.838	0.934	1.799	0	1.466	0.86	2.293	0.455	2.716	4.124	0.364	0	1.569	1.538	1.66	1.096	0.52	2.387	2.603	1.822	0.98	1.857	4.351	2.329	3.185	1.855	1.288	2.321	3.168	1.037	0	3.168	2.22	1.663
ACTCC	fracsimp	0.032	0	0	0	0	0	0	0	0.061	0	0	0	0	0.029	0	0	0	0	0.033	0	0	0	0	0.2	0	0	0.034	0	0	0	0	0	0	0.019	0	0.158	0.049	0.059	0	0	0	0	0.024	0.048	0	0.014	0	0.051
ACTCC	simprepe	3.238	0	0	0	0	0	0	0	3.5	0	0	0	0	3	0	0	0	0	3	0	0	0	0	3	0	0	4	0	0	0	0	0	0	3	0	3	3.333	3.5	0	0	0	0	4	3	0	4	0	3
ACTCC	comprepe	2.02	2	2	2	2	2	2.2	2.333	2.032	2	2	2	2	2	2	2	2.2	0	2	2	2	2	2	2	2	0	2.107	2.062	2	2	2	2.016	2	2.019	2	2	2.068	2	2	2	2	2	2.2	2	0	2.014	2	2.135
ACTCC	simppoly	0.171	0	0	0	0	0	0	0	0.5	0	0	0	0	0	0	0	0	0	0	0	0	0	0	0	0	0	0	0	0	0	0	0	0	0	0	0.333	0.167	0	0	0	0	0	0	1	0	0	0	0.5
ACTCC	comppoly	0.111	0	0.2	0	0.083	0	0.2	0.333	0.226	0.2	0.333	0	0.077	0.088	0	0	0	0	0.172	0	0	0	0	0	0	0	0.179	0.188	0	0.25	0	0.175	0	0.212	0	0.125	0.12	0.281	0	0.227	0	0.125	0.25	0.2	0	0.217	0.143	0.135
ACTCG	simpfreq	0.032	0	0	0	0	0.269	0	0.274	0	0	0	0	0	0	0	0	0	0	0.049	0	0	0	0	0	0	0	0.054	0.096	0	0	0	0.114	0	0.069	0	0.098	0.106	0.068	0	0.084	0	0	0.077	0.049	0	0.091	0	0.085
ACTCG	compfreq	0.54	0.928	0.282	0	0.514	0.269	0.79	0.411	0.257	0.823	0.306	0.746	0.687	0.523	0.811	0.156	0	0	0.342	0	0	0	1.358	0.825	0	0.916	0.108	0.769	0	0.548	0.52	0.341	0.868	0.309	0	1.173	1.627	0.068	0	0.843	1.61	0.87	0.309	0.296	1.286	0.769	0.317	0.256
ACTCG	totfreq	0.572	0.928	0.282	0	0.514	0.538	0.79	0.685	0.257	0.823	0.306	0.746	0.687	0.523	0.811	0.156	0	0	0.391	0	0	0	1.358	0.825	0	0.916	0.162	0.865	0	0.548	0.52	0.455	0.868	0.378	0	1.27	1.733	0.137	0	0.928	1.61	0.87	0.386	0.346	1.286	0.86	0.317	0.341
ACTCG	fracsimp	0.07	0	0	0	0	0.5	0	0.4	0	0	0	0	0	0	0	0	0	0	0.125	0	0	0	0	0	0	0	0.333	0.111	0	0	0	0.25	0	0.182	0	0.077	0.061	0.5	0	0.091	0	0	0.2	0.143	0	0.105	0	0.25
ACTCG	simprepe	3.181	0	0	0	0	3	0	3	0	0	0	0	0	0	0	0	0	0	3	0	0	0	0	0	0	0	3	5	0	0	0	3.333	0	3	0	3	3	3	0	3	0	0	4	3	0	3	0	3
ACTCG	comprepe	2.054	2	2	0	2	2	2	2	2	2	2	2	2	2	2	2	0	0	2.143	0	0	0	2	2	0	4	2	2.25	0	2	2	2.111	2	2	0	2	2.043	2	0	2.1	2	2.333	2	2	2	2.059	2	2
ACTCG	simppoly	0.183	0	0	0	0	0	0	0	0	0	0	0	0	0	0	0	0	0	0	0	0	0	0	0	0	0	0	0	0	0	0	0.333	0	0	0	0	0.333	0	0	0	0	0	0	0	0	0	0	1
ACTCG	comppoly	0.097	0	0	0	0	0	0	0	0.2	0.3	0	0	0	0.125	0	0	0	0	0.429	0	0	0	0	0	0	0	0.5	0.375	0	0	0	0.333	0	0.111	0	0.083	0.174	0	0	0.2	0	0	0.5	0.167	0	0.235	0	0.333
ACTCT	simpfreq	0.039	0	0.282	0	0	0.269	0	0	0	0.041	0	0.373	0	0	0	0	0	0	0	0.43	0	0	0	0	0	0	0.054	0	0	0	0	0.038	0	0.034	0	0	0.212	0.137	0	0	0	0	0	0	0	0.045	0	0
ACTCT	compfreq	1.015	0	1.127	0.663	0.514	1.075	2.371	0.822	1.235	1.687	1.223	0	0.275	0.85	2.027	0.778	0.72	0	1.124	0	0.573	0	0	0.825	1.819	0	1.623	0.577	2.767	0	0.52	1.667	1.735	0.997	1.961	1.368	2.087	2.055	1.274	1.349	1.288	0.29	1.314	1.037	1.286	0.95	0.317	1.236
ACTCT	totfreq	1.054	0	1.409	0.663	0.514	1.344	2.371	0.822	1.235	1.728	1.223	0.373	0.275	0.85	2.027	0.778	0.72	0	1.124	0.43	0.573	0	0	0.825	1.819	0	1.677	0.577	2.767	0	0.52	1.705	1.735	1.031	1.961	1.368	2.299	2.192	1.274	1.349	1.288	0.29	1.314	1.037	1.286	0.996	0.317	1.236
ACTCT	fracsimp	0.063	0	0.2	0	0	0.2	0	0	0	0.024	0	1	0	0	0	0	0	0	0	1	0	0	0	0	0	0	0.032	0	0	0	0	0.022	0	0.033	0	0	0.092	0.062	0	0	0	0	0	0	0	0.045	0	0
ACTCT	simprepe	3.306	0	3	0	0	3	0	0	0	4	0	3	0	0	0	0	0	0	0	3	0	0	0	0	0	0	3	0	0	0	0	3	0	3	0	0	4	3	0	0	0	0	0	0	0	3	0	0
ACTCT	comprepe	2.015	0	2	2	2	2	2	2	2	2	2	0	2	2	2	2	2	0	2	0	2	0	0	2	2	0	2.067	2	2	0	2	2	2.5	2	2	2	2	2.033	2	2.25	2	2	2	2.048	2	2	2	2
ACTCT	simppoly	0.114	0	0	0	0	0	0	0	0	0	0	0	0	0	0	0	0	0	0	0	0	0	0	0	0	0	0	0	0	0	0	0	0	0	0	0	0.333	0	0	0	0	0	0	0	0	0	0	0
ACTCT	comppoly	0.116	0	0	0	0	0	0	0	0.208	0.146	0	0	0	0.077	0	0.2	0	0	0.217	0	0	0	0	0	0	0	0.167	0.333	0.4	0	0	0.091	0.5	0.069	0.167	0.071	0.186	0.133	0	0.188	0	0	0.235	0.238	0	0.143	0	0.276
ACTGC	simpfreq	0.119	0	0	1.326	0	0	0	0	0.051	0.041	0	0	0.137	0	0	0	0.36	0	0.049	0	0	0	0	0	0	0	0	0	0	0	1.039	0.114	0	0.034	0	0	0.142	0.137	0	0	0	0.29	0	0	0	0	0	0.171
ACTGC	compfreq	1.136	1.237	1.127	0.663	0.899	0.538	1.186	0.411	0.875	0.576	0.918	1.865	0.55	0.065	0.811	0.778	1.079	0	1.222	0.43	1.146	0.455	0	5.774	0	0.916	0.595	0.961	0.553	0.822	1.039	2.462	0.868	1.237	1.634	0.391	2.229	1.438	0	0.169	1.288	0.87	1.932	0.79	0.643	1.765	0.634	1.023
ACTGC	totfreq	1.255	1.237	1.127	1.99	0.899	0.538	1.186	0.411	0.927	0.617	0.918	1.865	0.687	0.065	0.811	0.778	1.439	0	1.271	0.43	1.146	0.455	0	5.774	0	0.916	0.595	0.961	0.553	0.822	2.078	2.576	0.868	1.272	1.634	0.391	2.37	1.575	0	0.169	1.288	1.16	1.932	0.79	0.643	1.765	0.634	1.194
ACTGC	fracsimp	0.065	0	0	0.667	0	0	0	0	0.056	0.067	0	0	0.2	0	0	0	0.25	0	0.038	0	0	0	0	0	0	0	0	0	0	0	0.5	0.044	0	0.027	0	0	0.06	0.087	0	0	0	0.25	0	0	0	0	0	0.143
ACTGC	simprepe	3.099	0	0	3	0	0	0	0	3	3	0	0	3	0	0	0	3	0	3	0	0	0	0	0	0	0	0	0	0	0	3	3	0	3	0	0	3	3.5	0	0	0	3	0	0	0	0	0	3.25
ACTGC	comprepe	2.044	2	2	2	2	2	2	2	2	2	2	2	2	2	2	2	2	0	2	2	2	2	0	2	0	2	2.091	2	2	2	2.5	2.015	2	2.028	2	2	2.095	2.286	0	2	2	2	2	2	2	2	2	2
ACTGC	simppoly	0.304	0	0	0	0	0	0	0	0	0	0	0	0	0	0	0	0	0	1	0	0	0	0	0	0	0	0	0	0	0	0	0.667	0	0	0	0	0.25	0	0	0	0	1	0	0	0	0	0	0.25
ACTGC	comppoly	0.126	0	0	0	0.286	0	0	0	0.176	0.429	0	0.4	0	0	0	0	0	0	0.36	0	0	0	0	0.286	0	0	0	0	0	0.667	0	0.092	1	0.361	0.6	0	0.159	0.286	0	0	0	0	0.28	0.25	0	0.205	0	0.292
ACTGG	simpfreq	0.052	0	0	0	0	0	0	0	0.051	0	0	0.746	0.275	0.065	0	0.156	0	0	0	0	0	0	0	0	0	0	0.054	0	0	0	0	0	0	0.034	0	0.098	0.283	0.137	0	0	0	0	0	0.049	0	0.091	0	0
ACTGG	compfreq	0.707	0.618	0.845	0.663	0.771	0.269	1.581	0.822	0.721	1.028	0.612	0.373	0.275	0.523	0.405	0.311	0	2.066	0.831	0.43	0	0.455	0	0.825	0	0.916	0.379	1.635	0.553	0.274	1.039	0.72	0.868	0.756	0.327	1.075	2.335	0.959	0	0.759	1.288	1.16	1.005	0.74	0	1.267	0.317	0.512
ACTGG	totfreq	0.759	0.618	0.845	0.663	0.771	0.269	1.581	0.822	0.772	1.028	0.612	1.119	0.55	0.588	0.405	0.467	0	2.066	0.831	0.43	0	0.455	0	0.825	0	0.916	0.433	1.635	0.553	0.274	1.039	0.72	0.868	0.79	0.327	1.173	2.618	1.096	0	0.759	1.288	1.16	1.005	0.79	0	1.358	0.317	0.512
ACTGG	fracsimp	0.055	0	0	0	0	0	0	0	0.067	0	0	0.667	0.5	0.111	0	0.333	0	0	0	0	0	0	0	0	0	0	0.125	0	0	0	0	0	0	0.043	0	0.083	0.108	0.125	0	0	0	0	0	0.062	0	0.067	0	0
ACTGG	simprepe	3.385	0	0	0	0	0	0	0	3	0	0	3	3	3	0	3	0	0	0	0	0	0	0	0	0	0	3	0	0	0	0	0	0	3	0	3	3.25	3.5	0	0	0	0	0	3	0	3	0	0
ACTGG	comprepe	2.014	2	2	2	2	2	2	2	2.071	2	2	2	2	2	2	2	0	2	2.059	2	0	2	0	2	0	2	2	2	2	2	2	2	2	2	2	2	2.121	2	0	2.111	2	2	2	2	0	2.071	2	2
ACTGG	simppoly	0.158	0	0	0	0	0	0	0	0	0	0	0	0	0	0	0	0	0	0	0	0	0	0	0	0	0	1	0	0	0	0	0	0	0	0	0	0.125	0	0	0	0	0	0	0	0	0	0	0
ACTGG	comppoly	0.139	0	0.333	0	0	0	0	0.5	0.214	0.04	0	0	0.5	0.25	0	0	0	0	0.059	0	0	0	0	0	0	0	0.143	0	0	0	0	0.105	0	0.273	0	0.091	0.227	0.429	0	0.111	0	0	0.308	0.067	0	0.143	1	0.25
AGAGC	simpfreq	0.253	0	0	1.99	0	0	0	0.274	0.051	0.082	0	0.373	0	0.131	0	0	0	0	0	0.43	0	0.455	0	0.825	0	0	0.108	0.577	1.107	0	0	0.265	1.735	0.172	0.327	0	1.061	0.274	0	0.084	0.644	0	0.077	0.049	0	0.226	0	0
AGAGC	compfreq	2.766	0.928	2.254	5.306	0.771	1.344	0.79	1.78	1.802	2.057	3.364	1.865	1.375	2.026	4.864	2.023	2.518	1.033	2.004	3.872	2.866	2.276	0	3.299	0.364	1.832	2.056	3.365	1.66	0.274	3.118	3.22	5.206	1.959	0.98	0.782	8.243	3.63	3.185	1.012	1.932	4.351	2.009	1.925	1.93	3.168	2.854	1.407
AGAGC	totfreq	3.019	0.928	2.254	7.295	0.771	1.344	0.79	2.054	1.853	2.139	3.364	2.238	1.375	2.157	4.864	2.023	2.518	1.033	2.004	4.302	2.866	2.732	0	4.124	0.364	1.832	2.164	3.942	2.767	0.274	3.118	3.485	6.941	2.131	1.307	0.782	9.304	3.904	3.185	1.096	2.577	4.351	2.086	1.974	1.93	3.394	2.854	1.407
AGAGC	fracsimp	0.062	0	0	0.273	0	0	0	0.133	0.028	0.038	0	0.167	0	0.061	0	0	0	0	0	0.1	0	0.167	0	0.2	0	0	0.05	0.146	0.4	0	0	0.076	0.25	0.081	0.25	0	0.114	0.07	0	0.077	0.25	0	0.037	0.025	0	0.067	0	0
AGAGC	simprepe	3.244	0	0	3	0	0	0	3.5	5	3	0	3	0	3	0	0	0	0	0	3	0	3	0	3	0	0	3	3	4.5	0	0	3.143	3.5	3	4	0	3.233	3.25	0	3	3	0	3	4	0	3.2	0	0
AGAGC	comprepe	2.029	2	2	2	2	2	2	2	2.143	2.02	2	2	2	2	2	2	2	2	2	2	2	2	0	2	2	2	2	2.086	2	2	2	2.047	2	2.053	2	2	2.155	2.019	2	2.25	2	2	2	2	2	2.057	2	2
AGAGC	simppoly	0.117	0	0	0	0	0	0	0	1	0	0	0	0	0	0	0	0	0	0	0	0	0	0	0	0	0	0	0	0	0	0	0.143	0	0	0	0	0.3	0.25	0	0	0	0	0	0	0	0	0	0
AGAGC	comppoly	0.134	0	0	0.25	0	0	0	0.231	0.2	0.14	0	0	0.1	0.161	0.083	0.077	0	0	0.268	0.222	0	0	0	0	1	0	0.237	0.343	0	0	0	0.141	0	0.228	0	0	0.189	0.189	0.2	0	0	0	0.154	0.179	0	0.171	0.222	0.152
AGAGG	simpfreq	0.45	0	0.282	0	0	0.269	0	0.548	0.309	0.329	0.306	0.746	0.275	0.719	0.405	0	0	0	0.342	0.43	0	0	0	0	0	0.916	0.541	0.865	0	0	0.52	0.189	0	0.481	0.654	0.098	2.123	0.753	1.274	0.506	0.322	0	0.155	0.247	0	0.769	0.634	0.213
AGAGG	compfreq	6.724	8.658	3.382	7.295	4.625	8.604	9.09	3.834	2.522	9.338	12.846	1.492	7.974	12.026	15.404	4.979	3.238	2.066	3.812	3.011	2.866	0.911	17.653	7.423	4.366	4.581	5.681	9.807	3.874	2.465	3.118	5.417	6.941	7.321	2.614	2.932	19.634	8.493	7.644	4.217	8.052	7.832	5.718	2.962	6.432	10.364	6.343	3.411
AGAGG	totfreq	7.174	8.658	3.663	7.295	4.625	8.873	9.09	4.382	2.831	9.667	13.152	2.238	8.249	12.745	15.809	4.979	3.238	2.066	4.154	3.441	2.866	0.911	17.653	7.423	4.366	5.497	6.222	10.673	3.874	2.465	3.637	5.606	6.941	7.802	3.268	3.03	21.757	9.246	8.918	4.723	8.374	7.832	5.873	3.208	6.432	11.133	6.977	3.624
AGAGG	fracsimp	0.059	0	0.077	0	0	0.03	0	0.125	0.109	0.034	0.023	0.333	0.033	0.056	0.026	0	0	0	0.082	0.125	0	0	0	0	0	0.167	0.087	0.081	0	0	0.143	0.034	0	0.062	0.2	0.032	0.098	0.081	0.143	0.107	0.038	0	0.026	0.077	0	0.069	0.091	0.059
AGAGG	simprepe	3.389	0	4	0	0	3	0	4	3.167	3.125	4	3	4	3.273	3	0	0	0	3.429	3	0	0	0	0	0	5	3.4	3.111	0	0	3	3.4	0	3	4.5	3	3.5	3.091	4	3.333	3	0	3	3	0	3.529	3	3.8
AGAGG	comprepe	2.064	2	2.083	2.182	2	2	2.043	2.107	2.143	2.022	2.071	2	2.034	2.049	2.132	2.094	2	3.5	2.026	2	2	2	2	2	2.083	2	2.01	2.039	2	2	2	2.007	2.125	2.023	2	2.133	2.137	2.105	2.167	2.14	2	2.148	2.041	2	2	2.039	2	2.013
AGAGG	simppoly	0.121	0	0	0	0	0	0	0	0.167	0	1	0	0	0.091	0	0	0	0	0.286	0	0	0	0	0	0	0	0.3	0.222	0	0	0	0	0	0.214	0	0	0.25	0.091	0.5	0	0	0	0	0	0	0.118	0	0.4
AGAGG	comppoly	0.113	0.107	0.083	0.091	0.056	0.031	0.13	0.143	0.347	0.145	0.048	0	0.121	0.201	0	0.125	0	0	0.372	0	0.2	0.5	0	0.111	0	0	0.181	0.078	0	0.111	0	0.084	0.125	0.192	0	0.1	0.135	0.185	0.083	0.24	0.12	0.074	0.176	0.183	0	0.223	0.1	0.2
AGATC	simpfreq	0.184	0.309	0	1.326	0	0	0	0	0.154	0.123	0	0.373	0	0.131	0.405	0	0	0	0.049	0.43	0	0	0	0	0.364	0	0.162	0.192	0	0.274	0	0	0	0.137	0	0.293	0.46	0.89	0	0.169	0	0.29	0.155	0	0	0.136	0	0.085
AGATC	compfreq	2.1	1.855	1.127	3.316	1.285	1.075	1.186	1.917	2.419	2.756	0.918	3.357	1.65	3.595	0.405	2.178	1.439	2.066	2.053	0	2.866	1.366	0	1.65	5.457	2.749	2.056	2.211	0	0.548	0	2.955	2.603	1.547	0.98	2.345	2.441	6.781	0	1.94	2.577	2.031	1.236	1.629	1.93	2.218	1.269	1.791
AGATC	totfreq	2.284	2.164	1.127	4.642	1.285	1.075	1.186	1.917	2.574	2.88	0.918	3.73	1.65	3.726	0.811	2.178	1.439	2.066	2.102	0.43	2.866	1.366	0	1.65	5.821	2.749	2.218	2.404	0	0.822	0	2.955	2.603	1.684	0.98	2.639	2.901	7.671	0	2.108	2.577	2.321	1.391	1.629	1.93	2.353	1.269	1.876
AGATC	fracsimp	0.102	0.143	0	0.286	0	0	0	0	0.06	0.043	0	0.1	0	0.035	0.5	0	0	0	0.023	1	0	0	0	0	0.062	0	0.073	0.08	0	0.333	0	0	0	0.082	0	0.111	0.159	0.116	0	0.08	0	0.125	0.111	0	0	0.058	0	0.045
AGATC	simprepe	3.227	3	0	3.5	0	0	0	0	3	3	0	3	0	3	4	0	0	0	3	4	0	0	0	0	3	0	3	3	0	3	0	0	0	3	0	3.333	3	3.077	0	4.5	0	4	4	0	0	3	0	3
AGATC	comprepe	2.031	2	2	2.2	2	2	2	2.143	2.064	2.045	2	2	2	2	2	2	2	2	2.024	0	2	2	0	2	2.067	2.667	2.079	2	0	2	0	2.026	2.333	2.022	2	2	2.101	2.051	0	2	2	2	2	2	2	2	2	2
AGATC	simppoly	0.172	0	0	0	0	0	0	0	0.333	0.333	0	0	0	0	0	0	0	0	1	0	0	0	0	0	0	0	0	0.5	0	0	0	0	0	0.25	0	0	0.308	0.077	0	0.5	0	0	0.5	0	0	0	0	0
AGATC	comppoly	0.155	0	0	0.2	0.1	0	0	0.286	0.191	0.254	0	0	0	0.218	0	0.071	0	0	0.167	0	0.2	0.333	0	0	0.067	0	0.158	0.13	0	0	0	0.141	0.333	0.178	0	0.167	0.29	0.192	0	0.13	0	0.143	0.125	0.182	0.333	0.265	0.25	0.333
AGATG	simpfreq	0.276	0	0	0.663	0.385	0.269	0	0.137	0.309	0.082	0.306	1.119	0.137	0	0	0.311	0.36	0	0.049	0	1.146	0	0	0.825	0.364	0	0.757	0.096	1.66	0	0	0.189	1.735	0.069	0.327	0	0.425	0.205	0.637	0.337	0	0.29	0.232	0.049	0	0	0	0.298
AGATG	compfreq	3.052	2.474	2.254	1.99	2.441	4.033	2.767	1.917	4.375	4.731	4.282	1.492	3.437	4.902	3.648	1.712	0.72	2.066	3.323	1.721	3.439	1.821	2.716	4.124	5.821	1.832	4.328	2.884	1.66	3.287	1.039	5.265	1.735	3.196	3.595	2.736	4.493	4.109	3.185	3.711	3.865	4.641	3.941	2.715	2.573	2.534	2.537	4.818
AGATG	totfreq	3.328	2.474	2.254	2.653	2.826	4.302	2.767	2.054	4.684	4.813	4.588	2.611	3.574	4.902	3.648	2.023	1.079	2.066	3.372	1.721	4.586	1.821	2.716	4.949	6.185	1.832	5.085	2.981	3.32	3.287	1.039	5.455	3.471	3.265	3.921	2.736	4.917	4.315	3.822	4.048	3.865	4.931	4.173	2.764	2.573	2.534	2.537	5.116
AGATG	fracsimp	0.083	0	0	0.25	0.136	0.062	0	0.067	0.066	0.017	0.067	0.429	0.038	0	0	0.154	0.333	0	0.014	0	0.25	0	0	0.167	0.059	0	0.149	0.032	0.5	0	0	0.035	0.5	0.021	0.083	0	0.086	0.048	0.167	0.083	0	0.059	0.056	0.018	0	0	0	0.058
AGATG	simprepe	3.468	0	0	3	3	5	0	5	3	3	3	3.333	6	0	0	3	3	0	3	0	4	0	0	3	3	0	3.286	3	5	0	0	3.2	3	3	5	0	3.333	3	4	3.25	0	3	3.333	3	0	0	0	3.286
AGATG	comprepe	2.074	2	2	2	2	2	2	2.071	2.059	2	2	2	2.12	2	2	2	2	2	2.029	2	2	2	2	2	2	2	2.038	2	3.333	2	2	2.022	3	2.043	2	2	2.134	2.067	2	2.136	2	2	2.118	2	2	2.036	2	2.062
AGATG	simppoly	0.202	0	0	0	0	0	0	0	0.333	0.5	0	0	1	0	0	0.5	0	0	1	0	0	0	0	0	0	0	0.071	0	0	0	0	0.2	0	1	0	0	0.417	0.333	0	0.25	0	0	0	1	0	0	0	0.429
AGATG	comppoly	0.097	0	0	0	0.053	0	0.143	0	0.259	0.209	0	0.25	0.12	0.267	0	0.091	0	0	0.25	0	0.167	0	0	0	0	0	0.113	0.133	0	0.167	0.5	0.108	0	0.172	0.091	0.286	0.197	0.133	0	0.091	0.167	0	0.196	0.145	0	0.214	0	0.195
AGCAT	simpfreq	0.044	0	0	0	0	0	0	0	0	0	0	0.373	0	0.261	0	0	0	0	0	0	0	0	0	0	0	0	0.054	0	0	0	0	0.189	0	0.103	0	0.195	0.106	0	0	0	0	0	0.155	0	0.643	0	0	0.171
AGCAT	compfreq	1.061	2.164	0.845	0	0.771	0.269	1.581	0.411	0.669	0.576	1.223	1.865	1.1	2.222	0.405	0.622	0	2.066	1.026	0.43	2.293	0.455	1.358	1.65	0.364	0	1.028	1.346	0	0.548	2.078	3.106	0	1.306	0	1.661	1.804	0.959	0	1.181	0.644	1.16	1.082	0.888	0.643	0.769	0.951	1.961
AGCAT	totfreq	1.105	2.164	0.845	0	0.771	0.269	1.581	0.411	0.669	0.576	1.223	2.238	1.1	2.484	0.405	0.622	0	2.066	1.026	0.43	2.293	0.455	1.358	1.65	0.364	0	1.082	1.346	0	0.548	2.078	3.296	0	1.409	0	1.857	1.91	0.959	0	1.181	0.644	1.16	1.236	0.888	1.286	0.769	0.951	2.132
AGCAT	fracsimp	0.033	0	0	0	0	0	0	0	0	0	0	0.167	0	0.105	0	0	0	0	0	0	0	0	0	0	0	0	0.05	0	0	0	0	0.057	0	0.073	0	0.105	0.056	0	0	0	0	0	0.125	0	0.5	0	0	0.08
AGCAT	simprepe	3.224	0	0	0	0	0	0	0	0	0	0	3	0	3	0	0	0	0	0	0	0	0	0	0	0	0	4	0	0	0	0	3	0	3.667	0	3	3.333	0	0	0	0	0	4	0	3	0	0	3.25
AGCAT	comprepe	2.025	2	2	0	2	2	2	2	2	2	2	2	2	2.176	3	2	0	2	2	2	2	2	2	2	2	0	2.053	2	0	2	2	2.012	0	2	0	2	2.02	2.143	0	2	2	2	2	2	2	2	2	2
AGCAT	simppoly	0.303	0	0	0	0	0	0	0	0	0	0	0	0	0	0	0	0	0	0	0	0	0	0	0	0	0	0	0	0	0	0	0.2	0	0.667	0	0.5	0.333	0	0	0	0	0	1	0	0	0	0	0.25
AGCAT	comppoly	0.151	0.143	0	0	0	0	0	0	0.231	0.214	0.5	0	0.125	0.059	0	0	0	0	0.286	0	0	0	0	0	0	0	0.105	0	0	0.5	0.25	0.256	0	0.211	0	0.294	0.118	0.357	0	0.143	0	0	0.143	0.167	0	0.059	0.667	0.217
AGCCC	simpfreq	0.053	0	0	0	0	0	0	0	0	0	0	0	0	0.065	0	0	0	0	0	0	0	0	0	0	0	0	0.108	0	0	0	0	0.038	0.868	0.069	0	0	0.177	0	0	0.084	0	0	0	0.049	0	0	0	0.043
AGCCC	compfreq	1.028	0.618	1.127	3.979	0	1.075	0	0.274	0.566	0.864	1.223	0.373	0.962	0.327	0.811	0.156	0	1.033	1.222	1.721	1.146	0.455	2.716	4.124	1.091	0.916	0.433	2.692	1.66	0.274	0	1.136	0.868	0.653	0.98	0.977	3.573	0.616	0	0.337	0.644	1.16	1.005	0.148	0.643	1.131	0.317	0.469
AGCCC	totfreq	1.081	0.618	1.127	3.979	0	1.075	0	0.274	0.566	0.864	1.223	0.373	0.962	0.392	0.811	0.156	0	1.033	1.222	1.721	1.146	0.455	2.716	4.124	1.091	0.916	0.541	2.692	1.66	0.274	0	1.174	1.735	0.722	0.98	0.977	3.75	0.616	0	0.422	0.644	1.16	1.005	0.197	0.643	1.131	0.317	0.512
AGCCC	fracsimp	0.051	0	0	0	0	0	0	0	0	0	0	0	0	0.167	0	0	0	0	0	0	0	0	0	0	0	0	0.2	0	0	0	0	0.032	0.5	0.095	0	0	0.047	0	0	0.2	0	0	0	0.25	0	0	0	0.083
AGCCC	simprepe	3.267	0	0	0	0	0	0	0	0	0	0	0	0	3	0	0	0	0	0	0	0	0	0	0	0	0	3	0	0	0	0	6	3	3	0	0	3.2	0	0	3	0	0	0	3	0	0	0	3
AGCCC	comprepe	2.01	2	2	2	0	2	0	2	2	2	2	2	2	2	2	2	0	2	2.08	2	2	2	2	2	2	2	2.125	2	2	2	0	2	2	2	2	2	2.02	2	0	2	2	2	2	2	2	2	2	2
AGCCC	simppoly	0.173	0	0	0	0	0	0	0	0	0	0	0	0	0	0	0	0	0	0	0	0	0	0	0	0	0	0.5	0	0	0	0	0	0	0	0	0	0	0	0	0	0	0	0	1	0	0	0	0
AGCCC	comppoly	0.134	0	0	0	0	0	0	0	0.455	0.143	0.25	0	0.286	0	0	0	0	1	0.24	0.25	0	0	0	0	0	0	0.125	0.179	0	0	0	0.167	0	0.053	0	0.1	0.158	0	0	0.25	0.5	0	0.231	0.333	0	0.16	0	0.182
AGCCG	simpfreq	0.071	0	0	0	0.128	0	0.395	0.137	0.051	0	0	0	0	0	0	0	0	0	0	0	0	0	0	0	0	0.916	0	0	0	0	0	0.038	0.868	0	0	0.489	0.177	0	0	0	0	0	0	0	0	0	0	0
AGCCG	compfreq	0.806	0.928	0.282	1.326	0.128	0	1.581	0.822	0.669	0.699	0.306	0.746	0.412	0.85	0.405	0.311	1.439	2.066	0.635	0	0	0.455	0	0	0.364	1.832	0.216	1.538	2.214	0	0.52	0.265	1.735	0.447	0.654	0.977	3.573	0.548	1.274	0.169	0	1.16	0.232	0.197	1.286	0.724	0	0.085
AGCCG	totfreq	0.877	0.928	0.282	1.326	0.257	0	1.976	0.959	0.721	0.699	0.306	0.746	0.412	0.85	0.405	0.311	1.439	2.066	0.635	0	0	0.455	0	0	0.364	2.749	0.216	1.538	2.214	0	0.52	0.303	2.603	0.447	0.654	1.466	3.75	0.548	1.274	0.169	0	1.16	0.232	0.197	1.286	0.724	0	0.085
AGCCG	fracsimp	0.063	0	0	0	0.5	0	0.2	0.143	0.071	0	0	0	0	0	0	0	0	0	0	0	0	0	0	0	0	0.333	0	0	0	0	0	0.125	0.333	0	0	0.333	0.047	0	0	0	0	0	0	0	0	0	0	0
AGCCG	simprepe	3.176	0	0	0	3	0	5	3	3	0	0	0	0	0	0	0	0	0	0	0	0	0	0	0	0	3	0	0	0	0	0	3	3	0	0	3	3	0	0	0	0	0	0	0	0	0	0	0
AGCCG	comprepe	2.022	2	2	2	2	0	2	2	2.154	2	2	2	2	2	2	2	2	2	2	0	0	2	0	0	2	2	2	2	2	0	2	2	2	2	2	2	2	2	2	2	0	2	2	2	3	2	0	2
AGCCG	simppoly	0.154	0	0	0	1	0	0	0	0	0	0	0	0	0	0	0	0	0	0	0	0	0	0	0	0	0	0	0	0	0	0	1	0	0	0	0	0	0	0	0	0	0	0	0	0	0	0	0
AGCCG	comppoly	0.112	0	0	0	0	0	0	0	0.231	0.235	0	0	0	0.154	0	0.5	0	0	0.231	0	0	0	0	0	0	0	0	0.062	0	0	0	0	0	0.308	0	0.3	0.139	0.125	0	0	0	0.25	0.333	0	0.5	0.062	0	0.5
AGCCT	simpfreq	0.041	0	0	0	0	0	0	0	0	0	0	0	0	0.065	0	0	0	0	0.049	0	0	0	0	0	0	0	0.108	0.096	0	0	0	0	0.868	0.034	0	0.098	0.106	0.205	0	0.084	0	0	0.077	0.049	0	0.045	0.317	0
AGCCT	compfreq	0.422	0.309	0.845	1.99	0.128	0.269	0.395	0.137	0.412	0.576	0.612	1.865	0	0.131	0.405	0.156	0.36	0	0.489	0	0	0.455	0	0.825	0.728	0	0.379	1.058	0.553	0	0	0.644	0	0.516	0	0.293	1.84	0.616	0	0.169	0.322	2.031	0.541	0.148	0	0.181	0.317	0.469
AGCCT	totfreq	0.464	0.309	0.845	1.99	0.128	0.269	0.395	0.137	0.412	0.576	0.612	1.865	0	0.196	0.405	0.156	0.36	0	0.538	0	0	0.455	0	0.825	0.728	0	0.487	1.154	0.553	0	0	0.644	0.868	0.55	0	0.391	1.946	0.822	0	0.253	0.322	2.031	0.618	0.197	0	0.226	0.634	0.469
AGCCT	fracsimp	0.092	0	0	0	0	0	0	0	0	0	0	0	0	0.333	0	0	0	0	0.091	0	0	0	0	0	0	0	0.222	0.083	0	0	0	0	1	0.062	0	0.25	0.055	0.25	0	0.333	0	0	0.125	0.25	0	0.2	0.5	0
AGCCT	simprepe	3.32	0	0	0	0	0	0	0	0	0	0	0	0	3	0	0	0	0	4	0	0	0	0	0	0	0	3.5	3	0	0	0	0	3	4	0	3	3	4	0	3	0	0	4	3	0	3	4	0
AGCCT	comprepe	2.033	2	2	2	2	2	2	2	2	2	2	2	0	2	2	2	2	0	2	0	0	2	0	2	2	0	2	2	2	0	0	2	0	2.067	0	2	2.173	2.444	0	2	2	2.143	2	2	0	2	2	2
AGCCT	simppoly	0.216	0	0	0	0	0	0	0	0	0	0	0	0	0	0	0	0	0	0	0	0	0	0	0	0	0	0	0	0	0	0	0	0	0	0	0	0	0.333	0	1	0	0	1	0	0	0	0	0
AGCCT	comppoly	0.157	0	0.333	0	0	0	0	1	0.25	0.071	0	0	0	0.5	0	0	0	0	0.3	0	0	1	0	0	0.5	0	0.143	0.091	0	0	0	0.118	0	0.2	0	0.333	0.231	0.222	0	0.5	0	0.143	0.286	0	0	0	0	0.182
AGCGC	simpfreq	0.034	0	0	0	0	0	0	0.137	0	0	0	0.373	0	0	0	0	0	0	0	0	0	0	0	0	0	0	0	0.385	0	0	0	0	0	0	0	0	0.283	0	0	0	0	0	0	0	0	0.045	0	0.043
AGCGC	compfreq	0.688	0	0	3.316	0	0	0	0	0.051	0.453	0.306	1.119	0.687	0.196	0.405	0.311	0	0	0.244	0	0	0	1.358	3.299	0	0.916	0	1.442	0	0	0	0.72	1.735	0.619	0	0.098	3.184	0.342	0	0.169	0.322	1.16	0.541	0.395	0	0.86	0.634	0.384
AGCGC	totfreq	0.722	0	0	3.316	0	0	0	0.137	0.051	0.453	0.306	1.492	0.687	0.196	0.405	0.311	0	0	0.244	0	0	0	1.358	3.299	0	0.916	0	1.827	0	0	0	0.72	1.735	0.619	0	0.098	3.467	0.342	0	0.169	0.322	1.16	0.541	0.395	0	0.905	0.634	0.426
AGCGC	fracsimp	0.043	0	0	0	0	0	0	1	0	0	0	0.25	0	0	0	0	0	0	0	0	0	0	0	0	0	0	0	0.211	0	0	0	0	0	0	0	0	0.082	0	0	0	0	0	0	0	0	0.05	0	0.1
AGCGC	simprepe	3.1	0	0	0	0	0	0	3	0	0	0	3	0	0	0	0	0	0	0	0	0	0	0	0	0	0	0	3.25	0	0	0	0	0	0	0	0	3.25	0	0	0	0	0	0	0	0	3	0	3
AGCGC	comprepe	2.017	0	0	2.2	0	0	0	0	2	2	2	2	2	2	2	2	0	0	2	0	0	0	2	2	0	2	0	2.067	0	0	0	2	2	2	0	2	2.022	2	0	2	2	2.25	2	2	0	2	2	2
AGCGC	simppoly	0.065	0	0	0	0	0	0	0	0	0	0	0	0	0	0	0	0	0	0	0	0	0	0	0	0	0	0	0	0	0	0	0	0	0	0	0	0.125	0	0	0	0	0	0	0	0	0	0	0
AGCGC	comppoly	0.101	0	0	0	0	0	0	0	0	0.091	0	0	0	0.333	0	0	0	0	0	0	0	0	0	0.25	0	0	0	0.067	0	0	0	0.105	0	0.056	0	0	0.156	0.2	0	0	0	0	0.571	0.125	0	0.263	0.5	0.111
AGCGG	simpfreq	0.041	0	0	0	0	0	0	0	0.154	0	0	0	0	0	0	0	0	0	0	0	0	0	0	0	0	0	0.054	0.192	0	0	0	0.038	0	0.034	0	0	0.354	0.068	0	0	0	0.58	0	0	0	0.045	0	0
AGCGG	compfreq	1.061	0.928	0	2.653	0.257	0	1.186	0.411	0.257	0.658	0.612	0.373	0.137	0.784	1.621	0.156	0.36	0	0.489	0.43	1.146	0.455	1.358	4.949	0	0.916	0.162	3.077	0	0	0	0.568	0	0.722	0.327	0.782	6.439	1.027	0	0.506	0.644	3.481	0.618	0.296	0	0.95	0.634	0.341
AGCGG	totfreq	1.102	0.928	0	2.653	0.257	0	1.186	0.411	0.412	0.658	0.612	0.373	0.137	0.784	1.621	0.156	0.36	0	0.489	0.43	1.146	0.455	1.358	4.949	0	0.916	0.216	3.269	0	0	0	0.606	0	0.756	0.327	0.782	6.792	1.096	0	0.506	0.644	4.061	0.618	0.296	0	0.996	0.634	0.341
AGCGG	fracsimp	0.021	0	0	0	0	0	0	0	0.375	0	0	0	0	0	0	0	0	0	0	0	0	0	0	0	0	0	0.25	0.059	0	0	0	0.062	0	0.045	0	0	0.052	0.062	0	0	0	0.143	0	0	0	0.045	0	0
AGCGG	simprepe	3.033	0	0	0	0	0	0	0	3	0	0	0	0	0	0	0	0	0	0	0	0	0	0	0	0	0	3	3	0	0	0	3	0	3	0	0	3.1	3	0	0	0	3	0	0	0	3	0	0
AGCGG	comprepe	2.006	2	0	2	2	0	2	2	2	2	2	2	2	2	2	2	2	0	2	2	2	2	2	2	0	2	2	2	0	0	0	2	0	2	2	2	2.027	2.067	0	2	2	2	2	2	0	2	2	2
AGCGG	simppoly	0.092	0	0	0	0	0	0	0	0	0	0	0	0	0	0	0	0	0	0	0	0	0	0	0	0	0	0	0	0	0	0	0	0	0	0	0	0.2	0	0	0	0	0	0	0	0	0	0	0
AGCGG	comppoly	0.079	0	0	0	0	0	0	0	0.2	0.188	0	0	0	0	0	0	0	0	0.3	0	0	0	0	0	0	0	0.333	0.156	0	0	0	0.133	0	0.143	0	0	0.203	0	0	0.167	0	0.167	0	0.167	0	0.143	0	0.125
AGCTC	simpfreq	0.134	0	0	1.326	0.128	0	0	0.137	0.154	0	0	0.373	0	0.131	0	0	0	0	0.342	0	0	0	0	0	0	0	0	0.385	0	0	0	0.038	0	0.069	0.327	0	0.955	0.548	0	0	0	0.58	0	0.197	0	0.226	0	0
AGCTC	compfreq	1.539	2.164	0.845	0.663	0.514	1.344	0.395	0.959	1.132	1.645	1.529	0.373	0.55	2.614	0.811	0.934	2.518	1.033	1.466	0.86	1.146	0.455	2.716	2.474	0.728	0.916	1.569	2.211	2.767	0.548	1.039	1.743	3.471	1.856	1.961	0.88	3.149	3.425	1.274	1.012	1.288	1.74	1.236	1.086	1.286	1.493	0.951	0.554
AGCTC	totfreq	1.673	2.164	0.845	1.99	0.642	1.344	0.395	1.095	1.287	1.645	1.529	0.746	0.55	2.745	0.811	0.934	2.518	1.033	1.808	0.86	1.146	0.455	2.716	2.474	0.728	0.916	1.569	2.596	2.767	0.548	1.039	1.78	3.471	1.925	2.287	0.88	4.104	3.972	1.274	1.012	1.288	2.321	1.236	1.283	1.286	1.72	0.951	0.554
AGCTC	fracsimp	0.063	0	0	0.667	0.2	0	0	0.125	0.12	0	0	0.5	0	0.048	0	0	0	0	0.189	0	0	0	0	0	0	0	0	0.148	0	0	0	0.021	0	0.036	0.143	0	0.233	0.138	0	0	0	0.25	0	0.154	0	0.132	0	0
AGCTC	simprepe	3.35	0	0	4	7	0	0	3	3	0	0	3	0	3.5	0	0	0	0	3.429	0	0	0	0	0	0	0	0	3	0	0	0	3	0	3	3	0	3.407	3.25	0	0	0	3	0	3.25	0	3.2	0	0
AGCTC	comprepe	2.025	2	2	2	2	2	2	2	2.091	2.025	2	2	2	2	2	2	2	2	2	2	2	2	2	2.333	2	2	2.034	2.087	2	2	2	2.022	2.25	2.056	2	2	2.135	2.08	2	2	2	2	2	2	2	2	2	2
AGCTC	simppoly	0.121	0	0	0	1	0	0	0	0	0	0	0	0	0	0	0	0	0	0.429	0	0	0	0	0	0	0	0	0	0	0	0	0	0	0	0	0	0.407	0	0	0	0	0	0	0.25	0	0.2	0	0
AGCTC	comppoly	0.129	0	0.333	0	0	0	1	0.286	0.227	0.3	0.2	0	0	0.15	0	0.167	0	0	0.333	0	0.5	0	0.5	0	0	0	0.103	0.217	0.4	0	0	0.087	0	0.204	0.167	0	0.124	0.16	0	0.167	0	0	0.125	0.045	0	0.152	0	0.231
AGGAT	simpfreq	0.041	0	0	0	0.128	0	0	0	0.051	0	0.306	0	0	0	0	0	0	0	0	0	0	0	0	0	0	0	0.216	0	0	0	0	0.038	0	0.034	0	0.098	0.071	0.137	0	0	0	0	0	0.049	0	0	0	0.043
AGGAT	compfreq	0.688	0.928	0.282	0	0.257	0.538	1.186	0.548	0.669	0.74	0.306	0.373	0.825	0.719	0.811	0.156	0.72	1.033	0.586	0.86	0.573	0	0	0.825	0.364	0	1.082	0.385	0.553	0	0	1.288	0.868	1.065	0.327	0.977	1.203	1.301	0.637	0.759	0.644	0.29	0.695	0.74	0.643	1.584	1.903	1.663
AGGAT	totfreq	0.728	0.928	0.282	0	0.385	0.538	1.186	0.548	0.721	0.74	0.612	0.373	0.825	0.719	0.811	0.156	0.72	1.033	0.586	0.86	0.573	0	0	0.825	0.364	0	1.298	0.385	0.553	0	0	1.326	0.868	1.1	0.327	1.075	1.274	1.438	0.637	0.759	0.644	0.29	0.695	0.79	0.643	1.584	1.903	1.705
AGGAT	fracsimp	0.062	0	0	0	0.333	0	0	0	0.071	0	0.5	0	0	0	0	0	0	0	0	0	0	0	0	0	0	0	0.167	0	0	0	0	0.029	0	0.031	0	0.091	0.056	0.095	0	0	0	0	0	0.062	0	0	0	0.025
AGGAT	simprepe	3.273	0	0	0	3	0	0	0	3	0	3	0	0	0	0	0	0	0	0	0	0	0	0	0	0	0	3.25	0	0	0	0	4	0	3	0	3	3.5	3	0	0	0	0	0	3	0	0	0	3
AGGAT	comprepe	2.004	2	2	0	2	2	2	2	2	2	2	2	2	2	2	2	2	2	2	2	2	0	0	2	2	0	2.05	2	2	0	0	2	2	2	2	2	2	2	2	2	2	2	2.111	2	2	2.029	2	2.026
AGGAT	simppoly	0.148	0	0	0	0	0	0	0	0	0	0	0	0	0	0	0	0	0	0	0	0	0	0	0	0	0	0.25	0	0	0	0	0	0	0	0	0	0	0	0	0	0	0	0	0	0	0	0	1
AGGAT	comppoly	0.103	0.333	0	0	0	0	0	0.5	0.308	0	0	0	0.167	0.182	0.5	0	0	0	0.083	0	0	0	0	0	0	0	0.1	0	0	0	0	0.235	0	0.161	0	0.1	0.147	0.263	0	0.111	0	0	0.222	0	0	0.2	0.333	0.231
AGGCC	simpfreq	0.022	0	0	0	0	0	0	0	0	0	0	0	0	0	0	0	0	0	0.098	0	0	0	0	0	0	0	0	0.192	0	0	0	0	0	0.034	0	0	0.177	0	0	0	0	0	0.077	0	0	0.045	0	0.043
AGGCC	compfreq	0.789	1.237	0.845	2.653	0.385	1.075	0.395	0	0.309	0.864	0	0.746	0	0.131	1.216	0.156	0.36	0	0.489	0	0.573	0.455	0	3.299	0	0	0.162	0.961	0	0.548	0.52	0.758	3.471	0.825	0.327	0.489	3.219	1.164	0.637	0.169	1.288	1.16	0.541	0.395	0.643	0.769	0.951	0.256
AGGCC	totfreq	0.811	1.237	0.845	2.653	0.385	1.075	0.395	0	0.309	0.864	0	0.746	0	0.131	1.216	0.156	0.36	0	0.586	0	0.573	0.455	0	3.299	0	0	0.162	1.154	0	0.548	0.52	0.758	3.471	0.859	0.327	0.489	3.396	1.164	0.637	0.169	1.288	1.16	0.618	0.395	0.643	0.815	0.951	0.298
AGGCC	fracsimp	0.028	0	0	0	0	0	0	0	0	0	0	0	0	0	0	0	0	0	0.167	0	0	0	0	0	0	0	0	0.167	0	0	0	0	0	0.04	0	0	0.052	0	0	0	0	0	0.125	0	0	0.056	0	0.143
AGGCC	simprepe	3.082	0	0	0	0	0	0	0	0	0	0	0	0	0	0	0	0	0	3.5	0	0	0	0	0	0	0	0	3	0	0	0	0	0	3	0	0	3.4	0	0	0	0	0	3	0	0	3	0	3
AGGCC	comprepe	2.011	2	2	2	2	2	2	0	2	2	0	2	0	2	2	2	2	0	2	0	2	2	0	2	0	0	2	2.1	0	2	2	2	2	2	2	2	2.033	2.059	2	2	2	2.25	2	2	2	2	2	2
AGGCC	simppoly	0.235	0	0	0	0	0	0	0	0	0	0	0	0	0	0	0	0	0	0.5	0	0	0	0	0	0	0	0	0.5	0	0	0	0	0	0	0	0	0.2	0	0	0	0	0	0	0	0	0	0	1
AGGCC	comppoly	0.109	0	0	0	0	0	0	0	0.333	0.095	0	0	0	0	0	0	0	0	0.3	0	1	0	0	0.25	0	0	0	0.1	0	0	0	0.15	0.25	0.125	0	0	0.154	0.294	0	0	0	0	0.143	0.25	0	0.176	0	0.333
AGGCG	simpfreq	0.172	0	0	1.99	0	0	0	0	0	0.041	0	0.373	0	0.065	0	0	0	0	0	0	0	0	0	0	0	0	0.054	0.961	0	0	0	0.114	0	0.034	0	0	1.097	0.137	0	0	0	0.29	0	0.049	0	0.045	0	0.043
AGGCG	compfreq	1.604	0.618	0	9.285	0.899	0.538	1.581	0.822	0.154	0.453	0.918	0.373	0.412	0.98	0.405	0	0	0	0.489	0	0	0.911	1.358	5.774	0.364	5.497	0.541	5.481	0	0.548	0.52	0.72	1.735	0.687	0	0.195	7.535	1.575	0	0	0.322	4.061	0.464	0.395	0	0.634	0.317	0.767
AGGCG	totfreq	1.776	0.618	0	11.274	0.899	0.538	1.581	0.822	0.154	0.494	0.918	0.746	0.412	1.046	0.405	0	0	0	0.489	0	0	0.911	1.358	5.774	0.364	5.497	0.595	6.442	0	0.548	0.52	0.833	1.735	0.722	0	0.195	8.632	1.712	0	0	0.322	4.351	0.464	0.444	0	0.679	0.317	0.81
AGGCG	fracsimp	0.069	0	0	0.176	0	0	0	0	0	0.083	0	0.5	0	0.062	0	0	0	0	0	0	0	0	0	0	0	0	0.091	0.149	0	0	0	0.136	0	0.048	0	0	0.127	0.08	0	0	0	0.067	0	0.111	0	0.067	0	0.053
AGGCG	simprepe	3.228	0	0	3.667	0	0	0	0	0	3	0	3	0	3	0	0	0	0	0	0	0	0	0	0	0	0	3	3.3	0	0	0	3	0	3	0	0	3.452	3.5	0	0	0	3	0	3	0	4	0	3
AGGCG	comprepe	2.066	2	0	2	2	2	2	2	2	2	2	2	2	2	2	0	0	0	2.1	0	0	2	2	2	2	2.167	2.1	2.07	0	2	2	2	2	2	0	2	2.066	2	0	0	2	2.071	2.167	2	0	2	2	2
AGGCG	simppoly	0.133	0	0	0	0	0	0	0	0	0	0	0	0	0	0	0	0	0	0	0	0	0	0	0	0	0	0	0	0	0	0	0.667	0	0	0	0	0.226	0.5	0	0	0	0	0	0	0	0	0	0
AGGCG	comppoly	0.134	0	0	0	0.429	0	0	0.167	0.333	0.182	0	0	0.667	0.133	0	0	0	0	0.3	0	0	0	0	0	0	0	0.1	0.105	0	0	0	0	0	0.05	0	0	0.113	0.304	0	0	0	0	0.333	0.125	0	0.143	0	0.167
AGGGC	simpfreq	0.087	0	0	0	0	0.269	0	0	0	0	0	0.373	0	0	0	0	0	0	0	0	0	0.455	0	0	0	0	0	0.096	0	0	0	0	0.868	0	0	0	0.212	0.137	0	0	0	0	0	0	0	0.045	0	0
AGGGC	compfreq	0.921	1.237	0.282	3.979	0.128	1.075	0.79	0.137	0.257	0.494	0.306	1.865	0.412	0.196	1.216	0.622	1.439	0	0.391	0.43	1.146	0	2.716	3.299	0.364	0	0.108	2.019	0	0	1.039	0.758	1.735	0.825	0.327	0.586	4.245	0.959	1.274	0.084	0	1.16	0.618	0.543	1.286	0.996	0.317	0.512
AGGGC	totfreq	1.008	1.237	0.282	3.979	0.128	1.344	0.79	0.137	0.257	0.494	0.306	2.238	0.412	0.196	1.216	0.622	1.439	0	0.391	0.43	1.146	0.455	2.716	3.299	0.364	0	0.108	2.115	0	0	1.039	0.758	2.603	0.825	0.327	0.586	4.457	1.096	1.274	0.084	0	1.16	0.618	0.543	1.286	1.041	0.317	0.512
AGGGC	fracsimp	0.059	0	0	0	0	0.2	0	0	0	0	0	0.167	0	0	0	0	0	0	0	0	0	1	0	0	0	0	0	0.045	0	0	0	0	0.333	0	0	0	0.048	0.125	0	0	0	0	0	0	0	0.043	0	0
AGGGC	simprepe	3.248	0	0	0	0	3	0	0	0	0	0	3	0	0	0	0	0	0	0	0	0	3	0	0	0	0	0	3	0	0	0	0	4	0	0	0	3	3	0	0	0	0	0	0	0	3	0	0
AGGGC	comprepe	2.022	2	2	2	2	2	2	2	2	2	2	2	2	2	2.667	2	2	0	2	2	2	0	2	2	2	0	2	2	0	0	2	2	2	2.042	2	2	2.042	2	2	2	0	2	2	2	2	2	2	2
AGGGC	simppoly	0.073	0	0	0	0	0	0	0	0	0	0	0	0	0	0	0	0	0	0	0	0	0	0	0	0	0	0	0	0	0	0	0	0	0	0	0	0.333	0	0	0	0	0	0	0	0	0	0	0
AGGGC	comppoly	0.066	0.25	0	0.167	0	0	0	0	0.2	0.167	0	0	0	0	0	0	0	0	0.25	0	0	0	0	0	0	0	0	0	0	0	0	0.15	0	0.208	0	0	0.192	0.286	0	0	0	0.25	0	0.091	0	0.136	0	0.083
AGGGG	simpfreq	0.276	0	0.282	2.653	0	0	0.395	0.137	0	0.082	0	0	0.137	0	0	0	0.36	0	0.244	0	0	0	0	0.825	0	0	0.108	0.769	0	0.274	0	0.152	0.868	0.722	0	0	2.653	0.342	0	0	0	0.58	0	0.148	0	0.091	0	0.043
AGGGG	compfreq	3.591	6.184	0.564	13.264	1.542	1.075	1.186	1.232	0.618	4.566	5.811	0.746	1.925	1.373	3.648	1.4	11.872	0	1.173	0.43	3.439	1.366	10.863	4.124	1.091	2.749	2.002	5.481	0	0.548	1.039	3.296	1.735	7.561	2.941	2.345	28.478	2.534	1.274	1.687	0.322	3.771	2.086	1.185	3.859	4.345	1.586	1.62
AGGGG	totfreq	3.867	6.184	0.845	15.917	1.542	1.075	1.581	1.369	0.618	4.648	5.811	0.746	2.062	1.373	3.648	1.4	12.232	0	1.417	0.43	3.439	1.366	10.863	4.949	1.091	2.749	2.11	6.25	0	0.822	1.039	3.447	2.603	8.283	2.941	2.345	31.132	2.877	1.274	1.687	0.322	4.351	2.086	1.333	3.859	4.435	1.586	1.663
AGGGG	fracsimp	0.067	0	0.333	0.167	0	0	0.25	0.1	0	0.018	0	0	0.067	0	0	0	0.029	0	0.172	0	0	0	0	0.167	0	0	0.051	0.123	0	0.333	0	0.044	0.333	0.087	0	0	0.085	0.119	0	0	0	0.133	0	0.111	0	0.02	0	0.026
AGGGG	simprepe	3.124	0	3	3.5	0	0	3	3	0	3	0	0	3	0	0	0	3	0	3.4	0	0	0	0	3	0	0	3	3.125	0	3	0	3	3	3.143	0	0	3.24	3.6	0	0	0	4	0	3	0	3	0	3
AGGGG	comprepe	2.044	2.05	2	2.15	2	2.25	2	2	2	2.036	2	2	2	2.048	2	2	2.061	0	2	2	2	2	2.125	2	2	2	2.135	2.07	0	2	2	2.011	2	2.027	2	2	2.112	2.108	2	2.15	2	2.077	2.037	2.125	2.167	2.031	2	2.026
AGGGG	simppoly	0.088	0	0	0	0	0	0	0	0	0.5	0	0	0	0	0	0	0	0	0.2	0	0	0	0	0	0	0	0	0	0	0	0	0.25	0	0	0	0	0.147	0	0	0	0	0	0	0	0	0.5	0	0
AGGGG	comppoly	0.097	0.35	0	0.05	0.083	0	0.333	0.222	0.417	0.036	0.158	0	0.071	0.143	0	0	0.03	0	0.292	0	0.167	0	0	0	0	0	0.216	0.14	0	0	0	0.172	0	0.077	0	0	0.086	0.135	0	0.05	0	0.077	0.296	0.25	0	0.156	0.4	0.105
ATATC	simpfreq	0.164	0	0	0	0	0	0	0.137	0.154	0.082	0	0	0.275	0.131	0	0.156	0	0	0.098	0	0	0	0	0	0	0	0.271	0	0	0.548	0.52	0.455	0	0.137	0.327	0.195	0.283	0.548	0	0.759	0	0	0.386	0	3.859	0.181	0.317	0.426
ATATC	compfreq	2.643	3.401	0.845	1.326	2.698	2.958	0.79	1.643	2.574	2.468	2.141	2.238	3.574	2.418	1.216	2.49	1.079	1.033	3.861	0.43	3.439	1.821	2.716	1.65	2.547	0.916	3.138	1.827	2.767	2.739	1.039	6.099	3.471	3.059	1.307	4.789	3.361	5.274	1.274	8.265	1.932	1.74	4.018	2.715	3.859	3.123	3.172	5.074
ATATC	totfreq	2.806	3.401	0.845	1.326	2.698	2.958	0.79	1.78	2.728	2.55	2.141	2.238	3.849	2.549	1.216	2.645	1.079	1.033	3.959	0.43	3.439	1.821	2.716	1.65	2.547	0.916	3.408	1.827	2.767	3.287	1.559	6.553	3.471	3.196	1.634	4.984	3.644	5.822	1.274	9.024	1.932	1.74	4.404	2.715	7.719	3.304	3.489	5.5
ATATC	fracsimp	0.046	0	0	0	0	0	0	0.077	0.057	0.032	0	0	0.071	0.051	0	0.059	0	0	0.025	0	0	0	0	0	0	0	0.079	0	0	0.167	0.333	0.069	0	0.043	0.2	0.039	0.078	0.094	0	0.084	0	0	0.088	0	0.5	0.055	0.091	0.078
ATATC	simprepe	3.196	0	0	0	0	0	0	3	3.333	3	0	0	3	3.5	0	4	0	0	3	0	0	0	0	0	0	0	3.4	0	0	4	3	3.167	0	3.5	3	3	3.625	3.125	0	3.333	0	0	3.8	0	3.167	3	3	3.1
ATATC	comprepe	2.037	2	2	2	2.048	2	2	2	2.04	2.033	2	2	2.038	2	2	2.125	2	2	2	2	2	2	2	2	2	2	2.103	2	2	2	2	2.031	2	2.056	2	2.082	2.032	2.195	2	2.204	2	2	2.058	2.036	2	2.029	2.4	2.067
ATATC	simppoly	0.128	0	0	0	0	0	0	0	0	0	0	0	1	0	0	0	0	0	0	0	0	0	0	0	0	0	0	0	0	0	0	0.167	0	0.25	0	0	0.5	0.125	0	0.222	0	0	0	0	0	0.25	0	0.4
ATATC	comppoly	0.11	0.091	0	0	0	0.091	0	0	0.24	0.2	0	0	0.038	0.405	0	0.125	0	0	0.139	0	0.167	0	0	0	0	0	0.172	0.105	0	0.2	0	0.211	0	0.225	0	0.163	0.168	0.234	0	0.204	0	0	0.096	0.127	0	0.217	0	0.21
ATCCC	simpfreq	0.077	0	0	0	0	0	0	0.137	0	0.041	0.306	0	0	0.065	0	0	0.36	0	0.049	0	0	0	0	0	0	0	0	0.192	0	0	0.52	0	0	0.103	0	0.098	0.318	0.205	0	0.169	0	0	0.155	0.049	0	0.045	0	0.085
ATCCC	compfreq	1.64	0.309	0.564	1.99	1.285	1.075	0.395	1.095	0.721	2.633	1.223	1.865	1.512	1.111	2.027	0.934	1.439	1.033	1.173	0.86	0.573	2.732	1.358	0	1.455	1.832	1.461	1.442	1.66	0.548	1.039	2.083	0.868	2.096	1.961	1.564	3.538	1.986	1.274	2.361	2.899	1.45	1.7	1.431	1.93	2.489	1.586	1.578
ATCCC	totfreq	1.717	0.309	0.564	1.99	1.285	1.075	0.395	1.232	0.721	2.674	1.529	1.865	1.512	1.176	2.027	0.934	1.799	1.033	1.222	0.86	0.573	2.732	1.358	0	1.455	1.832	1.461	1.635	1.66	0.548	1.559	2.083	0.868	2.2	1.961	1.661	3.856	2.192	1.274	2.53	2.899	1.45	1.855	1.481	1.93	2.534	1.586	1.663
ATCCC	fracsimp	0.038	0	0	0	0	0	0	0.111	0	0.015	0.2	0	0	0.056	0	0	0.2	0	0.04	0	0	0	0	0	0	0	0	0.118	0	0	0.333	0	0	0.047	0	0.059	0.083	0.094	0	0.067	0	0	0.083	0.033	0	0.018	0	0.051
ATCCC	simprepe	3.223	0	0	0	0	0	0	5	0	3	3	0	0	3	0	0	3	0	3	0	0	0	0	0	0	0	0	3	0	0	3	0	0	3	0	3	3.111	3	0	3.5	0	0	3	3	0	3	0	3.5
ATCCC	comprepe	2.035	2	2	3	2	2.75	2	2	2.071	2.031	2	2	2	2	2	2	2	2	2	2	2	2	2	0	2	2	2	2	2.333	2	2	2	2	2.016	2	2	2.08	2	2	2.107	2	2	2	2	2	2	2	2.027
ATCCC	simppoly	0.265	0	0	0	0	0	0	0	0	0	0	0	0	1	0	0	0	0	0	0	0	0	0	0	0	0	0	0.5	0	0	1	0	0	0.667	0	0	0.556	0.333	0	0	0	0	0	0	0	1	0	0.5
ATCCC	comppoly	0.118	0	0	0.333	0.1	0	1	0.125	0.286	0.109	0	0	0.091	0.118	0	0	0	0	0.375	0	0	0.167	0	0	0	0	0.111	0	0	0	0.5	0.073	0	0.279	0	0.062	0.16	0.103	0	0.143	0.111	0	0.273	0.103	0.333	0.145	0.2	0.243
ATCCG	simpfreq	0.142	0	0	1.326	0	0	0.395	0	0	0	0.306	0	0	0.131	0.405	0	0	0	0.147	0	0	0	0	0	0	0.916	0.162	0	0.553	0	0	0.152	0	0.034	0	0.195	0.177	0.616	0	0	0	0.29	0.077	0.049	0	0.181	0	0.085
ATCCG	compfreq	0.929	1.546	0	0.663	1.028	0.807	1.581	0.822	0.36	1.316	1.835	0.373	0.55	1.699	0.405	0.311	0	1.033	0.977	0.43	0.573	0	0	1.65	0.728	2.749	0.974	1.731	0	0.274	0.52	1.099	0	0.309	0.654	1.759	2.37	0.959	0	0.59	0.966	2.031	0.773	0.444	1.286	1.041	1.269	0.767
ATCCG	totfreq	1.071	1.546	0	1.99	1.028	0.807	1.976	0.822	0.36	1.316	2.141	0.373	0.55	1.83	0.811	0.311	0	1.033	1.124	0.43	0.573	0	0	1.65	0.728	3.665	1.136	1.731	0.553	0.274	0.52	1.25	0	0.344	0.654	1.955	2.547	1.575	0	0.59	0.966	2.321	0.85	0.494	1.286	1.222	1.269	0.853
ATCCG	fracsimp	0.114	0	0	0.667	0	0	0.2	0	0	0	0.143	0	0	0.071	0.5	0	0	0	0.13	0	0	0	0	0	0	0.25	0.143	0	1	0	0	0.121	0	0.1	0	0.1	0.069	0.391	0	0	0	0.125	0.091	0.1	0	0.148	0	0.1
ATCCG	simprepe	3.25	0	0	4	0	0	3	0	0	0	3	0	0	3	3	0	0	0	3	0	0	0	0	0	0	3	3	0	4	0	0	3.5	0	3	0	3.5	3.4	3	0	0	0	3	4	3	0	3.75	0	3.5
ATCCG	comprepe	2.054	2	0	2	2	2	2	2	2	2.031	2	2	2	2	2	2	0	2	2.05	2	2	0	0	2	2	2	2	2.056	0	2	2	2	0	2	2	2.056	2.104	2.214	0	2	2	2.143	2	2	2	2.043	2	2
ATCCG	simppoly	0.202	0	0	0	0	0	0	0	0	0	0	0	0	0	0	0	0	0	1	0	0	0	0	0	0	0	0.333	0	0	0	0	0.25	0	0	0	0.5	0	0.111	0	0	0	0	1	0	0	0.75	0	0.5
ATCCG	comppoly	0.145	0	0	1	0	0.667	0	0	0.143	0.125	0.167	0	0	0.192	0	0	0	0	0.25	0	0	0	0	0	0	0	0.167	0.278	0	0	1	0.138	0	0.111	0	0.167	0.179	0.357	0	0	0	0	0	0.111	0	0.261	0	0.5
ATCGC	simpfreq	0.063	0	0	0.663	0	0	0	0.137	0	0	0	0	0	0	0	0	0	0	0.049	0	0	0	0	0.825	0	0	0	0.192	0	0	0	0.038	0.868	0	0	0	0.177	0	0	0	0	0	0.232	0	0	0	0	0.043
ATCGC	compfreq	0.474	0	0.564	1.99	0.514	0.269	1.581	0.548	0.154	0.247	0.612	0.746	0.687	0.915	0	0.467	0.36	0	0.489	0	0	0.455	1.358	0	0	0	0.271	0.961	0	0	0	0.417	0	0.516	0.327	0.391	1.521	0.205	0	0.59	1.288	0.29	0.309	0.296	0	0.453	0.317	0.341
ATCGC	totfreq	0.538	0	0.564	2.653	0.514	0.269	1.581	0.685	0.154	0.247	0.612	0.746	0.687	0.915	0	0.467	0.36	0	0.538	0	0	0.455	1.358	0.825	0	0	0.271	1.154	0	0	0	0.455	0.868	0.516	0.327	0.391	1.698	0.205	0	0.59	1.288	0.29	0.541	0.296	0	0.453	0.317	0.384
ATCGC	fracsimp	0.086	0	0	0.25	0	0	0	0.2	0	0	0	0	0	0	0	0	0	0	0.091	0	0	0	0	1	0	0	0	0.167	0	0	0	0.083	1	0	0	0	0.104	0	0	0	0	0	0.429	0	0	0	0	0.111
ATCGC	simprepe	3.491	0	0	5	0	0	0	3	0	0	0	0	0	0	0	0	0	0	3	0	0	0	0	3	0	0	0	3	0	0	0	3	3	0	0	0	3.4	0	0	0	0	0	3.667	0	0	0	0	5
ATCGC	comprepe	2.048	0	2	2	2	2	2.25	2	2	2	2	2	2	2	0	2	2	0	2	0	0	2	2	0	0	0	2	2.1	0	0	0	2.091	0	2	2	2	2.093	2.333	0	2	2	2	2	2	0	2	2	2.625
ATCGC	simppoly	0.177	0	0	0	0	0	0	0	0	0	0	0	0	0	0	0	0	0	0	0	0	0	0	0	0	0	0	0.5	0	0	0	0	1	0	0	0	0	0	0	0	0	0	0	0	0	0	0	1
ATCGC	comppoly	0.16	0	0	0.333	0	0	0.5	0.25	0	0	0	0	0	0.143	0	0	0	0	0.2	0	0	1	0	0	0	0	0.2	0.1	0	0	0	0	0	0.333	0	0	0.163	0.333	0	0	0	0	0.25	0	0	0.4	1	0.125
ATGCC	simpfreq	0.105	0	0	0.663	0	0	0	0	0	0	0	0	0	0	0	0	0	0	0	0	0	0	0	0.825	0	0	0.054	0.096	0	0	1.039	0.114	0	0.069	0	0	0.212	0.137	0	0.084	0	0.29	0	0	0	0.136	0	0
ATGCC	compfreq	1.225	0.309	0.845	1.99	0.771	1.075	0.79	0.411	0.978	0.782	0.918	3.357	0.55	0.327	1.216	0.778	1.799	1.033	1.271	1.291	0	2.276	0	1.65	0.364	0.916	0.541	1.154	1.107	0.274	2.598	2.387	0.868	1.959	0.654	1.466	3.785	0.959	0.637	1.349	1.288	2.901	1.7	0.888	0.643	1.856	1.586	1.236
ATGCC	totfreq	1.33	0.309	0.845	2.653	0.771	1.075	0.79	0.411	0.978	0.782	0.918	3.357	0.55	0.327	1.216	0.778	1.799	1.033	1.271	1.291	0	2.276	0	2.474	0.364	0.916	0.595	1.25	1.107	0.274	3.637	2.5	0.868	2.028	0.654	1.466	3.998	1.096	0.637	1.434	1.288	3.191	1.7	0.888	0.643	1.991	1.586	1.236
ATGCC	fracsimp	0.056	0	0	0.25	0	0	0	0	0	0	0	0	0	0	0	0	0	0	0	0	0	0	0	0.333	0	0	0.091	0.077	0	0	0.286	0.045	0	0.034	0	0	0.053	0.125	0	0.059	0	0.091	0	0	0	0.068	0	0
ATGCC	simprepe	3.2	0	0	3	0	0	0	0	0	0	0	0	0	0	0	0	0	0	0	0	0	0	0	3	0	0	4	3	0	0	3	3	0	3	0	0	3.167	3.5	0	3	0	3	0	0	0	3	0	0
ATGCC	comprepe	2.028	2	2	2	2	2	2	2	2	2	2	2.111	2	2	2	2	2	2	2	2	0	2	0	2	2	2	2	2	2	2	2	2.016	3	2.193	2	2.4	2.009	2.143	2	2.062	2	2	2	2	2	2.073	2	2
ATGCC	simppoly	0.155	0	0	0	0	0	0	0	0	0	0	0	0	0	0	0	0	0	0	0	0	0	0	0	0	0	0	0	0	0	0	0.333	0	0.5	0	0	0.333	0	0	0	0	0	0	0	0	0.333	0	0
ATGCC	comppoly	0.147	0	0	0.333	0	0	0	0	0.105	0.263	0.333	0.111	0	0	0.333	0	0	0	0.308	0	0	0	0	0	0	0	0.1	0.083	0.5	0	0	0.159	1	0.298	0	0.333	0.121	0.286	0	0.125	0	0.1	0.136	0.167	0	0.171	0.2	0.241
CCCCG	simpfreq	0.077	0	0	0.663	0	0	0	0	0	0	0	0	0	0	0	0	0.36	0	0	0	0	0	0	0	0	0	0	0.481	0	0	0	0.038	0	0.069	0	0	1.132	0.068	0	0	0	0.58	0	0	0	0.045	0.317	0
CCCCG	compfreq	1.702	0	0	2.653	0.128	0.269	0.395	0.959	0.051	1.193	1.529	0.746	0.962	0.261	1.216	0.311	5.396	1.033	0.342	0	0	0	8.147	1.65	0	3.665	0.162	3.654	0	0	0	0.796	0	2.715	0.327	0.782	20.872	1.233	0.637	0.337	0.644	4.351	0.695	0.296	0	0.724	0	0.512
CCCCG	totfreq	1.779	0	0	3.316	0.128	0.269	0.395	0.959	0.051	1.193	1.529	0.746	0.962	0.261	1.216	0.311	5.756	1.033	0.342	0	0	0	8.147	1.65	0	3.665	0.162	4.134	0	0	0	0.833	0	2.784	0.327	0.782	22.004	1.301	0.637	0.337	0.644	4.931	0.695	0.296	0	0.769	0.317	0.512
CCCCG	fracsimp	0.037	0	0	0.2	0	0	0	0	0	0	0	0	0	0	0	0	0.062	0	0	0	0	0	0	0	0	0	0	0.116	0	0	0	0.045	0	0.025	0	0	0.051	0.053	0	0	0	0.118	0	0	0	0.059	1	0
CCCCG	simprepe	3.253	0	0	3	0	0	0	0	0	0	0	0	0	0	0	0	3	0	0	0	0	0	0	0	0	0	0	3	0	0	0	3	0	3.5	0	0	3.25	3	0	0	0	3	0	0	0	3	3	0
CCCCG	comprepe	2.035	0	0	2	2	3	2	2	2	2.034	2	2	2.143	2	2	2	2	2	2	0	0	0	2	2	0	2.25	2	2.026	0	0	0	2.048	0	2.089	2	2	2.054	2	2	2	2	2	2	2	0	2	0	2.083
CCCCG	simppoly	0.071	0	0	0	0	0	0	0	0	0	0	0	0	0	0	0	0	0	0	0	0	0	0	0	0	0	0	0.2	0	0	0	0	0	0	0	0	0.156	0	0	0	0	0	0	0	0	0	0	0
CCCCG	comppoly	0.109	0	0	0	0	0	0	0.143	0	0.069	0	0	0	0.25	0	0	0	0	0.286	0	0	0	0	0	0	0	0	0.079	0	0	0	0.238	0	0.038	0	0.25	0.11	0.111	1	0.25	0	0	0.444	0.333	0	0.062	0	0
CCCGG	simpfreq	0.109	0	0	0	0	0	0	0.274	0	0.041	0	0	0	0	0	0.156	0.36	0	0.049	0	0	0	0	1.65	0	0	0.108	0	0	0.274	0	0.038	0	0.034	0	0.195	0.318	0.274	0	0	0	0	0	0	0.643	0	0	0.043
CCCGG	compfreq	1.169	1.237	0	4.642	0.257	0.538	0.395	1.917	0.051	0.576	0.918	0.746	0.825	0.196	0	0	0.36	1.033	0.391	0	0	0	0	2.474	0	0.916	0.541	1.538	1.66	0.274	0	0.568	0.868	1.1	0	0.88	10.542	0.822	0	0	0.644	0.58	0.155	0.346	0	0.407	0.634	0.298
CCCGG	totfreq	1.277	1.237	0	4.642	0.257	0.538	0.395	2.191	0.051	0.617	0.918	0.746	0.825	0.196	0	0.156	0.72	1.033	0.44	0	0	0	0	4.124	0	0.916	0.649	1.538	1.66	0.548	0	0.606	0.868	1.134	0	1.075	10.861	1.096	0	0	0.644	0.58	0.155	0.346	0.643	0.407	0.634	0.341
CCCGG	fracsimp	0.102	0	0	0	0	0	0	0.125	0	0.067	0	0	0	0	0	1	0.5	0	0.111	0	0	0	0	0.4	0	0	0.167	0	0	0.5	0	0.062	0	0.03	0	0.182	0.029	0.25	0	0	0	0	0	0	1	0	0	0.125
CCCGG	simprepe	3.194	0	0	0	0	0	0	3.5	0	3	0	0	0	0	0	3	3	0	3	0	0	0	0	3	0	0	3.5	0	0	4	0	3	0	3	0	3	3.333	3	0	0	0	0	0	0	4	0	0	4
CCCGG	comprepe	2.015	2	0	2	2	2	2	2.071	2	2	2	2	2	2	0	0	2	2	2	0	0	0	0	2	0	2	2	2.062	2	2	0	2	2	2	0	2.111	2.023	2	0	0	2	2	2	2	0	2	2	2
CCCGG	simppoly	0.213	0	0	0	0	0	0	1	0	0	0	0	0	0	0	0	0	0	1	0	0	0	0	0	0	0	0.5	0	0	0	0	0	0	0	0	0	0.222	0	0	0	0	0	0	0	0	0	0	0
CCCGG	comppoly	0.083	0	0	0	0	0	0	0.143	0	0.143	0	0	0.167	0.333	0	0	0	0	0.25	0	0	0	0	0	0	0	0.3	0.25	0	0	0	0.067	0	0.125	0	0.333	0.114	0.25	0	0	0	0	0	0.143	0	0.222	0	0.286
CCGCG	simpfreq	0.125	0	0	0	0	0	0	0	0	0	0	0	0	0.065	0	0	0	0	0	0	0	0	0	0	0	0	0	0.096	0	0	0	0.038	0	0.137	0	0	1.274	0	0	0	0	0.58	0	0	0	0	0	0.043
CCGCG	compfreq	2.91	1.546	0	17.906	0.128	0.538	0.395	0.411	0	0.411	0.306	2.611	0.962	0.261	0.811	0	2.878	0	0.147	0	0	0	9.505	16.496	0	2.749	0.162	9.23	0.553	0	0	0.758	0.868	2.096	0	0.391	19.811	1.438	0	0	0.644	11.313	0.85	0.197	0.643	0.634	0	1.023
CCGCG	totfreq	3.035	1.546	0	17.906	0.128	0.538	0.395	0.411	0	0.411	0.306	2.611	0.962	0.327	0.811	0	2.878	0	0.147	0	0	0	9.505	16.496	0	2.749	0.162	9.327	0.553	0	0	0.796	0.868	2.234	0	0.391	21.085	1.438	0	0	0.644	11.893	0.85	0.197	0.643	0.634	0	1.066
CCGCG	fracsimp	0.026	0	0	0	0	0	0	0	0	0	0	0	0	0.2	0	0	0	0	0	0	0	0	0	0	0	0	0	0.01	0	0	0	0.048	0	0.062	0	0	0.06	0	0	0	0	0.049	0	0	0	0	0	0.04
CCGCG	simprepe	3.094	0	0	0	0	0	0	0	0	0	0	0	0	3	0	0	0	0	0	0	0	0	0	0	0	0	0	4	0	0	0	3	0	3.25	0	0	3.111	0	0	0	0	3	0	0	0	0	0	3
CCGCG	comprepe	2.027	2	0	2.037	2	2	2	2	0	2	2	2	2	2	2	0	2	0	2	0	0	0	2	2	0	2	2	2.062	2	0	0	2	2	2.049	0	2	2.02	2.048	0	0	2	2.051	2.091	2	2	2	0	2
CCGCG	simppoly	0.082	0	0	0	0	0	0	0	0	0	0	0	0	0	0	0	0	0	0	0	0	0	0	0	0	0	0	0	0	0	0	0	0	0	0	0	0.139	0	0	0	0	0	0	0	0	0	0	0
CCGCG	comppoly	0.104	0.2	0	0.037	0	0	0	0.333	0	0.2	1	0	0	0.25	0	0	0	0	0	0	0	0	0	0	0	0	0.333	0.208	0	0	0	0.2	0	0.066	0	0	0.148	0.095	0	0	0	0.103	0.182	0	0	0.214	0	0.083
AAAAAC	simpfreq	0.242	0	0	0.663	0.128	0	0	0.137	0.257	0.535	0.612	0.373	0.412	0.327	0.405	0	0	0	0.195	0	0.573	0	1.358	0	0.364	0	0.379	0	0	0.548	0	0.379	0	0.309	0.327	0.391	0.106	0.068	0	0.59	0	0	0.309	0.049	0	0.407	0.317	0.384
AAAAAC	compfreq	2.145	1.855	0.282	0	1.156	1.075	1.976	1.78	2.522	5.636	1.835	0.746	2.887	3.007	2.432	2.178	0.72	3.099	3.861	0.86	3.439	0.911	10.863	0	0.728	0	1.948	0.865	2.214	5.478	1.039	4.925	1.735	4.64	2.287	5.277	2.512	3.288	1.274	4.132	1.288	1.16	2.086	2.073	1.286	3.032	0.951	4.349
AAAAAC	totfreq	2.387	1.855	0.282	0.663	1.285	1.075	1.976	1.917	2.78	6.171	2.447	1.119	3.299	3.333	2.838	2.178	0.72	3.099	4.057	0.86	4.012	0.911	12.221	0	1.091	0	2.326	0.865	2.214	6.026	1.039	5.303	1.735	4.949	2.614	5.668	2.618	3.356	1.274	4.723	1.288	1.16	2.395	2.122	1.286	3.439	1.269	4.733
AAAAAC	fracsimp	0.09	0	0	1	0.1	0	0	0.071	0.093	0.087	0.25	0.333	0.125	0.098	0.143	0	0	0	0.048	0	0.143	0	0.111	0	0.333	0	0.163	0	0	0.091	0	0.071	0	0.062	0.125	0.069	0.041	0.02	0	0.125	0	0	0.129	0.023	0	0.118	0.25	0.081
AAAAAC	simprepe	3.127	0	0	3	3	0	0	3	3.2	3	3	4	3	3.4	3	0	0	0	3	0	3	0	3	0	3	0	3	0	0	3.5	0	3	0	3	3	3	3	3	0	3	0	0	3	4	0	3.111	3	3.222
AAAAAC	comprepe	2.08	2.333	2	0	2	2	2	2.077	2.082	2.029	2.167	2	2.143	2.196	2	2.214	2	2	2.089	2	2	2	2	0	2	0	2.083	2	2.25	2.25	2	2.085	2	2.059	2	2.019	2.07	2.375	2	2.163	2.5	2.25	2	2	2	2.06	2	2.186
AAAAAC	simppoly	0.123	0	0	0	0	0	0	1	0.2	0.308	0	0	0	0	0	0	0	0	0.5	0	0	0	0	0	0	0	0.286	0	0	0	0	0.2	0	0.333	0	0	0.333	0	0	0	0	0	0	0	0	0.556	0	0.444
AAAAAC	comppoly	0.091	0	0	0	0	0	0	0.154	0.245	0.139	0.333	0	0.095	0.196	0	0	0	0	0.215	0	0.167	0	0	0	0	0	0.194	0	0	0.05	0	0.108	0	0.156	0	0.241	0.042	0.083	0	0.204	0	0	0.296	0.143	0	0.194	0	0.235
AAAAAG	simpfreq	0.472	0.309	0	0	0.257	0.269	2.371	0.548	0.309	0.247	0.918	0	0.137	0.327	0.811	0.467	0	0	1.466	0	1.72	0	0	0	0	0	0.541	0.192	0	0	0	0.871	0	0.928	0.327	0.195	0.283	0.342	0.637	1.096	1.288	0	0.386	0.247	2.573	0.588	1.269	0.256
AAAAAG	compfreq	4.723	1.237	0.564	0	1.67	7.259	9.09	3.834	5.045	7.281	6.117	2.611	3.437	3.399	8.918	3.112	1.079	2.066	10.752	2.581	18.343	1.366	10.863	4.124	6.913	0.916	5.897	1.442	3.874	3.013	2.598	10.379	2.603	10.311	4.248	4.202	4.068	3.493	8.918	6.241	9.662	0.87	4.945	4.245	18.011	4.254	6.977	5.372
AAAAAG	totfreq	5.196	1.546	0.564	0	1.927	7.528	11.462	4.382	5.353	7.528	7.035	2.611	3.574	3.726	9.729	3.579	1.079	2.066	12.219	2.581	20.062	1.366	10.863	4.124	6.913	0.916	6.438	1.635	3.874	3.013	2.598	11.251	2.603	11.239	4.575	4.398	4.351	3.835	9.555	7.337	10.951	0.87	5.332	4.492	20.584	4.842	8.246	5.628
AAAAAG	fracsimp	0.083	0.2	0	0	0.133	0.036	0.207	0.125	0.058	0.033	0.13	0	0.038	0.088	0.083	0.13	0	0	0.12	0	0.086	0	0	0	0	0	0.084	0.118	0	0	0	0.077	0	0.083	0.071	0.044	0.065	0.089	0.067	0.149	0.118	0	0.072	0.055	0.125	0.121	0.154	0.045
AAAAAG	simprepe	3.171	3	0	0	3	4	3.5	3.75	3	3	3.333	0	3	3	3	3	0	0	3.2	0	4	0	0	0	0	0	3.2	3	0	0	0	3.174	0	3.259	3	3.5	3	3.2	3	3	3	0	3	3	3	3.154	3	3
AAAAAG	comprepe	2.101	2	2	0	2.077	2.074	2.304	2.036	2.122	2.017	2.45	2	2.24	2.038	2.045	2	2.333	2	2.141	2.167	2.219	2	2	2	2	2	2.073	2.2	2.143	2.182	2.2	2.113	2.333	2.1	2.077	2.14	2.07	2.118	2	2.216	2.3	2	2.047	2.047	2.214	2.074	2.136	2.079
AAAAAG	simppoly	0.157	0	0	0	0	0	0	0	0.333	0.167	0.333	0	0	0.2	0	0	0	0	0.467	0	0	0	0	0	0	0	0.1	0	0	0	0	0.217	0	0.148	1	0.5	0.125	0.2	1	0.154	0	0	0	0.2	0.25	0.077	0	0
AAAAAG	comppoly	0.117	0.5	0.5	0	0	0.037	0.043	0.214	0.214	0.169	0	0	0.04	0.212	0	0.05	0.333	0	0.236	0	0.094	0	0.125	0	0	0	0.202	0	0.143	0.091	0	0.135	0	0.21	0.077	0.302	0.113	0.294	0	0.176	0	0.333	0.359	0.093	0.179	0.096	0.136	0.19
AAAAAT	simpfreq	0.481	0.309	0	0	0.128	0.807	0.395	0.274	0.566	0.37	0	0.373	0.137	0.065	1.216	0.467	0	0	1.515	0.86	0.573	0	0	0	0	0	0.379	0	0.553	0.822	1.039	1.136	0	1.065	0.327	0.391	0.177	0.479	0	0.253	0.644	0	0.695	1.037	0.643	0.588	0.951	0.682
AAAAAT	compfreq	2.937	2.474	0	0	2.441	5.646	1.581	2.465	2.213	4.443	4.588	0.373	2.2	2.092	3.243	2.645	0.36	1.033	8.162	0.86	2.866	1.821	6.79	0	0.364	0	3.733	0.577	1.107	4.93	2.078	7.69	4.338	7.424	2.287	3.518	2.795	4.246	2.548	4.554	4.187	0.58	2.782	3.356	9.005	3.892	3.806	5.116
AAAAAT	totfreq	3.418	2.783	0	0	2.569	6.453	1.976	2.739	2.78	4.813	4.588	0.746	2.337	2.157	4.459	3.112	0.36	1.033	9.677	1.721	3.439	1.821	6.79	0	0.364	0	4.112	0.577	1.66	5.752	3.118	8.826	4.338	8.489	2.614	3.909	2.972	4.726	2.548	4.807	4.831	0.58	3.477	4.393	9.649	4.48	4.757	5.798
AAAAAT	fracsimp	0.149	0.111	0	0	0.05	0.125	0.2	0.1	0.204	0.077	0	0.5	0.059	0.03	0.273	0.15	0	0	0.157	0.5	0.167	0	0	0	0	0	0.092	0	0.333	0.143	0.333	0.129	0	0.126	0.125	0.1	0.06	0.101	0	0.053	0.133	0	0.2	0.236	0.067	0.131	0.2	0.118
AAAAAT	simprepe	3.159	3	0	0	3	3.667	3	3.5	3	3.111	0	3	4	3	3.667	4	0	0	3.194	3	3	0	0	0	0	0	3	0	3	3.333	3	3.033	0	3.129	3	3	3	3	0	3.667	3	0	3	3.048	3	3.154	3.333	3.188
AAAAAT	comprepe	2.105	2	0	0	2.263	2.238	2	2.111	2.209	2.019	2.4	2	2	2	2	2.118	2	2	2.084	2	2	2.5	2	0	2	0	2.058	2	2	2.222	2	2.103	2	2.167	2.143	2.056	2.038	2.274	2.5	2.13	2.231	2	2.056	2.074	2.286	2.07	2.167	2.075
AAAAAT	simppoly	0.088	0	0	0	0	0.333	0	0	0.182	0.111	0	0	0	0	0	0	0	0	0.258	0	0	0	0	0	0	0	0.143	0	0	0.333	0	0.133	0	0.097	0	0.25	0	0.429	0	0.333	0	0	0.444	0.238	0	0.154	0	0.062
AAAAAT	comppoly	0.101	0.125	0	0	0.105	0	0	0.056	0.14	0.074	0	0	0.062	0.25	0	0.235	0	0	0.204	0	0	0	0	0	0	0	0.101	0	0	0.222	0	0.177	0	0.102	0	0.278	0.025	0.097	0.25	0.167	0.077	0	0.167	0.103	0.143	0.14	0.083	0.167
AAAACC	simpfreq	0.106	0	0	0	0	0	0	0.137	0.257	0.206	0.612	0	0	0	0	0	0	0	0.244	0	0	0	0	0	0.364	0	0	0.096	0	0	0	0.379	0	0.103	0.327	0.293	0.071	0.342	0	0.253	0	0.29	0.232	0.049	0	0.091	0	0.256
AAAACC	compfreq	1.124	1.237	0.564	0	0.642	0.538	0.79	1.095	1.905	3.702	0.306	0.746	1.512	2.222	1.621	1.245	0.72	0	1.564	0.86	1.146	0.455	1.358	0	1.455	0	1.244	0.385	0	2.465	0.52	2.197	0.868	1.581	3.595	2.736	1.45	1.301	3.185	2.361	0.644	0.58	1.7	1.135	0.643	2.127	1.586	2.686
AAAACC	totfreq	1.23	1.237	0.564	0	0.642	0.538	0.79	1.232	2.162	3.908	0.918	0.746	1.512	2.222	1.621	1.245	0.72	0	1.808	0.86	1.146	0.455	1.358	0	1.819	0	1.244	0.481	0	2.465	0.52	2.576	0.868	1.684	3.921	3.03	1.521	1.644	3.185	2.614	0.644	0.87	1.932	1.185	0.643	2.218	1.586	2.942
AAAACC	fracsimp	0.092	0	0	0	0	0	0	0.111	0.119	0.053	0.667	0	0	0	0	0	0	0	0.135	0	0	0	0	0	0.2	0	0	0.2	0	0	0	0.147	0	0.061	0.083	0.097	0.047	0.208	0	0.097	0	0.333	0.12	0.042	0	0.041	0	0.087
AAAACC	simprepe	3.261	0	0	0	0	0	0	3	3.6	3.2	3	0	0	0	0	0	0	0	3.4	0	0	0	0	0	3	0	0	4	0	0	0	3.2	0	4	3	3	3	3.6	0	3.333	0	3	3.333	3	0	3.5	0	3.5
AAAACC	comprepe	2.083	2	2	0	2.4	2	2	2.75	2.324	2.011	2	2	2	2.029	2	2.5	2	0	2.062	2	2	2	2	0	2	0	2.13	2	0	2	2	2.052	2	2.043	2	2.179	2.024	2.105	2	2.286	2	2.5	2	2.13	2	2.043	2	2.048
AAAACC	simppoly	0.148	0	0	0	0	0	0	0	0.4	0	0.5	0	0	0	0	0	0	0	0	0	0	0	0	0	0	0	0	0	0	0	0	0	0	0.333	0	0	0	0.2	0	0.333	0	0	0	0	0	0	0	0.167
AAAACC	comppoly	0.106	0	0	0	0.2	0	0	0.125	0.324	0.2	0	0	0.091	0.235	0	0	0	0	0.344	0	0	0	0	0	0	0	0.087	0	0	0.333	1	0.086	0	0.217	0	0.071	0.073	0.105	0	0.286	0	0	0.409	0.217	0	0.043	0	0.286
AAAACG	simpfreq	0.026	0	0	0	0	0	0	0	0.103	0	0	0	0	0	0	0	0	0	0.098	0	0	0	0	0	0	0	0	0	0	0	0	0.114	0	0.034	0.327	0	0.035	0	0	0	0	0	0	0	0	0.091	0	0.043
AAAACG	compfreq	0.313	0	0	0	0.128	0	0	0.137	0.257	1.111	0	0	0.412	0.654	0.811	0.467	0	3.099	0.293	0	0	0.455	0	0	0.728	0	0.433	0.288	0.553	0.822	1.039	0.379	0	0.309	0	0.391	0.177	0.342	0	0.59	0	0.29	0.386	0.494	0	0.588	0.951	0.725
AAAACG	totfreq	0.339	0	0	0	0.128	0	0	0.137	0.36	1.111	0	0	0.412	0.654	0.811	0.467	0	3.099	0.391	0	0	0.455	0	0	0.728	0	0.433	0.288	0.553	0.822	1.039	0.492	0	0.344	0.327	0.391	0.212	0.342	0	0.59	0	0.29	0.386	0.494	0	0.679	0.951	0.767
AAAACG	fracsimp	0.089	0	0	0	0	0	0	0	0.286	0	0	0	0	0	0	0	0	0	0.25	0	0	0	0	0	0	0	0	0	0	0	0	0.231	0	0.1	1	0	0.167	0	0	0	0	0	0	0	0	0.133	0	0.056
AAAACG	simprepe	3.077	0	0	0	0	0	0	0	4	0	0	0	0	0	0	0	0	0	3	0	0	0	0	0	0	0	0	0	0	0	0	3	0	3	3	0	3	0	0	0	0	0	0	0	0	3	0	3
AAAACG	comprepe	2.095	0	0	0	2	0	0	2	2	2	0	0	2	2	2	2	0	2.667	2	0	0	2	0	0	2	0	2	2	2	2	2	2.2	0	2	0	2.25	2	2	0	2	0	2	2	2.1	0	2	2	2.235
AAAACG	simppoly	0.256	0	0	0	0	0	0	0	0.5	0	0	0	0	0	0	0	0	0	0.5	0	0	0	0	0	0	0	0	0	0	0	0	0.333	0	1	0	0	0	0	0	0	0	0	0	0	0	0.5	0	0
AAAACG	comppoly	0.128	0	0	0	0	0	0	0	0	0.185	0	0	0	0.2	0	0	0	0	0.167	0	0	1	0	0	0	0	0	0	0	0.333	0	0	0	0	0	0.5	0	0	0	0	0	0	0.4	0.2	0	0	0	0.176
AAAACT	simpfreq	0.021	0	0	0	0	0	0	0	0	0	0	0	0.137	0	0	0	0	0	0	0	0	0	0	0	0	0	0	0	0	0	0	0.076	0	0	0	0.098	0.071	0	0	0.084	0.322	0	0	0.049	0	0	0	0
AAAACT	compfreq	0.489	0	0	0	0.385	0	1.186	0.685	0.927	0.864	0.306	0	0.55	0.261	0.405	0.156	0	0	0.44	0.43	0.573	0	0	0	0.728	0	0.92	0.385	1.107	2.191	1.039	0.985	0	1.065	0.654	0.684	0.495	0.342	0	0.675	0	0.29	0.618	0.346	1.286	0.543	0.634	0.469
AAAACT	totfreq	0.51	0	0	0	0.385	0	1.186	0.685	0.927	0.864	0.306	0	0.687	0.261	0.405	0.156	0	0	0.44	0.43	0.573	0	0	0	0.728	0	0.92	0.385	1.107	2.191	1.039	1.061	0	1.065	0.654	0.782	0.566	0.342	0	0.759	0.322	0.29	0.618	0.395	1.286	0.543	0.634	0.469
AAAACT	fracsimp	0.061	0	0	0	0	0	0	0	0	0	0	0	0.2	0	0	0	0	0	0	0	0	0	0	0	0	0	0	0	0	0	0	0.071	0	0	0	0.125	0.125	0	0	0.111	1	0	0	0.125	0	0	0	0
AAAACT	simprepe	3.154	0	0	0	0	0	0	0	0	0	0	0	3	0	0	0	0	0	0	0	0	0	0	0	0	0	0	0	0	0	0	3	0	0	0	3	3	0	0	4	3	0	0	3	0	0	0	0
AAAACT	comprepe	2.007	0	0	0	2	0	2	2	2.333	2.048	2	0	2	2	2	2	0	0	2	2	2	0	0	0	2	0	2	2	2	2	2	2	0	2	2	2	2	2	0	2	0	2	2	2	2	2	2	2
AAAACT	simppoly	0	0	0	0	0	0	0	0	0	0	0	0	0	0	0	0	0	0	0	0	0	0	0	0	0	0	0	0	0	0	0	0	0	0	0	0	0	0	0	0	0	0	0	0	0	0	0	0
AAAACT	comppoly	0.147	0	0	0	0	0	0.333	0.2	0.222	0.095	0	0	0	0	0	1	0	0	0.111	0	0	0	0	0	0	0	0.118	0	0	0	0	0.038	0	0.258	0	0	0.143	0.2	0	0.125	0	0	0.375	0.143	0	0.083	0	0
AAAAGC	simpfreq	0.052	0	0	0	0.257	0.269	0.395	0	0	0	0	0	0	0.131	0	0	0	0	0.147	0	0	0	0	0	0	0	0.054	0	0	1.37	0.52	0.038	0	0.069	0	0	0.071	0	0	0.084	0	0	0	0	0	0.136	0	0
AAAAGC	compfreq	0.866	0.618	0.564	0.663	1.156	0	1.186	0.411	1.132	1.563	1.223	0	0.687	0.98	3.243	1.4	0.36	0	1.271	1.291	0.573	0.911	0	0	0	2.749	1.407	0.385	0	0.548	1.039	1.25	1.735	1.375	0.654	0.489	0.672	0.822	1.274	1.602	0.966	0.58	1.005	0.79	0.643	1.629	2.22	0.554
AAAAGC	totfreq	0.917	0.618	0.564	0.663	1.413	0.269	1.581	0.411	1.132	1.563	1.223	0	0.687	1.111	3.243	1.4	0.36	0	1.417	1.291	0.573	0.911	0	0	0	2.749	1.461	0.385	0	1.917	1.559	1.288	1.735	1.443	0.654	0.489	0.743	0.822	1.274	1.687	0.966	0.58	1.005	0.79	0.643	1.765	2.22	0.554
AAAAGC	fracsimp	0.056	0	0	0	0.182	1	0.25	0	0	0	0	0	0	0.118	0	0	0	0	0.103	0	0	0	0	0	0	0	0.037	0	0	0.714	0.333	0.029	0	0.048	0	0	0.095	0	0	0.05	0	0	0	0	0	0.077	0	0
AAAAGC	simprepe	3.191	0	0	0	3	3	3	0	0	0	0	0	0	3	0	0	0	0	3	0	0	0	0	0	0	0	3	0	0	3.4	3	3	0	3	0	0	4	0	0	3	0	0	0	0	0	3	0	0
AAAAGC	comprepe	2.022	2	2	2	2	0	2	2	2.273	2.026	2	0	2.2	2	2	2	2	0	2.154	2	2	2	0	0	0	2	2	2	0	2	2	2	2	2.025	2	2	2	2	2	2	2	2	2	2	2	2.028	2	2
AAAAGC	simppoly	0.274	0	0	0	0	0	0	0	0	0	0	0	0	0	0	0	0	0	0.667	0	0	0	0	0	0	0	1	0	0	0.8	1	0	0	0.5	0	0	0.5	0	0	0	0	0	0	0	0	0.333	0	0
AAAAGC	comppoly	0.141	0	0.5	0	0.222	0	0	0	0.273	0.184	0.25	0	0.2	0.133	0	0	0	0	0.308	0	0	0	0	0	0	0	0.115	0	0	0	0	0.182	0	0.125	0	0.2	0.263	0.083	0	0.158	0	0	0.231	0.25	1	0.167	0.143	0.077
AAAAGG	simpfreq	0.102	0.309	0	0.663	0	0	0	0.274	0.103	0.041	0	0	0.137	0.065	0	0.156	0	0	0.147	0	0	0	0	0	0.364	0.916	0.054	0	0	0	0	0.303	0.868	0.172	0	0.293	0.106	0.137	0	0.084	0	0	0.077	0	0	0.181	0	0.213
AAAAGG	compfreq	1.685	1.237	0.282	0	1.67	1.344	3.557	1.095	1.081	2.838	1.223	0	1.65	1.111	3.648	1.712	0.36	0	2.199	0.43	2.866	1.366	4.074	0	1.819	3.665	1.785	0.673	1.66	0.822	0	3.371	1.735	3.368	2.614	1.27	1.875	0.822	0.637	2.024	3.543	0	2.395	2.024	1.286	2.263	2.537	2.643
AAAAGG	totfreq	1.787	1.546	0.282	0.663	1.67	1.344	3.557	1.369	1.184	2.88	1.223	0	1.787	1.176	3.648	1.867	0.36	0	2.346	0.43	2.866	1.366	4.074	0	2.183	4.581	1.839	0.673	1.66	0.822	0	3.674	2.603	3.54	2.614	1.564	1.981	0.959	0.637	2.108	3.543	0	2.473	2.024	1.286	2.444	2.537	2.857
AAAAGG	fracsimp	0.059	0.2	0	1	0	0	0	0.2	0.087	0.014	0	0	0.077	0.056	0	0.083	0	0	0.062	0	0	0	0	0	0.167	0.2	0.029	0	0	0	0	0.082	0.333	0.049	0	0.188	0.054	0.143	0	0.04	0	0	0.031	0	0	0.074	0	0.075
AAAAGG	simprepe	3.135	3	0	3	0	0	0	3	3	3	0	0	3	3	0	3	0	0	3.333	0	0	0	0	0	3	3	3	0	0	0	0	3	3	3.2	0	3	4.333	3	0	3	0	0	4	0	0	3	0	3
AAAAGG	comprepe	2.047	2	2	0	2.231	2	2	2	2	2	2.25	0	2.083	2.176	2	2.182	2	0	2	2	2	2	2	0	2	2	2	2	2.333	2	0	2.034	2	2.041	2.125	2.077	2.019	2.25	2	2.25	2.364	0	2.032	2.073	2	2.08	2	2.081
AAAAGG	simppoly	0.28	0	0	0	0	0	0	0.5	1	1	0	0	0	0	0	0	0	0	0.333	0	0	0	0	0	1	0	0	0	0	0	0	0.375	0	0.4	0	0	0.333	0	0	1	0	0	0	0	0	0.25	0	0.2
AAAAGG	comppoly	0.121	0.25	0	0	0.154	0	0.222	0.125	0.048	0.145	0	0	0	0.176	0.111	0.182	0	0	0.311	0	0.2	0	0	0	0	0	0.273	0.286	0	0	0	0.146	0	0.184	0	0.154	0.094	0.167	0	0.292	0.091	0	0.419	0.171	0	0.18	0.125	0.242
AAAAGT	simpfreq	0.014	0	0	0	0	0	0	0	0	0.041	0	0	0	0	0	0	0	0	0	0	0.573	0	0	0	0	0	0	0	0	0	0	0.038	0	0	0	0	0	0	0	0.084	0	0	0	0	0	0	0	0
AAAAGT	compfreq	0.356	0.309	0	0.663	0.385	0.269	0.395	0.411	0.154	0.576	0	0.746	0.55	0.784	0	0.778	0	0	0.684	0.43	0.573	0	0	0	1.091	0	0.433	0.288	0.553	0.548	1.559	1.136	0	0.447	0.327	0.684	0.283	0.068	0	1.012	0	0	0.695	0.543	0.643	0.362	0.317	0.554
AAAAGT	totfreq	0.37	0.309	0	0.663	0.385	0.269	0.395	0.411	0.154	0.617	0	0.746	0.55	0.784	0	0.778	0	0	0.684	0.43	1.146	0	0	0	1.091	0	0.433	0.288	0.553	0.548	1.559	1.174	0	0.447	0.327	0.684	0.283	0.068	0	1.096	0	0	0.695	0.543	0.643	0.362	0.317	0.554
AAAAGT	fracsimp	0.017	0	0	0	0	0	0	0	0	0.067	0	0	0	0	0	0	0	0	0	0	0.5	0	0	0	0	0	0	0	0	0	0	0.032	0	0	0	0	0	0	0	0.077	0	0	0	0	0	0	0	0
AAAAGT	simprepe	3.2	0	0	0	0	0	0	0	0	3	0	0	0	0	0	0	0	0	0	0	3	0	0	0	0	0	0	0	0	0	0	3	0	0	0	0	0	0	0	4	0	0	0	0	0	0	0	0
AAAAGT	comprepe	2.025	2	0	2	2	2	2	2	2	2	0	2	2	2	0	2	0	0	2	2	3	0	0	0	2	0	2	2	2	2	2	2	0	2	2	2	2.125	2	0	2.25	0	0	2	2	2	2	2	2
AAAAGT	simppoly	0.2	0	0	0	0	0	0	0	0	0	0	0	0	0	0	0	0	0	0	0	0	0	0	0	0	0	0	0	0	0	0	1	0	0	0	0	0	0	0	0	0	0	0	0	0	0	0	0
AAAAGT	comppoly	0.147	0	0	0	0	0	0	0	0.333	0.286	0	0	0	0.25	0	0.2	0	0	0.357	0	1	0	0	0	0	0	0	0	0	0	0.333	0.1	0	0.231	0	0.143	0.25	0	0	0.167	0	0	0.333	0.273	0	0.125	1	0.308
AAAATC	simpfreq	0.146	0	0	0	0.128	0	0	0.548	0.566	0.206	0	0	0.687	0.065	0	0.156	0	1.033	0.391	0	0.573	0	0	0	0	0	0.379	0.096	0	0.548	0	0.114	0	0.172	0	0.098	0	0.068	0	0.253	0	0	0.309	0.099	0	0	0	0.767
AAAATC	compfreq	1.229	2.164	0.564	1.326	2.055	0.807	0.395	1.78	2.162	2.18	0.612	0.373	2.75	1.83	0.405	2.023	0.36	1.033	1.857	0.43	1.146	0.455	0	0.825	1.091	0.916	3.787	0.673	1.107	1.643	1.559	2.69	0.868	1.65	0.654	1.564	0.708	1.438	0	2.867	0.966	0.29	2.164	1.728	3.859	1.131	2.22	3.155
AAAATC	totfreq	1.375	2.164	0.564	1.326	2.184	0.807	0.395	2.328	2.728	2.386	0.612	0.373	3.437	1.895	0.405	2.178	0.36	2.066	2.248	0.43	1.72	0.455	0	0.825	1.091	0.916	4.166	0.769	1.107	2.191	1.559	2.803	0.868	1.822	0.654	1.661	0.708	1.507	0	3.12	0.966	0.29	2.473	1.826	3.859	1.131	2.22	3.922
AAAATC	fracsimp	0.075	0	0	0	0.059	0	0	0.235	0.208	0.086	0	0	0.2	0.034	0	0.071	0	0.5	0.174	0	0.333	0	0	0	0	0	0.091	0.125	0	0.25	0	0.041	0	0.094	0	0.059	0	0.045	0	0.081	0	0	0.125	0.054	0	0	0	0.196
AAAATC	simprepe	3.408	0	0	0	4	0	0	3.75	3.364	3	0	0	4.6	5	0	3	0	3	3.25	0	3	0	0	0	0	0	3.143	3	0	3.5	0	3.333	0	3.4	0	3	0	4	0	3	0	0	3.5	3	0	0	0	3.333
AAAATC	comprepe	2.094	2.143	2	2	2.062	2	2	2.231	2.071	2	2	2	2.45	2.036	2	2	2	2	2.026	2	2	2	0	2	2.333	2	2.043	2	2	2	2	2	3	2.104	2.5	2.125	2	2.048	0	2.059	2	2	2.036	2	2	2.08	2	2.122
AAAATC	simppoly	0.122	0	0	0	0	0	0	0	0.091	0	0	0	0	0	0	0	0	0	0.375	0	0	0	0	0	0	0	0.143	1	0	0	0	0	0	0.4	0	0	0	0	0	0.333	0	0	0.25	0.5	0	0	0	0.278
AAAATC	comppoly	0.117	0.143	0	0	0	0	0	0.154	0.143	0.132	0	0	0.05	0.214	0	0.077	0	0	0.211	0	0	0	0	0	0	0	0.171	0	0	0.167	0	0.085	0	0.292	0	0.125	0.2	0.143	0	0.235	0	0	0.25	0.171	0.167	0.08	0.143	0.284
AAAATG	simpfreq	0.048	0	0	0	0	0	0	0	0	0	0	0	0	0	0	0.156	0	0	0.049	0	0	0	0	0	0	0	0.108	0	0	0	0	0.114	0	0	0.327	0	0	0.137	0.637	0.337	0	0.29	0	0.099	0	0.045	0	0.384
AAAATG	compfreq	1.18	1.855	0.282	0	1.285	0.807	0.79	0.548	1.493	1.399	0.306	1.492	0.962	0.588	1.216	1.089	0.36	1.033	2.932	1.291	1.146	0	0	1.65	2.547	0	1.785	0.192	0.553	1.37	1.559	3.826	0.868	2.337	1.961	1.466	0.92	1.233	0.637	2.108	0.644	1.74	2.395	1.333	2.573	1.674	0	3.795
AAAATG	totfreq	1.227	1.855	0.282	0	1.285	0.807	0.79	0.548	1.493	1.399	0.306	1.492	0.962	0.588	1.216	1.245	0.36	1.033	2.981	1.291	1.146	0	0	1.65	2.547	0	1.894	0.192	0.553	1.37	1.559	3.94	0.868	2.337	2.287	1.466	0.92	1.37	1.274	2.446	0.644	2.031	2.395	1.431	2.573	1.72	0	4.178
AAAATG	fracsimp	0.03	0	0	0	0	0	0	0	0	0	0	0	0	0	0	0.125	0	0	0.016	0	0	0	0	0	0	0	0.057	0	0	0	0	0.029	0	0	0.143	0	0	0.1	0.5	0.138	0	0.143	0	0.069	0	0.026	0	0.092
AAAATG	simprepe	3.121	0	0	0	0	0	0	0	0	0	0	0	0	0	0	3	0	0	3	0	0	0	0	0	0	0	3	0	0	0	0	3.333	0	0	3	0	0	3	3	3.25	0	3	0	3	0	3	0	3
AAAATG	comprepe	2.051	2	2	0	2	2	2	2	2.172	2	2	2	2.286	2.111	2	2	2	2	2.1	2	2	0	0	2	2	0	2.091	2	2	2	2	2.03	4	2.132	2.167	2	2	2	2	2.2	2	2	2.032	2.111	2	2	0	2.067
AAAATG	simppoly	0.187	0	0	0	0	0	0	0	0	0	0	0	0	0	0	0	0	0	0	0	0	0	0	0	0	0	0	0	0	0	0	0.333	0	0	0	0	0	0	1	0.5	0	0	0	0	0	0	0	0.333
AAAATG	comppoly	0.079	0	0	0	0	0	0	0	0.207	0.059	0	0.25	0	0	0	0	0	0	0.25	0	0	0	0	0	0	0	0.212	0	0	0.2	0	0.149	0	0.147	0	0.067	0.154	0.278	0	0.12	0	0	0.161	0.074	0	0.216	0	0.27
AAAATT	simpfreq	0.057	0	0	0	0	0.269	0	0.137	0	0.123	0	0	0	0	0	0	0	0	0.195	0	0	0	0	0	0	0	0.054	0	0	0	0	0.114	0	0.137	0.327	0.195	0.035	0.068	0.637	0.169	0	0	0.077	0.099	0	0.091	0	0.128
AAAATT	compfreq	1.225	1.237	0.282	0	0.257	2.42	2.371	1.095	1.338	2.674	0.918	0	0.687	0.915	0.405	1.245	0.36	1.033	4.252	0.86	1.146	1.821	2.716	0	0.364	0	2.11	0.288	0.553	1.37	1.559	4.47	1.735	2.543	0.98	2.345	0.92	1.233	1.274	2.699	1.288	0	2.782	1.53	2.573	1.312	1.269	2.174
AAAATT	totfreq	1.282	1.237	0.282	0	0.257	2.689	2.371	1.232	1.338	2.797	0.918	0	0.687	0.915	0.405	1.245	0.36	1.033	4.448	0.86	1.146	1.821	2.716	0	0.364	0	2.164	0.288	0.553	1.37	1.559	4.584	1.735	2.681	1.307	2.541	0.955	1.301	1.911	2.867	1.288	0	2.859	1.629	2.573	1.403	1.269	2.302
AAAATT	fracsimp	0.053	0	0	0	0	0.1	0	0.111	0	0.044	0	0	0	0	0	0	0	0	0.044	0	0	0	0	0	0	0	0.025	0	0	0	0	0.025	0	0.051	0.25	0.077	0.037	0.053	0.333	0.059	0	0	0.027	0.061	0	0.065	0	0.056
AAAATT	simprepe	3.112	0	0	0	0	3	0	3	0	3	0	0	0	0	0	0	0	0	3	0	0	0	0	0	0	0	3	0	0	0	0	3	0	3.25	3	3.5	3	3	3	3	0	0	5	3	0	3	0	3
AAAATT	comprepe	2.036	2	2	0	2	2.111	2	2	2.308	2	2.333	0	2	2	2	2	2	2	2	2	2	2	2	0	2	0	2.154	2	2	2	2.333	2.042	2	2.027	2	2.083	2	2.111	2	2	2.25	0	2	2.129	2	2.138	2	2.02
AAAATT	simppoly	0.11	0	0	0	0	0	0	0	0	0	0	0	0	0	0	0	0	0	0.25	0	0	0	0	0	0	0	0	0	0	0	0	0	0	0.25	0	0.5	0	0	0	0	0	0	0	0	0	0.5	0	0
AAAATT	comppoly	0.093	0	0	0	0	0.222	0	0	0.192	0.077	0	0	0.2	0.214	0	0	0	0	0.218	0	0	0	0	0	0	0	0.154	0.333	0	0	0	0.144	0	0.135	0	0.375	0.192	0.111	0	0.188	0	0	0.361	0.065	0	0.241	0	0.294
AAACAC	simpfreq	0.033	0	0	0	0	0	0	0	0.103	0	0	0	0.137	0	0	0	0	0	0.049	0	0	0	0	0	0	0	0	0	0	0.274	0	0.076	0	0	0	0.391	0.035	0	0	0.253	0	0	0.155	0	0	0.045	0	0.298
AAACAC	compfreq	1.023	1.237	1.127	0	0.514	0.807	0	0.959	1.132	2.098	1.529	0	0.687	2.157	1.216	0.934	0.36	0	1.417	0	1.72	0.911	6.79	0	0.728	0	0.433	0.192	0.553	2.191	0	2.424	0	1.031	0.654	2.541	1.132	0.685	0.637	2.193	1.288	0.87	1.777	0.839	0.643	0.996	0.317	2.302
AAACAC	totfreq	1.056	1.237	1.127	0	0.514	0.807	0	0.959	1.235	2.098	1.529	0	0.825	2.157	1.216	0.934	0.36	0	1.466	0	1.72	0.911	6.79	0	0.728	0	0.433	0.192	0.553	2.465	0	2.5	0	1.031	0.654	2.932	1.167	0.685	0.637	2.446	1.288	0.87	1.932	0.839	0.643	1.041	0.317	2.601
AAACAC	fracsimp	0.025	0	0	0	0	0	0	0	0.083	0	0	0	0.167	0	0	0	0	0	0.033	0	0	0	0	0	0	0	0	0	0	0.111	0	0.03	0	0	0	0.133	0.03	0	0	0.103	0	0	0.08	0	0	0.043	0	0.115
AAACAC	simprepe	3.271	0	0	0	0	0	0	0	3	0	0	0	3	0	0	0	0	0	4	0	0	0	0	0	0	0	0	0	0	3	0	3	0	0	0	3	3	0	0	3	0	0	3.5	0	0	3	0	3.571
AAACAC	comprepe	2.09	2	2.5	0	2	2	0	2.286	2.545	2.118	2	0	2.2	2.061	2	2	2	0	2.034	0	2.333	2	2	0	2	0	2.125	2	2	2.625	0	2.078	0	2.033	2	2.115	2.156	2.2	2	2.154	2	2	2.217	2.059	2	2.182	2	2.148
AAACAC	simppoly	0.276	0	0	0	0	0	0	0	0.5	0	0	0	0	0	0	0	0	0	1	0	0	0	0	0	0	0	0	0	0	0	0	0	0	0	0	0.5	1	0	0	0	0	0	0.5	0	0	0	0	0.143
AAACAC	comppoly	0.135	0.25	0	0	0	0	0	0.143	0.227	0.176	0	0	0	0.242	0	0.167	0	0	0.31	0	0	0.5	0	0	0	0	0	0	0	0.125	0	0.156	0	0.233	0	0.192	0.25	0.2	0	0.154	0	0	0.304	0.176	0	0.364	0	0.204
AAACAG	simpfreq	0.089	0.309	0	0	0	0	0	0.137	0.206	0	0	0	0	0.131	0	0	0	1.033	0	0	0	0.455	0	0	0	0	0.108	0	0	0	0	0.152	0	0.034	0	0	0.071	0	0	0.169	0	0	0.232	0	0	0	0	0.085
AAACAG	compfreq	0.706	0	0	0	0.257	0.538	0.79	0.274	1.338	1.44	0.306	0.373	0.825	0.719	0.405	0.622	0	0	1.417	0.43	0	0.455	0	0.825	1.819	0	0.974	0.288	0.553	1.37	0.52	1.629	2.603	0.997	0.98	0.489	0.389	0.685	1.911	1.349	0	0	2.318	0.444	0.643	1.448	0.951	1.236
AAACAG	totfreq	0.795	0.309	0	0	0.257	0.538	0.79	0.411	1.544	1.44	0.306	0.373	0.825	0.85	0.405	0.622	0	1.033	1.417	0.43	0	0.911	0	0.825	1.819	0	1.082	0.288	0.553	1.37	0.52	1.78	2.603	1.031	0.98	0.489	0.46	0.685	1.911	1.518	0	0	2.55	0.444	0.643	1.448	0.951	1.322
AAACAG	fracsimp	0.111	1	0	0	0	0	0	0.333	0.133	0	0	0	0	0.154	0	0	0	1	0	0	0	0.5	0	0	0	0	0.1	0	0	0	0	0.085	0	0.033	0	0	0.154	0	0	0.111	0	0	0.091	0	0	0	0	0.065
AAACAG	simprepe	3.359	3	0	0	0	0	0	4	3	0	0	0	0	3	0	0	0	4	0	0	0	3	0	0	0	0	3.5	0	0	0	0	3.25	0	3	0	0	3.5	0	0	4.5	0	0	3	0	0	0	0	3
AAACAG	comprepe	2.027	0	0	0	2	2	2	2	2.115	2.029	2	2	2	2	2	2	0	0	2.069	2	0	2	0	2	2.2	0	2.056	2	2	2.4	2	2.093	2.333	2	2	2	2.182	2	2	2.062	0	0	2	2	2	2	2	2.034
AAACAG	simppoly	0.173	0	0	0	0	0	0	0	0	0	0	0	0	0.5	0	0	0	0	0	0	0	0	0	0	0	0	0	0	0	0	0	0.25	0	0	0	0	0.5	0	0	0.5	0	0	0.667	0	0	0	0	0.5
AAACAG	comppoly	0.082	0	0	0	0	0	0	0.5	0.308	0.2	0	0	0	0.182	0	0	0	0	0.414	0	0	0	0	0	0	0	0.111	0	0	0	0	0.116	0	0.241	0	0.4	0.273	0.2	0	0.125	0	0	0.233	0.111	0	0.062	0	0.138
AAACAT	simpfreq	0.031	0	0	0	0	0	0	0	0	0	0	0	0	0.065	0.405	0.156	0	0	0	0	0	0	0	0	0	0	0.054	0	0	0.274	0	0.038	0	0.034	0	0.098	0	0	0	0.169	0	0	0	0	0	0.045	0	0.256
AAACAT	compfreq	0.447	0.309	0	0.663	0.899	0.269	0	0.274	0.206	1.07	0.306	0	0.412	0.523	0	0.311	0.72	1.033	0.733	0	0.573	0	1.358	0	0	0	0.433	0.192	0	2.191	1.039	0.606	0	0.584	0.654	1.466	0.283	0.616	0	2.361	0.322	0	0.309	0.691	0	0.634	0.317	1.407
AAACAT	totfreq	0.478	0.309	0	0.663	0.899	0.269	0	0.274	0.206	1.07	0.306	0	0.412	0.588	0.405	0.467	0.72	1.033	0.733	0	0.573	0	1.358	0	0	0	0.487	0.192	0	2.465	1.039	0.644	0	0.619	0.654	1.564	0.283	0.616	0	2.53	0.322	0	0.309	0.691	0	0.679	0.317	1.663
AAACAT	fracsimp	0.056	0	0	0	0	0	0	0	0	0	0	0	0	0.111	1	0.333	0	0	0	0	0	0	0	0	0	0	0.111	0	0	0.111	0	0.059	0	0.056	0	0.062	0	0	0	0.067	0	0	0	0	0	0.067	0	0.154
AAACAT	simprepe	3.229	0	0	0	0	0	0	0	0	0	0	0	0	3	3	3	0	0	0	0	0	0	0	0	0	0	4	0	0	3	0	3	0	3	0	3	0	0	0	3.5	0	0	0	0	0	3	0	3.167
AAACAT	comprepe	2.08	2	0	2	2	2	0	2	2.25	2	2	0	2	2	0	2	2	2	2	0	2	0	2	0	0	0	2	2	0	2	2	2	0	2	2	2.133	2	2.111	0	2.107	2	0	2	2	0	2	2	2.121
AAACAT	simppoly	0.156	0	0	0	0	0	0	0	0	0	0	0	0	0	0	0	0	0	0	0	0	0	0	0	0	0	0	0	0	0	0	0	0	0	0	0	0	0	0	0.5	0	0	0	0	0	1	0	0.5
AAACAT	comppoly	0.147	0	0	0	0	0	0	1	0.75	0.231	0	0	0	0	0	0.5	0	0	0.467	0	0	0	0	0	0	0	0.5	0	0	0	0	0.125	0	0.118	0.5	0.333	0	0.333	0	0.25	0	0	0.5	0.214	0	0.071	0	0.242
AAACCC	simpfreq	0.076	0	0	0	0	0	0	0.274	0.154	0	0	0	0.275	0.131	0	0	0	0	0.147	0.43	0.573	0.455	0	0	0	0	0.108	0	0	0	0	0.265	0	0	0	0.489	0.035	0.137	0	0.253	0	0	0.077	0.099	0	0.091	0	0.171
AAACCC	compfreq	0.673	0	0.282	0	0.642	0.269	0	0.685	0.721	2.057	1.529	0	0.825	1.176	1.216	0.622	0	2.066	0.293	0.43	0.573	0	0	0	1.455	0	0.541	0	0.553	1.37	0	1.591	0.868	1.203	0.327	1.173	0.92	0.616	0.637	2.024	0.644	0.29	1.082	0.691	0.643	1.267	0.317	0.725
AAACCC	totfreq	0.749	0	0.282	0	0.642	0.269	0	0.959	0.875	2.057	1.529	0	1.1	1.307	1.216	0.622	0	2.066	0.44	0.86	1.146	0.455	0	0	1.455	0	0.649	0	0.553	1.37	0	1.856	0.868	1.203	0.327	1.661	0.955	0.753	0.637	2.277	0.644	0.29	1.159	0.79	0.643	1.358	0.317	0.895
AAACCC	fracsimp	0.097	0	0	0	0	0	0	0.286	0.176	0	0	0	0.25	0.1	0	0	0	0	0.333	0.5	0.5	1	0	0	0	0	0.167	0	0	0	0	0.143	0	0	0	0.294	0.037	0.182	0	0.111	0	0	0.067	0.125	0	0.067	0	0.19
AAACCC	simprepe	3.246	0	0	0	0	0	0	3	3	0	0	0	4.5	3.5	0	0	0	0	3	3	3	3	0	0	0	0	3	0	0	0	0	3	0	0	0	3.2	3	3	0	4	0	0	3	3	0	3	0	3
AAACCC	comprepe	2.047	0	2	0	2	2	0	2	2.286	2.02	2.2	0	2.5	2	2	2	0	2	2	2	2	0	0	0	2	0	2.2	0	2	2	0	2.143	2	2.086	2	2	2	2.222	2	2.25	2	2	2.357	2	2	2.036	2	2
AAACCC	simppoly	0.145	0	0	0	0	0	0	0	0.333	0	0	0	0.5	0	0	0	0	0	0.333	0	0	0	0	0	0	0	0	0	0	0	0	0.143	0	0	0	0	1	0	0	0.333	0	0	0	0	0	0.5	0	0
AAACCC	comppoly	0.094	0	1	0	0.2	0	0	0.2	0.143	0.12	0	0	0	0.056	0	0	0	0	0.167	0	0	0	0	0	0	0	0.1	0	0	0	0	0.167	0	0.286	0	0	0.077	0.111	0	0.125	0	0	0.214	0.214	0	0.179	0	0.294
AAACCG	simpfreq	0.023	0	0	0	0	0	0	0	0	0.041	0	0	0	0	0	0	0	0	0.147	0	0	0	0	0	0	0	0	0	0	0	0	0	0.868	0	0	0.195	0.035	0	0	0.169	0	0	0.077	0.099	0	0.136	0	0
AAACCG	compfreq	0.183	0	0	0	0.128	0	0	0	0.36	0.37	0.306	0	0.275	0.523	0.405	0.311	0	0	0.098	0	0	0.455	0	0	0	0	0.108	0	0.553	0	0	0.265	0.868	0.275	0	0.489	0.106	0.137	0	0.337	0.322	0	0.155	0.148	0.643	0.543	0	0.085
AAACCG	totfreq	0.206	0	0	0	0.128	0	0	0	0.36	0.411	0.306	0	0.275	0.523	0.405	0.311	0	0	0.244	0	0	0.455	0	0	0	0	0.108	0	0.553	0	0	0.265	1.735	0.275	0	0.684	0.142	0.137	0	0.506	0.322	0	0.232	0.247	0.643	0.679	0	0.085
AAACCG	fracsimp	0.092	0	0	0	0	0	0	0	0	0.1	0	0	0	0	0	0	0	0	0.6	0	0	0	0	0	0	0	0	0	0	0	0	0	0.5	0	0	0.286	0.25	0	0	0.333	0	0	0.333	0.4	0	0.2	0	0
AAACCG	simprepe	3.167	0	0	0	0	0	0	0	0	3	0	0	0	0	0	0	0	0	3	0	0	0	0	0	0	0	0	0	0	0	0	0	3	0	0	3.5	3	0	0	3.5	0	0	4	3	0	3.333	0	0
AAACCG	comprepe	2.127	0	0	0	2	0	0	0	2	2	2	0	3	2	2	2	0	0	2	0	0	2	0	0	0	0	2.5	0	2	0	0	2	4	2	0	2	2	2	0	2	2	0	2	2	2	2.25	0	2
AAACCG	simppoly	0.155	0	0	0	0	0	0	0	0	0	0	0	0	0	0	0	0	0	0.333	0	0	0	0	0	0	0	0	0	0	0	0	0	0	0	0	0	0	0	0	1	0	0	0	0.5	0	0.333	0	0
AAACCG	comppoly	0.14	0	0	0	0	0	0	0	0.571	0.111	0	0	0	0.25	0	0	0	0	0	0	0	0	0	0	0	0	0	0	0	0	0	0.143	0	0.25	0	0.2	0.333	0	0	0.5	0	0	0.5	0	0	0.333	0	0.5
AAACCT	simpfreq	0.027	0	0	0.663	0	0	0	0	0.103	0.041	0	0	0.137	0.065	0	0	0	0	0	0	0	0	0	0	0	0	0	0	0	0.274	0	0.076	0	0	0	0	0	0	0	0	0	0	0	0.049	0	0	0	0
AAACCT	compfreq	0.252	0	0	0.663	0	0.269	0	0.137	0.412	0.411	0.306	0.373	0.137	0.327	0.811	0	0	2.066	0.147	0	0	0	0	0	0.728	0	0.379	1.058	0	0.274	0	0.189	0.868	0.55	0.327	0.293	0.248	0.137	0	0.422	0	0	0.309	0.296	0	0.498	0	0.256
AAACCT	totfreq	0.279	0	0	1.326	0	0.269	0	0.137	0.515	0.453	0.306	0.373	0.275	0.392	0.811	0	0	2.066	0.147	0	0	0	0	0	0.728	0	0.379	1.058	0	0.548	0	0.265	0.868	0.55	0.327	0.293	0.248	0.137	0	0.422	0	0	0.309	0.346	0	0.498	0	0.256
AAACCT	fracsimp	0.102	0	0	0.5	0	0	0	0	0.2	0.091	0	0	0.5	0.167	0	0	0	0	0	0	0	0	0	0	0	0	0	0	0	0.5	0	0.286	0	0	0	0	0	0	0	0	0	0	0	0.143	0	0	0	0
AAACCT	simprepe	3.578	0	0	3	0	0	0	0	3.5	3	0	0	4	4	0	0	0	0	0	0	0	0	0	0	0	0	0	0	0	3	0	4	0	0	0	0	0	0	0	0	0	0	0	3	0	0	0	0
AAACCT	comprepe	2.046	0	0	2	0	2	0	2	2.5	2	2	2	2	2	2	0	0	2	2	0	0	0	0	0	2	0	2.143	2	0	2	0	2.2	2	2.062	2	2.333	2	2	0	2	0	0	2	2	0	2	0	2
AAACCT	simppoly	0.312	0	0	1	0	0	0	0	0	0	0	0	0	1	0	0	0	0	0	0	0	0	0	0	0	0	0	0	0	0	0	0	0	0	0	0	0	0	0	0	0	0	0	1	0	0	0	0
AAACCT	comppoly	0.163	0	0	0	0	0	0	0	0.25	0.1	0	0	0	0	0	0	0	0.5	0.667	0	0	0	0	0	0	0	0	0	0	0	0	0	0	0.25	0	0.333	0	0	0	0.2	0	0	0.25	0.167	0	0.091	0	0.167
AAACGC	simpfreq	0.011	0	0	0	0	0	0	0	0	0.329	0	0	0	0.327	0	0	0	0	0	0	0	0	0	0	0	0	0	0	0	0	0	0.076	0	0	0	0	0	0	0	0	0	0	0	0	0	0	0	0.128
AAACGC	compfreq	0.11	0.309	0	0.663	0.128	0	0	0	0.103	0.699	0.306	0	0.137	0.392	0.405	0.156	0	0	0.195	0	0	0	1.358	0	0	0	0	0	0	0.274	0	0.189	0.868	0.034	0	0.195	0.212	0	0	0.084	0	0	0	0	0	0.045	0	0.256
AAACGC	totfreq	0.121	0.309	0	0.663	0.128	0	0	0	0.103	1.028	0.306	0	0.137	0.719	0.405	0.156	0	0	0.195	0	0	0	1.358	0	0	0	0	0	0	0.274	0	0.265	0.868	0.034	0	0.195	0.212	0	0	0.084	0	0	0	0	0	0.045	0	0.384
AAACGC	fracsimp	0.082	0	0	0	0	0	0	0	0	0.32	0	0	0	0.455	0	0	0	0	0	0	0	0	0	0	0	0	0	0	0	0	0	0.286	0	0	0	0	0	0	0	0	0	0	0	0	0	0	0	0.333
AAACGC	simprepe	3.657	0	0	0	0	0	0	0	0	3	0	0	0	3.6	0	0	0	0	0	0	0	0	0	0	0	0	0	0	0	0	0	5	0	0	0	0	0	0	0	0	0	0	0	0	0	0	0	4
AAACGC	comprepe	2.097	2	0	2	2	0	0	0	2	2.059	2	0	2	2	3	2	0	0	2	0	0	0	2	0	0	0	0	0	0	3	0	2	2	2	0	2.5	2.333	0	0	2	0	0	0	0	0	2	0	2.167
AAACGC	simppoly	0.173	0	0	0	0	0	0	0	0	0.375	0	0	0	0	0	0	0	0	0	0	0	0	0	0	0	0	0	0	0	0	0	0	0	0	0	0	0	0	0	0	0	0	0	0	0	0	0	0.333
AAACGC	comppoly	0.046	0	0	0	0	0	0	0	0	0.118	0	0	0	0	0	0	0	0	0	0	0	0	0	0	0	0	0	0	0	0	0	0.4	0	0	0	0	0	0	0	0	0	0	0	0	0	0	0	0
AAACGG	simpfreq	0.038	0	0	0	0	0	0	0	0.206	0.082	0	0	0	0.065	0	0	0	0	0	0	0	0	0	0	0	0	0.108	0	0	0	0	0.038	0	0	0	0	0.035	0.068	0.637	0.169	0	0	0.155	0	0	0	0	0
AAACGG	compfreq	0.146	0	0	0	0.257	0	0.395	0	0	0.247	0.306	0	0	0.458	0	0	0	1.033	0.195	0.43	0	0	0	0	0	0	0	0.096	0	0	0	0.265	0	0.275	0.327	0.195	0.142	0.137	0	0.675	0	0.87	0.232	0.049	0	0.498	0.317	0.256
AAACGG	totfreq	0.184	0	0	0	0.257	0	0.395	0	0.206	0.329	0.306	0	0	0.523	0	0	0	1.033	0.195	0.43	0	0	0	0	0	0	0.108	0.096	0	0	0	0.303	0	0.275	0.327	0.195	0.177	0.205	0.637	0.843	0	0.87	0.386	0.049	0	0.498	0.317	0.256
AAACGG	fracsimp	0.199	0	0	0	0	0	0	0	1	0.25	0	0	0	0.125	0	0	0	0	0	0	0	0	0	0	0	0	1	0	0	0	0	0.125	0	0	0	0	0.2	0.333	1	0.2	0	0	0.4	0	0	0	0	0
AAACGG	simprepe	3.226	0	0	0	0	0	0	0	3.25	3.5	0	0	0	3	0	0	0	0	0	0	0	0	0	0	0	0	3.5	0	0	0	0	4	0	0	0	0	4	3	3	3	0	0	3.5	0	0	0	0	0
AAACGG	comprepe	2.173	0	0	0	2	0	4	0	0	2	2	0	0	2	0	0	0	4	2	3	0	0	0	0	0	0	0	2	0	0	0	2	0	2	2	2	2	2	0	2.375	0	2	2	2	0	2.364	2	2.333
AAACGG	simppoly	0.19	0	0	0	0	0	0	0	0.5	0	0	0	0	0	0	0	0	0	0	0	0	0	0	0	0	0	0	0	0	0	0	0	0	0	0	0	0	1	0	0	0	0	1	0	0	0	0	0
AAACGG	comppoly	0.118	0	0	0	0	0	0	0	0	0	0	0	0	0	0	0	0	0	0	1	0	0	0	0	0	0	0	0	0	0	0	0.143	0	0.25	0	0	0.25	0	0	0	0	0	0.667	0	0	0.091	0	0.167
AAACGT	simpfreq	0.001	0	0	0	0	0	0	0	0	0	0	0	0	0	0	0	0	0	0	0	0	0	0	0	0	0	0	0	0	0	0	0.038	0	0	0	0	0	0	0	0	0	0	0	0	0	0	0	0
AAACGT	compfreq	0.027	0	0	0	0	0	0	0	0	0.041	0	0	0.412	0	0	0	0	0	0.098	0	0	0	0	0	0	0	0.054	0	0	0.274	0	0.038	0	0.034	0	0.098	0.106	0	0	0.084	0	0	0	0.049	0	0.045	0	0.085
AAACGT	totfreq	0.027	0	0	0	0	0	0	0	0	0.041	0	0	0.412	0	0	0	0	0	0.098	0	0	0	0	0	0	0	0.054	0	0	0.274	0	0.076	0	0.034	0	0.098	0.106	0	0	0.084	0	0	0	0.049	0	0.045	0	0.085
AAACGT	fracsimp	0.042	0	0	0	0	0	0	0	0	0	0	0	0	0	0	0	0	0	0	0	0	0	0	0	0	0	0	0	0	0	0	0.5	0	0	0	0	0	0	0	0	0	0	0	0	0	0	0	0
AAACGT	simprepe	3	0	0	0	0	0	0	0	0	0	0	0	0	0	0	0	0	0	0	0	0	0	0	0	0	0	0	0	0	0	0	3	0	0	0	0	0	0	0	0	0	0	0	0	0	0	0	0
AAACGT	comprepe	2.042	0	0	0	0	0	0	0	0	2	0	0	2	0	0	0	0	0	2	0	0	0	0	0	0	0	2	0	0	2	0	2	0	2	0	2	2	0	0	3	0	0	0	2	0	2	0	2
AAACGT	simppoly	0	0	0	0	0	0	0	0	0	0	0	0	0	0	0	0	0	0	0	0	0	0	0	0	0	0	0	0	0	0	0	0	0	0	0	0	0	0	0	0	0	0	0	0	0	0	0	0
AAACGT	comppoly	0.16	0	0	0	0	0	0	0	0	0	0	0	0	0	0	0	0	0	0.5	0	0	0	0	0	0	0	0	0	0	0	0	0	0	1	0	0	0.333	0	0	0	0	0	0	0	0	0	0	0
AAACTC	simpfreq	0.035	0	0	0	0	0	0	0	0.051	0.041	0	0.373	0	0.196	0	0.156	0	0	0.049	0	0	0	0	0	0	0	0	0	0	0	0	0.189	0	0.034	0	0.098	0.106	0	0	0.253	0	0	0.155	0.049	0	0.045	0	0.043
AAACTC	compfreq	0.478	0	0.564	1.326	0.899	1.075	0.395	0.822	0.669	1.152	0.306	0	1.787	0.784	0.811	0.467	0	1.033	0.586	0	0.573	0	0	0	0	0	0.92	0.385	0.553	0.822	0	1.326	1.735	0.447	0.327	1.466	0.318	0.342	0	0.928	0	0.29	1.005	0.494	0	0.588	0.317	1.578
AAACTC	totfreq	0.513	0	0.564	1.326	0.899	1.075	0.395	0.822	0.721	1.193	0.306	0.373	1.787	0.98	0.811	0.622	0	1.033	0.635	0	0.573	0	0	0	0	0	0.92	0.385	0.553	0.822	0	1.515	1.735	0.481	0.327	1.564	0.425	0.342	0	1.181	0	0.29	1.159	0.543	0	0.634	0.317	1.62
AAACTC	fracsimp	0.079	0	0	0	0	0	0	0	0.071	0.034	0	1	0	0.2	0	0.25	0	0	0.077	0	0	0	0	0	0	0	0	0	0	0	0	0.125	0	0.071	0	0.062	0.25	0	0	0.214	0	0	0.133	0.091	0	0.071	0	0.026
AAACTC	simprepe	3.128	0	0	0	0	0	0	0	4	3	0	3	0	3.667	0	3	0	0	3	0	0	0	0	0	0	0	0	0	0	0	0	3.2	0	3	0	3	3	0	0	3.333	0	0	3	3	0	3	0	3
AAACTC	comprepe	2.055	0	2.5	2	2	2.25	2	2	2	2.036	2	0	2.154	2	2	2	0	2	2	0	2	0	0	0	0	0	2	2	2	2	0	2.057	2	2	2	2.2	2	2.2	0	2	0	2	2	2	0	2	2	2
AAACTC	simppoly	0.093	0	0	0	0	0	0	0	0	0	0	0	0	0	0	0	0	0	0	0	0	0	0	0	0	0	0	0	0	0	0	0	0	1	0	0	0.333	0	0	0	0	0	0	0	0	0	0	0
AAACTC	comppoly	0.102	0	0	0	0	0	0	0	0.385	0.107	0	0	0.077	0	0	0	0	0	0.167	0	0	0	0	0	0	0	0.176	0	0	0.333	0	0.086	0	0.231	0	0.067	0.556	0.2	0	0.091	0	0	0.308	0.4	0	0.231	0	0.378
AAACTG	simpfreq	0.044	0	0	0	0	0.269	0	0	0.103	0.041	0	0	0.137	0	0	0	0	0	0.049	0	0	0	0	0	0	0	0	0	0	0	0	0.152	0	0	0	0	0	0.068	0	0.084	0	0	0.155	0.049	0	0.045	0	0.085
AAACTG	compfreq	0.47	0.309	0.282	0.663	0.385	0.807	0	1.095	0.463	0.494	0	0	0.55	0.654	0.811	0.311	0	0	0.977	0	0.573	0.455	0	0.825	0.728	0	0.703	0.673	0	0	0	0.909	2.603	0.825	0	0.684	0.637	0.685	0	1.181	0.966	0.29	0.773	0.543	0	0.588	0.634	1.279
AAACTG	totfreq	0.514	0.309	0.282	0.663	0.385	1.075	0	1.095	0.566	0.535	0	0	0.687	0.654	0.811	0.311	0	0	1.026	0	0.573	0.455	0	0.825	0.728	0	0.703	0.673	0	0	0	1.061	2.603	0.825	0	0.684	0.637	0.753	0	1.265	0.966	0.29	0.927	0.592	0	0.634	0.634	1.364
AAACTG	fracsimp	0.09	0	0	0	0	0.25	0	0	0.182	0.077	0	0	0.2	0	0	0	0	0	0.048	0	0	0	0	0	0	0	0	0	0	0	0	0.143	0	0	0	0	0	0.091	0	0.067	0	0	0.167	0.083	0	0.071	0	0.062
AAACTG	simprepe	3.071	0	0	0	0	3	0	0	3	3	0	0	3	0	0	0	0	0	3	0	0	0	0	0	0	0	0	0	0	0	0	3	0	0	0	0	0	3	0	3	0	0	3	3	0	3	0	3
AAACTG	comprepe	2.048	2	2	2	2	2	0	2	2.556	2.25	0	0	2.25	2	2.5	2	0	0	2	0	2	2	0	2	2	0	2	2.143	0	0	0	2.125	2	2	0	2.143	2	2	0	2.143	2	2	2.2	2.091	0	2	2	2.267
AAACTG	simppoly	0.229	0	0	0	0	0	0	0	0.5	0	0	0	0	0	0	0	0	0	0	0	0	0	0	0	0	0	0	0	0	0	0	0.25	0	0	0	0	0	0	0	0	0	0	0	0	0	1	0	0
AAACTG	comppoly	0.128	0	0	0	0	0	0	0.5	0.333	0.083	0	0	0.25	0	0	0	0	0	0.35	0	0	0	0	0	0	0	0.231	0.286	0	0	0	0.083	0	0.208	0	0.143	0.111	0.5	0	0.143	0	0	0.2	0.182	0	0.077	0	0.233
AAACTT	simpfreq	0.009	0	0	0	0	0	0	0	0	0	0	0.373	0.137	0	0	0.156	0	0	0	0	0	0	0	0	0	0	0.054	0	0	0	0	0.038	0	0	0	0	0	0	0	0	0	0	0	0	0	0	0	0
AAACTT	compfreq	0.159	0.309	0	0	0	0	0.395	0	0.412	0.37	0	0.373	0.275	0.131	0	0	0	0	0.195	0.43	0	0	0	0	0	0	0	0	0	0.548	0	0.568	0	0.172	0.327	0.391	0.177	0.205	0	0.506	0.322	0	0.155	0.839	0.643	0.317	0	0.384
AAACTT	totfreq	0.168	0.309	0	0	0	0	0.395	0	0.412	0.37	0	0.746	0.412	0.131	0	0.156	0	0	0.195	0.43	0	0	0	0	0	0	0.054	0	0	0.548	0	0.606	0	0.172	0.327	0.391	0.177	0.205	0	0.506	0.322	0	0.155	0.839	0.643	0.317	0	0.384
AAACTT	fracsimp	0.069	0	0	0	0	0	0	0	0	0	0	0.5	0.333	0	0	1	0	0	0	0	0	0	0	0	0	0	1	0	0	0	0	0.062	0	0	0	0	0	0	0	0	0	0	0	0	0	0	0	0
AAACTT	simprepe	3	0	0	0	0	0	0	0	0	0	0	3	3	0	0	3	0	0	0	0	0	0	0	0	0	0	3	0	0	0	0	3	0	0	0	0	0	0	0	0	0	0	0	0	0	0	0	0
AAACTT	comprepe	2.014	2	0	0	0	0	2	0	2.375	2	0	2	2	2	0	0	0	0	2	2	0	0	0	0	0	0	0	0	0	2	0	2	0	2	2	2	2	2	0	2	2	0	2	2	2	2	0	2
AAACTT	simppoly	0	0	0	0	0	0	0	0	0	0	0	0	0	0	0	0	0	0	0	0	0	0	0	0	0	0	0	0	0	0	0	0	0	0	0	0	0	0	0	0	0	0	0	0	0	0	0	0
AAACTT	comppoly	0.173	0	0	0	0	0	0	0	0.375	0.222	0	0	0	0	0	0	0	0	0	0	0	0	0	0	0	0	0	0	0	0.5	0	0.133	0	0.4	0	0.25	0	0.667	0	0.5	0	0	0.5	0.118	0	0	0	0.111
AAAGAC	simpfreq	0.023	0	0	0	0	0	0	0	0	0.165	0	0	0	0.065	0.405	0	0	0	0.049	0	0	0	0	0	0	0	0	0.192	0	0	0	0.114	0	0	0	0	0.035	0	0	0	0	0	0	0	0	0.045	0	0.085
AAAGAC	compfreq	0.55	0.618	0	0.663	0.514	0.807	0.79	0.548	0.36	1.028	0.306	0.373	0.412	0.458	1.216	0.467	0.36	0	0.684	0	2.866	0	0	0.825	0.728	0	0.433	0.481	1.107	0.548	0.52	0.606	0	0.309	0.654	0.586	0.46	0.479	1.911	0.928	0.322	0.29	0.773	0.592	0	0.634	0.634	0.895
AAAGAC	totfreq	0.573	0.618	0	0.663	0.514	0.807	0.79	0.548	0.36	1.193	0.306	0.373	0.412	0.523	1.621	0.467	0.36	0	0.733	0	2.866	0	0	0.825	0.728	0	0.433	0.673	1.107	0.548	0.52	0.72	0	0.309	0.654	0.586	0.495	0.479	1.911	0.928	0.322	0.29	0.773	0.592	0	0.679	0.634	0.981
AAAGAC	fracsimp	0.045	0	0	0	0	0	0	0	0	0.138	0	0	0	0.125	0.25	0	0	0	0.067	0	0	0	0	0	0	0	0	0.286	0	0	0	0.158	0	0	0	0	0.071	0	0	0	0	0	0	0	0	0.067	0	0.087
AAAGAC	simprepe	3.222	0	0	0	0	0	0	0	0	3	0	0	0	3	3	0	0	0	4	0	0	0	0	0	0	0	0	3	0	0	0	3	0	0	0	0	3	0	0	0	0	0	0	0	0	3	0	3
AAAGAC	comprepe	2.092	2	0	2	2	2	2	2	2	2	2	6	2	2.143	2	2	2	0	2	0	2	0	0	2	2	0	2	2	2	2	2	2	0	2	2	2	2.154	2	2	2.364	2	2	2	2	0	2	2	2.048
AAAGAC	simppoly	0.134	0	0	0	0	0	0	0	0	0.25	0	0	0	0	0	0	0	0	0	0	0	0	0	0	0	0	0	0	0	0	0	1	0	0	0	0	0	0	0	0	0	0	0	0	0	0	0	0
AAAGAC	comppoly	0.177	0	0	0	0	0.333	0	0.25	0	0.28	0	1	0	0.286	0.333	0.333	0	0	0.5	0	0.2	0	0	0	0.5	0	0	0.2	0	0.5	0	0.188	0	0.333	0	0.333	0.231	0.429	0.667	0.182	0	0	0.3	0.167	0	0.214	0	0.333
AAAGAG	simpfreq	0.143	0	0	0	0	0	0	0.137	0.772	0.247	0.306	0	0.55	0.131	0.811	0.156	0	0	0.244	0	0.573	0	0	0	0	0	0.054	0	0	0	0	0.606	0	0.069	0	0.098	0.177	0.205	0	0.59	0	0	0.695	0.197	0.643	0.091	0	0.512
AAAGAG	compfreq	2.749	1.237	1.127	0.663	1.028	6.991	3.952	1.917	8.39	7.857	2.753	0.373	7.699	4.118	4.054	2.956	2.518	0	3.47	2.581	2.293	0.911	2.716	0	9.823	1.832	4.328	1.058	0.553	1.096	0	5.758	1.735	2.062	2.287	1.661	2.123	4.041	3.185	4.554	1.932	0	3.4	2.32	3.859	2.806	3.489	5.159
AAAGAG	totfreq	2.893	1.237	1.127	0.663	1.028	6.991	3.952	2.054	9.162	8.104	3.059	0.373	8.249	4.248	4.864	3.112	2.518	0	3.714	2.581	2.866	0.911	2.716	0	9.823	1.832	4.382	1.058	0.553	1.096	0	6.364	1.735	2.131	2.287	1.759	2.299	4.246	3.185	5.144	1.932	0	4.095	2.517	4.503	2.896	3.489	5.67
AAAGAG	fracsimp	0.052	0	0	0	0	0	0	0.067	0.084	0.03	0.1	0	0.067	0.031	0.167	0.05	0	0	0.066	0	0.2	0	0	0	0	0	0.012	0	0	0	0	0.095	0	0.032	0	0.056	0.077	0.048	0	0.115	0	0	0.17	0.078	0.143	0.031	0	0.09
AAAGAG	simprepe	3.268	0	0	0	0	0	0	3	3.4	3	3	0	3.75	3.5	3	3	0	0	3	0	3	0	0	0	0	0	4	0	0	0	0	3.062	0	3	0	3	3.2	3.333	0	3.571	0	0	3.111	4.5	3	4	0	3.25
AAAGAG	comprepe	2.133	2	2	2	2.125	2.038	2	2	2.252	2.073	2	2	2.214	2.175	2	2	2	0	2.113	2.167	4	2	2	0	2.111	2	2.163	2	2	2.25	0	2.145	2	2.133	2	2.059	2.1	2.237	2.2	2.241	2	0	2.114	2.064	2.333	2.081	2.182	2.165
AAAGAG	simppoly	0.17	0	0	0	0	0	0	1	0.4	0.333	0	0	0.25	0	0	0	0	0	0.2	0	0	0	0	0	0	0	0	0	0	0	0	0.125	0	0	0	0	0.4	0	0	0.143	0	0	0.222	0.25	0	0.5	0	0.333
AAAGAG	comppoly	0.114	0.25	0.25	0	0	0.077	0.2	0.143	0.252	0.168	0.222	0	0.179	0.206	0.1	0.053	0	0	0.324	0	0	0	0	0	0.074	0	0.138	0.091	0	0	0	0.125	0	0.1	0	0.294	0.167	0.153	0	0.148	0.167	0	0.136	0.149	0.333	0.177	0	0.289
AAAGAT	simpfreq	0.026	0	0	0	0	0	0	0.411	0.051	0.082	0.306	0	0	0.065	0	0	0	0	0.098	0	0	0	0	0	0	0	0.054	0	0	0	0	0	0	0.034	0	0.098	0	0	0	0.253	0	0	0	0	0	0	0	0
AAAGAT	compfreq	0.508	0.618	0	0	0.385	0	0.79	0.274	1.338	0.946	0	0.746	0.55	0.458	0.811	0.934	1.439	0	0.586	0.43	1.72	0	0	0	0.364	0	0.812	0.192	1.107	0.274	0	0.833	0.868	0.928	0	1.466	0.425	0.548	1.274	1.096	0.644	0	0.695	0.444	0	0.634	0.634	0.554
AAAGAT	totfreq	0.534	0.618	0	0	0.385	0	0.79	0.685	1.39	1.028	0.306	0.746	0.55	0.523	0.811	0.934	1.439	0	0.684	0.43	1.72	0	0	0	0.364	0	0.866	0.192	1.107	0.274	0	0.833	0.868	0.962	0	1.564	0.425	0.548	1.274	1.349	0.644	0	0.695	0.444	0	0.634	0.634	0.554
AAAGAT	fracsimp	0.061	0	0	0	0	0	0	0.6	0.037	0.08	1	0	0	0.125	0	0	0	0	0.143	0	0	0	0	0	0	0	0.062	0	0	0	0	0	0	0.036	0	0.062	0	0	0	0.188	0	0	0	0	0	0	0	0
AAAGAT	simprepe	3.2	0	0	0	0	0	0	3.667	3	3	3	0	0	3	0	0	0	0	5	0	0	0	0	0	0	0	3	0	0	0	0	0	0	3	0	3	0	0	0	3.333	0	0	0	0	0	0	0	0
AAAGAT	comprepe	2.027	2	0	0	2	0	2	2	2	2	0	2	2	2	2	2	2	0	2	2	2	0	0	0	2	0	2	2	2	2	0	2.045	2	2	0	2	2	2	2	2.077	2	0	2	2	0	2	2	2.077
AAAGAT	simppoly	0.067	0	0	0	0	0	0	0	0	0.5	0	0	0	0	0	0	0	0	0	0	0	0	0	0	0	0	0	0	0	0	0	0	0	0	0	0	0	0	0	0	0	0	0	0	0	0	0	0
AAAGAT	comppoly	0.118	0	0	0	0	0	0	0	0.154	0.13	0	1	0	0	0	0.167	0	0	0.25	0	0	0	0	0	0	0	0.2	0	0	0	0	0.091	0	0.222	0	0.2	0.167	0.125	0	0.154	0	0	0.222	0	0	0.143	0	0.231
AAAGCC	simpfreq	0.072	0	0	0	0	0	0	0.137	0.051	0.123	0	0	0	0.261	0.811	0	0	0	0.098	0	0	0	0	0.825	0	0	0.108	0	0	0	0.52	0.038	0	0.034	0	0	0.071	0.068	0	0.169	0	0	0.077	0.099	0	0.091	0	0.043
AAAGCC	compfreq	0.636	0.928	0	0	0.514	0.538	0	0.274	0.618	1.152	0.918	0	0.137	0.588	0.811	0.934	0	1.033	1.124	1.721	3.439	0.911	0	0	0	0	0.379	0.769	0	1.37	0.52	1.023	1.735	0.412	0.98	0.195	0.425	0.479	1.274	0.843	0.644	0.58	0.309	0.444	0	0.815	0.317	0.64
AAAGCC	totfreq	0.708	0.928	0	0	0.514	0.538	0	0.411	0.669	1.275	0.918	0	0.137	0.85	1.621	0.934	0	1.033	1.222	1.721	3.439	0.911	0	0.825	0	0	0.487	0.769	0	1.37	1.039	1.061	1.735	0.447	0.98	0.195	0.495	0.548	1.274	1.012	0.644	0.58	0.386	0.543	0	0.905	0.317	0.682
AAAGCC	fracsimp	0.091	0	0	0	0	0	0	0.333	0.077	0.097	0	0	0	0.308	0.5	0	0	0	0.08	0	0	0	0	1	0	0	0.222	0	0	0	0.5	0.036	0	0.077	0	0	0.143	0.125	0	0.167	0	0	0.2	0.182	0	0.1	0	0.062
AAAGCC	simprepe	3.231	0	0	0	0	0	0	3	4	3	0	0	0	3.5	3	0	0	0	3.5	0	0	0	0	3	0	0	3	0	0	0	3	3	0	3	0	0	3.5	3	0	3	0	0	4	3.5	0	3	0	3
AAAGCC	comprepe	2.115	2.333	0	0	2	2	0	2	2	2.036	2	0	2	2	2.5	2.5	0	2	2	2.25	2	2	0	0	0	0	2.143	2	0	2	2	2.037	2	2	2	2	2	2.857	2	2.1	2	2	2	2	0	2.111	2	2
AAAGCC	simppoly	0.253	0	0	0	0	0	0	1	0	0	0	0	0	0.5	0	0	0	0	0.5	0	0	0	0	0	0	0	0	0	0	0	0	1	0	0	0	0	0.5	0	0	0	0	0	0	0.5	0	0	0	0
AAAGCC	comppoly	0.146	0.333	0	0	0	0	0	0	0.25	0.179	0	0	0	0.444	0	0.333	0	0	0.261	0	0.167	0	0	0	0	0	0.429	0.25	0	0	0	0.111	0.5	0.25	0	0	0.083	0.429	0	0.3	0	0.5	0.5	0.222	0	0.222	0	0.467
AAAGCG	simpfreq	0.013	0	0	0	0	0	0	0	0	0	0	0	0	0.065	0	0	0	0	0	0	0	0	0	0	0	0	0.054	0	0	0	0	0	0	0.069	0	0	0	0	0.637	0	0	0	0	0	0	0	0	0
AAAGCG	compfreq	0.159	0.309	0	0	0.257	0	0.395	0	0.103	0.329	0	0	0.137	0.261	0.811	0	0	0	0.098	0	0	0.455	0	0	0	0	0.108	0.192	0	0	0	0.152	0.868	0.069	0	0.098	0.177	0.274	0.637	0.253	0.322	0.29	0.386	0.296	0	0.136	0	0.171
AAAGCG	totfreq	0.172	0.309	0	0	0.257	0	0.395	0	0.103	0.329	0	0	0.137	0.327	0.811	0	0	0	0.098	0	0	0.455	0	0	0	0	0.162	0.192	0	0	0	0.152	0.868	0.137	0	0.098	0.177	0.274	1.274	0.253	0.322	0.29	0.386	0.296	0	0.136	0	0.171
AAAGCG	fracsimp	0.058	0	0	0	0	0	0	0	0	0	0	0	0	0.2	0	0	0	0	0	0	0	0	0	0	0	0	0.333	0	0	0	0	0	0	0.5	0	0	0	0	0.5	0	0	0	0	0	0	0	0	0
AAAGCG	simprepe	3.444	0	0	0	0	0	0	0	0	0	0	0	0	6	0	0	0	0	0	0	0	0	0	0	0	0	3	0	0	0	0	0	0	3	0	0	0	0	3	0	0	0	0	0	0	0	0	0
AAAGCG	comprepe	2.017	2	0	0	2	0	2	0	2	2	0	0	2	2	2	0	0	0	2	0	0	2	0	0	0	0	2	2	0	0	0	2	2	2	0	2	2.2	2	2	2	2	2	2.4	2	0	2	0	2
AAAGCG	simppoly	0.167	0	0	0	0	0	0	0	0	0	0	0	0	1	0	0	0	0	0	0	0	0	0	0	0	0	0	0	0	0	0	0	0	0.5	0	0	0	0	0	0	0	0	0	0	0	0	0	0
AAAGCG	comppoly	0.166	0	0	0	0	0	0	0	0	0.125	0	0	0	0	0	0	0	0	0.5	0	0	0	0	0	0	0	0.5	0.5	0	0	0	0	0	0	0	1	0.2	0	0	0.333	0	0	0	0.167	0	0.333	0	0.75
AAAGCT	simpfreq	0.02	0	0	0	0.128	0	0	0	0	0	0	0	0	0	0	0	0	0	0	0	0	0	0	0	0	0	0	0	0	0	0	0	0	0	0	0	0	0.068	0	0	0.322	0	0	0	0	0	0	0
AAAGCT	compfreq	0.202	0	0.282	0.663	0.257	0	0	0.548	0.566	0.782	0	0	0.137	0.458	0.405	0.622	0	0	0.635	0	0	0	0	0	0.364	0	0.271	0	0	0	0	0.53	0.868	0.344	0	0.391	0.283	0.411	0	0.253	0	0	0.155	0.346	0.643	0.226	0.317	0.725
AAAGCT	totfreq	0.221	0	0.282	0.663	0.385	0	0	0.548	0.566	0.782	0	0	0.137	0.458	0.405	0.622	0	0	0.635	0	0	0	0	0	0.364	0	0.271	0	0	0	0	0.53	0.868	0.344	0	0.391	0.283	0.479	0	0.253	0.322	0	0.155	0.346	0.643	0.226	0.317	0.725
AAAGCT	fracsimp	0.057	0	0	0	0.333	0	0	0	0	0	0	0	0	0	0	0	0	0	0	0	0	0	0	0	0	0	0	0	0	0	0	0	0	0	0	0	0	0.143	0	0	1	0	0	0	0	0	0	0
AAAGCT	simprepe	3	0	0	0	3	0	0	0	0	0	0	0	0	0	0	0	0	0	0	0	0	0	0	0	0	0	0	0	0	0	0	0	0	0	0	0	0	3	0	0	3	0	0	0	0	0	0	0
AAAGCT	comprepe	2.043	0	2	2	2	0	0	2	2	2	0	0	2	2	2	2	0	0	2	0	0	0	0	0	2	0	2	0	0	0	0	2	2	2	0	2	2	2	0	2	0	0	2	2	2	2	2	2
AAAGCT	simppoly	0.3	0	0	0	0	0	0	0	0	0	0	0	0	0	0	0	0	0	0	0	0	0	0	0	0	0	0	0	0	0	0	0	0	0	0	0	0	0	0	0	1	0	0	0	0	0	0	0
AAAGCT	comppoly	0.171	0	0	0	0	0	0	0	0.182	0.316	0	0	0	0.143	0	0.25	0	0	0.154	0	0	0	0	0	0	0	0.4	0	0	0	0	0.143	0	0.2	0	0.5	0	0.167	0	0	0	0	0.5	0.143	0	0.4	0	0.235
AAAGGC	simpfreq	0.046	0	0	0	0	0	0	0	0.051	0.082	0	0	0	0.065	0	0	0	0	0	0	0.573	0	0	0	0	0	0.054	0	0	0.274	0	0.038	1.735	0.103	0	0.293	0	0	0	0.084	0	0	0.077	0.099	0	0.136	0	0
AAAGGC	compfreq	0.439	0.618	0.564	0	0.385	0.538	0.79	0.137	0.051	0.617	0	0	0.275	0.392	0.405	1.089	0.36	1.033	0.342	0.86	0	0.455	0	1.65	0	0	0.379	0	1.66	0.822	0.52	0.72	1.735	0.722	0.327	0.489	0.531	0.205	0	0.253	0	0.29	0.232	0.296	0	0.498	0.317	0.171
AAAGGC	totfreq	0.485	0.618	0.564	0	0.385	0.538	0.79	0.137	0.103	0.699	0	0	0.275	0.458	0.405	1.089	0.36	1.033	0.342	0.86	0.573	0.455	0	1.65	0	0	0.433	0	1.66	1.096	0.52	0.758	3.471	0.825	0.327	0.782	0.531	0.205	0	0.337	0	0.29	0.309	0.395	0	0.634	0.317	0.171
AAAGGC	fracsimp	0.076	0	0	0	0	0	0	0	0.5	0.118	0	0	0	0.143	0	0	0	0	0	0	1	0	0	0	0	0	0.125	0	0	0.25	0	0.05	0.5	0.125	0	0.375	0	0	0	0.25	0	0	0.25	0.25	0	0.214	0	0
AAAGGC	simprepe	3.27	0	0	0	0	0	0	0	3	3.5	0	0	0	3	0	0	0	0	0	0	3	0	0	0	0	0	4	0	0	3	0	3	3	3.667	0	4	0	0	0	3	0	0	4	3.5	0	4	0	0
AAAGGC	comprepe	2.038	2	2	0	2	2	2	2	2	2	0	0	2	2	2	2.143	2	2	2	2	0	2	0	2	0	0	2.143	0	2.333	2	2	2.158	3	2.095	2	2	2	2	0	2	0	2	2	2	0	2.091	2	2
AAAGGC	simppoly	0.127	0	0	0	0	0	0	0	0	0	0	0	0	0	0	0	0	0	0	0	0	0	0	0	0	0	0	0	0	0	0	0	0	0.333	0	0.333	0	0	0	0	0	0	0	0.5	0	0.667	0	0
AAAGGC	comppoly	0.122	0	0	0	0	0	0	0	0	0.133	0	0	0	0	0	0.143	0	0	0.143	0	0	0	0	0.5	0	0	0	0	0.333	0.333	0	0.158	0	0.381	0	0	0.067	0	0	0.333	0	0	0	0	0	0.091	0	0
AAAGGG	simpfreq	0.034	0	0	0	0	0	0	0	0.103	0.082	0	0	0	0	0.405	0	0	0	0	0	0.573	0	0	0	0	0	0.162	0.096	0	0	0	0	0	0.241	0	0.098	0	0.137	0	0.422	0	0	0	0.049	0	0.045	0	0.043
AAAGGG	compfreq	0.777	0.309	0.564	0	0.385	0	3.162	0.685	0.257	1.892	0.612	0.373	0.825	0.392	3.243	0.311	0.36	2.066	0.733	1.291	1.72	0	0	0	0.728	0	0.379	0.481	0.553	0	0	1.477	0.868	1.959	0.98	1.661	1.344	0.616	0	0.843	0.322	0.29	1.314	0.888	0	1.131	0	0.938
AAAGGG	totfreq	0.811	0.309	0.564	0	0.385	0	3.162	0.685	0.36	1.975	0.612	0.373	0.825	0.392	3.648	0.311	0.36	2.066	0.733	1.291	2.293	0	0	0	0.728	0	0.541	0.577	0.553	0	0	1.477	0.868	2.2	0.98	1.759	1.344	0.753	0	1.265	0.322	0.29	1.314	0.938	0	1.177	0	0.981
AAAGGG	fracsimp	0.035	0	0	0	0	0	0	0	0.286	0.042	0	0	0	0	0.111	0	0	0	0	0	0.25	0	0	0	0	0	0.3	0.167	0	0	0	0	0	0.109	0	0.056	0	0.182	0	0.333	0	0	0	0.053	0	0.038	0	0.043
AAAGGG	simprepe	3.118	0	0	0	0	0	0	0	3	3	0	0	0	0	3	0	0	0	0	0	3	0	0	0	0	0	3	3	0	0	0	0	0	3.286	0	3	0	3	0	3.2	0	0	0	3	0	3	0	3
AAAGGG	comprepe	2.09	2	2	0	2	0	2	2	2	2.043	2	2	2	2	2.125	2	2	2	2	2	2	0	0	0	2	0	2.143	2	2	0	0	2	2	2.018	2	2.176	2.079	2	0	2.3	2	2	2.059	2	0	2.04	0	2.045
AAAGGG	simppoly	0.155	0	0	0	0	0	0	0	0	0	0	0	0	0	0	0	0	0	0	0	0	0	0	0	0	0	0.333	0	0	0	0	0	0	0.429	0	0	0	0.5	0	0	0	0	0	0	0	0	0	0
AAAGGG	comppoly	0.112	0	0	0	0	0	0	0	0.2	0.152	0	0	0	0.333	0.125	0	0	0	0.333	0.333	0	0	0	0	0	0	0.286	0	0	0	0	0.051	0	0.14	0	0.353	0.079	0.111	0	0.2	0	0	0.471	0.222	0	0.16	0	0.318
AAAGGT	simpfreq	0.002	0	0	0	0	0	0	0	0	0	0	0	0	0	0	0	0	0	0	0	0	0	0	0	0	0	0	0	0	0	0	0	0	0.034	0	0	0.035	0	0	0.084	0	0	0	0	0	0	0	0.043
AAAGGT	compfreq	0.146	0	0	0	0	0.269	0	0	0.412	0.905	0	0	0.137	0.392	0.405	0.467	0	0	0.098	0.43	0	0	0	0	0	0	0.271	0.192	0	0.274	0	0.189	0	0.241	0	0.391	0.212	0.205	0	0.169	0	0	0.232	0.247	0	0.136	0	0.341
AAAGGT	totfreq	0.148	0	0	0	0	0.269	0	0	0.412	0.905	0	0	0.137	0.392	0.405	0.467	0	0	0.098	0.43	0	0	0	0	0	0	0.271	0.192	0	0.274	0	0.189	0	0.275	0	0.391	0.248	0.205	0	0.253	0	0	0.232	0.247	0	0.136	0	0.384
AAAGGT	fracsimp	0.021	0	0	0	0	0	0	0	0	0	0	0	0	0	0	0	0	0	0	0	0	0	0	0	0	0	0	0	0	0	0	0	0	0.125	0	0	0.143	0	0	0.333	0	0	0	0	0	0	0	0.111
AAAGGT	simprepe	3	0	0	0	0	0	0	0	0	0	0	0	0	0	0	0	0	0	0	0	0	0	0	0	0	0	0	0	0	0	0	0	0	3	0	0	3	0	0	3	0	0	0	0	0	0	0	3
AAAGGT	comprepe	2.015	0	0	0	0	2	0	0	2	2	0	0	2	2	2	2	0	0	2	2	0	0	0	0	0	0	2	2	0	2	0	2	0	2	0	2	2	2	0	2	0	0	2	2	0	2	0	2.25
AAAGGT	simppoly	0	0	0	0	0	0	0	0	0	0	0	0	0	0	0	0	0	0	0	0	0	0	0	0	0	0	0	0	0	0	0	0	0	0	0	0	0	0	0	0	0	0	0	0	0	0	0	0
AAAGGT	comppoly	0.116	0	0	0	0	0	0	0	0.375	0.136	0	0	0	0.167	0	0	0	0	0.5	0	0	0	0	0	0	0	0.4	0	0	0	0	0	0	0.143	0	0	0	0	0	0	0	0	0	0	0	0	0	0
AAAGTC	simpfreq	0.085	0	0	0	0	0	0.395	0	0.051	0.123	0	0	0	0	0	0.156	0	0	0	0	0	0	0	0	0	0	0	0	0	0.548	0	0.038	0	0	0	0.977	0	0	0	1.096	0	0	0	0.099	0	0	0	0
AAAGTC	compfreq	0.36	0	0.564	0	0.385	0	0.395	0.274	0.36	0.535	0.306	0	0.137	0.327	0	0.156	0	3.099	0.538	0.86	0	0.455	0	0	0.364	0	0.325	0.385	0	1.917	0	0.417	0	0.309	0	1.368	0.248	0.274	0.637	2.277	0	0.29	0.232	0.296	0	0.226	0.317	0.554
AAAGTC	totfreq	0.444	0	0.564	0	0.385	0	0.79	0.274	0.412	0.658	0.306	0	0.137	0.327	0	0.311	0	3.099	0.538	0.86	0	0.455	0	0	0.364	0	0.325	0.385	0	2.465	0	0.455	0	0.309	0	2.345	0.248	0.274	0.637	3.373	0	0.29	0.232	0.395	0	0.226	0.317	0.554
AAAGTC	fracsimp	0.099	0	0	0	0	0	0.5	0	0.125	0.188	0	0	0	0	0	0.5	0	0	0	0	0	0	0	0	0	0	0	0	0	0.222	0	0.083	0	0	0	0.417	0	0	0	0.325	0	0	0	0.25	0	0	0	0
AAAGTC	simprepe	3.087	0	0	0	0	0	3	0	3	3	0	0	0	0	0	3	0	0	0	0	0	0	0	0	0	0	0	0	0	3	0	3	0	0	0	3	0	0	0	3.385	0	0	0	3	0	0	0	0
AAAGTC	comprepe	2.016	0	2	0	2	0	2	2	2	2	2	0	2	2	0	2	0	2	2	2	0	2	0	0	2	0	2	2	0	2	0	2	0	2	0	2.143	2	2	2	2.333	0	2	2.333	2	0	2	2	2.077
AAAGTC	simppoly	0.091	0	0	0	0	0	0	0	0	0	0	0	0	0	0	0	0	0	0	0	0	0	0	0	0	0	0	0	0	0	0	0	0	0	0	0.3	0	0	0	0.154	0	0	0	1	0	0	0	0
AAAGTC	comppoly	0.135	0	0	0	0	0	0	0	0.429	0	0	0	1	0	0	0	0	0	0.455	0	0	0	0	0	0	0	0.167	0.25	0	0.143	0	0.091	0	0.333	0	0.286	0	0.25	0	0.185	0	0	0	0	0	0.6	0	0.077
AAAGTG	simpfreq	0.021	0	0	0	0	0	0	0.137	0.051	0	0	0	0.137	0	0	0	0	0	0.049	0	0	0	0	0	0	0	0.054	0	0	0	0	0.076	0	0	0	0	0.035	0.137	0	0.169	0	0	0.155	0	0	0	0	0.213
AAAGTG	compfreq	0.463	0	0.564	0	0.385	0.269	0.395	0.548	0.566	0.864	0.306	0.373	0.825	0.588	0.405	0.311	0.72	2.066	0.733	0.43	0.573	0.455	0	0	0.728	0	0.649	0.096	0	0	0	1.439	0	0.687	0.327	0.782	0.212	0.616	0	1.518	0.644	0	0.695	0.74	0	0.272	0.634	1.407
AAAGTG	totfreq	0.484	0	0.564	0	0.385	0.269	0.395	0.685	0.618	0.864	0.306	0.373	0.962	0.588	0.405	0.311	0.72	2.066	0.782	0.43	0.573	0.455	0	0	0.728	0	0.703	0.096	0	0	0	1.515	0	0.687	0.327	0.782	0.248	0.753	0	1.687	0.644	0	0.85	0.74	0	0.272	0.634	1.62
AAAGTG	fracsimp	0.032	0	0	0	0	0	0	0.2	0.083	0	0	0	0.143	0	0	0	0	0	0.062	0	0	0	0	0	0	0	0.077	0	0	0	0	0.05	0	0	0	0	0.143	0.182	0	0.1	0	0	0.182	0	0	0	0	0.132
AAAGTG	simprepe	3.229	0	0	0	0	0	0	3	3	0	0	0	3	0	0	0	0	0	3	0	0	0	0	0	0	0	3	0	0	0	0	3	0	0	0	0	3	3	0	3	0	0	4	0	0	0	0	3.2
AAAGTG	comprepe	2.032	0	2	0	2	2	2	2	2	2.143	2	2	2	2	2	2	2	2	2.133	2	2	2	0	0	2	0	2.083	2	0	0	0	2	0	2	2	2	2	2	0	2.056	2	0	2	2	0	2	2	2.091
AAAGTG	simppoly	0.121	0	0	0	0	0	0	0	0	0	0	0	0	0	0	0	0	0	0	0	0	0	0	0	0	0	0	0	0	0	0	0	0	0	0	0	0	0.5	0	0	0	0	0	0	0	0	0	0.2
AAAGTG	comppoly	0.113	0	0	0	0	0	0	0	0.091	0.095	1	0	0	0.111	0	0	0	0	0.2	0	0	0	0	0	0	0	0.167	0	0	0	0	0.211	0	0.15	0	0.25	0.167	0.111	0	0.111	0	0	0.333	0.133	0	0.333	0	0.182
AAAGTT	simpfreq	0.001	0	0	0	0	0	0	0	0	0	0	0	0	0	0	0	0	0	0	0	0	0	0	0	0	0	0	0	0	0	0	0	0	0	0	0	0	0	0	0	0	0	0	0	0	0.045	0	0
AAAGTT	compfreq	0.255	0	0	0	0	0.538	0.395	0.274	0.206	0.576	0.306	0	0.137	0.196	0.405	0.156	0	0	0.147	0	1.146	0.455	0	0	0	0	0.108	0	0.553	0.274	0	0.53	0	0.172	0.327	0.782	0.071	0	0	0.422	0	0	0.232	0.346	1.286	0.136	0.317	0.384
AAAGTT	totfreq	0.256	0	0	0	0	0.538	0.395	0.274	0.206	0.576	0.306	0	0.137	0.196	0.405	0.156	0	0	0.147	0	1.146	0.455	0	0	0	0	0.108	0	0.553	0.274	0	0.53	0	0.172	0.327	0.782	0.071	0	0	0.422	0	0	0.232	0.346	1.286	0.181	0.317	0.384
AAAGTT	fracsimp	0.009	0	0	0	0	0	0	0	0	0	0	0	0	0	0	0	0	0	0	0	0	0	0	0	0	0	0	0	0	0	0	0	0	0	0	0	0	0	0	0	0	0	0	0	0	0.25	0	0
AAAGTT	simprepe	3	0	0	0	0	0	0	0	0	0	0	0	0	0	0	0	0	0	0	0	0	0	0	0	0	0	0	0	0	0	0	0	0	0	0	0	0	0	0	0	0	0	0	0	0	3	0	0
AAAGTT	comprepe	2.02	0	0	0	0	2	2	2	2	2	2	0	2	2	2	2	0	0	2	0	2	2	0	0	0	0	2	0	2	2	0	2	0	2	2	2	2	0	0	2	0	0	2	2	2	2	2	2
AAAGTT	simppoly	0.333	0	0	0	0	0	0	0	0	0	0	0	0	0	0	0	0	0	0	0	0	0	0	0	0	0	0	0	0	0	0	0	0	0	0	0	0	0	0	0	0	0	0	0	0	1	0	0
AAAGTT	comppoly	0.057	0	0	0	0	0	0	0	0	0.286	0	0	0	0	0	0	0	0	0	0	0	0	0	0	0	0	0	0	0	0	0	0.071	0	0.2	0	0.125	0	0	0	0.2	0	0	0	0	0	0	0	0.222
AAATAC	simpfreq	0.029	0	0	0	0	0	0	0	0.051	0	0	0	0	0	0	0.156	0	0	0	0	0	0	0	0	0	0	0	0	0	0.274	0	0.076	0	0	0	0	0.071	0.274	0	0.169	0	0	0	0	0	0.045	0	0.043
AAATAC	compfreq	0.566	0.618	0	1.326	0.257	0	0.395	0.959	0.875	0.823	0.306	0.746	0.275	0.719	0	0.467	0	0	1.026	0.43	1.72	0	0	0	0	1.832	0.595	0.481	1.107	1.096	1.559	1.818	0	0.825	0.327	0.88	0.283	0.753	0	0.928	0.322	0	1.545	1.333	0.643	1.222	0.317	1.279
AAATAC	totfreq	0.596	0.618	0	1.326	0.257	0	0.395	0.959	0.927	0.823	0.306	0.746	0.275	0.719	0	0.622	0	0	1.026	0.43	1.72	0	0	0	0	1.832	0.595	0.481	1.107	1.37	1.559	1.894	0	0.825	0.327	0.88	0.354	1.027	0	1.096	0.322	0	1.545	1.333	0.643	1.267	0.317	1.322
AAATAC	fracsimp	0.057	0	0	0	0	0	0	0	0.056	0	0	0	0	0	0	0.25	0	0	0	0	0	0	0	0	0	0	0	0	0	0.2	0	0.04	0	0	0	0	0.2	0.267	0	0.154	0	0	0	0	0	0.036	0	0.032
AAATAC	simprepe	3.227	0	0	0	0	0	0	0	3	0	0	0	0	0	0	3	0	0	0	0	0	0	0	0	0	0	0	0	0	3	0	3	0	0	0	0	3.5	3	0	4.5	0	0	0	0	0	3	0	3
AAATAC	comprepe	2.021	2	0	2	2	0	2	2	2	2	2	2.5	2	2	0	2	0	0	2.048	2	2	0	0	0	0	2	2.273	2	2	2	2	2	0	2	2	2.111	2	2	0	2	2	0	2	2.074	2	2	2	2.033
AAATAC	simppoly	0.159	0	0	0	0	0	0	0	0	0	0	0	0	0	0	0	0	0	0	0	0	0	0	0	0	0	0	0	0	0	0	0	0	0	0	0	0.5	1	0	0	0	0	0	0	0	1	0	0
AAATAC	comppoly	0.118	0.5	0	0	0	0	0	0	0.235	0.35	0	0	0	0.273	0	0	0	0	0.286	0	0.333	0	0	0	0	0	0.091	0.2	0	0	0	0.104	0	0.167	0	0.222	0.125	0.273	0	0.273	0	0	0.2	0.111	0	0.259	0	0.267
AAATAG	simpfreq	0.026	0	0	0	0	0	0	0.137	0.051	0.041	0	0	0	0	0	0	0	0	0	0	0.573	0	0	0	0	0	0	0	0	0	0	0.038	0	0	0	0	0	0.068	0	0.084	0	0	0	0	0	0.045	0	0.085
AAATAG	compfreq	0.44	0	0.282	0	0.514	0.269	0	0.411	0.978	0.535	0.918	0	0	0.131	0	0.467	0.36	1.033	0.586	0.43	0.573	0	0	0	1.091	0	0.866	0.288	0	0.548	0.52	1.099	1.735	1.031	0.98	0.586	0.531	0.479	0.637	0.843	0.644	0	0.85	0.543	1.286	0.317	0	0.853
AAATAG	totfreq	0.467	0	0.282	0	0.514	0.269	0	0.548	1.029	0.576	0.918	0	0	0.131	0	0.467	0.36	1.033	0.586	0.43	1.146	0	0	0	1.091	0	0.866	0.288	0	0.548	0.52	1.136	1.735	1.031	0.98	0.586	0.531	0.548	0.637	0.928	0.644	0	0.85	0.543	1.286	0.362	0	0.938
AAATAG	fracsimp	0.044	0	0	0	0	0	0	0.25	0.05	0.071	0	0	0	0	0	0	0	0	0	0	0.5	0	0	0	0	0	0	0	0	0	0	0.033	0	0	0	0	0	0.125	0	0.091	0	0	0	0	0	0.125	0	0.091
AAATAG	simprepe	3.029	0	0	0	0	0	0	3	3	3	0	0	0	0	0	0	0	0	0	0	3	0	0	0	0	0	0	0	0	0	0	3	0	0	0	0	0	3	0	3	0	0	0	0	0	3	0	3.5
AAATAG	comprepe	2.02	0	2	0	2	2	0	2.667	2	2	2	0	0	2	0	2	2	2	2	2	2	0	0	0	2	0	2.062	2	0	2	2	2	2	2	2	2	2.067	2	2	2.2	2	0	2	2	2	2	0	2.15
AAATAG	simppoly	0.167	0	0	0	0	0	0	0	0	1	0	0	0	0	0	0	0	0	0	0	0	0	0	0	0	0	0	0	0	0	0	0	0	0	0	0	0	0	0	0	0	0	0	0	0	0	0	0.5
AAATAG	comppoly	0.107	0	0	0	0.25	0	0	0	0.316	0.077	0	0	0	0	0	0	0	0	0.333	0	0	0	0	0	0	0	0.062	0	0	0	0	0.103	0	0.233	0	0.5	0	0.143	0	0.2	0	0	0.091	0.364	0	0	0	0.35
AAATAT	simpfreq	0.021	0	0	0	0	0	0	0.137	0	0	0	0	0	0	0	0	0	0	0.049	0.43	0	0	0	0	0	0	0.054	0	0	0	0	0.038	0	0.137	0	0	0.035	0.068	0	0	0	0	0	0	0	0	0	0
AAATAT	compfreq	1.025	1.237	0	0	0.642	0	1.976	0.274	0.669	1.07	0.918	0	0.55	1.438	1.216	0.934	0	0	1.222	2.151	1.72	0.911	4.074	0	0	0	1.082	0.288	1.107	1.643	2.598	2.69	0.868	1.925	1.634	2.834	0.92	1.301	0.637	1.602	0.322	0.58	1.932	1.086	0.643	1.448	0.634	2.174
AAATAT	totfreq	1.046	1.237	0	0	0.642	0	1.976	0.411	0.669	1.07	0.918	0	0.55	1.438	1.216	0.934	0	0	1.271	2.581	1.72	0.911	4.074	0	0	0	1.136	0.288	1.107	1.643	2.598	2.727	0.868	2.062	1.634	2.834	0.955	1.37	0.637	1.602	0.322	0.58	1.932	1.086	0.643	1.448	0.634	2.174
AAATAT	fracsimp	0.023	0	0	0	0	0	0	0.333	0	0	0	0	0	0	0	0	0	0	0.038	0.167	0	0	0	0	0	0	0.048	0	0	0	0	0.014	0	0.067	0	0	0.037	0.05	0	0	0	0	0	0	0	0	0	0
AAATAT	simprepe	3.133	0	0	0	0	0	0	3	0	0	0	0	0	0	0	0	0	0	3	3	0	0	0	0	0	0	3	0	0	0	0	3	0	3	0	0	3	4	0	0	0	0	0	0	0	0	0	0
AAATAT	comprepe	2.029	2	0	0	2	0	2	2.5	2	2	2	0	2	2	2	2	0	0	2	2	2	2	2	0	0	0	2	2	2	2	2	2.014	2	2.018	2	2.138	2	2.105	2	2	2	2	2	2.091	2	2	2	2.098
AAATAT	simppoly	0.217	0	0	0	0	0	0	1	0	0	0	0	0	0	0	0	0	0	1	0	0	0	0	0	0	0	0	0	0	0	0	0	0	0.25	0	0	0	0	0	0	0	0	0	0	0	0	0	0
AAATAT	comppoly	0.123	0	0	0	0	0	0	0	0	0.115	0	0	0.25	0.273	0	0	0	0	0.12	0	0	0	0	0	0	0	0.15	0	0	0.333	0	0.197	0	0.196	0	0.207	0.038	0.316	0	0.105	0	0	0.16	0.318	0	0.062	0	0.176
AAATCC	simpfreq	0.061	0	0	0	0	0	0	0	0.103	0	0	0	0.137	0.065	0	0.467	0	0	0.195	0	0	0	0	0	0	0	0.054	0	0	0	0	0.265	0	0.172	0	0.098	0.106	0	0	0.422	0	0	0.077	0.247	0	0.045	0	0.128
AAATCC	compfreq	0.859	0.928	0	0	1.028	1.075	0.395	1.232	0.927	1.275	0.306	0.373	0.55	0.98	1.216	1.089	0.72	0	0.977	0.43	1.72	0.911	1.358	0	0.728	0.916	1.028	0	0.553	1.37	0	2.121	0.868	1.065	0.327	0.977	0.778	0.89	1.274	1.94	0.966	0.58	1.159	0.938	0.643	1.539	0.317	2.899
AAATCC	totfreq	0.921	0.928	0	0	1.028	1.075	0.395	1.232	1.029	1.275	0.306	0.373	0.687	1.046	1.216	1.556	0.72	0	1.173	0.43	1.72	0.911	1.358	0	0.728	0.916	1.082	0	0.553	1.37	0	2.387	0.868	1.237	0.327	1.075	0.884	0.89	1.274	2.361	0.966	0.58	1.236	1.185	0.643	1.584	0.317	3.027
AAATCC	fracsimp	0.074	0	0	0	0	0	0	0	0.1	0	0	0	0.2	0.062	0	0.3	0	0	0.167	0	0	0	0	0	0	0	0.05	0	0	0	0	0.111	0	0.139	0	0.091	0.12	0	0	0.179	0	0	0.062	0.208	0	0.029	0	0.042
AAATCC	simprepe	3.397	0	0	0	0	0	0	0	3	0	0	0	4	4	0	3	0	0	3	0	0	0	0	0	0	0	3	0	0	0	0	3.143	0	3	0	3	3	0	0	3.8	0	0	4	3	0	4	0	3
AAATCC	comprepe	2.028	2	0	0	2	2	2	2.111	2	2	2	2	2	2	2	2.143	2	0	2	2	2	2	2	0	2	2	2.053	0	2	2	0	2.107	2	2	2	2	2.091	2	2	2.087	2	2.5	2	2.053	2	2.088	2	2.015
AAATCC	simppoly	0.181	0	0	0	0	0	0	0	0.5	0	0	0	0	0	0	0	0	0	0.25	0	0	0	0	0	0	0	0	0	0	0	0	0	0	0.2	0	0	0	0	0	0	0	0	0	0.4	0	0	0	0.667
AAATCC	comppoly	0.123	0	0	0	0.125	0.25	0	0	0.056	0.097	0	0	0	0.067	0	0	0	0	0.3	0	0	0.5	0	0	0	0	0.105	0	0	0.4	0	0.089	0	0.226	0	0.2	0.227	0.154	0	0.261	0	0	0.333	0.158	0	0.176	0	0.294
AAATCG	simpfreq	0.047	0	0	0	0	0	0	0	0.206	0.041	0	0	0.137	0.327	0	0	0	0	0	0	0	0	0	0	0	0	0.216	0	0	0.274	0	0	0.868	0	0	0	0.035	0	0	0.169	0	0	0	0	0	0.136	0	0
AAATCG	compfreq	0.277	0.309	0	1.99	0.257	0	0.395	0.137	0.927	0.946	0	0	0.412	0.85	0	0.311	0.36	0	0.244	0	0	0	0	0	0.728	0	0.487	0.192	0	0	0	0.114	0	0.275	0.654	0.489	0.425	0.342	0.637	0.422	0	0.29	0.155	0.197	0.643	0.317	0	0.469
AAATCG	totfreq	0.324	0.309	0	1.99	0.257	0	0.395	0.137	1.132	0.987	0	0	0.55	1.176	0	0.311	0.36	0	0.244	0	0	0	0	0	0.728	0	0.703	0.192	0	0.274	0	0.114	0.868	0.275	0.654	0.489	0.46	0.342	0.637	0.59	0	0.29	0.155	0.197	0.643	0.453	0	0.469
AAATCG	fracsimp	0.119	0	0	0	0	0	0	0	0.182	0.042	0	0	0.25	0.278	0	0	0	0	0	0	0	0	0	0	0	0	0.308	0	0	1	0	0	1	0	0	0	0.077	0	0	0.286	0	0	0	0	0	0.3	0	0
AAATCG	simprepe	3.246	0	0	0	0	0	0	0	3	3	0	0	3	3.6	0	0	0	0	0	0	0	0	0	0	0	0	3	0	0	3	0	0	3	0	0	0	4	0	0	3	0	0	0	0	0	3.333	0	0
AAATCG	comprepe	2.086	2	0	3	2	0	2	2	2.056	2	0	0	2	2	0	2	2	0	2.2	0	0	0	0	0	2	0	2.111	2	0	0	0	2	0	2	2	2.2	2.083	2.2	2	2.2	0	2	2	2	2	2.143	0	2
AAATCG	simppoly	0.016	0	0	0	0	0	0	0	0.25	0	0	0	0	0	0	0	0	0	0	0	0	0	0	0	0	0	0	0	0	0	0	0	0	0	0	0	0	0	0	0	0	0	0	0	0	0	0	0
AAATCG	comppoly	0.132	0	0	0	0	0	0	0	0.333	0.217	0	0	0	0	0	0	0	0	0	0	0	0	0	0	0	0	0	0	0	0	0	0.333	0	0.25	0	0.2	0.167	0.2	0	0	0	0	0	0	1	0	0	0.273
AAATCT	simpfreq	0.004	0	0	0	0	0	0	0	0	0.041	0	0	0	0	0	0	0	0	0	0	0	0	0	0	0	0	0	0.096	0	0	0	0	0	0.069	0	0	0	0	0	0	0	0	0	0	0	0	0	0
AAATCT	compfreq	0.311	0	0	0	0.257	0.269	0	0	0.927	0.123	0.306	1.119	0.412	0.458	0	0.467	0	1.033	0.489	0	0	0	0	0	0.364	0	0.379	0.096	0	0.548	0.52	0.568	0	0.241	0.327	0.782	0.283	0.274	0	0.422	0	0	0.618	0.395	1.286	0.181	0	0.81
AAATCT	totfreq	0.315	0	0	0	0.257	0.269	0	0	0.927	0.165	0.306	1.119	0.412	0.458	0	0.467	0	1.033	0.489	0	0	0	0	0	0.364	0	0.379	0.192	0	0.548	0.52	0.568	0	0.309	0.327	0.782	0.283	0.274	0	0.422	0	0	0.618	0.395	1.286	0.181	0	0.81
AAATCT	fracsimp	0.034	0	0	0	0	0	0	0	0	0.25	0	0	0	0	0	0	0	0	0	0	0	0	0	0	0	0	0	0.5	0	0	0	0	0	0.222	0	0	0	0	0	0	0	0	0	0	0	0	0	0
AAATCT	simprepe	3	0	0	0	0	0	0	0	0	3	0	0	0	0	0	0	0	0	0	0	0	0	0	0	0	0	0	3	0	0	0	0	0	3	0	0	0	0	0	0	0	0	0	0	0	0	0	0
AAATCT	comprepe	2.042	0	0	0	2	2	0	0	2.222	2	3	2	2	2	0	2	0	2	2	0	0	0	0	0	2	0	2.143	2	0	2	2	2	0	2	2	2	2	2	0	2	0	0	2	2	2	2	0	2.211
AAATCT	simppoly	0	0	0	0	0	0	0	0	0	0	0	0	0	0	0	0	0	0	0	0	0	0	0	0	0	0	0	0	0	0	0	0	0	0	0	0	0	0	0	0	0	0	0	0	0	0	0	0
AAATCT	comppoly	0.127	0	0	0	0	0	0	0	0.222	0	0	0.333	0	0	0	0	0	0	0.3	0	0	0	0	0	0	0	0.286	0	0	0	0	0.133	0	0.429	0	0.125	0.125	0	0	0.2	0	0	0.375	0.25	0	0	0	0.105
AAATGC	simpfreq	0.059	0	0	0	0.128	0	0	0	0.051	0	0	0	0	0	0.405	0	0	1.033	0	0	0	0	0	0	0	0	0	0	0	0	0	0.152	1.735	0.034	0	0.195	0	0	0	0.422	0	0	0	0.197	0	0	0	0
AAATGC	compfreq	0.489	0	0.845	0	0.128	0	0.395	0.274	0.927	0.37	0.306	0.373	0	0.131	0	0.778	0.72	0	0.44	0.43	0	0	0	0	1.455	0	0.649	0.096	0.553	0.274	0.52	1.023	3.471	0.55	0	0.88	0.425	0.548	0.637	0.928	0.322	0	0.232	0.888	0.643	0.407	0.317	0.512
AAATGC	totfreq	0.548	0	0.845	0	0.257	0	0.395	0.274	0.978	0.37	0.306	0.373	0	0.131	0.405	0.778	0.72	1.033	0.44	0.43	0	0	0	0	1.455	0	0.649	0.096	0.553	0.274	0.52	1.174	5.206	0.584	0	1.075	0.425	0.548	0.637	1.349	0.322	0	0.232	1.086	0.643	0.407	0.317	0.512
AAATGC	fracsimp	0.078	0	0	0	0.5	0	0	0	0.053	0	0	0	0	0	1	0	0	1	0	0	0	0	0	0	0	0	0	0	0	0	0	0.129	0.333	0.059	0	0.182	0	0	0	0.312	0	0	0	0.182	0	0	0	0
AAATGC	simprepe	3.195	0	0	0	3	0	0	0	3	0	0	0	0	0	3	0	0	3	0	0	0	0	0	0	0	0	0	0	0	0	0	3.75	3	3	0	3.5	0	0	0	3	0	0	0	3.25	0	0	0	0
AAATGC	comprepe	2.059	0	2	0	2	0	2	2	2.111	2	2	2	0	2	0	2.4	2	0	2.111	2	0	0	0	0	2	0	2	2	2	2	2	2.037	2.75	2	0	2.111	2.083	2	2	2	2	0	2	2	2	2	2	2
AAATGC	simppoly	0.36	0	0	0	0	0	0	0	0	0	0	0	0	0	0	0	0	1	0	0	0	0	0	0	0	0	0	0	0	0	0	0.5	0	1	0	0.5	0	0	0	0	0	0	0	0	0	0	0	0
AAATGC	comppoly	0.113	0	0	0	0	0	0	0	0.278	0.222	0	0	0	0.5	0	0	0	0	0.222	0	0	0	0	0	0	0	0.083	0	0	0	0	0.148	0	0.188	0	0.222	0.167	0	0	0.182	0	0	0	0.167	0	0.222	0	0.583
AAATGG	simpfreq	0.078	0.309	0	0.663	0	0	0	0	0.103	0.041	0	0	0.137	0	0	0	0	0	0.049	0	0	0	0	0	0	0	0.379	0.096	0	0	0	0.152	0	0.034	0	0.098	0.035	0.274	0	0.422	0	0	0.077	0.148	0	0.181	0	0.256
AAATGG	compfreq	0.75	0.309	0	0.663	0.899	1.075	0.395	0.959	0.978	1.522	0.918	0.373	0.962	0.131	1.621	0.467	0	0	1.417	0.86	1.146	0	1.358	0	1.091	0.916	1.244	0.481	0	0	0.52	1.591	3.471	1.1	2.614	0.293	0.531	0.822	0	1.855	0.966	0.29	1.314	0.74	0	0.724	0.317	2.345
AAATGG	totfreq	0.829	0.618	0	1.326	0.899	1.075	0.395	0.959	1.081	1.563	0.918	0.373	1.1	0.131	1.621	0.467	0	0	1.466	0.86	1.146	0	1.358	0	1.091	0.916	1.623	0.577	0	0	0.52	1.743	3.471	1.134	2.614	0.391	0.566	1.096	0	2.277	0.966	0.29	1.391	0.888	0	0.905	0.317	2.601
AAATGG	fracsimp	0.093	0.5	0	0.5	0	0	0	0	0.095	0.026	0	0	0.125	0	0	0	0	0	0.033	0	0	0	0	0	0	0	0.233	0.167	0	0	0	0.087	0	0.03	0	0.25	0.062	0.25	0	0.185	0	0	0.056	0.167	0	0.2	0	0.098
AAATGG	simprepe	3.131	3	0	3	0	0	0	0	3.5	3	0	0	3	0	0	0	0	0	3	0	0	0	0	0	0	0	3.286	3	0	0	0	3	0	3	0	3	3	3.5	0	3	0	0	4	3	0	3.75	0	3.167
AAATGG	comprepe	2.096	2	0	2	2	2.25	2	2	2.158	2	2	2	2	2	2	2	0	0	2	2	2	0	2	0	2	2	2.087	2	0	0	2	2	2.25	2.125	2	2.333	2	2.167	0	2.091	2	2	2.118	2	0	2	2	2.127
AAATGG	simppoly	0.187	0	0	0	0	0	0	0	1	0	0	0	0	0	0	0	0	0	0	0	0	0	0	0	0	0	0.286	0	0	0	0	0.25	0	0	0	0	1	0.25	0	0.2	0	0	0	0	0	0	0	0.167
AAATGG	comppoly	0.106	0	0	0	0	0	0	0	0.263	0.162	0.333	0	0	0	0	0	0	0	0.207	0	0	0	0	0	0	0	0.13	0	0	0	0	0.262	0	0.25	0	0.333	0.2	0	0	0.136	0.333	0	0.118	0.067	0	0.375	0	0.236
AAATGT	simpfreq	0.014	0	0.282	0	0	0	0	0	0	0	0	0	0	0	0	0	0	0	0.049	0	0	0.455	0	0	0	0	0	0	0	0	0	0	0	0	0	0	0	0.068	0	0	0	0	0	0.049	0	0	0	0.043
AAATGT	compfreq	0.308	0.309	0	0	0.128	0.269	0	0.274	0.36	0.535	0.306	0.746	0.275	0.392	0.405	0.311	0	0	0.44	0	0	0.455	0	0	0.364	0	0.271	0.385	0	0.822	0	0.72	0	0.412	0	0.293	0.177	0.274	0	1.096	0.644	0	0.927	0.592	0	0.362	0	0.426
AAATGT	totfreq	0.322	0.309	0.282	0	0.128	0.269	0	0.274	0.36	0.535	0.306	0.746	0.275	0.392	0.405	0.311	0	0	0.489	0	0	0.911	0	0	0.364	0	0.271	0.385	0	0.822	0	0.72	0	0.412	0	0.293	0.177	0.342	0	1.096	0.644	0	0.927	0.642	0	0.362	0	0.469
AAATGT	fracsimp	0.049	0	1	0	0	0	0	0	0	0	0	0	0	0	0	0	0	0	0.1	0	0	0.5	0	0	0	0	0	0	0	0	0	0	0	0	0	0	0	0.2	0	0	0	0	0	0.077	0	0	0	0.091
AAATGT	simprepe	3.267	0	4	0	0	0	0	0	0	0	0	0	0	0	0	0	0	0	3	0	0	3	0	0	0	0	0	0	0	0	0	0	0	0	0	0	0	3	0	0	0	0	0	4	0	0	0	3
AAATGT	comprepe	2.009	2	0	0	2	2	0	2	2	2	2	2	2	2	2	2	0	0	2	0	0	2	0	0	2	0	2	2	0	2	0	2	0	2	0	2.333	2	2	0	2	2	0	2	2.083	0	2	0	2
AAATGT	simppoly	0.333	0	0	0	0	0	0	0	0	0	0	0	0	0	0	0	0	0	0	0	0	0	0	0	0	0	0	0	0	0	0	0	0	0	0	0	0	0	0	0	0	0	0	1	0	0	0	1
AAATGT	comppoly	0.126	0	0	0	0	0	0	0	0.143	0.077	0	0	0.5	0.167	1	0	0	0	0.222	0	0	0	0	0	0	0	0	0.25	0	0	0	0.105	0	0.083	0	0.333	0	0.5	0	0.154	0	0	0.25	0.167	0	0	0	0.3
AAATTC	simpfreq	0.052	0	0	0	0.257	0	0.395	0.137	0.154	0.082	0	0	0.137	0	0	0	0	0	0.342	0	0	0	0	0	0	0	0.541	0.096	0	0	0	0.038	0	0.034	0	0	0	0	0	0.169	0	0	0.077	0.099	0	0.045	0	0.256
AAATTC	compfreq	0.965	1.237	0.845	0	1.156	0	1.581	0.548	2.059	1.44	0.612	0.373	0.825	0.392	1.621	1.089	0	1.033	1.711	1.721	1.146	0.455	2.716	0	1.455	0	2.272	0.288	0.553	1.37	1.559	1.477	0	0.412	1.634	2.052	0.354	1.096	0	1.602	0.644	0.58	1.082	1.234	1.93	1.358	2.22	2.388
AAATTC	totfreq	1.016	1.237	0.845	0	1.413	0	1.976	0.685	2.213	1.522	0.612	0.373	0.962	0.392	1.621	1.089	0	1.033	2.053	1.721	1.146	0.455	2.716	0	1.455	0	2.813	0.385	0.553	1.37	1.559	1.515	0	0.447	1.634	2.052	0.354	1.096	0	1.771	0.644	0.58	1.159	1.333	1.93	1.403	2.22	2.643
AAATTC	fracsimp	0.043	0	0	0	0.182	0	0.2	0.2	0.07	0.054	0	0	0.143	0	0	0	0	0	0.167	0	0	0	0	0	0	0	0.192	0.25	0	0	0	0.025	0	0.077	0	0	0	0	0	0.095	0	0	0.067	0.074	0	0.032	0	0.097
AAATTC	simprepe	3.162	0	0	0	3	0	3	4	3.333	3	0	0	3	0	0	0	0	0	3.571	0	0	0	0	0	0	0	3.3	3	0	0	0	4	0	3	0	0	0	0	0	3	0	0	3	3.5	0	3	0	3.333
AAATTC	comprepe	2.043	2	2	0	2	0	2	2	2.075	2	2.5	3	2.167	2	2	2.143	0	2	2	2	2	2	2	0	2	0	2.071	2	2	2	2	2	0	2	2	2	2	2.062	0	2.053	2	2	2	2.16	2	2.2	2	2.089
AAATTC	simppoly	0.08	0	0	0	0	0	0	0	0	0	0	0	0	0	0	0	0	0	0.571	0	0	0	0	0	0	0	0.2	0	0	0	0	0	0	0	0	0	0	0	0	0	0	0	0	0	0	0	0	0.5
AAATTC	comppoly	0.091	0	0	0	0	0	0	0.25	0.225	0.114	0	0	0.333	0.333	0	0	0	0	0.2	0	0	0	0	0	0	0	0.143	0	0	0	0	0.103	0	0.167	0	0.19	0	0.188	0	0.053	0	0	0.071	0.24	0.333	0.167	0.143	0.321
AAATTG	simpfreq	0.052	0	0	0	0	0	0	0.137	0.051	0	0	0	0.412	0.065	0	0	0	0	0.195	0.43	0	0	0	0	0	0	0.325	0	0	0	0	0.189	0	0.034	0	0	0	0.068	0	0.169	0	0	0.232	0.049	0	0	0	0.597
AAATTG	compfreq	0.969	0.309	0.282	0	1.028	0.538	0.395	1.232	2.368	1.152	0.306	0.746	1.375	0.327	1.621	1.089	0.36	0	1.515	0.43	1.72	1.821	0	0	0.364	0	2.218	0.288	2.214	1.643	1.559	2.462	1.735	0.79	0.654	1.075	0.283	1.027	0.637	1.518	1.61	0	1.623	1.283	0	0.996	0.317	4.264
AAATTG	totfreq	1.021	0.309	0.282	0	1.028	0.538	0.395	1.369	2.419	1.152	0.306	0.746	1.787	0.392	1.621	1.089	0.36	0	1.711	0.86	1.72	1.821	0	0	0.364	0	2.543	0.288	2.214	1.643	1.559	2.652	1.735	0.825	0.654	1.075	0.283	1.096	0.637	1.687	1.61	0	1.855	1.333	0	0.996	0.317	4.86
AAATTG	fracsimp	0.041	0	0	0	0	0	0	0.1	0.021	0	0	0	0.231	0.167	0	0	0	0	0.114	0.5	0	0	0	0	0	0	0.128	0	0	0	0	0.071	0	0.042	0	0	0	0.062	0	0.1	0	0	0.125	0.037	0	0	0	0.123
AAATTG	simprepe	3.265	0	0	0	0	0	0	3	4	0	0	0	3	3	0	0	0	0	3	3	0	0	0	0	0	0	3.833	0	0	0	0	3	0	4	0	0	0	3	0	3	0	0	3.333	3	0	0	0	3.429
AAATTG	comprepe	2.076	2	2	0	2	2	2	2.333	2.087	2	2	2	2.1	2.2	2.5	2	2	0	2.032	5	2	2	0	0	2	0	2	2	2	2	2	2.015	2	2	2	2.091	2	2.133	2	2.056	2.6	0	2	2	0	2	2	2.19
AAATTG	simppoly	0.087	0	0	0	0	0	0	0	0	0	0	0	0	0	0	0	0	0	0	0	0	0	0	0	0	0	0.167	0	0	0	0	0	0	0	0	0	0	0	0	0.5	0	0	0	0	0	0	0	0.5
AAATTG	comppoly	0.084	0	0	0	0	0	0	0.222	0.174	0.25	0	0	0	0.2	0	0	0	0	0.161	0	0	0	0	0	0	0	0.171	0.333	0	0	0	0.138	0	0.13	0	0.182	0.125	0.133	0	0.111	0.2	0	0.381	0.192	0	0.182	0	0.26
AAATTT	simpfreq	0.006	0	0	0	0	0	0	0	0	0	0	0	0	0	0	0	0	0	0	0	0	0	0	0	0	0	0	0	0	0	0	0.038	0	0.034	0	0	0	0	0	0.169	0	0	0	0	0	0	0	0
AAATTT	compfreq	0.43	0.618	0.282	0	0.514	0.538	3.952	0.137	0.309	0.987	0.306	0.373	0.275	0.654	1.216	0.622	0	0	0.782	0	0.573	0	0	0	0	0	0.433	0.096	0.553	0.548	0	0.909	0.868	0.756	0.327	0.586	0.177	0.342	0	0.59	0	0.29	0.85	0.79	0	0.769	0	0.554
AAATTT	totfreq	0.436	0.618	0.282	0	0.514	0.538	3.952	0.137	0.309	0.987	0.306	0.373	0.275	0.654	1.216	0.622	0	0	0.782	0	0.573	0	0	0	0	0	0.433	0.096	0.553	0.548	0	0.947	0.868	0.79	0.327	0.586	0.177	0.342	0	0.759	0	0.29	0.85	0.79	0	0.769	0	0.554
AAATTT	fracsimp	0.019	0	0	0	0	0	0	0	0	0	0	0	0	0	0	0	0	0	0	0	0	0	0	0	0	0	0	0	0	0	0	0.04	0	0.043	0	0	0	0	0	0.222	0	0	0	0	0	0	0	0
AAATTT	simprepe	3	0	0	0	0	0	0	0	0	0	0	0	0	0	0	0	0	0	0	0	0	0	0	0	0	0	0	0	0	0	0	3	0	3	0	0	0	0	0	3	0	0	0	0	0	0	0	0
AAATTT	comprepe	2.013	2	2	0	2	2	2	2	2	2	2	2	2	2	2	2	0	0	2.062	0	2	0	0	0	0	0	2.125	2	2	2	0	2	2	2	2	2	2	2.4	0	2	0	2	2	2	0	2	0	2
AAATTT	simppoly	0.125	0	0	0	0	0	0	0	0	0	0	0	0	0	0	0	0	0	0	0	0	0	0	0	0	0	0	0	0	0	0	0	0	0	0	0	0	0	0	0	0	0	0	0	0	0	0	0
AAATTT	comppoly	0.059	0	0	0	0	0	0	0	0.333	0.167	0	0	0	0.1	0	0.25	0	0	0.062	0	0	0	0	0	0	0	0	0	0	0	0	0.167	0	0.136	0	0	0	0	0	0	0	0	0.091	0.062	0	0.059	0	0.154
AACAAG	simpfreq	0.098	0	0	0	0	0	0.395	0.274	0.309	0.247	0	0	0	0.065	0	0	0	1.033	0.391	0	0	0	0	0	0	0	0.379	0	0	0	0	0.379	0	0.069	0	0.098	0.106	0	0.637	0.337	0	0.29	0.232	0.296	0	0	0	0.64
AACAAG	compfreq	1.321	1.855	0	0.663	0.771	1.075	0.395	1.506	2.008	2.057	0	0	0.825	1.765	2.838	1.089	0.36	0	1.32	0.43	1.146	0	1.358	2.474	4.002	1.832	1.298	1.154	1.107	0.822	1.039	2.879	5.206	1.272	1.961	0.977	1.238	1.096	3.185	2.024	0.966	0.87	1.855	1.579	0	1.131	1.903	2.601
AACAAG	totfreq	1.419	1.855	0	0.663	0.771	1.075	0.79	1.78	2.316	2.304	0	0	0.825	1.83	2.838	1.089	0.36	1.033	1.711	0.43	1.146	0	1.358	2.474	4.002	1.832	1.677	1.154	1.107	0.822	1.039	3.258	5.206	1.34	1.961	1.075	1.344	1.096	3.822	2.361	0.966	1.16	2.086	1.876	0	1.131	1.903	3.24
AACAAG	fracsimp	0.066	0	0	0	0	0	0.5	0.154	0.133	0.107	0	0	0	0.036	0	0	0	1	0.229	0	0	0	0	0	0	0	0.226	0	0	0	0	0.116	0	0.051	0	0.091	0.079	0	0.167	0.143	0	0.25	0.111	0.158	0	0	0	0.197
AACAAG	simprepe	3.23	0	0	0	0	0	3	3	3.333	3.333	0	0	0	4	0	0	0	3	3.125	0	0	0	0	0	0	0	3.429	0	0	0	0	3.1	0	3	0	3	3	0	3	3	0	3	3.333	3.5	0	0	0	3.133
AACAAG	comprepe	2.068	2.167	0	2	2	2	2	2.182	2.103	2.12	0	0	2	2.037	2.143	2.286	2	0	2.111	2	2	0	2	2	2.182	2	2.333	2	2	2	2	2.053	2	2.162	2.333	2	2.229	2.125	2	2.208	2	2	2.125	2.094	0	2.08	2	2.049
AACAAG	simppoly	0.262	0	0	0	0	0	1	0	0.5	0.333	0	0	0	1	0	0	0	0	0.375	0	0	0	0	0	0	0	0.143	0	0	0	0	0.1	0	1	0	0	0	0	0	0	0	0	0	0.167	0	0	0	0.2
AACAAG	comppoly	0.119	0	0	0	0.167	0	0	0.091	0.205	0.18	0	0	0.167	0.111	0	0	0	0	0.259	0	0.5	0	0	0	0	0	0.042	0.167	0	0.333	0	0.105	0.167	0.216	0.167	0.1	0.029	0.312	0	0.375	0	0	0.167	0.188	0	0.04	0	0.311
AACAAT	simpfreq	0.039	0	0	0	0	0	0	0	0	0.082	0	0	0.137	0	0	0	0	0	0.049	0	0.573	0	0	0	0	0	0	0	0	0	0	0.076	0	0.034	0	0.098	0	0.137	0	0.084	0	0	0	0.296	0	0	0	0.213
AACAAT	compfreq	0.708	0.928	0.282	0	0.514	0.269	0.79	0.274	1.287	1.687	0.918	0.373	0.825	0.131	0.405	1.245	0	0	1.417	0.43	0.573	0.455	0	0	0.728	0.916	1.136	0.385	0	2.191	1.559	2.197	1.735	1.065	0	1.857	0.354	0.616	0	2.193	0	0	1.159	1.53	0	0.679	1.903	2.046
AACAAT	totfreq	0.747	0.928	0.282	0	0.514	0.269	0.79	0.274	1.287	1.769	0.918	0.373	0.962	0.131	0.405	1.245	0	0	1.466	0.43	1.146	0.455	0	0	0.728	0.916	1.136	0.385	0	2.191	1.559	2.273	1.735	1.1	0	1.955	0.354	0.753	0	2.277	0	0	1.159	1.826	0	0.679	1.903	2.26
AACAAT	fracsimp	0.039	0	0	0	0	0	0	0	0	0.047	0	0	0.143	0	0	0	0	0	0.033	0	0.5	0	0	0	0	0	0	0	0	0	0	0.033	0	0.031	0	0.05	0	0.182	0	0.037	0	0	0	0.162	0	0	0	0.094
AACAAT	simprepe	3.146	0	0	0	0	0	0	0	0	3	0	0	3	0	0	0	0	0	3	0	3	0	0	0	0	0	0	0	0	0	0	3	0	3	0	3	0	4	0	4	0	0	0	3.167	0	0	0	3.4
AACAAT	comprepe	2.027	2	2	0	2	2	2	2	2	2	2	2	2.333	2	2	2	0	0	2.034	2	2	2	0	0	2	2	2	2	0	2.5	2.333	2.017	2	2.032	0	2	2	2	0	2	0	0	2	2.032	0	2	2	2.062
AACAAT	simppoly	0.121	0	0	0	0	0	0	0	0	0.5	0	0	0	0	0	0	0	0	0	0	0	0	0	0	0	0	0	0	0	0	0	0	0	0	0	0	0	0	0	1	0	0	0	0.333	0	0	0	0.2
AACAAT	comppoly	0.145	0	0	0	0.5	0	0	0	0.36	0.22	0	0	0	0	0	0	0	0	0.207	0	0	0	0	0	0	0	0.19	0	0	0.125	0.333	0.155	0	0.226	0	0.211	0.3	0.333	0	0.231	0	0	0.2	0.194	0	0.2	0	0.271
AACACC	simpfreq	0.1	0	0	0	0	0	0	0.274	1.132	0	0	0	0.275	0.196	0	0	0	0	0.147	0	0	0	0	0	0	0	0	0.096	0	0.274	0	0.492	0	0.034	0	0.293	0.071	0	0	0.506	0	0	0.464	0.197	0	0.181	0	0.128
AACACC	compfreq	0.834	0.928	0.282	0	0.771	0.538	1.186	1.095	2.368	1.07	0	0.746	0.825	0.85	0.811	0.156	0.36	5.165	1.026	0.43	1.146	0.455	0	0.825	2.547	0.916	0.379	1.25	0.553	0.822	0	2.5	0	0.756	0	1.955	1.203	0.753	1.274	1.855	0.322	0.58	1.468	0.543	0	0.95	0.634	1.535
AACACC	totfreq	0.934	0.928	0.282	0	0.771	0.538	1.186	1.369	3.5	1.07	0	0.746	1.1	1.046	0.811	0.156	0.36	5.165	1.173	0.43	1.146	0.455	0	0.825	2.547	0.916	0.379	1.346	0.553	1.096	0	2.993	0	0.79	0	2.248	1.274	0.753	1.274	2.361	0.322	0.58	1.932	0.74	0	1.131	0.634	1.663
AACACC	fracsimp	0.093	0	0	0	0	0	0	0.2	0.324	0	0	0	0.25	0.188	0	0	0	0	0.125	0	0	0	0	0	0	0	0	0.071	0	0.25	0	0.165	0	0.043	0	0.13	0.056	0	0	0.214	0	0	0.24	0.267	0	0.16	0	0.077
AACACC	simprepe	3.314	0	0	0	0	0	0	4	3.455	0	0	0	3.5	3	0	0	0	0	4	0	0	0	0	0	0	0	0	3	0	3	0	3.077	0	3	0	3	3.5	0	0	3.833	0	0	3.333	3.75	0	3	0	3.333
AACACC	comprepe	2.124	2.333	2	0	2	2	2	2	2.283	2.038	0	2	2.167	2.077	3	2	2	2	2	2	2	2	0	2	2	2	2.143	2	2	2	0	2.091	0	2	0	2.15	2.118	2.091	4	2.227	2	2	2.158	2.364	0	2.143	2	2.111
AACACC	simppoly	0.315	0	0	0	0	0	0	0.5	0.273	0	0	0	0	0.667	0	0	0	0	0.333	0	0	0	0	0	0	0	0	0	0	0	0	0.077	0	1	0	0.333	0.5	0	0	0	0	0	0.167	0	0	0.5	0	0.667
AACACC	comppoly	0.153	0	0	0	0.167	0	0	0	0.435	0.115	0	0	0	0.231	0	0	0	0.2	0.333	0	0	0	0	0	0	0	0	0.154	1	0	0	0.152	0	0.182	0	0.15	0.147	0.182	0	0.136	0	0.5	0.211	0.364	0	0.286	0	0.361
AACACG	simpfreq	0.016	0	0	0	0	0	0	0.137	0.051	0	0	0	0	0	0.405	0	0	0	0	0	0	0	0	0	0	0	0.054	0	0	0.274	0	0	0	0.034	0	0	0	0	0	0	0	0	0	0	0	0	0	0
AACACG	compfreq	0.166	0	0	0	0	0	0	0.137	0.103	0.288	0	0	0.137	0	0	0	0.36	1.033	0.391	0.43	1.146	0	0	0	0.364	0	0.271	0.096	0	0.548	0	0.189	0	0.069	0	0.684	0.212	0.274	0	0.253	0	0	0.077	0.049	0	0.272	0	0.128
AACACG	totfreq	0.182	0	0	0	0	0	0	0.274	0.154	0.288	0	0	0.137	0	0.405	0	0.36	1.033	0.391	0.43	1.146	0	0	0	0.364	0	0.325	0.096	0	0.822	0	0.189	0	0.103	0	0.684	0.212	0.274	0	0.253	0	0	0.077	0.049	0	0.272	0	0.128
AACACG	fracsimp	0.084	0	0	0	0	0	0	0.5	0.333	0	0	0	0	0	1	0	0	0	0	0	0	0	0	0	0	0	0.167	0	0	0.333	0	0	0	0.333	0	0	0	0	0	0	0	0	0	0	0	0	0	0
AACACG	simprepe	3.045	0	0	0	0	0	0	3	3	0	0	0	0	0	3	0	0	0	0	0	0	0	0	0	0	0	3	0	0	3	0	0	0	3	0	0	0	0	0	0	0	0	0	0	0	0	0	0
AACACG	comprepe	2.072	0	0	0	0	0	0	2	2	2	0	0	2	0	0	0	2	2	2.25	2	2	0	0	0	2	0	2	2	0	2	0	2	0	2	0	2.286	2	2	0	2	0	0	2	2	0	2.167	0	2.333
AACACG	simppoly	0.045	0	0	0	0	0	0	0	0	0	0	0	0	0	0	0	0	0	0	0	0	0	0	0	0	0	0	0	0	0	0	0	0	0	0	0	0	0	0	0	0	0	0	0	0	0	0	0
AACACG	comppoly	0.146	0	0	0	0	0	0	0	0	0.143	0	0	0	0	0	0	0	0	0.25	0	0.5	0	0	0	0	0	0	0	0	0	0	0	0	0.5	0	0.286	0.167	0.25	0	0.333	0	0	0	1	0	0.333	0	0
AACACT	simpfreq	0.003	0	0	0	0	0	0	0	0.051	0	0	0	0	0	0	0	0	0	0	0	0	0	0	0	0	0	0	0	0	0	0	0.038	0	0.034	0	0	0	0.068	0	0	0	0	0	0	0	0	0	0
AACACT	compfreq	0.087	0.309	0	0	0.128	0	0	0.137	0.309	0.041	0	0	0	0.065	0	0	0	0	0.244	0	0	0	0	0	0	0	0.054	0	0	0	0	0.303	0	0.206	0	0.586	0.283	0.205	0	0.084	0	0	0.232	0.148	0	0.091	0.317	0.171
AACACT	totfreq	0.089	0.309	0	0	0.128	0	0	0.137	0.36	0.041	0	0	0	0.065	0	0	0	0	0.244	0	0	0	0	0	0	0	0.054	0	0	0	0	0.341	0	0.241	0	0.586	0.283	0.274	0	0.084	0	0	0.232	0.148	0	0.091	0.317	0.171
AACACT	fracsimp	0.022	0	0	0	0	0	0	0	0.143	0	0	0	0	0	0	0	0	0	0	0	0	0	0	0	0	0	0	0	0	0	0	0.111	0	0.143	0	0	0	0.25	0	0	0	0	0	0	0	0	0	0
AACACT	simprepe	3.2	0	0	0	0	0	0	0	3	0	0	0	0	0	0	0	0	0	0	0	0	0	0	0	0	0	0	0	0	0	0	3	0	4	0	0	0	3	0	0	0	0	0	0	0	0	0	0
AACACT	comprepe	2.004	2	0	0	2	0	0	2	2	2	0	0	0	2	0	0	0	0	2	0	0	0	0	0	0	0	2	0	0	0	0	2.125	0	2	0	2	2	2	0	2	0	0	2	2	0	2	2	2
AACACT	simppoly	0.4	0	0	0	0	0	0	0	0	0	0	0	0	0	0	0	0	0	0	0	0	0	0	0	0	0	0	0	0	0	0	1	0	1	0	0	0	0	0	0	0	0	0	0	0	0	0	0
AACACT	comppoly	0.138	0	0	0	0	0	0	0	0.167	0	0	0	0	0	0	0	0	0	0.4	0	0	0	0	0	0	0	0	0	0	0	0	0	0	0.333	0	0.5	0.125	0.667	0	0	0	0	0.333	0.333	0	0	0	0.25
AACAGC	simpfreq	0.182	0	0	0	0.128	0	0	0.137	0.463	0.082	0	0.373	0.962	0.196	0	0.311	0	0	0.195	0	0	0.455	1.358	0	0	0	0.108	0.192	0.553	0	0	0.379	0.868	0.206	0.327	0	0.106	0.068	0	0.337	0.322	0	0.464	0.197	0	0.136	0.317	0.298
AACAGC	compfreq	1.726	1.546	0	1.99	1.67	0.538	1.186	1.095	2.986	1.933	2.141	1.119	2.75	1.373	2.027	2.023	0.72	6.198	2.541	1.721	0	1.366	1.358	2.474	2.183	0	0.974	1.25	0.553	0.822	0	3.106	6.941	2.646	1.307	2.248	2.193	1.37	3.185	2.277	0.644	1.16	2.009	1.185	0	2.353	2.537	1.62
AACAGC	totfreq	1.908	1.546	0	1.99	1.798	0.538	1.186	1.232	3.449	2.016	2.141	1.492	3.712	1.569	2.027	2.334	0.72	6.198	2.737	1.721	0	1.821	2.716	2.474	2.183	0	1.082	1.442	1.107	0.822	0	3.485	7.809	2.853	1.634	2.248	2.299	1.438	3.185	2.614	0.966	1.16	2.473	1.382	0	2.489	2.854	1.919
AACAGC	fracsimp	0.089	0	0	0	0.071	0	0	0.111	0.134	0.041	0	0.25	0.259	0.125	0	0.133	0	0	0.071	0	0	0.25	0.5	0	0	0	0.1	0.133	0.5	0	0	0.109	0.111	0.072	0.2	0	0.046	0.048	0	0.129	0.333	0	0.188	0.143	0	0.055	0.111	0.156
AACAGC	simprepe	3.294	0	0	0	5	0	0	3	4.667	3.5	0	3	3.429	3	0	3	0	0	3.25	0	0	3	3	0	0	0	3	3	3	0	0	3.1	3	3.333	3	0	3	3	0	3.25	3	0	3.167	3	0	3	3	3
AACAGC	comprepe	2.131	2	0	2	2.231	2	2	2	2.31	2.085	2	2	2.15	2	2.4	2.077	2	2.333	2.154	2	0	2	2	2	2.333	0	2	2	2	2	0	2.049	2.375	2.117	2	2.043	2.113	2.1	2.4	2.111	2	2	2.192	2.125	0	2.077	2.375	2.158
AACAGC	simppoly	0.151	0	0	0	0	0	0	0	0.333	0.5	0	0	0	0	0	0	0	0	0	0	0	0	0	0	0	0	0	0.5	0	0	0	0.1	0	0.167	0	0	0	0	0	0.5	0	0	0.333	0.5	0	0	0	0.286
AACAGC	comppoly	0.144	0	0	0	0	0	0	0.25	0.328	0.234	0.143	0	0	0.238	0	0.308	0	0.167	0.25	0.25	0	0	0	0.667	0	0	0.167	0.154	0	0	0	0.171	0	0.312	0.25	0.391	0.21	0.2	0	0.185	0	0	0.269	0.292	0	0.288	0.25	0.553
AACAGG	simpfreq	0.027	0	0	0	0	0	0	0	0.154	0	0	0	0	0	0	0	0	0	0.049	0	0	0	0	0	0	0	0	0	0.553	0.274	0	0	0	0.034	0	0.098	0	0.068	0	0.084	0	0	0.077	0	0	0.091	0	0.085
AACAGG	compfreq	0.244	0	0.564	0	0	0	0	0.274	0.515	0.37	0	0.373	0.137	0.327	0	0	0	0	0.391	0.43	0.573	0.455	0	0	0	0	0.595	0.192	0	0	0	0.379	0	0.137	0	0.684	0.46	0.205	1.274	0.337	0	0.29	0.541	0.395	0.643	0.317	0.317	0.341
AACAGG	totfreq	0.271	0	0.564	0	0	0	0	0.274	0.669	0.37	0	0.373	0.137	0.327	0	0	0	0	0.44	0.43	0.573	0.455	0	0	0	0	0.595	0.192	0.553	0.274	0	0.379	0	0.172	0	0.782	0.46	0.274	1.274	0.422	0	0.29	0.618	0.395	0.643	0.407	0.317	0.426
AACAGG	fracsimp	0.112	0	0	0	0	0	0	0	0.231	0	0	0	0	0	0	0	0	0	0.111	0	0	0	0	0	0	0	0	0	1	1	0	0	0	0.2	0	0.125	0	0.25	0	0.2	0	0	0.125	0	0	0.222	0	0.2
AACAGG	simprepe	3.087	0	0	0	0	0	0	0	3.333	0	0	0	0	0	0	0	0	0	3	0	0	0	0	0	0	0	0	0	3	3	0	0	0	3	0	3	0	4	0	3	0	0	3	0	0	3	0	3
AACAGG	comprepe	2.066	0	2	0	0	0	0	2.5	2.2	2	0	2	2	2	0	0	0	0	2.125	2	2	2	0	0	0	0	2	2	0	0	0	2.2	0	2	0	2	2	2	2	2	0	2	2.143	2.125	2	2	2	2.125
AACAGG	simppoly	0.349	0	0	0	0	0	0	0	0.333	0	0	0	0	0	0	0	0	0	1	0	0	0	0	0	0	0	0	0	0	0	0	0	0	1	0	0	0	1	0	0	0	0	1	0	0	0	0	0
AACAGG	comppoly	0.152	0	0	0	0	0	0	0.5	0.4	0.222	0	0	0	0.2	0	0	0	0	0.5	0	0	1	0	0	0	0	0	0	0	0	0	0.2	0	0.25	0	0.143	0.462	0.333	0	0	0	0	0.286	0	0	0.429	0	0.25
AACAGT	simpfreq	0.041	0	0	0	0	0	0	0.137	0	0	0	0	0.137	0	0	0	0	0	0.049	0	0	0	0	0	0	0	0	0	0	0	0	0.038	0.868	0	0	0.293	0	0.068	0	0.337	0	0	0	0	0	0	0.317	0.043
AACAGT	compfreq	0.218	0	0	0	0	0	0	0.137	0.309	0	0	0	0.412	0.131	0	0.467	0	0	0.244	0	0.573	0	0	0	0.728	0	0.325	0	1.107	0	0	0.644	0	0.069	0.327	0.195	0.142	0	0.637	0.506	0	0.29	0.309	0.444	1.286	0.091	0.317	0.767
AACAGT	totfreq	0.258	0	0	0	0	0	0	0.274	0.309	0	0	0	0.55	0.131	0	0.467	0	0	0.293	0	0.573	0	0	0	0.728	0	0.325	0	1.107	0	0	0.682	0.868	0.069	0.327	0.489	0.142	0.068	0.637	0.843	0	0.29	0.309	0.444	1.286	0.091	0.634	0.81
AACAGT	fracsimp	0.15	0	0	0	0	0	0	0.5	0	0	0	0	0.25	0	0	0	0	0	0.167	0	0	0	0	0	0	0	0	0	0	0	0	0.056	1	0	0	0.6	0	1	0	0.4	0	0	0	0	0	0	0.5	0.053
AACAGT	simprepe	3.105	0	0	0	0	0	0	3	0	0	0	0	3	0	0	0	0	0	3	0	0	0	0	0	0	0	0	0	0	0	0	3	3	0	0	3	0	3	0	3	0	0	0	0	0	0	3	5
AACAGT	comprepe	2.028	0	0	0	0	0	0	2	2	0	0	0	2	2	0	2	0	0	2	0	2	0	0	0	2	0	2	0	2	0	0	2	0	2	2	2	2	0	2	2	0	2	2	2	2	2	2	2.222
AACAGT	simppoly	0.185	0	0	0	0	0	0	0	0	0	0	0	1	0	0	0	0	0	1	0	0	0	0	0	0	0	0	0	0	0	0	0	0	0	0	0.333	0	0	0	0.25	0	0	0	0	0	0	0	0
AACAGT	comppoly	0.168	0	0	0	0	0	0	0	0.167	0	0	0	0	0.5	0	0	0	0	0.4	0	0	0	0	0	0	0	0	0	0	0	0	0.176	0	0	0	0	0.5	0	0	0	0	0	0	0.111	0	0	0	0.444
AACATC	simpfreq	0.057	0	0	0	0	0	0.395	0.137	0.206	0	0	0	0.137	0	0	0	0	0	0	0	0	0	0	0	0	0	0	0	0	0	0	0.189	0	0.034	0	0.195	0	0.137	0.637	0.337	0	0	0.155	0.049	0	0.045	0	0.256
AACATC	compfreq	0.804	1.855	0.282	0	1.413	0.269	0.395	1.095	1.956	1.193	0.612	1.119	1.237	1.111	0.811	0.467	0	1.033	0.831	0.86	0.573	0	2.716	0	1.819	0.916	0.649	0.288	1.107	1.37	0.52	1.629	0	0.825	0.654	1.368	1.167	0.616	0	1.687	0.966	0	1.391	0.839	0	1.131	0	2.046
AACATC	totfreq	0.861	1.855	0.282	0	1.413	0.269	0.79	1.232	2.162	1.193	0.612	1.119	1.375	1.111	0.811	0.467	0	1.033	0.831	0.86	0.573	0	2.716	0	1.819	0.916	0.649	0.288	1.107	1.37	0.52	1.818	0	0.859	0.654	1.564	1.167	0.753	0.637	2.024	0.966	0	1.545	0.888	0	1.177	0	2.302
AACATC	fracsimp	0.058	0	0	0	0	0	0.5	0.111	0.095	0	0	0	0.1	0	0	0	0	0	0	0	0	0	0	0	0	0	0	0	0	0	0	0.104	0	0.04	0	0.125	0	0.182	1	0.167	0	0	0.1	0.056	0	0.038	0	0.111
AACATC	simprepe	3.602	0	0	0	0	0	5	3	4	0	0	0	3	0	0	0	0	0	0	0	0	0	0	0	0	0	0	0	0	0	0	3.4	0	4	0	3	0	3.5	4	3.25	0	0	3.5	3	0	3	0	3.667
AACATC	comprepe	2.051	2	2	0	2	2	2	2.125	2.053	2.069	2	2	2.111	2.059	2	3	0	2	2.059	2	2	0	2	0	2	2	2.25	2	2	2	2	2.07	0	2.083	2	2.071	2	2	0	2.1	2	0	2.056	2	0	2.2	0	2.104
AACATC	simppoly	0.182	0	0	0	0	0	0	0	0.25	0	0	0	0	0	0	0	0	0	0	0	0	0	0	0	0	0	0	0	0	0	0	0.4	0	1	0	0	0	0	0	0.25	0	0	0.5	0	0	1	0	0.333
AACATC	comppoly	0.111	0	0	0	0.273	0	0	0	0.237	0.172	0.5	0	0	0.235	0	0	0	0	0.235	0	0	0	0	0	0.2	0	0.5	0	0.5	0.2	0	0.186	0	0.333	0	0.214	0.121	0.556	0	0.15	0	0	0.222	0.059	0	0.12	0	0.167
AACATG	simpfreq	0.092	0	0.282	0	0	0	0	0.274	0	0.123	0	0.373	0.137	0	0	0	0	0	0	0.43	0	0	0	0	0	0	0.054	0	0	0	0	0.152	0.868	0	0	0	0.071	0	0	0.59	0	0	0.309	0	0	0	0	0.171
AACATG	compfreq	0.416	0	0.282	0	0.128	0	0	0.548	0.463	0.699	0.306	0.373	0.275	0.196	0	0.467	0.36	0	0.391	0.86	0	0.455	0	0	0	0	0.379	0.385	0	0.548	0.52	0.833	0.868	0.309	0.327	1.368	0.672	0.342	0	1.771	0.322	0.29	0.618	0.494	1.286	0.543	0.951	0.725
AACATG	totfreq	0.508	0	0.564	0	0.128	0	0	0.822	0.463	0.823	0.306	0.746	0.412	0.196	0	0.467	0.36	0	0.391	1.291	0	0.455	0	0	0	0	0.433	0.385	0	0.548	0.52	0.985	1.735	0.309	0.327	1.368	0.743	0.342	0	2.361	0.322	0.29	0.927	0.494	1.286	0.543	0.951	0.895
AACATG	fracsimp	0.135	0	0.5	0	0	0	0	0.333	0	0.15	0	0.5	0.333	0	0	0	0	0	0	0.333	0	0	0	0	0	0	0.125	0	0	0	0	0.154	0.5	0	0	0	0.095	0	0	0.25	0	0	0.333	0	0	0	0	0.19
AACATG	simprepe	3.447	0	3	0	0	0	0	3	0	3	0	3	3	0	0	0	0	0	0	3	0	0	0	0	0	0	4	0	0	0	0	3.25	3	0	0	0	3.5	0	0	3.429	0	0	3.25	0	0	0	0	4.25
AACATG	comprepe	2.046	0	2	0	2	0	0	2	2.111	2.059	2	2	2	2	0	2	2	0	2	2.5	0	2	0	0	0	0	2	2	0	2	2	2.136	2	2	2	2	2.105	2	0	2.048	2	2	2	2	2	2	2	2.059
AACATG	simppoly	0.15	0	0	0	0	0	0	0.5	0	0	0	0	0	0	0	0	0	0	0	0	0	0	0	0	0	0	0	0	0	0	0	0.25	0	0	0	0	0	0	0	0.143	0	0	0.25	0	0	0	0	0.25
AACATG	comppoly	0.14	0	0	0	0	0	0	0	0.111	0.059	0	0	0	0.333	0	0	0	0	0.375	0.5	0	0	0	0	0	0	0	0	0	1	0	0.227	0	0.111	0	0.214	0.211	0.2	0	0.143	0	0	0.25	0.4	0	0.167	0.333	0.294
AACATT	simpfreq	0.005	0	0	0	0	0	0	0	0	0	0	0	0	0	0	0	0	0	0	0	0	0	0	0	0	0	0	0	0	0	0	0.076	0	0.034	0	0.098	0	0	0	0.084	0	0	0	0.049	0	0	0	0.043
AACATT	compfreq	0.274	0	0	0.663	0.642	0	0.395	0.274	0.36	0.453	0.306	0	0.55	0.131	0.405	0.156	0	0	0.586	0	0	0	0	0	0	0	0.487	0.288	0	0.274	1.039	1.174	0.868	0.447	0.327	0.586	0.071	0.137	0	0.337	0	0	0.695	0.296	0.643	0.362	0	1.322
AACATT	totfreq	0.279	0	0	0.663	0.642	0	0.395	0.274	0.36	0.453	0.306	0	0.55	0.131	0.405	0.156	0	0	0.586	0	0	0	0	0	0	0	0.487	0.288	0	0.274	1.039	1.25	0.868	0.481	0.327	0.684	0.071	0.137	0	0.422	0	0	0.695	0.346	0.643	0.362	0	1.364
AACATT	fracsimp	0.015	0	0	0	0	0	0	0	0	0	0	0	0	0	0	0	0	0	0	0	0	0	0	0	0	0	0	0	0	0	0	0.061	0	0.071	0	0.143	0	0	0	0.2	0	0	0	0.143	0	0	0	0.031
AACATT	simprepe	3	0	0	0	0	0	0	0	0	0	0	0	0	0	0	0	0	0	0	0	0	0	0	0	0	0	0	0	0	0	0	3	0	3	0	3	0	0	0	3	0	0	0	3	0	0	0	3
AACATT	comprepe	2.006	0	0	2	2	0	2	2	2.143	2.091	2	0	2	2	2	2	0	0	2	0	0	0	0	0	0	0	2	2	0	2	2	2	2	2	2	2	2	2	0	2	0	0	2	2	2	2	0	2.032
AACATT	simppoly	0.25	0	0	0	0	0	0	0	0	0	0	0	0	0	0	0	0	0	0	0	0	0	0	0	0	0	0	0	0	0	0	0	0	0	0	0	0	0	0	0	0	0	0	0	0	0	0	0
AACATT	comppoly	0.162	0	0	0	0.4	0	0	0	0.286	0.091	0	0	0.25	0.5	0	0	0	0	0.25	0	0	0	0	0	0	0	0.333	0	0	1	0	0.097	0	0.154	0	0.167	0.5	0	0	0	0	0	0.556	0.167	0	0.25	0	0.226
AACCAC	simpfreq	0.066	0	0	0	0	0	0.395	0	0.051	0.082	0	0	0.137	0.131	0.405	0	0	1.033	0	0	0	0	0	0	0	0	0.054	0	0.553	0	0	0.114	0	0	0	0.098	0.142	0	0	0.506	0	0	0.155	0.197	0	0.091	0	0
AACCAC	compfreq	0.718	0.618	0.282	0	0.514	1.075	0.395	0.822	1.132	0.987	0	0	1.512	0.719	0	0.156	0	1.033	0.635	0.86	1.146	0	8.147	0	1.455	0	0.433	0.385	1.66	0.548	0	1.553	0	0.55	0.98	1.173	6.615	0.411	0	1.855	0.644	0.29	0.773	0.642	0.643	0.95	0.317	1.151
AACCAC	totfreq	0.784	0.618	0.282	0	0.514	1.075	0.79	0.822	1.184	1.07	0	0	1.65	0.85	0.405	0.156	0	2.066	0.635	0.86	1.146	0	8.147	0	1.455	0	0.487	0.385	2.214	0.548	0	1.667	0	0.55	0.98	1.27	6.757	0.411	0	2.361	0.644	0.29	0.927	0.839	0.643	1.041	0.317	1.151
AACCAC	fracsimp	0.078	0	0	0	0	0	0.5	0	0.043	0.077	0	0	0.083	0.154	1	0	0	0.5	0	0	0	0	0	0	0	0	0.111	0	0.25	0	0	0.068	0	0	0	0.077	0.021	0	0	0.214	0	0	0.167	0.235	0	0.087	0	0
AACCAC	simprepe	3.333	0	0	0	0	0	3	0	4	3	0	0	3	3.5	3	0	0	3	0	0	0	0	0	0	0	0	3	0	3	0	0	3.333	0	0	0	3	3.5	0	0	3.167	0	0	3.5	3.75	0	3.5	0	0
AACCAC	comprepe	2.159	2	2	0	2	2	4	2.167	2.409	2	0	0	2.909	2	0	2	0	2	2.077	2	2	0	2	0	2	0	2	2.25	2	2	0	2.122	0	2	2	2.167	2.016	2.333	0	2.455	3	3	2.2	2	2	2.143	2	2.111
AACCAC	simppoly	0.2	0	0	0	0	0	0	0	0	0	0	0	0	0.5	0	0	0	0	0	0	0	0	0	0	0	0	0	0	0	0	0	0	0	0	0	0	0.5	0	0	0.167	0	0	1	0.75	0	0	0	0
AACCAC	comppoly	0.136	0	0	0	0	0	0	0.167	0.318	0.208	0	0	0.091	0.364	0	0	0	0	0.154	0	0	0	0	0	0	0	0.25	0	0	0	0	0.268	0	0.25	0.333	0.083	0.166	0	0	0.227	0	0	0.3	0.154	0	0.19	0	0.37
AACCAG	simpfreq	0.109	0	0	0	0	0.269	0	0.137	0.206	0.206	0	0	0	0.196	0	0.156	0	0	0.195	0.43	0	0	0	0	0	0	0.271	0	0	0.274	0	0.189	0	0	0	0.098	0.035	0.068	0	0.169	0	0	0.386	0.099	0	0.136	0	0.213
AACCAG	compfreq	0.392	0	0.564	0	0	0	0.395	0.137	0.309	0.864	0.918	0	0.275	0.915	0	0.156	0	0	1.173	0.43	0	0	0	0	1.819	0	0.595	0.481	0.553	0.548	0.52	0.947	0.868	0.756	0.654	0.782	0.495	0.274	0	1.012	0.644	0.29	1.314	0.247	0	0.769	0.951	0.725
AACCAG	totfreq	0.501	0	0.564	0	0	0.269	0.395	0.274	0.515	1.07	0.918	0	0.275	1.111	0	0.311	0	0	1.368	0.86	0	0	0	0	1.819	0	0.866	0.481	0.553	0.822	0.52	1.136	0.868	0.756	0.654	0.88	0.531	0.342	0	1.181	0.644	0.29	1.7	0.346	0	0.905	0.951	0.938
AACCAG	fracsimp	0.197	0	0	0	0	1	0	0.5	0.4	0.192	0	0	0	0.176	0	0.5	0	0	0.143	0.5	0	0	0	0	0	0	0.312	0	0	0.333	0	0.167	0	0	0	0.111	0.067	0.2	0	0.143	0	0	0.227	0.286	0	0.15	0	0.227
AACCAG	simprepe	3.27	0	0	0	0	3	0	4	3.75	3	0	0	0	3	0	3	0	0	3	3	0	0	0	0	0	0	3.8	0	0	4	0	3.8	0	0	0	3	3	4	0	3	0	0	3.4	3.5	0	3	0	3
AACCAG	comprepe	2.114	0	2	0	0	0	2	3	2.333	2	2.333	0	2	2	0	2	0	0	2.208	2	0	0	0	0	2	0	2.091	2	2	2	2	2.08	3	2	2	2.125	2.071	2	0	2.417	2	2	2.118	2.2	0	2	2	2.176
AACCAG	simppoly	0.122	0	0	0	0	0	0	0	0.5	0.2	0	0	0	0.333	0	0	0	0	0.25	0	0	0	0	0	0	0	0	0	0	0	0	0.2	0	0	0	0	0	0	0	0	0	0	0.4	0	0	0	0	0.2
AACCAG	comppoly	0.144	0	0	0	0	0	0	0	0.167	0.286	0	0	0.5	0.214	0	0	0	0	0.458	0	0	0	0	0	0	0	0.091	0.2	0	0	0	0.2	0	0.227	0	0.125	0.071	0	0	0.333	0	0	0.412	0.4	0	0.118	0	0.294
AACCAT	simpfreq	0.031	0	0	0	0.128	0	0	0	0	0	0.306	0	0.137	0.196	0	0	0.36	0	0.049	0	0	0	0	0	0	0	0	0	0	0	0	0.076	0	0.034	0	0.098	0	0	0	0.169	0	0	0	0.049	0	0	0	0.213
AACCAT	compfreq	0.24	0	0.282	0.663	0.257	0	0	0.137	0.103	0.494	0.612	0	0.137	0.392	0	0.311	0.72	0	0.391	0.43	0	0	0	0	0	0	0.325	0.288	0.553	0.274	0.52	0.644	0	0.275	0.98	0.684	0.142	0.411	0	1.012	0.966	0	0.232	0.099	0	0.091	0.317	0.469
AACCAT	totfreq	0.271	0	0.282	0.663	0.385	0	0	0.137	0.103	0.494	0.918	0	0.275	0.588	0	0.311	1.079	0	0.44	0.43	0	0	0	0	0	0	0.325	0.288	0.553	0.274	0.52	0.72	0	0.309	0.98	0.782	0.142	0.411	0	1.181	0.966	0	0.232	0.148	0	0.091	0.317	0.682
AACCAT	fracsimp	0.105	0	0	0	0.333	0	0	0	0	0	0.333	0	0.5	0.333	0	0	0.333	0	0.111	0	0	0	0	0	0	0	0	0	0	0	0	0.105	0	0.111	0	0.125	0	0	0	0.143	0	0	0	0.333	0	0	0	0.312
AACCAT	simprepe	3.278	0	0	0	3	0	0	0	0	0	5	0	4	3	0	0	3	0	3	0	0	0	0	0	0	0	0	0	0	0	0	3	0	3	0	3	0	0	0	3	0	0	0	3	0	0	0	3
AACCAT	comprepe	2.101	0	2	2	2	0	0	2	2.5	2	2	0	2	2	0	2	2	0	2	2	0	0	0	0	0	0	2	2	2	2	2	2	0	2	2	2.143	2	2	0	2	2	0	2	2	0	2	2	2.091
AACCAT	simppoly	0.148	0	0	0	0	0	0	0	0	0	0	0	0	0.667	0	0	1	0	0	0	0	0	0	0	0	0	0	0	0	0	0	0	0	0	0	0	0	0	0	0	0	0	0	0	0	0	0	0
AACCAT	comppoly	0.195	0	0	0	0	0	0	1	1	0.083	0	0	0	0.167	0	0	0.5	0	0.375	0	0	0	0	0	0	0	0.333	0	0	0	0	0.176	0	0.25	0	0	0.25	0.167	0	0.083	0	0	0.333	0.5	0	0	0	0.182
AACCCC	simpfreq	0.039	0	0	0.663	0	0	0	0	0.103	0.082	0	0	0	0	0	0	0	0	0	0	0	0	0	0	0	0	0	0.096	0	0	0	0.152	0	0.034	0	0.195	0.142	0.068	0	0.169	0	0	0	0	0	0.091	0	0
AACCCC	compfreq	0.429	0	0	1.326	0.128	0.269	0	0.411	0.463	0.946	0.306	0	0.55	0.065	0	0.156	0	0	0.244	0	0	0.455	1.358	0	0.364	0.916	0.379	0.288	0.553	0.274	0	0.833	0.868	1.203	0.327	0.782	1.521	0.205	0	0.422	0.644	0.29	0.618	0.296	0.643	0.815	0	0.384
AACCCC	totfreq	0.468	0	0	1.99	0.128	0.269	0	0.411	0.566	1.028	0.306	0	0.55	0.065	0	0.156	0	0	0.244	0	0	0.455	1.358	0	0.364	0.916	0.379	0.385	0.553	0.274	0	0.985	0.868	1.237	0.327	0.977	1.663	0.274	0	0.59	0.644	0.29	0.618	0.296	0.643	0.905	0	0.384
AACCCC	fracsimp	0.065	0	0	0.333	0	0	0	0	0.182	0.08	0	0	0	0	0	0	0	0	0	0	0	0	0	0	0	0	0	0.25	0	0	0	0.154	0	0.028	0	0.2	0.085	0.25	0	0.286	0	0	0	0	0	0.1	0	0
AACCCC	simprepe	3.168	0	0	3	0	0	0	0	3	3	0	0	0	0	0	0	0	0	0	0	0	0	0	0	0	0	0	3	0	0	0	3	0	3	0	3.5	3.25	3	0	3	0	0	0	0	0	3.5	0	0
AACCCC	comprepe	2.112	0	0	2	2	2	0	2	2.333	2	2	0	2	2	0	2	0	0	2.2	0	0	2	2	0	2	3	2.286	2	2	2	0	2.591	2	2.143	2	2	2.07	2.667	0	2.4	2	2	2	2.167	2	2.111	0	2
AACCCC	simppoly	0.209	0	0	0	0	0	0	0	1	0	0	0	0	0	0	0	0	0	0	0	0	0	0	0	0	0	0	0	0	0	0	0	0	1	0	0	0.25	0	0	0	0	0	0	0	0	0.5	0	0
AACCCC	comppoly	0.103	0	0	0	1	0	0	0	0.333	0.13	0	0	0	1	0	0	0	0	0	0	0	0	0	0	0	0	0.143	0	0	0	0	0.091	0	0.371	0	0	0.163	0.333	0	0	0	0	0.375	0.333	0	0.167	0	0.222
AACCCG	simpfreq	0.102	0	0	0	0.128	0	0	0.274	0.051	0.041	0.612	0	0.137	0.065	0	0.622	0	0	0.049	0	0	0	0	0	0	0	0	0	0	0	0	0.227	0	0.034	0	0.293	0	0.274	0	0.084	0.322	0	0	0.099	0.643	0.272	0	0.085
AACCCG	compfreq	0.368	0.309	0	0.663	0.128	0	0.395	0.274	0	0.411	0.612	0	0.275	0	0.811	0.622	0	0	0.44	0	0.573	0	0	0	0	1.832	0.433	0.192	1.107	0.822	0	0.53	0	0.309	0.327	0.977	0.354	0.342	0	0.506	0	1.16	0.155	0.444	1.286	0.588	0	0.171
AACCCG	totfreq	0.47	0.309	0	0.663	0.257	0	0.395	0.548	0.051	0.453	1.223	0	0.412	0.065	0.811	1.245	0	0	0.489	0	0.573	0	0	0	0	1.832	0.433	0.192	1.107	0.822	0	0.758	0	0.344	0.327	1.27	0.354	0.616	0	0.59	0.322	1.16	0.155	0.543	1.93	0.86	0	0.256
AACCCG	fracsimp	0.209	0	0	0	0.5	0	0	0.5	1	0.091	0.5	0	0.333	1	0	0.5	0	0	0.1	0	0	0	0	0	0	0	0	0	0	0	0	0.3	0	0.1	0	0.231	0	0.444	0	0.143	1	0	0	0.182	0.333	0.316	0	0.333
AACCCG	simprepe	3.436	0	0	0	3	0	0	3	3	3	3.5	0	3	3	0	4.5	0	0	4	0	0	0	0	0	0	0	0	0	0	0	0	3.5	0	3	0	3	0	3.25	0	4	5	0	0	3	6	3.5	0	3
AACCCG	comprepe	2.1	2	0	2	2	0	2	2	0	2.1	2	0	2	0	2	2.25	0	0	2.556	0	2	0	0	0	0	2	2	2	2	2	0	2.429	0	2	2	2.1	2	2.2	0	2	0	2.75	2	2	2.5	2.385	0	2
AACCCG	simppoly	0.178	0	0	0	0	0	0	0.5	0	0	0	0	0	0	0	0.25	0	0	0	0	0	0	0	0	0	0	0	0	0	0	0	0	0	1	0	0	0	0	0	0	0	0	0	0	0	0.167	0	0
AACCCG	comppoly	0.15	0	0	0	1	0	0	0	0	0.2	0	0	0.5	0	0	0.5	0	0	0.111	0	0	0	0	0	0	0	0	0.5	0	0	0	0.214	0	0.333	0	0.2	0.1	0	0	0.167	0	0	0.5	0.111	0	0.154	0	0
AACCCT	simpfreq	0.402	0.618	0	0	0.257	0	1.976	1.095	0.515	0.165	3.67	0	0.825	0	0.405	0.622	0	0	0.147	0.86	0	0	0	0	0.364	0.916	0.216	0	0.553	0.274	0	1.743	0.868	0.206	0	0.391	0	0.411	0.637	0.337	0.644	0	0.541	0.099	1.93	0.724	0	0.767
AACCCT	compfreq	1.104	1.855	0	2.653	1.028	1.344	2.371	0.959	1.699	0.946	10.399	0.373	2.887	0.327	0.811	0.156	0	2.066	0.929	0	0.573	0.455	0	0	2.547	0	0.866	0.769	0.553	1.096	0.52	2.008	0	0.79	0.654	1.173	1.026	0.616	1.274	0.928	3.543	0.29	0.85	0.691	3.859	1.856	0.951	0.853
AACCCT	totfreq	1.506	2.474	0	2.653	1.285	1.344	4.347	2.054	2.213	1.111	14.069	0.373	3.712	0.327	1.216	0.778	0	2.066	1.075	0.86	0.573	0.455	0	0	2.911	0.916	1.082	0.769	1.107	1.37	0.52	3.75	0.868	0.997	0.654	1.564	1.026	1.027	1.911	1.265	4.187	0.29	1.391	0.79	5.789	2.58	0.951	1.62
AACCCT	fracsimp	0.255	0.25	0	0	0.2	0	0.455	0.533	0.233	0.148	0.261	0	0.222	0	0.333	0.8	0	0	0.136	1	0	0	0	0	0.125	1	0.2	0	0.5	0.2	0	0.465	1	0.207	0	0.25	0	0.4	0.333	0.267	0.154	0	0.389	0.125	0.333	0.281	0	0.474
AACCCT	simprepe	3.294	3	0	0	3	0	4	3.5	3.4	3	3.167	0	3.5	0	4	3.25	0	0	3.333	3	0	0	0	0	3	3	3	0	3	4	0	3.348	3	3.667	0	3	0	3.333	4	4	3	0	3.429	3	3.333	3.125	0	3.111
AACCCT	comprepe	2.092	2	0	2	2.5	2	2.5	2.429	2.091	2	2.206	2	2.286	2.4	2	2	0	2	2.053	0	2	2	0	0	2	0	2	2.125	2	2	2	2.377	0	2.043	2	2.083	2	2	2	2.091	2	2	2.091	2.143	2.167	2.122	2	2.05
AACCCT	simppoly	0.117	0	0	0	0	0	0	0.375	0.3	0.5	0.167	0	0.333	0	0	0	0	0	0	0	0	0	0	0	0	0	0.25	0	0	0	0	0.174	0	0.167	0	0	0	0	1	0.25	0	0	0	0.5	0	0.625	0	0.333
AACCCT	comppoly	0.135	0	0	0	0	0	0	0.286	0.333	0.261	0.088	0	0.095	0.2	0	0	0	0.5	0.474	0	0	0	0	0	0	0	0.188	0.125	0	0	0	0.189	0	0.217	0	0.333	0.103	0	0	0	0	1	0.273	0.357	0	0.22	0.667	0.2
AACCGC	simpfreq	0.021	0	0	0	0	0	0	0	0	0.041	0	0	0	0	0	0	0	0	0	0	0	0	0	0	0	0	0	0	0	0	0.52	0	0	0	0	0	0.035	0	0.637	0	0	0	0.077	0.049	0	0.136	0	0.085
AACCGC	compfreq	0.156	0	0	0.663	0.128	0	0	0	0.103	0.247	0.306	0.373	0.275	0.523	0.811	0	0	1.033	0.098	0.43	0	0	0	0	0	1.832	0	0.192	0	0	0	0.227	0	0.034	0	0.391	0.248	0.137	0	0.169	0	0	0.386	0.099	0	0.407	0.317	0
AACCGC	totfreq	0.177	0	0	0.663	0.128	0	0	0	0.103	0.288	0.306	0.373	0.275	0.523	0.811	0	0	1.033	0.098	0.43	0	0	0	0	0	1.832	0	0.192	0	0	0.52	0.227	0	0.034	0	0.391	0.283	0.137	0.637	0.169	0	0	0.464	0.148	0	0.543	0.317	0.085
AACCGC	fracsimp	0.123	0	0	0	0	0	0	0	0	0.143	0	0	0	0	0	0	0	0	0	0	0	0	0	0	0	0	0	0	0	0	1	0	0	0	0	0	0.125	0	1	0	0	0	0.167	0.333	0	0.25	0	1
AACCGC	simprepe	3.282	0	0	0	0	0	0	0	0	3	0	0	0	0	0	0	0	0	0	0	0	0	0	0	0	0	0	0	0	0	3	0	0	0	0	0	5	0	4	0	0	0	3	3	0	3.333	0	3
AACCGC	comprepe	2.094	0	0	2	2	0	0	0	2	2	2	2	2.5	2.125	2	0	0	2	2	2	0	0	0	0	0	2.5	0	2	0	0	0	2	0	2	0	2	2	2	0	3	0	0	2	2	0	2	3	0
AACCGC	simppoly	0.256	0	0	0	0	0	0	0	0	1	0	0	0	0	0	0	0	0	0	0	0	0	0	0	0	0	0	0	0	0	0	0	0	0	0	0	0	0	1	0	0	0	0	0	0	0.333	0	0
AACCGC	comppoly	0.088	0	0	0	0	0	0	0	0	0.167	0	0	0	0.25	0	0	0	0	0	0	0	0	0	0	0	0	0	0	0	0	0	0.167	0	0	0	0	0	0	0	0	0	0	0	0.5	0	0.333	0	0
AACCGG	simpfreq	0.066	0	0	0	0	0	0	0.137	0.154	0.123	0	0	0	0	0	0	0	0	0	0	0	0	0	0	0	0	0	0.096	0	0	0	0	0.868	0	0.327	0.195	0	0	0	0.675	0	0	0	0.099	0	0.091	0	0.043
AACCGG	compfreq	0.252	0.309	0	0	0	0	0	0.274	0.051	0.823	0	0	0	0.588	0	0	0	2.066	0.049	0	1.146	0.455	0	0.825	0	0.916	0.271	0.192	0	0.274	0	0.303	0	0.275	0	0.391	0.601	0.205	0	1.012	0	0.29	0.077	0.099	0	0.045	0	0.384
AACCGG	totfreq	0.318	0.309	0	0	0	0	0	0.411	0.206	0.946	0	0	0	0.588	0	0	0	2.066	0.049	0	1.146	0.455	0	0.825	0	0.916	0.271	0.288	0	0.274	0	0.303	0.868	0.275	0.327	0.586	0.601	0.205	0	1.687	0	0.29	0.077	0.197	0	0.136	0	0.426
AACCGG	fracsimp	0.174	0	0	0	0	0	0	0.333	0.75	0.13	0	0	0	0	0	0	0	0	0	0	0	0	0	0	0	0	0	0.333	0	0	0	0	1	0	1	0.333	0	0	0	0.4	0	0	0	0.5	0	0.667	0	0.1
AACCGG	simprepe	3.29	0	0	0	0	0	0	5	3.333	4.333	0	0	0	0	0	0	0	0	0	0	0	0	0	0	0	0	0	3	0	0	0	0	3	0	3	3	0	0	0	3.125	0	0	0	3	0	3	0	4
AACCGG	comprepe	2.054	3	0	0	0	0	0	2	2	2	0	0	0	2	0	0	0	2	2	0	2	2	0	2	0	2	2.4	2	0	2	0	2	0	2	0	2	2.059	2	0	2.167	0	2	2	2	0	2	0	2
AACCGG	simppoly	0.15	0	0	0	0	0	0	0	0	0	0	0	0	0	0	0	0	0	0	0	0	0	0	0	0	0	0	0	0	0	0	0	0	0	0	0.5	0	0	0	0.5	0	0	0	0	0	0.5	0	0
AACCGG	comppoly	0.256	0	0	0	0	0	0	0	1	0.3	0	0	0	0	0	0	0	0	0	0	0	0	0	0	0	0	0.2	0.5	0	1	0	0.125	0	0.625	0	0	0.118	0.333	0	0.25	0	1	1	0.5	0	1	0	0.333
AACCGT	simpfreq	0.004	0	0	0	0	0	0	0	0	0	0	0	0	0.065	0	0	0	0	0	0	0	0	0	0	0	0	0	0	0	0	0	0.038	0	0	0	0.195	0	0	0	0	0	0	0	0	0	0	0	0.043
AACCGT	compfreq	0.059	0	0	0	0	0	0	0	0	0.247	0	0.373	0.137	0.065	0.405	0	0	0	0.049	0	0	0	0	0	0	0	0.054	0.096	0	0.274	0	0.114	0	0.172	0	0.195	0.071	0.137	0	0	0	0	0.155	0.049	0	0.091	0	0.128
AACCGT	totfreq	0.064	0	0	0	0	0	0	0	0	0.247	0	0.373	0.137	0.131	0.405	0	0	0	0.049	0	0	0	0	0	0	0	0.054	0.096	0	0.274	0	0.152	0	0.172	0	0.391	0.071	0.137	0	0	0	0	0.155	0.049	0	0.091	0	0.171
AACCGT	fracsimp	0.053	0	0	0	0	0	0	0	0	0	0	0	0	0.5	0	0	0	0	0	0	0	0	0	0	0	0	0	0	0	0	0	0.25	0	0	0	0.5	0	0	0	0	0	0	0	0	0	0	0	0.25
AACCGT	simprepe	3	0	0	0	0	0	0	0	0	0	0	0	0	3	0	0	0	0	0	0	0	0	0	0	0	0	0	0	0	0	0	3	0	0	0	3	0	0	0	0	0	0	0	0	0	0	0	3
AACCGT	comprepe	2.045	0	0	0	0	0	0	0	0	2.167	0	2	2	2	2	0	0	0	2	0	0	0	0	0	0	0	2	2	0	2	0	2	0	2	0	2	2	2	0	0	0	0	2	2	0	2	0	2
AACCGT	simppoly	0	0	0	0	0	0	0	0	0	0	0	0	0	0	0	0	0	0	0	0	0	0	0	0	0	0	0	0	0	0	0	0	0	0	0	0	0	0	0	0	0	0	0	0	0	0	0	0
AACCGT	comppoly	0.087	0	0	0	0	0	0	0	0	0.167	0	0	0	0	0	0	0	0	0	0	0	0	0	0	0	0	0	1	0	0	0	0	0	0	0	0.5	0	0	0	0	0	0	0	0	0	0	0	0
AACCTC	simpfreq	0.054	0	0	0	0.257	0	0	0.137	0.103	0.041	0	0	0.687	0	0	0	0	1.033	0.098	0	0	0	0	0	0.364	0	0	0	0	0.274	0	0.379	0	0.069	0	0	0.035	0.068	0	0.169	0	0	0.077	0.148	0	0.045	0	0.085
AACCTC	compfreq	0.395	0.618	0.282	1.326	0.642	0.269	0.395	0.274	0.515	0.494	0	0	1.512	0.588	1.216	0.156	0	0	0.195	0.43	0.573	0.911	0	0.825	0.728	0	0.325	0.288	1.107	0	0.52	1.212	0	0.481	0.327	0.293	0.531	0.479	0	0.675	0	0	1.082	0.148	0	0.498	0.317	0.682
AACCTC	totfreq	0.449	0.618	0.282	1.326	0.899	0.269	0.395	0.411	0.618	0.535	0	0	2.2	0.588	1.216	0.156	0	1.033	0.293	0.43	0.573	0.911	0	0.825	1.091	0	0.325	0.288	1.107	0.274	0.52	1.591	0	0.55	0.327	0.293	0.566	0.548	0	0.843	0	0	1.159	0.296	0	0.543	0.317	0.767
AACCTC	fracsimp	0.109	0	0	0	0.286	0	0	0.333	0.167	0.077	0	0	0.312	0	0	0	0	1	0.333	0	0	0	0	0	0.333	0	0	0	0	1	0	0.238	0	0.125	0	0	0.062	0.125	0	0.2	0	0	0.067	0.5	0	0.083	0	0.111
AACCTC	simprepe	3.542	0	0	0	3	0	0	3	3.5	3	0	0	3	0	0	0	0	3	3	0	0	0	0	0	4	0	0	0	0	3	0	3	0	4	0	0	3	3	0	3	0	0	8	3.667	0	3	0	3
AACCTC	comprepe	2.046	2	2	2	2	2	2	2	2.1	2	0	0	2.545	2	2	2	0	0	2	2	3	2	0	2	2	0	2	2	2	0	2	2.156	0	2	2	2	2	2	0	2	0	0	2.143	2	0	2.091	2	2
AACCTC	simppoly	0.233	0	0	0	0	0	0	0	0	0	0	0	0	0	0	0	0	0	0.5	0	0	0	0	0	0	0	0	0	0	0	0	0.2	0	0.5	0	0	0	1	0	0	0	0	0	0.333	0	1	0	0
AACCTC	comppoly	0.14	0	0	0	0.2	0	0	0.5	0.3	0.083	0	0	0.273	0.111	0	0	0	0	0.25	0	0	0	0	0	0	0	0.167	0.333	0.5	0	0	0.094	0	0.214	0	0.333	0.2	0	0	0.375	0	0	0.286	0	0	0.182	0	0.062
AACCTG	simpfreq	0.058	0	0	0	0.128	0	0	0	0.36	0	0	0.373	0	0	0	0	0	0	0	0	0	0	0	0	0	0	0.108	0	0	0.548	0	0.038	0.868	0.034	0.327	0.098	0	0	0	0.253	0	0	0	0.049	0	0	0	0.171
AACCTG	compfreq	0.298	0.618	0	1.99	0	0.269	0	0.274	0.051	0.617	0.306	1.865	0.275	0.065	0	0.156	0	0	0.147	0.43	0	0.455	0	0.825	0.364	0.916	0.216	0.385	0	0	0	0.455	0	0.344	0	0.489	0.389	0	0	0.253	0.322	0.58	0.386	0.346	0	0.226	0	0.256
AACCTG	totfreq	0.357	0.618	0	1.99	0.128	0.269	0	0.274	0.412	0.617	0.306	2.238	0.275	0.065	0	0.156	0	0	0.147	0.43	0	0.455	0	0.825	0.364	0.916	0.325	0.385	0	0.548	0	0.492	0.868	0.378	0.327	0.586	0.389	0	0	0.506	0.322	0.58	0.386	0.395	0	0.226	0	0.426
AACCTG	fracsimp	0.17	0	0	0	1	0	0	0	0.875	0	0	0.167	0	0	0	0	0	0	0	0	0	0	0	0	0	0	0.333	0	0	1	0	0.077	1	0.091	1	0.167	0	0	0	0.5	0	0	0	0.125	0	0	0	0.4
AACCTG	simprepe	3.068	0	0	0	3	0	0	0	3.143	0	0	3	0	0	0	0	0	0	0	0	0	0	0	0	0	0	3	0	0	3	0	3	4	3	3	3	0	0	0	3	0	0	0	3	0	0	0	3
AACCTG	comprepe	2.042	2	0	2	0	2	0	2.5	2	2	2	2.2	2	2	0	2	0	0	2	3	0	2	0	2	2	2	2	2	0	0	0	2.083	0	2	0	2	2.091	0	0	2	2	2	2	2	0	2	0	2
AACCTG	simppoly	0.272	0	0	0	0	0	0	0	0.571	0	0	0	0	0	0	0	0	0	0	0	0	0	0	0	0	0	0.5	0	0	0.5	0	1	1	0	0	1	0	0	0	0	0	0	0	1	0	0	0	0
AACCTG	comppoly	0.137	0.5	0	0	0	0	0	0	0	0.333	0	0.2	0	0	0	0	0	0	0.333	0	0	0	0	0	0	0	0.5	0	0	0	0	0.167	0	0.3	0	0.4	0.273	0	0	0	0	0	0.4	0	0	0.2	0	0.167
AACCTT	simpfreq	0.003	0	0	0	0	0	0	0	0	0.041	0	0	0	0	0	0	0	0	0	0	0	0	0	0	0	0	0	0	0	0	0	0.076	0	0	0	0	0	0	0	0	0	0	0	0	0	0	0	0.128
AACCTT	compfreq	0.116	0	0	0	0.128	0	0	0	0.309	0.453	0	0	0.275	0.458	0.405	0	0	0	0.098	0	0	0	0	0	0	0	0.162	0	0	0.274	0	0.379	0	0.412	0.327	0.195	0.035	0	0	0.337	0	0	0.309	0.049	0	0.045	0	0.128
AACCTT	totfreq	0.12	0	0	0	0.128	0	0	0	0.309	0.494	0	0	0.275	0.458	0.405	0	0	0	0.098	0	0	0	0	0	0	0	0.162	0	0	0.274	0	0.455	0	0.412	0.327	0.195	0.035	0	0	0.337	0	0	0.309	0.049	0	0.045	0	0.256
AACCTT	fracsimp	0.029	0	0	0	0	0	0	0	0	0.083	0	0	0	0	0	0	0	0	0	0	0	0	0	0	0	0	0	0	0	0	0	0.167	0	0	0	0	0	0	0	0	0	0	0	0	0	0	0	0.5
AACCTT	simprepe	3	0	0	0	0	0	0	0	0	3	0	0	0	0	0	0	0	0	0	0	0	0	0	0	0	0	0	0	0	0	0	3	0	0	0	0	0	0	0	0	0	0	0	0	0	0	0	3
AACCTT	comprepe	2.03	0	0	0	2	0	0	0	2	2	0	0	2	2	2	0	0	0	2	0	0	0	0	0	0	0	2	0	0	2	0	2	0	2	2	2	2	0	0	2.5	0	0	2	2	0	2	0	2
AACCTT	simppoly	0.208	0	0	0	0	0	0	0	0	0	0	0	0	0	0	0	0	0	0	0	0	0	0	0	0	0	0	0	0	0	0	0.5	0	0	0	0	0	0	0	0	0	0	0	0	0	0	0	0.333
AACCTT	comppoly	0.168	0	0	0	0	0	0	0	0.333	0.091	0	0	0	0.286	0	0	0	0	0	0	0	0	0	0	0	0	0	0	0	0	0	0.2	0	0.333	0	0.5	0	0	0	0	0	0	0.25	1	0	1	0	0
AACGAC	simpfreq	0.025	0	0	0	0	0	0	0.137	0	0	0	0	0	0	0.405	0	0	0	0.049	0	0	0	0	0	0	0	0	0	0	0	0	0.152	0	0	0	0	0	0	0	0.084	0	0	0	0.148	0	0	0	0.043
AACGAC	compfreq	0.185	0.618	0	0	0.385	0	0.395	0	0.412	0.37	0	0	0.275	0.065	0.405	0.311	0	0	0.195	0	0	0	2.716	0	0	0	0.054	0.192	0	0	0	0.341	0.868	0.069	0	0.489	0.283	0.068	0	0.253	0	0	0.077	0.197	0	0.136	0	0.426
AACGAC	totfreq	0.21	0.618	0	0	0.385	0	0.395	0.137	0.412	0.37	0	0	0.275	0.065	0.811	0.311	0	0	0.244	0	0	0	2.716	0	0	0	0.054	0.192	0	0	0	0.492	0.868	0.069	0	0.489	0.283	0.068	0	0.337	0	0	0.077	0.346	0	0.136	0	0.469
AACGAC	fracsimp	0.105	0	0	0	0	0	0	1	0	0	0	0	0	0	0.5	0	0	0	0.2	0	0	0	0	0	0	0	0	0	0	0	0	0.308	0	0	0	0	0	0	0	0.25	0	0	0	0.429	0	0	0	0.091
AACGAC	simprepe	3.077	0	0	0	0	0	0	3	0	0	0	0	0	0	3	0	0	0	3	0	0	0	0	0	0	0	0	0	0	0	0	3	0	0	0	0	0	0	0	4	0	0	0	3	0	0	0	3
AACGAC	comprepe	2.087	2	0	0	2	0	2	0	2.375	2	0	0	3	2	2	2.5	0	0	2	0	0	0	2	0	0	0	2	2	0	0	0	2	2	2	0	2.2	2	2	0	2	0	0	2	2	0	2	0	2
AACGAC	simppoly	0	0	0	0	0	0	0	0	0	0	0	0	0	0	0	0	0	0	0	0	0	0	0	0	0	0	0	0	0	0	0	0	0	0	0	0	0	0	0	0	0	0	0	0	0	0	0	0
AACGAC	comppoly	0.238	0.5	0	0	0	0	1	0	0.375	0.111	0	0	0	0	0	0	0	0	0.25	0	0	0	0.5	0	0	0	0	0	0	0	0	0.111	1	0.5	0	0.2	0.125	0	0	0	0	0	0	0.5	0	0	0	0.2
AACGAG	simpfreq	0.021	0	0	0.663	0	0	0	0	0	0	0	0	0.137	0	0	0.156	0	0	0.049	0	0	0	0	0	0	0	0	0	0	0	0	0.038	0	0	0	0	0	0	0	0	0	0	0	0	0	0	0	0.043
AACGAG	compfreq	0.202	0.309	0	0	0.257	0	0.395	0	0.566	0.535	0.306	0.373	0	0.458	0	0	0	0	0.342	0	0	0	0	0	0.364	0	0.325	0.096	0	0	0.52	0.417	0	0.241	0	0.195	0.389	0.068	0	0.253	0	0.29	0.309	0.148	0	0.181	0	0.256
AACGAG	totfreq	0.222	0.309	0	0.663	0.257	0	0.395	0	0.566	0.535	0.306	0.373	0.137	0.458	0	0.156	0	0	0.391	0	0	0	0	0	0.364	0	0.325	0.096	0	0	0.52	0.455	0	0.241	0	0.195	0.389	0.068	0	0.253	0	0.29	0.309	0.148	0	0.181	0	0.298
AACGAG	fracsimp	0.115	0	0	1	0	0	0	0	0	0	0	0	1	0	0	1	0	0	0.125	0	0	0	0	0	0	0	0	0	0	0	0	0.083	0	0	0	0	0	0	0	0	0	0	0	0	0	0	0	0.143
AACGAG	simprepe	3.41	0	0	3	0	0	0	0	0	0	0	0	3	0	0	4	0	0	3	0	0	0	0	0	0	0	0	0	0	0	0	3	0	0	0	0	0	0	0	0	0	0	0	0	0	0	0	3
AACGAG	comprepe	2.032	2	0	0	2	0	3	0	2.091	2	2	2	0	2	0	0	0	0	2	0	0	0	0	0	2	0	2	2	0	0	2	2	0	2	0	2	2.273	2	0	2	0	2	2	2	0	2	0	2
AACGAG	simppoly	0.308	0	0	0	0	0	0	0	0	0	0	0	1	0	0	1	0	0	0	0	0	0	0	0	0	0	0	0	0	0	0	0	0	0	0	0	0	0	0	0	0	0	0	0	0	0	0	0
AACGAG	comppoly	0.171	0	0	0	0	0	0	0	0.273	0.231	0	0	0	0.429	0	0	0	0	0.286	0	0	0	0	0	0	0	0.167	0	0	0	0	0.091	0	0.143	0	0.5	0.182	0	0	0.333	0	0	0.25	0.333	0	0	0	0.5
AACGAT	simpfreq	0.017	0	0	0	0	0	0	0	0	0	0	0	0.137	0.065	0	0	0	1.033	0	0	0	0	0	0	0	0	0	0	0	0	0	0.038	0	0	0	0	0	0	0	0	0	0	0	0	0	0	0	0
AACGAT	compfreq	0.042	0	0	0	0.128	0	0	0	0.309	0.041	0	0	0.137	0.065	0	0.311	0	0	0	0	0	0	0	0	0.364	0	0.108	0	0	0.274	0	0.152	0	0.034	0	0.293	0	0.068	0	0.169	0	0	0	0.049	0	0	0	0.043
AACGAT	totfreq	0.059	0	0	0	0.128	0	0	0	0.309	0.041	0	0	0.275	0.131	0	0.311	0	1.033	0	0	0	0	0	0	0.364	0	0.108	0	0	0.274	0	0.189	0	0.034	0	0.293	0	0.068	0	0.169	0	0	0	0.049	0	0	0	0.043
AACGAT	fracsimp	0.138	0	0	0	0	0	0	0	0	0	0	0	0.5	0.5	0	0	0	1	0	0	0	0	0	0	0	0	0	0	0	0	0	0.2	0	0	0	0	0	0	0	0	0	0	0	0	0	0	0	0
AACGAT	simprepe	3	0	0	0	0	0	0	0	0	0	0	0	3	3	0	0	0	3	0	0	0	0	0	0	0	0	0	0	0	0	0	3	0	0	0	0	0	0	0	0	0	0	0	0	0	0	0	0
AACGAT	comprepe	2.042	0	0	0	2	0	0	0	2	2	0	0	2	2	0	2	0	0	0	0	0	0	0	0	2	0	2	0	0	2	0	2	0	2	0	2	0	2	0	2	0	0	0	3	0	0	0	2
AACGAT	simppoly	0	0	0	0	0	0	0	0	0	0	0	0	0	0	0	0	0	0	0	0	0	0	0	0	0	0	0	0	0	0	0	0	0	0	0	0	0	0	0	0	0	0	0	0	0	0	0	0
AACGAT	comppoly	0.133	0	0	0	0	0	0	0	0.333	0	0	0	0	0	0	0	0	0	0	0	0	0	0	0	0	0	0	0	0	0	0	0	0	0	0	0	0	1	0	0	0	0	0	0	0	0	0	1
AACGCC	simpfreq	0.016	0	0	0	0	0	0	0	0	0	0	0	0.137	0	0	0	0	0	0.147	0	0	0	0	0	0	0	0.054	0	0	0	0	0.038	0	0	0	0	0.106	0	0	0	0	0	0.077	0	0	0	0	0.043
AACGCC	compfreq	0.21	0	0	0	0.257	0	0	0.137	0.051	0.082	0.612	0	0.137	0.065	0.811	0	0.36	0	0.098	0	0	0	0	0	0	0	0	0.192	0	0.274	0	0.114	2.603	0.069	0	0	0.531	0.274	1.911	0.169	0.644	0	0.155	0.148	0	0.091	0.317	0.085
AACGCC	totfreq	0.225	0	0	0	0.257	0	0	0.137	0.051	0.082	0.612	0	0.275	0.065	0.811	0	0.36	0	0.244	0	0	0	0	0	0	0	0.054	0.192	0	0.274	0	0.152	2.603	0.069	0	0	0.637	0.274	1.911	0.169	0.644	0	0.232	0.148	0	0.091	0.317	0.128
AACGCC	fracsimp	0.111	0	0	0	0	0	0	0	0	0	0	0	0.5	0	0	0	0	0	0.6	0	0	0	0	0	0	0	1	0	0	0	0	0.25	0	0	0	0	0.167	0	0	0	0	0	0.333	0	0	0	0	0.333
AACGCC	simprepe	3.274	0	0	0	0	0	0	0	0	0	0	0	4	0	0	0	0	0	3.333	0	0	0	0	0	0	0	4	0	0	0	0	3	0	0	0	0	3.333	0	0	0	0	0	4	0	0	0	0	3
AACGCC	comprepe	2.159	0	0	0	2	0	0	2	2	2	2	0	2	2	2.5	0	2	0	2	0	0	0	0	0	0	0	0	2	0	2	0	2.333	2	3	0	0	2.067	2	2.667	2	4	0	3	2	0	2	2	2
AACGCC	simppoly	0.236	0	0	0	0	0	0	0	0	0	0	0	0	0	0	0	0	0	1	0	0	0	0	0	0	0	0	0	0	0	0	0	0	0	0	0	0.333	0	0	0	0	0	0	0	0	0	0	0
AACGCC	comppoly	0.108	0	0	0	0	0	0	0	1	0	0	0	0	0	0	0	0	0	0.5	0	0	0	0	0	0	0	0	0	0	0	0	0	0	0	0	0	0.2	0	0.333	0	0.5	0	0	0.333	0	0	0	0
AACGCG	simpfreq	0.001	0	0	0	0	0	0	0	0	0	0	0	0	0	0	0	0	0	0	0	0	0	0	0	0	0	0	0	0	0	0	0	0	0	0	0	0	0	0	0	0	0	0	0	0	0	0	0
AACGCG	compfreq	0.043	0.309	0	0	0	0	0	0	0	0	0	0	0	0.065	0	0	0	0	0	0	0	0	0	0	0	0	0	0.096	0	0	0	0.038	0	0	0	0	0.248	0.068	0	0.084	0	0	0	0.049	0	0	0	0.085
AACGCG	totfreq	0.044	0.309	0	0	0	0	0	0	0	0	0	0	0	0.065	0	0	0	0	0	0	0	0	0	0	0	0	0	0.096	0	0	0	0.038	0	0	0	0	0.248	0.068	0	0.084	0	0	0	0.049	0	0	0	0.085
AACGCG	fracsimp	0.012	0	0	0	0	0	0	0	0	0	0	0	0	0	0	0	0	0	0	0	0	0	0	0	0	0	0	0	0	0	0	0	0	0	0	0	0	0	0	0	0	0	0	0	0	0	0	0
AACGCG	simprepe	3	0	0	0	0	0	0	0	0	0	0	0	0	0	0	0	0	0	0	0	0	0	0	0	0	0	0	0	0	0	0	0	0	0	0	0	0	0	0	0	0	0	0	0	0	0	0	0
AACGCG	comprepe	2.008	2	0	0	0	0	0	0	0	0	0	0	0	2	0	0	0	0	0	0	0	0	0	0	0	0	0	2	0	0	0	2	0	0	0	0	2.143	2	0	2	0	0	0	2	0	0	0	2
AACGCG	simppoly	0	0	0	0	0	0	0	0	0	0	0	0	0	0	0	0	0	0	0	0	0	0	0	0	0	0	0	0	0	0	0	0	0	0	0	0	0	0	0	0	0	0	0	0	0	0	0	0
AACGCG	comppoly	0.108	0	0	0	0	0	0	0	0	0	0	0	0	0	0	0	0	0	0	0	0	0	0	0	0	0	0	1	0	0	0	0	0	0	0	0	0.143	0	0	0	0	0	0	0	0	0	0	0
AACGCT	simpfreq	0.002	0	0	0	0	0	0	0	0	0	0	0	0	0	0	0	0	0	0	0	0	0	0	0	0	0	0.054	0	0	0	0	0	0	0.034	0	0	0	0	0	0	0	0	0	0.049	0	0	0	0
AACGCT	compfreq	0.012	0	0	0	0	0	0	0	0	0.041	0	0	0	0.065	0	0	0	0	0.049	0	0	0	0	0	0	0	0	0	0	0	0	0.038	0	0.103	0	0	0	0	0	0	0	0	0.077	0.049	0	0	0.317	0
AACGCT	totfreq	0.013	0	0	0	0	0	0	0	0	0.041	0	0	0	0.065	0	0	0	0	0.049	0	0	0	0	0	0	0	0.054	0	0	0	0	0.038	0	0.137	0	0	0	0	0	0	0	0	0.077	0.099	0	0	0.317	0
AACGCT	fracsimp	0.109	0	0	0	0	0	0	0	0	0	0	0	0	0	0	0	0	0	0	0	0	0	0	0	0	0	1	0	0	0	0	0	0	0.25	0	0	0	0	0	0	0	0	0	0.5	0	0	0	0
AACGCT	simprepe	3	0	0	0	0	0	0	0	0	0	0	0	0	0	0	0	0	0	0	0	0	0	0	0	0	0	3	0	0	0	0	0	0	3	0	0	0	0	0	0	0	0	0	3	0	0	0	0
AACGCT	comprepe	2.022	0	0	0	0	0	0	0	0	2	0	0	0	2	0	0	0	0	2	0	0	0	0	0	0	0	0	0	0	0	0	2	0	2.333	0	0	0	0	0	0	0	0	2	2	0	0	2	0
AACGCT	simppoly	0	0	0	0	0	0	0	0	0	0	0	0	0	0	0	0	0	0	0	0	0	0	0	0	0	0	0	0	0	0	0	0	0	0	0	0	0	0	0	0	0	0	0	0	0	0	0	0
AACGCT	comppoly	0.039	0	0	0	0	0	0	0	0	0	0	0	0	0	0	0	0	0	0	0	0	0	0	0	0	0	0	0	0	0	0	0	0	0.333	0	0	0	0	0	0	0	0	0	0	0	0	0	0
AACGGC	simpfreq	0.045	0	0	0	0.128	0	0	0	0	0	0	0	0	0.131	0	0	0	0	0.049	0	0	0	0	0	0	0	0.054	0.096	0	0	0	0	0	0.034	0	0	0.283	0	0.637	0	0.322	0	0.077	0	0	0.045	0	0
AACGGC	compfreq	0.263	0.309	0	0	0	0.269	0	0	0	0.206	0.306	0	0.137	0.196	0.405	0	0	0	0.098	0.86	0	0	0	1.65	0.364	0	0.108	0.481	0.553	0	0	0.303	0	0.241	0	0.098	0.991	0	0	0.422	0.322	0.58	0.232	0.099	0	0.136	0	0.171
AACGGC	totfreq	0.307	0.309	0	0	0.128	0.269	0	0	0	0.206	0.306	0	0.137	0.327	0.405	0	0	0	0.147	0.86	0	0	0	1.65	0.364	0	0.162	0.577	0.553	0	0	0.303	0	0.275	0	0.098	1.274	0	0.637	0.422	0.644	0.58	0.309	0.099	0	0.181	0	0.171
AACGGC	fracsimp	0.167	0	0	0	1	0	0	0	0	0	0	0	0	0.4	0	0	0	0	0.333	0	0	0	0	0	0	0	0.333	0.167	0	0	0	0	0	0.125	0	0	0.222	0	1	0	0.5	0	0.25	0	0	0.25	0	0
AACGGC	simprepe	3.522	0	0	0	4	0	0	0	0	0	0	0	0	3	0	0	0	0	5	0	0	0	0	0	0	0	4	3	0	0	0	0	0	3	0	0	3.125	0	3	0	6	0	3	0	0	3	0	0
AACGGC	comprepe	2.086	2	0	0	0	2	0	0	0	2	2	0	2	2	2	0	0	0	2	2.5	0	0	0	2	2	0	2	2	2	0	0	2.125	0	2	0	2	2.071	0	0	2.2	2	2.5	2	2	0	2	0	2
AACGGC	simppoly	0.153	0	0	0	0	0	0	0	0	0	0	0	0	0	0	0	0	0	0	0	0	0	0	0	0	0	0	0	0	0	0	0	0	0	0	0	0.25	0	0	0	1	0	0	0	0	0	0	0
AACGGC	comppoly	0.195	0	0	0	0	0	0	0	0	0.2	0	0	0	0	0	0	0	0	0.5	0	0	0	0	0	0	0	0	0.2	0	0	0	0	0	0.143	0	0	0.071	0	0	0.2	1	0	0.667	0	0	0.333	0	0.25
AACGGG	simpfreq	0.039	0	0	0	0	0	0	0	0	0.041	0	0	0	0	0	0	0	2.066	0.049	0	0	0	0	0	0	0	0.054	0	0	0	0	0	0	0.034	0	0	0.035	0	0	0.169	0	0	0	0.049	0	0.045	0	0
AACGGG	compfreq	0.151	0	0	0	0	0	0	0	0.051	0.206	0.306	0	0	0.065	0	0	0	3.099	0.195	0	0	0	0	0	0	0	0.162	0.192	0	0	0	0.189	0	0.137	0	0.195	0.637	0.137	0	0.253	0	0.29	0	0.099	0	0.091	0	0.128
AACGGG	totfreq	0.19	0	0	0	0	0	0	0	0.051	0.247	0.306	0	0	0.065	0	0	0	5.165	0.244	0	0	0	0	0	0	0	0.216	0.192	0	0	0	0.189	0	0.172	0	0.195	0.672	0.137	0	0.422	0	0.29	0	0.148	0	0.136	0	0.128
AACGGG	fracsimp	0.143	0	0	0	0	0	0	0	0	0.167	0	0	0	0	0	0	0	0.4	0.2	0	0	0	0	0	0	0	0.25	0	0	0	0	0	0	0.2	0	0	0.053	0	0	0.4	0	0	0	0.333	0	0.333	0	0
AACGGG	simprepe	3.347	0	0	0	0	0	0	0	0	3	0	0	0	0	0	0	0	3	4	0	0	0	0	0	0	0	3	0	0	0	0	0	0	3	0	0	3	0	0	3.5	0	0	0	3	0	3	0	0
AACGGG	comprepe	2.131	0	0	0	0	0	0	0	2	2	2	0	0	2	0	0	0	3	2.25	0	0	0	0	0	0	0	2.333	2	0	0	0	2	0	2	0	2	2.056	2	0	2	0	3	0	3	0	2	0	2
AACGGG	simppoly	0.25	0	0	0	0	0	0	0	0	0	0	0	0	0	0	0	0	0.5	0	0	0	0	0	0	0	0	0	0	0	0	0	0	0	1	0	0	1	0	0	1	0	0	0	0	0	0	0	0
AACGGG	comppoly	0.092	0	0	0	0	0	0	0	0	0	0	0	0	0	0	0	0	0	0	0	0	0	0	0	0	0	0	0	0	0	0	0	0	0.25	0	0.5	0.278	0	0	0.333	0	0	0	0	0	0	0	0
AACGGT	simpfreq	0.015	0	0	0	0	0	0	0	0.051	0.041	0	0	0.137	0	0	0.156	0	0	0.049	0	0	0	0	0	0	0	0	0	0	0	0	0	0	0	0	0.098	0	0	0	0	0	0	0.077	0.049	0	0	0	0
AACGGT	compfreq	0.052	0	0	0	0	0	0	0.274	0	0.247	0	0.373	0	0.065	0	0	0	0	0.195	0	0.573	0	0	0	0	0	0	0.096	0	0	0	0.152	0	0	0	0.293	0	0	0	0.084	0.322	0	0.077	0.099	0	0.045	0	0.128
AACGGT	totfreq	0.068	0	0	0	0	0	0	0.274	0.051	0.288	0	0.373	0.137	0.065	0	0.156	0	0	0.244	0	0.573	0	0	0	0	0	0	0.096	0	0	0	0.152	0	0	0	0.391	0	0	0	0.084	0.322	0	0.155	0.148	0	0.045	0	0.128
AACGGT	fracsimp	0.223	0	0	0	0	0	0	0	1	0.143	0	0	1	0	0	1	0	0	0.2	0	0	0	0	0	0	0	0	0	0	0	0	0	0	0	0	0.25	0	0	0	0	0	0	0.5	0.333	0	0	0	0
AACGGT	simprepe	3.083	0	0	0	0	0	0	0	3	4	0	0	3	0	0	3	0	0	3	0	0	0	0	0	0	0	0	0	0	0	0	0	0	0	0	3	0	0	0	0	0	0	3	3	0	0	0	0
AACGGT	comprepe	2.099	0	0	0	0	0	0	3	0	2	0	2	0	2	0	0	0	0	2	0	2	0	0	0	0	0	0	2	0	0	0	2	0	0	0	2.667	0	0	0	2	2	0	2	2	0	2	0	2
AACGGT	simppoly	0.333	0	0	0	0	0	0	0	0	1	0	0	0	0	0	0	0	0	0	0	0	0	0	0	0	0	0	0	0	0	0	0	0	0	0	0	0	0	0	0	0	0	0	1	0	0	0	0
AACGGT	comppoly	0.21	0	0	0	0	0	0	0	0	0.167	0	1	0	0	0	0	0	0	0.75	0	0	0	0	0	0	0	0	0	0	0	0	0.75	0	0	0	0	0	0	0	0	1	0	0	0	0	1	0	0
AACGTC	simpfreq	0.003	0	0	0	0	0	0	0	0	0	0	0	0	0	0	0	0	0	0.049	0	0	0	0	0	0	0	0	0	0	0	0	0.038	0	0	0	0	0	0	0	0	0	0	0	0	0	0	0	0
AACGTC	compfreq	0.134	0	0.282	0	0	0	0	0	0	0.082	0	0	0	0.196	0.405	0	0	0	0.195	0	0	0.455	0	0.825	0	0.916	0.054	0.096	0	0	0	0.114	0	0.103	0	0.293	0.248	0.068	0	0.084	0	0	0	0.049	0	0.136	0	0.213
AACGTC	totfreq	0.138	0	0.282	0	0	0	0	0	0	0.082	0	0	0	0.196	0.405	0	0	0	0.244	0	0	0.455	0	0.825	0	0.916	0.054	0.096	0	0	0	0.152	0	0.103	0	0.293	0.248	0.068	0	0.084	0	0	0	0.049	0	0.136	0	0.213
AACGTC	fracsimp	0.046	0	0	0	0	0	0	0	0	0	0	0	0	0	0	0	0	0	0.2	0	0	0	0	0	0	0	0	0	0	0	0	0.25	0	0	0	0	0	0	0	0	0	0	0	0	0	0	0	0
AACGTC	simprepe	3.2	0	0	0	0	0	0	0	0	0	0	0	0	0	0	0	0	0	3	0	0	0	0	0	0	0	0	0	0	0	0	4	0	0	0	0	0	0	0	0	0	0	0	0	0	0	0	0
AACGTC	comprepe	2.006	0	2	0	0	0	0	0	0	2	0	0	0	2	2	0	0	0	2.25	0	0	2	0	2	0	2	2	2	0	0	0	2	0	2	0	2	2	2	0	2	0	0	0	2	0	2	0	2
AACGTC	simppoly	0.7	0	0	0	0	0	0	0	0	0	0	0	0	0	0	0	0	0	1	0	0	0	0	0	0	0	0	0	0	0	0	1	0	0	0	0	0	0	0	0	0	0	0	0	0	0	0	0
AACGTC	comppoly	0.098	0	0	0	0	0	0	0	0	0	0	0	0	0	0	0	0	0	0.5	0	0	0	0	0	0	0	0	0	0	0	0	0.333	0	0.333	0	0	0.143	0	0	0	0	0	0	0	0	0.667	0	0
AACGTG	simpfreq	0.003	0	0	0	0	0	0	0	0.051	0	0	0	0	0	0	0	0	0	0	0	0	0	0	0	0	0	0	0	0	0	0	0	0	0	0	0	0	0	0	0.084	0	0	0	0	0	0	0	0.043
AACGTG	compfreq	0.077	0	0	0	0.385	0.269	0	0.137	0	0.165	0	0	0	0.327	0	0.156	0	0	0.049	0	0	0	0	0	0.364	0	0.054	0.096	0	0.274	0	0.114	0	0.103	0	0.293	0.177	0	0	0.084	0	0	0.077	0.049	0	0	0	0.171
AACGTG	totfreq	0.08	0	0	0	0.385	0.269	0	0.137	0.051	0.165	0	0	0	0.327	0	0.156	0	0	0.049	0	0	0	0	0	0.364	0	0.054	0.096	0	0.274	0	0.114	0	0.103	0	0.293	0.177	0	0	0.169	0	0	0.077	0.049	0	0	0	0.213
AACGTG	fracsimp	0.056	0	0	0	0	0	0	0	1	0	0	0	0	0	0	0	0	0	0	0	0	0	0	0	0	0	0	0	0	0	0	0	0	0	0	0	0	0	0	0.5	0	0	0	0	0	0	0	0.2
AACGTG	simprepe	3.2	0	0	0	0	0	0	0	3	0	0	0	0	0	0	0	0	0	0	0	0	0	0	0	0	0	0	0	0	0	0	0	0	0	0	0	0	0	0	3	0	0	0	0	0	0	0	3
AACGTG	comprepe	2.034	0	0	0	2	2	0	2	0	2	0	0	0	2	0	3	0	0	2	0	0	0	0	0	2	0	2	2	0	2	0	2	0	2	0	2	2	0	0	2	0	0	2	2	0	0	0	2
AACGTG	simppoly	0.2	0	0	0	0	0	0	0	0	0	0	0	0	0	0	0	0	0	0	0	0	0	0	0	0	0	0	0	0	0	0	0	0	0	0	0	0	0	0	0	0	0	0	0	0	0	0	0
AACGTG	comppoly	0.12	0	0	0	0	0	0	0	0	0	0	0	0	0.4	0	0	0	0	0	0	0	0	0	0	0	0	0	0	0	0	0	0	0	0.333	0	0.333	0	0	0	0	0	0	1	0	0	0	0	0
AACGTT	simpfreq	0	0	0	0	0	0	0	0	0	0	0	0	0	0	0	0	0	0	0	0	0	0	0	0	0	0	0	0	0	0	0	0.038	0	0	0	0	0	0	0	0	0	0	0	0	0	0	0	0
AACGTT	compfreq	0.014	0	0	0	0	0	0	0	0.051	0	0	0	0	0.065	0	0	0	0	0.049	0	0	0	0	0	0	0	0	0	0	0	0	0.114	0	0	0	0	0.035	0.137	0	0	0	0	0	0	0	0	0	0
AACGTT	totfreq	0.015	0	0	0	0	0	0	0	0.051	0	0	0	0	0.065	0	0	0	0	0.049	0	0	0	0	0	0	0	0	0	0	0	0	0.152	0	0	0	0	0.035	0.137	0	0	0	0	0	0	0	0	0	0
AACGTT	fracsimp	0.021	0	0	0	0	0	0	0	0	0	0	0	0	0	0	0	0	0	0	0	0	0	0	0	0	0	0	0	0	0	0	0.25	0	0	0	0	0	0	0	0	0	0	0	0	0	0	0	0
AACGTT	simprepe	3	0	0	0	0	0	0	0	0	0	0	0	0	0	0	0	0	0	0	0	0	0	0	0	0	0	0	0	0	0	0	3	0	0	0	0	0	0	0	0	0	0	0	0	0	0	0	0
AACGTT	comprepe	2.028	0	0	0	0	0	0	0	2	0	0	0	0	2	0	0	0	0	2	0	0	0	0	0	0	0	0	0	0	0	0	2.333	0	0	0	0	2	2	0	0	0	0	0	0	0	0	0	0
AACGTT	simppoly	0	0	0	0	0	0	0	0	0	0	0	0	0	0	0	0	0	0	0	0	0	0	0	0	0	0	0	0	0	0	0	0	0	0	0	0	0	0	0	0	0	0	0	0	0	0	0	0
AACGTT	comppoly	0.167	0	0	0	0	0	0	0	0	0	0	0	0	0	0	0	0	0	0	0	0	0	0	0	0	0	0	0	0	0	0	0	0	0	0	0	1	0	0	0	0	0	0	0	0	0	0	0
AACTAC	simpfreq	0.026	0	0	0	0	0	0	0.137	0	0	0	0	0	0	0	0	0	0	0	0	0	0	0	0	0	0	0.054	0	0	0	0	0	0	0	0	0.098	0	0	0	0.169	0	0	0	0	0	0	0	0
AACTAC	compfreq	0.289	0.309	0	0	0.128	0.538	0.79	0.137	0.618	0.576	0.612	0.373	0.412	0.196	0	0.311	0	0	0.244	0	1.146	0	0	0.825	0	0	0.108	0.096	0	0	0.52	1.061	0.868	0.344	0	0.195	0.531	0.479	0.637	0.506	0	1.16	0.464	0.494	0	0.272	0.317	0.767
AACTAC	totfreq	0.315	0.309	0	0	0.128	0.538	0.79	0.274	0.618	0.576	0.612	0.373	0.412	0.196	0	0.311	0	0	0.244	0	1.146	0	0	0.825	0	0	0.162	0.096	0	0	0.52	1.061	0.868	0.344	0	0.293	0.531	0.479	0.637	0.675	0	1.16	0.464	0.494	0	0.272	0.317	0.767
AACTAC	fracsimp	0.071	0	0	0	0	0	0	0.5	0	0	0	0	0	0	0	0	0	0	0	0	0	0	0	0	0	0	0.333	0	0	0	0	0	0	0	0	0.333	0	0	0	0.25	0	0	0	0	0	0	0	0
AACTAC	simprepe	3.5	0	0	0	0	0	0	6	0	0	0	0	0	0	0	0	0	0	0	0	0	0	0	0	0	0	3	0	0	0	0	0	0	0	0	4	0	0	0	3	0	0	0	0	0	0	0	0
AACTAC	comprepe	2.057	2	0	0	2	2	2	2	2.167	2.143	2	2	2.333	2	0	2	0	0	2	0	2	0	0	2	0	0	2	2	0	0	2	2	2	2.1	0	2	2	2	2	2	0	2	2.167	2	0	2	2	2
AACTAC	simppoly	0.4	0	0	0	0	0	0	0	0	0	0	0	0	0	0	0	0	0	0	0	0	0	0	0	0	0	0	0	0	0	0	0	0	0	0	1	0	0	0	0	0	0	0	0	0	0	0	0
AACTAC	comppoly	0.183	0	0	0	0	0	0.5	0	0.25	0.286	0	1	0	0	0	0	0	0	0	0	0	0	0	0	0	0	0	0	0	0	0	0.179	0	0.2	0	0	0.133	0.143	0	0.167	0	0	0.167	0.1	0	0.167	0	0.278
AACTAG	simpfreq	0.018	0	0	0	0	0	0	0	0.103	0.041	0	0	0	0	0	0	0	0	0	0	0	0	0	0	0	0	0.162	0	0.553	0	0	0.038	0	0.034	0	0	0	0.068	0	0.084	0	0	0.077	0.049	0	0	0	0.043
AACTAG	compfreq	0.233	0	0.282	0.663	0	0	0.395	0.274	0.566	0.165	0.306	0.373	0.55	0.065	0	0	0	0	0.244	0	0.573	0.455	0	0	0.728	0	0.271	0.192	1.107	0.274	0	0.796	0	0.206	0.654	0.195	0.212	0.274	0	0.253	0.322	0.29	0.309	0.197	0.643	0.272	0.317	0.512
AACTAG	totfreq	0.251	0	0.282	0.663	0	0	0.395	0.274	0.669	0.206	0.306	0.373	0.55	0.065	0	0	0	0	0.244	0	0.573	0.455	0	0	0.728	0	0.433	0.192	1.66	0.274	0	0.833	0	0.241	0.654	0.195	0.212	0.342	0	0.337	0.322	0.29	0.386	0.247	0.643	0.272	0.317	0.554
AACTAG	fracsimp	0.067	0	0	0	0	0	0	0	0.154	0.2	0	0	0	0	0	0	0	0	0	0	0	0	0	0	0	0	0.375	0	0.333	0	0	0.045	0	0.143	0	0	0	0.2	0	0.25	0	0	0.2	0.2	0	0	0	0.077
AACTAG	simprepe	3.089	0	0	0	0	0	0	0	3	3	0	0	0	0	0	0	0	0	0	0	0	0	0	0	0	0	3.333	0	3	0	0	3	0	3	0	0	0	3	0	3	0	0	3	3	0	0	0	3
AACTAG	comprepe	2.03	0	2	2	0	0	2	2	2	2	2	2	2	2	0	0	0	0	2	0	2	2	0	0	2	0	2	2	2	2	0	2	0	2	2	2	2	2.25	0	2.333	2	2	2	2	2	2	2	2
AACTAG	simppoly	0.067	0	0	0	0	0	0	0	0	0	0	0	0	0	0	0	0	0	0	0	0	0	0	0	0	0	0	0	0	0	0	0	0	0	0	0	0	0	0	0	0	0	0	0	0	0	0	0
AACTAG	comppoly	0.124	0	0	0	0	0	0	0	0.364	0.5	0	0	0	0	0	0	0	0	0.4	0	0	0	0	0	0	0	0	0	0	0	0	0.19	0	0	0	0.5	0.167	0	0	0	0	0	0.25	0	0	0.333	0	0.167
AACTAT	simpfreq	0.001	0	0	0	0	0	0	0	0	0	0	0	0	0	0	0	0	0	0	0	0	0	0	0	0	0	0	0	0	0	0	0.076	0	0	0	0	0	0	0	0	0	0	0	0	0	0	0	0
AACTAT	compfreq	0.182	0	0	0	0.128	0.269	0.395	0.274	0.257	0.165	0	0.373	0.137	0.131	0	0.156	0	1.033	0.293	0	0.573	0	0	0.825	0	0	0.216	0	0	0.274	0	0.303	0	0.275	0	0.293	0.071	0.205	0	0.506	0	0	0.309	0.247	0.643	0.181	0	0.256
AACTAT	totfreq	0.183	0	0	0	0.128	0.269	0.395	0.274	0.257	0.165	0	0.373	0.137	0.131	0	0.156	0	1.033	0.293	0	0.573	0	0	0.825	0	0	0.216	0	0	0.274	0	0.379	0	0.275	0	0.293	0.071	0.205	0	0.506	0	0	0.309	0.247	0.643	0.181	0	0.256
AACTAT	fracsimp	0.004	0	0	0	0	0	0	0	0	0	0	0	0	0	0	0	0	0	0	0	0	0	0	0	0	0	0	0	0	0	0	0.2	0	0	0	0	0	0	0	0	0	0	0	0	0	0	0	0
AACTAT	simprepe	3	0	0	0	0	0	0	0	0	0	0	0	0	0	0	0	0	0	0	0	0	0	0	0	0	0	0	0	0	0	0	3	0	0	0	0	0	0	0	0	0	0	0	0	0	0	0	0
AACTAT	comprepe	2	0	0	0	2	2	2	2	2	2	0	2	2	2	0	2	0	2	2	0	2	0	0	2	0	0	2	0	0	2	0	2	0	2	0	2	2	2	0	2	0	0	2	2	2	2	0	2
AACTAT	simppoly	0	0	0	0	0	0	0	0	0	0	0	0	0	0	0	0	0	0	0	0	0	0	0	0	0	0	0	0	0	0	0	0	0	0	0	0	0	0	0	0	0	0	0	0	0	0	0	0
AACTAT	comppoly	0.131	0	0	0	0	0	0	0	0	0.25	0	0	1	0	0	1	0	0	0.167	0	0	0	0	0	0	0	0.25	0	0	0	0	0.125	0	0.125	0	0.333	0	0	0	0.167	0	0	0.75	0	0	0	0	0.333
AACTCC	simpfreq	0.095	0.309	0	0	0	0	0	0	0.36	0.082	0	0	0	0	0	0	0	0	0.098	0	0.573	0	0	0	0	0	0	0	0	0.274	0.52	0.227	0	0.034	0.327	0	0	0.068	0	0.422	0	0	0.155	0.197	0	0.181	0	0.171
AACTCC	compfreq	0.494	0.309	0.282	0	0.642	0.538	0	0.137	0.669	0.453	0	0	0.962	0.915	0.811	0.934	0	0	0.635	0	0.573	0.455	0	0.825	0.728	2.749	0.757	0.288	1.107	0.274	0	1.212	0	0.55	0.98	0.098	0.92	0.479	0	0.506	0	0.29	1.159	0.592	0.643	0.498	0.317	0.725
AACTCC	totfreq	0.589	0.618	0.282	0	0.642	0.538	0	0.137	1.029	0.535	0	0	0.962	0.915	0.811	0.934	0	0	0.733	0	1.146	0.455	0	0.825	0.728	2.749	0.757	0.288	1.107	0.548	0.52	1.439	0	0.584	1.307	0.098	0.92	0.548	0	0.928	0	0.29	1.314	0.79	0.643	0.679	0.317	0.895
AACTCC	fracsimp	0.159	0.5	0	0	0	0	0	0	0.35	0.154	0	0	0	0	0	0	0	0	0.133	0	0.5	0	0	0	0	0	0	0	0	0.5	1	0.158	0	0.059	0.25	0	0	0.125	0	0.455	0	0	0.118	0.25	0	0.267	0	0.19
AACTCC	simprepe	3.389	6	0	0	0	0	0	0	3.714	3.5	0	0	0	0	0	0	0	0	3	0	6	0	0	0	0	0	0	0	0	3	3	3.167	0	4	3	0	0	3	0	3	0	0	3	3	0	3.25	0	3
AACTCC	comprepe	2.101	2	2	0	2.2	2	0	2	2.308	2	0	0	2.143	2	3	2	0	0	2	0	2	2	0	2	2	2	2.071	2	2.5	2	0	2.094	0	2.188	2	2	2.077	2.143	0	2.333	0	2	2.067	2	2	2	2	2
AACTCC	simppoly	0.249	1	0	0	0	0	0	0	0.286	0	0	0	0	0	0	0	0	0	0	0	0	0	0	0	0	0	0	0	0	0	1	0.167	0	0	0	0	0	1	0	0	0	0	0	0.25	0	0	0	0.5
AACTCC	comppoly	0.127	0	0	0	0.2	0	0	0	0.385	0.091	0	0	0	0.143	0	0.167	0	0	0.385	0	0	0	0	0	0	0	0.357	0.333	0	0	0	0.094	0	0.188	0	0	0.231	0.429	0	0.167	0	0	0.2	0.167	0	0.091	0	0
AACTCG	simpfreq	0.008	0	0	0	0	0	0	0	0	0	0	0	0	0.065	0	0	0	0	0.147	0	0	0	0	0	0	0	0	0	0	0	0	0.038	0	0.034	0	0	0	0.137	0	0	0	0	0	0	0	0.045	0	0
AACTCG	compfreq	0.134	0	0	0	0.257	0	0.395	0.137	0.103	0.082	0.306	0	0	0.131	0.405	0	0	0	0.098	0	0	0	0	0	0	0	0.162	0	0	0	0	0.189	0	0.137	0	0.098	0.46	0.205	0	0.084	0.322	0	0.232	0.148	0	0.543	0	0.256
AACTCG	totfreq	0.142	0	0	0	0.257	0	0.395	0.137	0.103	0.082	0.306	0	0	0.196	0.405	0	0	0	0.244	0	0	0	0	0	0	0	0.162	0	0	0	0	0.227	0	0.172	0	0.098	0.46	0.342	0	0.084	0.322	0	0.232	0.148	0	0.588	0	0.256
AACTCG	fracsimp	0.073	0	0	0	0	0	0	0	0	0	0	0	0	0.333	0	0	0	0	0.6	0	0	0	0	0	0	0	0	0	0	0	0	0.167	0	0.2	0	0	0	0.4	0	0	0	0	0	0	0	0.077	0	0
AACTCG	simprepe	3.306	0	0	0	0	0	0	0	0	0	0	0	0	3	0	0	0	0	3.667	0	0	0	0	0	0	0	0	0	0	0	0	3	0	4	0	0	0	3	0	0	0	0	0	0	0	3	0	0
AACTCG	comprepe	2.037	0	0	0	2	0	2	2	2	2	2	0	0	2	2	0	0	0	2	0	0	0	0	0	0	0	2	0	0	0	0	2	0	2	0	2	2.154	2	0	2	2	0	2.333	2	0	2.083	0	2
AACTCG	simppoly	0.083	0	0	0	0	0	0	0	0	0	0	0	0	0	0	0	0	0	0	0	0	0	0	0	0	0	0	0	0	0	0	0	0	0	0	0	0	0	0	0	0	0	0	0	0	0	0	0
AACTCG	comppoly	0.182	0	0	0	0	0	0	0	0	0	0	0	0	0	0	0	0	0	0	0	0	0	0	0	0	0	0	0	0	0	0	0.2	0	0.25	0	0	0.231	0.333	0	0	0	0	0.333	0	0	0.25	0	0.5
AACTCT	simpfreq	0.001	0	0	0	0	0	0	0	0	0	0	0	0	0	0	0	0	0	0	0	0	0	0	0	0	0	0	0	0	0	0	0	0	0	0	0	0	0	0	0	0	0	0	0	0	0	0	0.043
AACTCT	compfreq	0.097	0	0.282	0	0.128	0	0	0.137	0.051	0.247	0.306	0	0	0.131	0	0.311	0	0	0	0	0	0	0	0	0.728	0	0.108	0	0	0.274	0	0.682	0	0.172	0.327	0	0.071	0	0	0	0	0	0.309	0.395	0	0	0	0.256
AACTCT	totfreq	0.097	0	0.282	0	0.128	0	0	0.137	0.051	0.247	0.306	0	0	0.131	0	0.311	0	0	0	0	0	0	0	0	0.728	0	0.108	0	0	0.274	0	0.682	0	0.172	0.327	0	0.071	0	0	0	0	0	0.309	0.395	0	0	0	0.298
AACTCT	fracsimp	0.011	0	0	0	0	0	0	0	0	0	0	0	0	0	0	0	0	0	0	0	0	0	0	0	0	0	0	0	0	0	0	0	0	0	0	0	0	0	0	0	0	0	0	0	0	0	0	0.143
AACTCT	simprepe	3	0	0	0	0	0	0	0	0	0	0	0	0	0	0	0	0	0	0	0	0	0	0	0	0	0	0	0	0	0	0	0	0	0	0	0	0	0	0	0	0	0	0	0	0	0	0	3
AACTCT	comprepe	2.016	0	2	0	2	0	0	2	2	2	2	0	0	2	0	2	0	0	0	0	0	0	0	0	2	0	2	0	0	2	0	2	0	2	2	0	2	0	0	0	0	0	2	2	0	0	0	2
AACTCT	simppoly	0	0	0	0	0	0	0	0	0	0	0	0	0	0	0	0	0	0	0	0	0	0	0	0	0	0	0	0	0	0	0	0	0	0	0	0	0	0	0	0	0	0	0	0	0	0	0	0
AACTCT	comppoly	0.11	0	0	0	0	0	0	0	0	0.333	0	0	0	0	0	0	0	0	0	0	0	0	0	0	0	0	0	0	0	0	0	0.167	0	0	0	0	0	0	0	0	0	0	0	0.375	0	0	0	0.333
AACTGC	simpfreq	0.056	0	0	0	0.128	0	0	0	0.103	0	0	0	0.137	0.065	0	0	0	0	0.049	0	0	0	0	0	0	0	0.054	0	0	0.274	0	0.076	0.868	0.069	0	0.195	0.035	0.137	0	0.169	0	0	0.232	0.049	0	0.045	0	0.043
AACTGC	compfreq	0.54	0.618	0.282	0	0.385	0.538	0.395	0.274	0.772	0.206	0	0.373	0	0.261	0	0.311	0.36	0	0.635	0.86	0	0.455	0	0.825	0	1.832	0.216	0.577	0.553	0	0.52	0.833	3.471	0.481	0.654	0.293	0.743	0.411	0.637	0.59	0.644	0.29	1.005	0.395	0	0.634	0.951	0.512
AACTGC	totfreq	0.596	0.618	0.282	0	0.514	0.538	0.395	0.274	0.875	0.206	0	0.373	0.137	0.327	0	0.311	0.36	0	0.684	0.86	0	0.455	0	0.825	0	1.832	0.271	0.577	0.553	0.274	0.52	0.909	4.338	0.55	0.654	0.489	0.778	0.548	0.637	0.759	0.644	0.29	1.236	0.444	0	0.679	0.951	0.554
AACTGC	fracsimp	0.102	0	0	0	0.25	0	0	0	0.118	0	0	0	1	0.2	0	0	0	0	0.071	0	0	0	0	0	0	0	0.2	0	0	1	0	0.083	0.2	0.125	0	0.4	0.045	0.25	0	0.222	0	0	0.188	0.111	0	0.067	0	0.077
AACTGC	simprepe	3.183	0	0	0	3	0	0	0	3	0	0	0	4	3	0	0	0	0	3	0	0	0	0	0	0	0	5	0	0	3	0	3	3	3	0	3	3	3	0	3	0	0	4	3	0	3	0	3
AACTGC	comprepe	2.037	2	2	0	2	2	2	2	2.133	2	0	2	0	2	0	2	2	0	2	2	0	2	0	2	0	2	2	2	2	0	2	2	2	2	2	2	2	2	2	2	2	2	2.154	2	0	2.143	2.333	2.083
AACTGC	simppoly	0.14	0	0	0	0	0	0	0	0.5	0	0	0	0	0	0	0	0	0	0	0	0	0	0	0	0	0	0	0	0	0	0	0.5	0	0.5	0	0	1	0.5	0	0	0	0	0.333	0	0	0	0	0
AACTGC	comppoly	0.168	0.5	0	0	0	0.5	0	0.5	0.333	0.2	0	0	0	0	0	0.5	1	0	0.308	0	0	0	0	0	0	0	0.25	0.333	0	0	0	0.091	0	0.357	0	0.333	0.143	0.167	0	0.143	0	0	0.077	0.25	0	0.214	0	0.333
AACTGG	simpfreq	0.028	0	0	0	0	0	0	0	0.051	0	0	0	0	0	0	0	0	0	0.049	0	0	0	0	0	0	0	0.054	0	0	0	0.52	0.038	0	0.034	0	0.293	0.035	0	0	0	0	0	0.077	0.049	0	0	0	0.085
AACTGG	compfreq	0.379	0.618	0	0.663	0.385	0.538	0.395	0.411	0.618	0.247	0	0.746	0.275	0.131	0.405	0.622	0	0	0.293	0	0	0	0	0.825	0.364	0	0.271	0.577	0	0.548	0	0.947	0.868	0.447	0.327	0.195	0.389	0.685	0	0.506	0.966	1.45	0.618	0.296	0	0.634	0.317	0.64
AACTGG	totfreq	0.407	0.618	0	0.663	0.385	0.538	0.395	0.411	0.669	0.247	0	0.746	0.275	0.131	0.405	0.622	0	0	0.342	0	0	0	0	0.825	0.364	0	0.325	0.577	0	0.548	0.52	0.985	0.868	0.481	0.327	0.489	0.425	0.685	0	0.506	0.966	1.45	0.695	0.346	0	0.634	0.317	0.725
AACTGG	fracsimp	0.086	0	0	0	0	0	0	0	0.077	0	0	0	0	0	0	0	0	0	0.143	0	0	0	0	0	0	0	0.167	0	0	0	1	0.038	0	0.071	0	0.6	0.083	0	0	0	0	0	0.111	0.143	0	0	0	0.118
AACTGG	simprepe	3.289	0	0	0	0	0	0	0	4	0	0	0	0	0	0	0	0	0	3	0	0	0	0	0	0	0	3	0	0	0	3	3	0	4	0	3	3	0	0	0	0	0	3	3	0	0	0	3
AACTGG	comprepe	2.052	2	0	2	2	2	2	2	2	2	0	2	2	2	2	2	0	0	2.333	0	0	0	0	2	2	0	2	2	0	2.5	0	2.04	2	2	2	2	2	2.1	0	2.167	2	2.2	2.125	2	0	2	2	2.267
AACTGG	simppoly	0.259	0	0	0	0	0	0	0	0	0	0	0	0	0	0	0	0	0	0	0	0	0	0	0	0	0	0	0	0	0	0	0	0	0	0	0	0	0	0	0	0	0	1	1	0	0	0	0.5
AACTGG	comppoly	0.117	0	0	0	0	0	0	0.667	0.333	0.167	0	0.5	0	0	0	0	0	0	0	0	0	0	0	0	0	0	0	0.167	0	0.5	0	0.24	0	0.231	0	0	0.273	0.2	0	0	0	0	0.375	0.167	0	0.5	0	0.267
AACTGT	simpfreq	0.026	0	0	1.326	0	0	0	0	0.051	0	0	0	0	0	0	0	0	0	0	0	0	0	0	0	0	0	0.054	0.096	0	0	0	0	0	0.034	0	0	0	0	0	0.084	0	0	0.155	0	0	0.045	0	0.043
AACTGT	compfreq	0.099	0	0	0	0	0	0.395	0	0.36	0.165	0	0	0.137	0.131	0	0	0	0	0.049	0	0.573	0	0	0	0.364	0	0.162	0.288	0	0.274	0.52	0.076	0	0.137	0	0.195	0.318	0.068	0	0.169	0	0	0.155	0.148	0	0.136	0	0.384
AACTGT	totfreq	0.125	0	0	1.326	0	0	0.395	0	0.412	0.165	0	0	0.137	0.131	0	0	0	0	0.049	0	0.573	0	0	0	0.364	0	0.216	0.385	0	0.274	0.52	0.076	0	0.172	0	0.195	0.318	0.068	0	0.253	0	0	0.309	0.148	0	0.181	0	0.426
AACTGT	fracsimp	0.131	0	0	1	0	0	0	0	0.125	0	0	0	0	0	0	0	0	0	0	0	0	0	0	0	0	0	0.25	0.25	0	0	0	0	0	0.2	0	0	0	0	0	0.333	0	0	0.5	0	0	0.25	0	0.1
AACTGT	simprepe	3.167	0	0	3	0	0	0	0	3	0	0	0	0	0	0	0	0	0	0	0	0	0	0	0	0	0	4	3	0	0	0	0	0	3	0	0	0	0	0	3	0	0	3.5	0	0	4	0	3
AACTGT	comprepe	2.024	0	0	0	0	0	2	0	2	2	0	0	2	2	0	0	0	0	2	0	2	0	0	0	2	0	2	2.667	0	2	2	2	0	2.25	0	2	2	2	0	2	0	0	2	2	0	2	0	2
AACTGT	simppoly	0.233	0	0	1	0	0	0	0	0	0	0	0	0	0	0	0	0	0	0	0	0	0	0	0	0	0	0	0	0	0	0	0	0	0	0	0	0	0	0	0	0	0	0.5	0	0	0	0	0
AACTGT	comppoly	0.226	0	0	0	0	0	1	0	0.429	0.25	0	0	0	0.5	0	0	0	0	0	0	0	0	0	0	0	0	0.333	0.333	0	0	0	0	0	0.25	0	0	0.333	1	0	0.5	0	0	0	0.333	0	0	0	0.222
AACTTC	simpfreq	0.029	0	0	0	0	0	0	0	0.257	0.123	0	0	0.137	0	0	0	0	0	0.147	0	0	0	0	0	0	0	0.108	0	0	0	0	0.076	0	0	0.654	0	0	0.068	0	0.169	0	0	0.232	0	0	0.045	0	0.043
AACTTC	compfreq	0.718	0.309	0	0.663	0.642	0.269	0.395	0.685	1.699	0.782	0	0	1.375	0.784	0.811	1.4	0.72	2.066	1.124	0	1.72	0	0	0	0.728	0.916	0.92	0.096	1.107	0.548	1.039	1.477	0.868	0.825	0.654	1.075	0.318	1.027	0.637	1.602	0	0.29	1.159	1.579	0	1.041	0.317	2.515
AACTTC	totfreq	0.748	0.309	0	0.663	0.642	0.269	0.395	0.685	1.956	0.905	0	0	1.512	0.784	0.811	1.4	0.72	2.066	1.271	0	1.72	0	0	0	0.728	0.916	1.028	0.096	1.107	0.548	1.039	1.553	0.868	0.825	1.307	1.075	0.318	1.096	0.637	1.771	0	0.29	1.391	1.579	0	1.086	0.317	2.558
AACTTC	fracsimp	0.031	0	0	0	0	0	0	0	0.132	0.136	0	0	0.091	0	0	0	0	0	0.115	0	0	0	0	0	0	0	0.105	0	0	0	0	0.049	0	0	0.5	0	0	0.062	0	0.095	0	0	0.167	0	0	0.042	0	0.017
AACTTC	simprepe	3.393	0	0	0	0	0	0	0	3.6	3	0	0	3	0	0	0	0	0	3.333	0	0	0	0	0	0	0	3.5	0	0	0	0	3	0	0	3.5	0	0	4	0	3	0	0	3.333	0	0	5	0	3
AACTTC	comprepe	2.06	2	0	2	2	2	2	2	2.061	2	0	0	2	2	2	2	2	2	2.13	0	2	0	0	0	2	2	2	2	2	2	2	2	4	2	2	2	2.222	2	2	2	0	2	2.2	2.062	0	2	2	2.136
AACTTC	simppoly	0.222	0	0	0	0	0	0	0	0.4	0.667	0	0	0	0	0	0	0	0	0.333	0	0	0	0	0	0	0	0.5	0	0	0	0	0.5	0	0	0	0	0	0	0	0	0	0	1	0	0	0	0	0
AACTTC	comppoly	0.15	0	0	0	0	0	0	0.4	0.303	0.211	0	0	0	0.167	0	0.111	0	0.5	0.391	0	0	0	0	0	0.5	0	0.176	1	0.5	0	0	0.103	0	0.208	0	0.091	0.222	0.333	0	0.053	0	0	0.267	0.125	0	0.13	0	0.237
AACTTG	simpfreq	0.017	0	0	0	0	0	0	0	0.051	0	0	0	0	0	0	0	0	0	0	0	0	0	0	0	0	0	0	0	0	0.274	0	0.076	0	0	0	0	0.106	0.068	0	0	0	0	0.077	0.148	0	0	0	0
AACTTG	compfreq	0.426	0.309	0	0.663	0.128	0.538	0.395	0.137	0.309	0.576	0.612	0	0.275	0.392	0.405	0.156	0	0	0.342	0.86	0	0	0	0	0.364	0	0.757	0.385	0	0	0	0.833	0	0.309	0.327	0.88	0.425	0.274	0	0.59	0.644	0.87	0.773	0.296	0	0.724	0	0.725
AACTTG	totfreq	0.443	0.309	0	0.663	0.128	0.538	0.395	0.137	0.36	0.576	0.612	0	0.275	0.392	0.405	0.156	0	0	0.342	0.86	0	0	0	0	0.364	0	0.757	0.385	0	0.274	0	0.909	0	0.309	0.327	0.88	0.531	0.342	0	0.59	0.644	0.87	0.85	0.444	0	0.724	0	0.725
AACTTG	fracsimp	0.053	0	0	0	0	0	0	0	0.143	0	0	0	0	0	0	0	0	0	0	0	0	0	0	0	0	0	0	0	0	1	0	0.083	0	0	0	0	0.2	0.2	0	0	0	0	0.091	0.333	0	0	0	0
AACTTG	simprepe	3.1	0	0	0	0	0	0	0	3	0	0	0	0	0	0	0	0	0	0	0	0	0	0	0	0	0	0	0	0	3	0	3.5	0	0	0	0	3	3	0	0	0	0	3	3	0	0	0	0
AACTTG	comprepe	2.015	2	0	2	2	2	2	2	2.667	2	2	0	2	2	2	2	0	0	2	2	0	0	0	0	2	0	2	2	0	0	0	2	0	2	2	2	2	2	0	2	2	2	2	2	0	2	0	2
AACTTG	simppoly	0.3	0	0	0	0	0	0	0	1	0	0	0	0	0	0	0	0	0	0	0	0	0	0	0	0	0	0	0	0	0	0	0.5	0	0	0	0	0.333	0	0	0	0	0	0	0.667	0	0	0	0
AACTTG	comppoly	0.105	0	0	0	0	0	0	0	0.333	0.071	0.5	0	0	0	0	0	0	0	0.286	0.5	0	0	0	0	0	0	0.214	0	0	0	0	0.045	0	0.222	0	0	0.083	0.25	0	0	0	0	0.2	0.167	0	0	0	0.118
AAGAAT	simpfreq	0.009	0	0	0	0	0	0	0	0.051	0.041	0	0	0	0	0	0	0	0	0	0	0	0	0	0	0	0	0	0	0	0	0	0.038	0	0	0	0	0	0	0	0.084	0	0	0	0	0	0	0	0.256
AAGAAT	compfreq	0.48	0	0.282	0	0.128	0.538	0	0.548	1.287	0.658	0.612	0.373	0.962	0.327	0.405	0.311	0	0	0.733	0.43	1.146	0.911	1.358	0	0.364	0	0.812	0	0.553	0.548	0	1.932	0	0.687	0.327	0.489	0.601	0.274	0	0.928	0.966	0.29	0.386	0.444	1.93	0.272	0.634	1.578
AAGAAT	totfreq	0.488	0	0.282	0	0.128	0.538	0	0.548	1.338	0.699	0.612	0.373	0.962	0.327	0.405	0.311	0	0	0.733	0.43	1.146	0.911	1.358	0	0.364	0	0.812	0	0.553	0.548	0	1.97	0	0.687	0.327	0.489	0.601	0.274	0	1.012	0.966	0.29	0.386	0.444	1.93	0.272	0.634	1.833
AAGAAT	fracsimp	0.013	0	0	0	0	0	0	0	0.038	0.059	0	0	0	0	0	0	0	0	0	0	0	0	0	0	0	0	0	0	0	0	0	0.019	0	0	0	0	0	0	0	0.083	0	0	0	0	0	0	0	0.14
AAGAAT	simprepe	3.3	0	0	0	0	0	0	0	3	3	0	0	0	0	0	0	0	0	0	0	0	0	0	0	0	0	0	0	0	0	0	3	0	0	0	0	0	0	0	4	0	0	0	0	0	0	0	3
AAGAAT	comprepe	2.051	0	2	0	2	2	0	2	2	2	2	2	2	2	2	2	0	0	2	4	2	2	2	0	2	0	2.267	0	2	2	0	2.02	0	2.05	2	2	2.235	2	0	2.182	2	2	2	2	2	2	2	2.027
AAGAAT	simppoly	0.183	0	0	0	0	0	0	0	0	1	0	0	0	0	0	0	0	0	0	0	0	0	0	0	0	0	0	0	0	0	0	0	0	0	0	0	0	0	0	0	0	0	0	0	0	0	0	0.333
AAGAAT	comppoly	0.11	0	0	0	0	0	0	0	0.2	0.188	0	1	0.143	0	0	0	0	0	0.2	1	0.5	0	0	0	0	0	0.267	0	0	0	0	0.137	0	0.15	0	0.2	0.059	0.5	0	0	0	0	0	0.222	0	0.167	0	0.189
AAGACC	simpfreq	0.015	0	0	0.663	0	0	0	0	0	0	0	0	0	0.065	0	0	0	0	0	0	0	0	0	0	0	0	0	0	0	0	0	0	0	0	0	0	0.106	0	0	0.169	0	0	0	0.049	0	0.091	0	0.043
AAGACC	compfreq	0.348	1.237	0.282	1.326	0	0	0.79	0.274	0.309	0.411	0.612	1.119	0.412	1.111	0.405	0.156	0	0	0.293	0	0	0	0	0	0.364	0	0.054	0.096	0	0.274	0	0.833	0	0.378	0.327	0.684	0.566	0.205	0.637	0.169	0	0.29	0.386	0.592	0	0.317	0.634	0.384
AAGACC	totfreq	0.363	1.237	0.282	1.99	0	0	0.79	0.274	0.309	0.411	0.612	1.119	0.412	1.176	0.405	0.156	0	0	0.293	0	0	0	0	0	0.364	0	0.054	0.096	0	0.274	0	0.833	0	0.378	0.327	0.684	0.672	0.205	0.637	0.337	0	0.29	0.386	0.642	0	0.407	0.634	0.426
AAGACC	fracsimp	0.029	0	0	0.333	0	0	0	0	0	0	0	0	0	0.056	0	0	0	0	0	0	0	0	0	0	0	0	0	0	0	0	0	0	0	0	0	0	0.158	0	0	0.5	0	0	0	0.077	0	0.222	0	0.1
AAGACC	simprepe	3.091	0	0	3	0	0	0	0	0	0	0	0	0	3	0	0	0	0	0	0	0	0	0	0	0	0	0	0	0	0	0	0	0	0	0	0	3	0	0	3	0	0	0	3	0	3	0	3
AAGACC	comprepe	2.058	2	2	2	0	0	2	2	2	2	2	2	2	2	2	2	0	0	2	0	0	0	0	0	2	0	2	2	0	2	0	2	0	2	2	2.143	2.062	2	2	2	0	2	2	2.25	0	2	2	2
AAGACC	simppoly	0.258	0	0	0	0	0	0	0	0	0	0	0	0	0	0	0	0	0	0	0	0	0	0	0	0	0	0	0	0	0	0	0	0	0	0	0	0.333	0	0	0	0	0	0	0	0	0.5	0	0
AAGACC	comppoly	0.17	0.25	0	0	0	0	0	0.5	0.333	0.1	0.5	0	0	0.529	0	0	0	0	0.167	0	0	0	0	0	0	0	1	0	0	0	0	0.136	0	0.273	0	0.143	0.25	0.333	0	0	0	1	0.2	0.25	0	0.571	0	0.444
AAGACG	simpfreq	0.089	0	0	0	0	0	0.395	0.274	0.103	0.288	0	0	0.275	0.131	0.405	0.156	0	0	0.049	0	0	0	0	0	0	0	0.216	0.096	0	0.274	0	0.038	0	0.069	0.327	0.098	0	0.068	0	0.253	0	0	0.232	0.049	0	0.136	0	0.085
AAGACG	compfreq	0.664	1.237	0	0.663	1.028	0	0.395	0.685	0.772	1.933	0.612	0	0.825	1.634	1.216	1.4	0	0	0.293	0.43	1.146	0.911	0	0.825	2.183	2.749	0.812	0.769	2.214	0.822	0	0.796	0	0.481	0	0.586	0.601	0.411	1.911	0.59	0.322	0.29	0.386	0.444	0	1.629	0.317	0.895
AAGACG	totfreq	0.753	1.237	0	0.663	1.028	0	0.79	0.959	0.875	2.221	0.612	0	1.1	1.765	1.621	1.556	0	0	0.342	0.43	1.146	0.911	0	0.825	2.183	2.749	1.028	0.865	2.214	1.096	0	0.833	0	0.55	0.327	0.684	0.601	0.479	1.911	0.843	0.322	0.29	0.618	0.494	0	1.765	0.317	0.981
AAGACG	fracsimp	0.147	0	0	0	0	0	0.5	0.286	0.118	0.13	0	0	0.25	0.074	0.25	0.1	0	0	0.143	0	0	0	0	0	0	0	0.211	0.111	0	0.25	0	0.045	0	0.125	1	0.143	0	0.143	0	0.3	0	0	0.375	0.1	0	0.077	0	0.087
AAGACG	simprepe	3.23	0	0	0	0	0	3	3.5	3	3	0	0	3.5	4	4	3	0	0	3	0	0	0	0	0	0	0	3	3	0	3	0	3	0	3	3	3	0	5	0	3	0	0	3.333	3	0	3.333	0	3
AAGACG	comprepe	2.147	2	0	2	2.125	0	2	2	2	2	2	0	2	2.24	2.333	2.556	0	0	2	2	2	2	0	2	2	2	2.133	2	2.5	2.667	0	2	0	2.286	0	2	2.059	2	2.667	2.143	6	2	2	2.222	0	2.028	2	2
AAGACG	simppoly	0.232	0	0	0	0	0	0	0	0.5	0.143	0	0	0.5	0	0	0	0	0	1	0	0	0	0	0	0	0	0.25	0	0	0	0	1	0	0	0	0	0	0	0	0	0	0	0	0	0	0.333	0	1
AAGACG	comppoly	0.141	0.5	0	0	0	0	0	0.4	0.333	0.255	0	0	0	0.24	0	0.111	0	0	0.167	0	0	0	0	1	0	0	0.267	0.125	0	0	0	0.19	0	0.286	0	0.167	0.059	0.167	0	0.143	1	0	0	0	0	0.25	0	0.333
AAGACT	simpfreq	0.008	0	0	0	0	0	0	0	0	0	0	0	0	0	0	0	0	0	0	0	0	0	0	0	0	0	0	0	0	0	0	0	0	0	0	0	0	0	0	0	0	0	0	0	0	0	0	0
AAGACT	compfreq	0.086	0.309	0	0	0	0	0	0	0	0.123	0	0.373	0.137	0.131	0	0.156	0	0	0.098	0	0	0.455	0	0	0	0	0	0	0	0	0	0.379	0	0.137	0	0.195	0.035	0	0	0	0	0	0.077	0.099	0	0.091	0	0.128
AAGACT	totfreq	0.094	0.309	0	0	0	0	0	0	0	0.123	0	0.373	0.137	0.131	0	0.156	0	0	0.098	0	0	0.455	0	0	0	0	0	0	0	0	0	0.379	0	0.137	0	0.195	0.035	0	0	0	0	0	0.077	0.099	0	0.091	0	0.128
AAGACT	fracsimp	0.034	0	0	0	0	0	0	0	0	0	0	0	0	0	0	0	0	0	0	0	0	0	0	0	0	0	0	0	0	0	0	0	0	0	0	0	0	0	0	0	0	0	0	0	0	0	0	0
AAGACT	simprepe	3	0	0	0	0	0	0	0	0	0	0	0	0	0	0	0	0	0	0	0	0	0	0	0	0	0	0	0	0	0	0	0	0	0	0	0	0	0	0	0	0	0	0	0	0	0	0	0
AAGACT	comprepe	2	2	0	0	0	0	0	0	0	2	0	2	2	2	0	2	0	0	2	0	0	2	0	0	0	0	0	0	0	0	0	2	0	2	0	2	2	0	0	0	0	0	2	2	0	2	0	2
AAGACT	simppoly	0.667	0	0	0	0	0	0	0	0	0	0	0	0	0	0	0	0	0	0	0	0	0	0	0	0	0	0	0	0	0	0	0	0	0	0	0	0	0	0	0	0	0	0	0	0	0	0	0
AAGACT	comppoly	0.076	0	0	0	0	0	0	0	0	0	0	0	0	0	0	0	0	0	0	0	0	0	0	0	0	0	0	0	0	0	0	0.1	0	0	0	0	0	0	0	0	0	0	0	0	0	0	0	0.667
AAGAGC	simpfreq	0.033	0	0	0	0	0	0	0	0.051	0	0	0.373	0	0.131	0	0	0	0	0.147	0	0	0.455	0	0	0	0	0.108	0.096	0	0	0	0.038	0	0.034	0	0.098	0.071	0	0	0	0	0	0.077	0	0	0.045	0	0
AAGAGC	compfreq	0.573	1.855	0.282	0.663	0.257	0.538	0	0.685	0.36	0.864	0.306	1.119	0.687	0.392	0	0.778	0.36	2.066	0.684	0.43	0	0	0	0	0.364	0.916	0.541	1.154	0	0	0	0.758	1.735	0.447	0	0.391	1.38	0.479	0.637	0.506	0.322	0.58	0.464	0.592	0	0.453	0.317	0.384
AAGAGC	totfreq	0.606	1.855	0.282	0.663	0.257	0.538	0	0.685	0.412	0.864	0.306	1.492	0.687	0.523	0	0.778	0.36	2.066	0.831	0.43	0	0.455	0	0	0.364	0.916	0.649	1.25	0	0	0	0.796	1.735	0.481	0	0.489	1.45	0.479	0.637	0.506	0.322	0.58	0.541	0.592	0	0.498	0.317	0.384
AAGAGC	fracsimp	0.06	0	0	0	0	0	0	0	0.125	0	0	0.25	0	0.25	0	0	0	0	0.176	0	0	1	0	0	0	0	0.167	0.077	0	0	0	0.048	0	0.071	0	0.2	0.049	0	0	0	0	0	0.143	0	0	0.091	0	0
AAGAGC	simprepe	3.414	0	0	0	0	0	0	0	3	0	0	3	0	3	0	0	0	0	3	0	0	3	0	0	0	0	3	3	0	0	0	3	0	3	0	3	4	0	0	0	0	0	3	0	0	3	0	0
AAGAGC	comprepe	2.056	2	2	2	2	2	0	2	2.429	2.143	2	2	2	2	0	2	2	2	2	2	0	0	0	0	2	2	2	2	0	0	0	2	2	2	0	2	2.128	2.143	2	2	2	2	2.167	2.333	0	2.3	2	2
AAGAGC	simppoly	0.246	0	0	0	0	0	0	0	0	0	0	0	0	0.5	0	0	0	0	0	0	0	0	0	0	0	0	0.5	0	0	0	0	0	0	0	0	0	0.5	0	0	0	0	0	1	0	0	1	0	0
[truncated: 2,009 more rows]
[truncated: 41 more columns]
