# Supplementary material for: Patterned sequence in the transcriptome of vascular plants
Source: BMC Genomics. 2007 Jun 15;8:173. doi: 10.1186/1471-2164-8-173 (PMC1940011; doi:10.1186/1471-2164-8-173)
Supplement: Additional File 3 — Per-megabase frequency of canonical motifs in microsatellites in 88 genera, allowing one mismatched repeat position. This Excel table parallels Additional file 2. Here the values of the eight quantities defined in the Abbreviations are tabulated for canonical motifs in microsatellites with up to one mismatch allowed among repeats. [file 1471-2164-8-173-S3.xls]

## Sheet: revtableA1.txt
Motif	Type	Mean	Acorus	Adiantum	Aegilops	Allium	Amborella	Ananas	Antirrhinum	Aquilegia	Arabidopsis	Asparagus	Avena	Beta	Brassica	Bruguiera	Capsicum	Ceratopteris	Cichorium	Citrus	Cryptomeria	Cucumis	Cycas	Cynodon	Eragrostis	Eschscholzia	Eucalyptus	Euphorbia	Festuca	Fragaria	Gerbera	Ginkgo	Glycine	Gnetum	Gossypium	Hedyotis	Helianthus	Hordeum	Ipomoea	Juglans	Lactuca	Liriodendron	Lolium	Lotus	Lycopersicon	Lycoris	Malus	Manihot	Medicago
A	simpfreq	18.698	13.296	0.845	1.99	3.725	8.335	35.175	12.461	15.751	31.634	13.458	18.649	13.748	18.497	0.811	22.874	15.11	7.231	38.269	1.721	23.502	8.195	143.939	4.124	3.638	6.414	24.021	4.711	8.301	27.664	14.029	42.048	3.471	50.35	28.43	18.568	34.174	8.356	5.096	17.626	10.629	2.901	8.345	23.001	7.719	16.926	11.735	32.062
A	compfreq	105.077	81.012	15.781	17.243	48.687	102.708	157.695	89.28	83.595	191.862	93.286	61.543	93.759	107.779	73.776	94.295	72.311	39.254	188.217	44.308	139.863	45.53	646.366	43.715	54.573	32.068	125.729	36.825	67.517	137.773	64.951	232.174	39.912	244.741	137.576	139.457	158.558	74.929	71.98	129.704	83.418	33.649	93.344	131.097	132.508	122.555	89.121	164.657
A	totfreq	123.775	94.308	16.626	19.232	52.412	111.043	192.87	101.74	99.346	223.496	106.743	80.192	107.506	126.276	74.587	117.169	87.421	46.485	226.486	46.029	163.365	53.725	790.305	47.839	58.211	38.482	149.75	41.537	75.818	165.437	78.98	274.222	43.382	295.091	166.006	158.025	192.732	83.285	77.076	147.33	94.046	36.549	101.689	154.098	140.227	139.481	100.856	196.719
A	fracsimp	0.131	0.141	0.051	0.103	0.071	0.075	0.182	0.122	0.159	0.142	0.126	0.233	0.128	0.146	0.011	0.195	0.173	0.156	0.169	0.037	0.144	0.153	0.182	0.086	0.062	0.167	0.16	0.113	0.109	0.167	0.178	0.153	0.08	0.171	0.171	0.118	0.177	0.1	0.066	0.12	0.113	0.079	0.082	0.149	0.055	0.121	0.116	0.163
A	simprepe	19.422	17.233	16.667	17.667	16.931	16.226	19.09	20.198	17.464	19.127	18.023	22.28	18.23	25.806	16	19.68	30.167	17.857	18.079	15.75	22.171	17.722	18.934	17.8	17.3	15.857	17.856	19.776	17.2	18.96	18.37	18.768	17.25	18.965	19.149	17.553	20.079	20	18.25	17.445	17.394	16.9	17.241	19.459	18.5	18.778	17.649	19.251
A	comprepe	12.498	11.592	10.946	10.769	11.546	11.571	12.654	13.39	12.083	12.321	11.908	13.642	12.367	12.69	10.901	12.427	17.9	12.395	12.604	10.748	13.184	11.36	14.393	11.849	11.013	12.771	11.922	11.674	11.877	12.449	12.176	12.253	11.587	12.676	12.273	12.061	14.761	12.077	11.327	11.782	11.514	10.879	11.313	12.926	10.947	11.993	12.028	12.386
A	simppoly	0.108	0.023	0	0	0.069	0	0.067	0.099	0.212	0.231	0.045	0.08	0.06	0.148	0	0.095	0.095	0.143	0.208	0.25	0.073	0.056	0.057	0	0	0.143	0.133	0.061	0.2	0.099	0.111	0.14	0	0.18	0.069	0.221	0.169	0.213	0.125	0.182	0.03	0	0.25	0.097	0	0.118	0.135	0.133
A	comppoly	0.119	0.061	0.036	0.038	0.042	0.068	0.073	0.12	0.208	0.238	0.082	0.085	0.078	0.198	0.011	0.097	0.045	0.132	0.212	0.058	0.094	0.03	0.032	0.075	0.047	0.029	0.136	0.057	0.115	0.121	0.096	0.185	0	0.192	0.074	0.193	0.183	0.169	0.053	0.166	0.069	0.06	0.313	0.117	0.16	0.155	0.142	0.143
C	simpfreq	4.89	2.783	0.564	0	0.514	0.538	0.395	1.232	0.515	13.863	2.141	0	3.574	4.248	2.027	1.4	15.11	0	3.128	0	2.293	0	66.538	1.65	0.364	0.916	1.082	1.538	2.214	3.835	1.559	5.114	0.868	16.153	2.941	8.111	35.978	2.397	1.911	1.771	0.322	0	2.241	1.826	1.286	4.345	0.634	2.046
C	compfreq	27.348	8.658	3.945	13.927	1.542	6.184	8.695	9.996	2.986	41.137	9.787	3.357	19.522	6.994	20.674	6.535	164.409	3.099	12.121	1.291	7.452	7.285	488.848	4.124	4.366	9.162	5.518	8.365	7.194	15.065	6.755	17.274	1.735	98.089	8.17	34.205	318.921	12.465	12.74	7.337	3.865	6.962	8.809	5.923	10.935	18.872	2.22	18.12
C	totfreq	32.238	11.441	4.509	13.927	2.055	6.722	9.09	11.228	3.5	55	11.928	3.357	23.096	11.242	22.7	7.936	179.518	3.099	15.249	1.291	9.745	7.285	555.386	5.774	4.73	10.079	6.6	9.903	9.408	18.899	8.314	22.388	2.603	114.242	11.111	42.316	354.899	14.862	14.651	9.108	4.187	6.962	11.05	7.749	12.222	23.217	2.854	20.166
C	fracsimp	0.152	0.243	0.125	0	0.25	0.08	0.043	0.11	0.147	0.252	0.179	0	0.155	0.378	0.089	0.176	0.084	0	0.205	0	0.235	0	0.12	0.286	0.077	0.091	0.164	0.155	0.235	0.203	0.188	0.228	0.333	0.141	0.265	0.192	0.101	0.161	0.13	0.194	0.077	0	0.203	0.236	0.105	0.187	0.222	0.101
C	simprepe	17.412	16.556	16.5	0	16	18	15	16.556	17.9	19.184	19.286	0	17.038	16.8	15.6	17.333	17.548	0	18.969	0	16	0	19.143	23.5	21	22	17.4	17.5	19.75	17.214	16.333	17.259	17	16.843	16.556	16.867	17.166	17.543	16.667	16.19	16	0	17.931	17.946	15	16.469	19	17.729
C	comprepe	12.136	11.964	11.5	11.857	12.333	11.391	11.636	12.603	11.655	14.205	12.531	14.778	12.437	13.037	11.765	12.19	12.93	10	13.133	10.667	12.692	11.062	14.092	10.6	10.5	12.9	13.412	11.138	12.154	12.273	13	12.452	12	13.025	11.52	12.411	13.331	12.56	11.75	11.782	11.333	10.833	11.746	11.917	12.765	12.333	11.286	12.539
C	simppoly	0.097	0	0	0	0	0	0	0.111	0.1	0.045	0	0	0	0.108	0	0	0.048	0	0.156	0	0.25	0	0.02	0	0	0	0.1	0	0	0	0	0.067	0	0.134	0.111	0.06	0.118	0.2	0	0	0	0	0.138	0	0.5	0.125	0	0.062
C	comppoly	0.105	0.071	0.143	0.19	0.083	0.087	0.182	0.041	0.207	0.091	0.062	0.111	0.049	0.084	0.039	0.024	0.009	0.333	0.173	0	0	0.125	0.025	0.2	0	0	0.049	0.138	0.077	0.109	0.077	0.11	0	0.078	0	0.054	0.132	0.104	0.1	0.069	0.083	0.167	0.158	0.1	0.412	0.125	0.143	0.031
AC	simpfreq	3.104	3.092	5.918	5.306	1.798	3.226	1.976	5.34	1.905	2.427	0.918	1.865	0.825	5.098	4.864	2.178	2.878	1.033	3.959	0.86	1.72	1.366	0	3.299	1.819	1.832	0.703	1.346	3.874	4.93	3.637	3.599	0.868	2.303	4.902	3.518	5.483	2.397	1.274	5.735	2.577	1.45	2.473	1.481	1.93	3.621	1.586	2.686
AC	compfreq	21.475	17.316	30.152	18.569	10.405	23.392	13.833	25.606	12.714	28.179	9.787	29.839	19.109	24.706	29.592	21.784	12.951	17.561	24.046	7.313	18.343	16.846	73.327	17.321	5.821	5.497	8.494	15.288	21.583	30.677	10.912	35.798	18.221	25.021	15.032	28.048	37.641	16.849	10.192	27.914	15.138	13.343	21.481	16.091	16.724	19.144	9.832	25.155
AC	totfreq	24.579	20.408	36.07	23.875	12.204	26.618	15.809	30.947	14.619	30.606	10.705	31.704	19.934	29.804	34.456	23.963	15.829	18.594	28.005	8.173	20.062	18.212	73.327	20.62	7.64	7.33	9.197	16.634	25.457	35.607	14.549	39.396	19.088	27.323	19.934	31.566	43.124	19.246	11.466	33.649	17.714	14.794	23.954	17.572	18.654	22.764	11.418	27.841
AC	fracsimp	0.124	0.152	0.164	0.222	0.147	0.121	0.125	0.173	0.13	0.079	0.086	0.059	0.041	0.171	0.141	0.091	0.182	0.056	0.141	0.105	0.086	0.075	0	0.16	0.238	0.25	0.076	0.081	0.152	0.138	0.25	0.091	0.045	0.084	0.246	0.111	0.127	0.125	0.111	0.17	0.145	0.098	0.103	0.084	0.103	0.159	0.139	0.096
AC	simprepe	10.143	10.5	9.095	11.875	10.929	9.667	12.8	9.872	10	8.898	11.667	8.6	9.333	9.115	11	10.143	9.75	8	10.37	16	8.667	10.667	0	12.25	12.6	14	9.385	8.571	9.429	9.556	10.286	9.547	10	8.836	9.6	10.083	9.69	9.114	9.5	8.853	12.75	9	10.656	8.6	15.333	10.85	11.2	9.254
AC	comprepe	6.424	6.643	6.271	5.286	6.765	7.046	7.371	6.428	6.235	5.888	6.5	6.075	5.95	5.897	7.658	5.95	8.806	5.824	6.874	5.706	6.094	6.108	5.704	5.619	7	5.333	5.987	5.761	5.744	7.089	6.667	6.267	6.667	6.063	7.043	6.341	6.126	6.232	6	6.631	8.404	5.739	6.101	5.847	10.654	6.402	6.161	5.892
AC	simppoly	0.114	0	0	0	0	0	0	0.154	0.189	0.441	0	0	0	0.256	0.083	0.214	0	0	0.333	0	0	0	0	0	0.4	0	0.231	0.286	0	0.056	0	0.105	0	0.239	0.067	0.194	0.381	0.171	0	0.221	0	0.2	0.25	0.2	0.333	0.188	0	0.159
AC	comppoly	0.136	0.232	0.065	0.214	0.025	0.092	0.286	0.166	0.198	0.302	0.156	0.113	0.129	0.259	0.11	0.121	0.028	0.176	0.27	0	0.156	0.054	0	0.143	0	0	0.178	0.113	0.128	0.125	0.048	0.169	0.048	0.15	0.13	0.213	0.263	0.154	0.125	0.187	0.064	0	0.201	0.126	0.038	0.208	0.065	0.163
AG	simpfreq	18.7	44.217	9.863	4.642	1.028	84.156	33.199	11.365	22.546	22.049	28.75	4.476	13.748	38.562	66.48	12.293	7.915	11.363	12.756	4.302	16.05	4.098	0	7.423	98.231	45.812	9.684	6.442	21.583	26.295	5.196	28.411	7.809	5.671	12.745	10.75	12.24	27.807	35.034	18.3	38.971	5.221	13.059	5.331	14.795	45.438	19.029	15.903
AG	compfreq	80.674	117.498	50.724	23.875	18.884	319.148	130.819	52.308	93.221	143.773	89.921	18.649	158.922	144.969	258.218	60.529	37.055	33.056	71.846	15.486	69.358	20.488	58.39	30.518	318.706	151.178	56.373	33.268	68.07	55.602	25.98	109.174	44.25	53.066	41.828	53.848	66.437	120.954	122.939	67.382	127.542	26.687	68.617	46.052	101.632	188.086	81.192	81.945
AG	totfreq	99.374	161.715	60.586	28.517	19.912	403.305	164.018	63.673	115.767	165.822	118.672	23.125	172.67	183.531	324.698	72.822	44.97	44.419	84.602	19.788	85.408	24.586	58.39	37.942	416.937	196.99	66.057	39.71	89.653	81.897	31.176	137.584	52.059	58.736	54.573	64.598	78.678	148.762	157.973	85.683	166.513	31.908	81.676	51.383	116.427	233.524	100.222	97.848
AG	fracsimp	0.173	0.273	0.163	0.163	0.052	0.209	0.202	0.178	0.195	0.133	0.242	0.194	0.08	0.21	0.205	0.169	0.176	0.256	0.151	0.217	0.188	0.167	0	0.196	0.236	0.233	0.147	0.162	0.241	0.321	0.167	0.206	0.15	0.097	0.234	0.166	0.156	0.187	0.222	0.214	0.234	0.164	0.16	0.104	0.127	0.195	0.19	0.163
AG	simprepe	12.053	12.266	11.229	13.429	8.125	11.489	13.679	10.217	12.107	9.845	10.66	16.083	9.75	10.197	13.171	17.051	17.409	15	12.165	18.5	10.214	9.444	0	10.111	10.226	12.8	11.011	12.716	10.308	21.083	10.7	13.98	8.667	10.8	20.949	10.882	14.717	10.815	10.636	14.931	15.579	14.333	11.041	12.296	11.435	11.777	11.183	13.088
AG	comprepe	7.093	8.326	6.789	8.028	5.49	7.018	8.991	6.495	7.76	6.425	7.595	6.04	6.069	6.733	8.882	7.26	7.942	6.438	6.978	6	8.149	7.422	5.721	7.622	7.221	8.042	6.556	6.439	7.033	9.926	6.52	7.186	6.725	6.117	8.102	6.78	6.982	7.197	7.528	8.864	8.409	7.196	6.785	6.503	7.19	7.73	7.059	7.292
AG	simppoly	0.138	0.098	0.057	0.143	0.125	0.089	0.214	0.145	0.274	0.267	0.16	0.083	0.07	0.227	0.073	0.165	0.045	0.091	0.272	0.1	0.143	0	0	0	0.1	0.02	0.156	0.164	0.077	0.073	0.1	0.199	0	0.23	0.179	0.282	0.214	0.167	0.127	0.272	0.083	0	0.183	0.083	0.174	0.272	0.067	0.139
AG	comppoly	0.134	0.108	0.061	0.028	0.068	0.077	0.157	0.183	0.255	0.279	0.082	0.08	0.138	0.228	0.058	0.111	0.039	0.188	0.267	0.028	0.074	0.022	0	0.108	0.112	0.042	0.164	0.092	0.106	0.074	0.12	0.195	0.118	0.207	0.031	0.185	0.2	0.159	0.104	0.237	0.083	0.043	0.218	0.095	0.089	0.268	0.137	0.16
AT	simpfreq	5.136	3.71	0.282	1.326	3.083	6.184	5.533	4.245	3.964	4.648	2.141	5.595	1.925	4.641	5.675	5.29	0	1.033	8.504	3.441	6.879	4.098	0	0	2.183	0	4.599	1.442	4.981	4.656	12.47	14.698	1.735	9.829	8.823	4.007	2.936	8.356	8.918	2.952	1.288	0.87	3.941	7.404	16.081	5.295	4.44	4.903
AT	compfreq	27.793	16.388	5.918	6.632	14.516	19.627	25.294	20.54	22.391	37.023	18.045	27.228	19.522	26.144	27.565	23.34	5.396	6.198	41.544	17.207	34.393	22.765	29.874	9.073	9.095	1.832	28.132	9.423	33.758	28.486	33.774	66.368	14.75	53.753	22.221	34.498	24.056	49.039	42.678	34.745	12.561	13.634	28.127	36.032	66.254	31.634	26.007	43.104
AT	totfreq	32.929	20.098	6.2	7.958	17.599	25.811	30.828	24.785	26.355	41.671	20.186	32.823	21.446	30.785	33.24	28.631	5.396	7.231	50.048	20.648	41.271	26.862	29.874	9.073	11.278	1.832	32.731	10.865	38.739	33.142	46.245	81.066	16.485	63.582	31.044	38.505	26.992	57.395	51.596	37.697	13.849	14.504	32.068	43.436	82.335	36.929	30.447	48.007
AT	fracsimp	0.144	0.185	0.045	0.167	0.175	0.24	0.179	0.171	0.15	0.112	0.106	0.17	0.09	0.151	0.171	0.185	0	0.143	0.17	0.167	0.167	0.153	0	0	0.194	0	0.14	0.133	0.129	0.14	0.27	0.181	0.105	0.155	0.284	0.104	0.109	0.146	0.173	0.078	0.093	0.06	0.123	0.17	0.195	0.143	0.146	0.102
AT	simprepe	12.045	11.083	8	18	15.458	14.087	9.286	11.129	10.273	16.027	13.571	11.467	12.571	9.676	11.714	10.706	0	9	10.713	9.25	10.833	10.667	0	0	10.167	0	15.788	12.067	10	12.647	11.25	14.521	9.5	10.213	12.222	9.585	10.747	9.689	9.571	8.486	18.25	10.667	12.196	10.973	20.36	11.769	12	11.8
AT	comprepe	6.781	6.679	5.429	8.6	7.195	8.534	6.266	6.38	6.303	8.536	7.305	6.301	5.852	6.397	8.721	6.813	5.733	5.167	7.179	5.85	6.767	7.6	5.727	5.273	7.64	5.5	7.285	5.806	6.311	6.962	7.846	7.808	6.706	6.545	7.015	6.133	5.987	6.556	7.06	5.91	7.59	5.681	6.821	7.248	9.34	7.027	6.805	6.503
AT	simppoly	0.154	0.083	0	0.5	0.208	0.217	0.214	0.129	0.247	0.363	0	0.2	0.071	0.225	0.143	0.147	0	0	0.31	0	0.167	0	0	0	0	0	0.153	0.2	0.111	0.118	0.333	0.26	0	0.304	0.148	0.049	0.386	0.23	0.143	0.2	0	0	0.275	0.147	0.04	0.256	0.071	0.13
AT	comppoly	0.135	0.038	0.095	0.1	0.08	0.096	0.047	0.16	0.198	0.246	0.051	0.082	0.092	0.205	0.074	0.093	0	0	0.225	0.175	0	0.1	0.045	0.455	0	0	0.175	0.071	0.164	0.106	0.123	0.213	0.118	0.247	0.074	0.241	0.232	0.211	0.164	0.182	0.077	0.021	0.236	0.13	0.184	0.219	0.171	0.145
CG	simpfreq	0.211	0	0	1.326	0.128	0	0	0	0	0.082	0.612	0.373	0	0	0.811	0.156	0	0	0	0	0	0	0	0	0	0	0	0.385	0	0.548	0	0.038	0	0.206	0	0	1.238	0.068	0	0	0	0	0.077	0.099	0	0.045	0	0.256
CG	compfreq	5.652	3.401	2.818	25.201	0.899	0.538	3.557	0.822	0.412	0.617	1.529	4.476	2.475	1.176	2.027	0.311	3.598	0	1.271	0	0	1.821	36.664	16.496	0.364	4.581	0.487	16.057	0.553	3.287	0	2.993	1.735	6.118	0.327	1.075	32.37	0.89	1.274	0.506	0.644	16.824	0.927	0.74	1.286	1.267	0.317	4.988
CG	totfreq	5.863	3.401	2.818	26.528	1.028	0.538	3.557	0.822	0.412	0.699	2.141	4.849	2.475	1.176	2.838	0.467	3.598	0	1.271	0	0	1.821	36.664	16.496	0.364	4.581	0.487	16.442	0.553	3.835	0	3.03	1.735	6.324	0.327	1.075	33.608	0.959	1.274	0.506	0.644	16.824	1.005	0.839	1.286	1.312	0.317	5.244
CG	fracsimp	0.057	0	0	0.05	0.125	0	0	0	0	0.118	0.286	0.077	0	0	0.286	0.333	0	0	0	0	0	0	0	0	0	0	0	0.023	0	0.143	0	0.013	0	0.033	0	0	0.037	0.071	0	0	0	0	0.077	0.118	0	0.034	0	0.049
CG	simprepe	9.362	0	0	8	9	0	0	0	0	8	8.5	8	0	0	10.5	9	0	0	0	0	0	0	0	0	0	0	0	8	0	9.5	0	30	0	8.333	0	0	8.6	11	0	0	0	0	8	11.5	0	8	0	8.167
CG	comprepe	5.807	5.182	6.7	5.526	5.429	6	7	5.5	5.375	5.667	6.8	5.583	5.778	5.722	6	5.5	5.9	0	5.5	0	0	5	5.259	5.5	5	6.2	5.444	5.455	5	7	0	6.165	5	5.798	8	7.364	5.508	5.538	5.5	5.833	6	5.569	5.333	5.8	9.5	5.893	5	5.735
CG	simppoly	0.099	0	0	0	0	0	0	0	0	0	0	0	0	0	0	0	0	0	0	0	0	0	0	0	0	0	0	0	0	0	0	0	0	0	0	0	0.257	0	0	0	0	0	0	0.5	0	1	0	0.167
CG	comppoly	0.093	0	0.1	0.211	0	0	0.333	0	0.125	0.067	0	0.083	0	0.111	0.2	0	0	0	0.231	0	0	0	0	0.15	0	0	0	0.126	0	0.083	0	0.127	0	0.017	0	0.091	0.203	0.308	0	0	0	0.086	0.25	0.067	0	0.179	0	0.009
AAC	simpfreq	4.645	3.71	1.409	0	1.927	1.882	2.767	9.448	17.501	14.357	3.67	2.238	11.548	12.418	5.675	5.757	0.36	2.066	5.376	2.151	6.305	1.821	1.358	2.474	10.551	2.749	3.625	2.692	4.427	2.191	2.598	15.759	5.206	5.74	3.921	6.352	4.139	4.657	2.548	5.397	2.899	2.321	7.959	7.157	1.286	4.571	1.586	12.918
AAC	compfreq	18.294	19.48	7.045	13.927	10.534	9.142	18.971	25.195	45.71	39.244	19.269	13.427	32.719	29.804	26.349	24.274	4.677	14.462	21.554	9.464	15.477	8.195	25.8	11.547	32.744	4.581	13.038	10.384	13.282	18.899	8.314	47.882	32.103	21.446	17.973	21.207	22.146	16.232	17.836	25.131	9.34	7.832	28.127	24.581	17.368	18.193	11.1	41.655
AAC	totfreq	22.938	23.19	8.454	13.927	12.461	11.024	21.737	34.644	63.211	53.601	22.939	15.665	44.267	42.223	32.024	30.031	5.037	16.528	26.93	11.615	21.782	10.017	27.158	14.022	43.294	7.33	16.663	13.076	17.709	21.091	10.912	63.64	37.309	27.186	21.895	27.559	26.285	20.89	20.384	30.529	12.239	10.153	36.086	31.738	18.654	22.764	12.686	54.573
AAC	fracsimp	0.191	0.16	0.167	0	0.155	0.171	0.127	0.273	0.277	0.268	0.16	0.143	0.261	0.294	0.177	0.192	0.071	0.125	0.2	0.185	0.289	0.182	0.05	0.176	0.244	0.375	0.218	0.206	0.25	0.104	0.238	0.248	0.14	0.211	0.179	0.23	0.157	0.223	0.125	0.177	0.237	0.229	0.221	0.226	0.069	0.201	0.125	0.237
AAC	simprepe	5.714	6.333	5.2	0	5.8	5.286	5.429	5.87	6.197	5.854	5.917	6.167	6.262	5.674	6	5.811	6	5	5.818	5.4	5.455	5.75	5	5	5.724	5.333	5.731	5.607	5.625	5.375	5.4	5.76	5.667	5.713	5.917	5.431	5.718	5.75	7	5.922	5.889	5.75	6.117	5.621	7	5.634	5.2	5.663
AAC	comprepe	4.457	4.968	4.2	4.238	4.207	4.559	5.083	4.565	5.153	4.65	4.429	4.25	5.168	4.463	5.108	4.564	4	4.214	4.78	4.091	4.593	4.167	4.053	4.714	4.922	4	4.444	4.38	4.083	4.174	4.188	4.669	4.811	4.367	4.818	4.433	4.489	4.599	4.643	4.628	4.483	4.37	4.673	4.466	4.593	4.4	4.143	4.465
AAC	simppoly	0.153	0.083	0.2	0	0.133	0.143	0.286	0.145	0.365	0.338	0.167	0.167	0.071	0.216	0	0.108	0	0	0.273	0.2	0	0	0	0	0.069	0	0.149	0.143	0.25	0	0	0.226	0	0.323	0.083	0.2	0.291	0.206	0.25	0.203	0.111	0.125	0.272	0.117	1	0.257	0.4	0.205
AAC	comppoly	0.141	0.175	0.04	0	0.122	0	0.104	0.19	0.332	0.35	0.063	0.111	0.13	0.195	0.092	0.109	0.154	0.214	0.308	0.136	0.111	0.056	0	0.071	0.1	0	0.191	0.111	0.042	0.145	0.188	0.246	0	0.242	0.109	0.207	0.24	0.207	0.036	0.178	0	0.074	0.245	0.133	0.259	0.241	0.171	0.195
AAG	simpfreq	16.295	20.408	3.945	5.306	8.735	10.217	11.066	19.581	51.063	55.864	15.293	4.849	14.71	42.419	29.592	16.027	7.915	15.495	15.249	10.754	29.234	9.561	0	5.774	63.668	12.827	35.165	4.231	26.564	12.873	5.196	24.395	26.029	13.782	30.064	14.268	11.038	27.191	15.288	16.529	16.426	5.221	23.336	20.681	14.795	17.65	17.444	23.108
AAG	compfreq	57.19	54.42	16.908	41.118	45.604	48.128	49.798	52.034	148.659	167.632	54.442	25.736	72.587	117.256	106.611	51.349	24.463	38.221	58.503	38.285	106.617	26.862	25.8	36.292	165.174	41.23	103.061	27.98	43.72	48.207	20.265	87.24	78.088	57.121	62.089	44.661	51.049	73.011	54.144	63.756	65.059	29.588	74.103	63.574	46.314	66.346	59.625	82.627
AAG	totfreq	73.485	74.828	20.853	46.423	54.339	58.345	60.865	71.615	199.722	223.496	69.735	30.585	87.297	159.675	136.203	67.376	32.378	53.716	73.752	49.04	135.851	36.424	25.8	42.066	228.842	54.058	138.226	32.21	70.284	61.08	25.461	111.636	104.117	70.903	92.153	58.93	62.086	100.202	69.432	80.285	81.485	34.809	97.439	84.255	61.108	83.996	77.069	105.736
AAG	fracsimp	0.21	0.273	0.189	0.114	0.161	0.175	0.182	0.273	0.256	0.25	0.219	0.159	0.169	0.266	0.217	0.238	0.244	0.288	0.207	0.219	0.215	0.263	0	0.137	0.278	0.237	0.254	0.131	0.378	0.211	0.204	0.219	0.25	0.194	0.326	0.242	0.178	0.271	0.22	0.206	0.202	0.15	0.239	0.245	0.242	0.21	0.226	0.219
AAG	simprepe	5.855	5.621	6.214	5.25	5.441	5.368	6.857	5.832	6.342	5.876	6	6.231	5.523	5.757	7.137	5.757	5.318	5.333	6.051	5.56	6.333	5.286	0	6	5.971	6.286	6.572	5.477	5.792	5.894	5.6	5.848	5.733	5.873	5.761	5.932	5.804	6.181	5.792	6.148	6.196	5.5	6	5.547	5.783	5.854	5.655	6.098
AAG	comprepe	4.662	4.636	4.2	4.629	4.363	4.547	5.135	4.75	5.247	4.655	4.489	4.609	4.464	4.604	5.875	4.561	4.368	4.324	4.809	4.719	5.43	4.508	4.316	4.75	4.861	5.022	5.068	4.447	4.696	4.642	4.487	4.765	4.878	4.656	4.658	4.611	4.78	4.948	4.541	5.037	4.851	4.5	4.905	4.526	4.403	4.547	5.016	4.755
AAG	simppoly	0.154	0.136	0.071	0.125	0.044	0.105	0.107	0.196	0.335	0.326	0.06	0.077	0.196	0.245	0.137	0.097	0.091	0.067	0.237	0.28	0.078	0	0	0	0.131	0.071	0.226	0.159	0.146	0.149	0	0.207	0.1	0.329	0.065	0.212	0.292	0.181	0.042	0.143	0.098	0	0.242	0.122	0.043	0.251	0.145	0.183
AAG	comppoly	0.16	0.125	0.083	0.161	0.068	0.073	0.095	0.218	0.286	0.328	0.169	0.174	0.123	0.229	0.034	0.145	0.074	0.027	0.286	0.135	0.118	0.051	0	0.136	0.084	0.067	0.236	0.137	0.063	0.102	0.077	0.243	0.067	0.293	0.037	0.28	0.276	0.235	0.235	0.184	0.059	0.078	0.231	0.132	0.208	0.25	0.133	0.201
AAT	simpfreq	4.578	3.71	0.564	0.663	2.826	1.344	7.509	5.614	5.817	3.867	5.2	1.865	5.637	3.464	7.702	6.38	0	2.066	12.561	4.302	4.012	2.276	1.358	0	5.093	0	10.982	0.961	3.32	9.86	5.196	13.637	6.074	6.839	5.555	10.261	2.264	6.644	2.548	10.457	2.577	1.16	3.554	7.996	6.432	1.765	2.854	7.546
AAT	compfreq	17.571	9.276	1.691	7.295	12.461	11.561	25.294	23.415	20.744	21.556	14.375	8.952	17.597	15.49	23.917	18.828	2.878	15.495	45.405	10.324	22.928	17.757	12.221	7.423	12.734	3.665	29.106	4.231	7.748	36.429	13.51	50.837	14.75	29.763	16.012	31.761	11.497	23.013	17.836	33.143	10.951	5.221	19.009	26.21	35.378	15.025	16.492	38.031
AAT	totfreq	22.148	12.987	2.254	7.958	15.287	12.906	32.804	29.03	26.561	25.422	19.575	10.817	23.233	18.954	31.618	25.208	2.878	17.561	57.966	14.626	26.941	20.033	13.579	7.423	17.827	3.665	40.088	5.192	11.068	46.29	18.706	64.474	20.823	36.603	21.568	42.023	13.762	29.656	20.384	43.6	13.527	6.382	22.563	34.206	41.811	16.79	19.347	45.577
AAT	fracsimp	0.197	0.286	0.25	0.083	0.185	0.104	0.229	0.193	0.219	0.152	0.266	0.172	0.243	0.183	0.244	0.253	0	0.118	0.217	0.294	0.149	0.114	0.1	0	0.286	0	0.274	0.185	0.3	0.213	0.278	0.212	0.292	0.187	0.258	0.244	0.165	0.224	0.125	0.24	0.19	0.182	0.158	0.234	0.154	0.105	0.148	0.166
AAT	simprepe	5.912	5.5	5.5	5	5.409	6	6.053	6.878	5.894	5.255	6	6.2	6.024	5.811	7.421	6.585	0	5	6.502	6.5	5.714	6.4	5	0	5.5	0	7.079	5.3	5.167	6.139	6	6.131	6.143	6.332	6.118	5.619	5.281	6.103	5.75	6.427	7.75	5.75	5.391	6.093	5.6	5.615	5.556	5.915
AAT	comprepe	4.614	4.233	4	4	4.299	4.628	4.766	4.702	4.732	4.202	4.426	4	4.461	4.262	5.322	4.537	5.375	5.133	5.012	4.25	4.675	4.641	4	4.111	4.571	4.25	5.203	4.341	4.5	5.218	4.577	4.788	4.235	4.665	4.612	4.658	4.618	4.807	4.679	4.995	5.118	4.167	4.561	4.825	4.436	4.536	5.135	4.637
AAT	simppoly	0.151	0.083	0	0	0.045	0	0.158	0.244	0.265	0.298	0.059	0	0.098	0.321	0.053	0.122	0	0.5	0.28	0.2	0	0.2	0	0	0.071	0	0.177	0.1	0	0.167	0	0.194	0.286	0.312	0.176	0.171	0.25	0.237	0	0.218	0	0	0.37	0.105	0.1	0.128	0.111	0.164
AAT	comppoly	0.123	0	0.167	0	0.062	0.093	0.062	0.129	0.258	0.231	0.064	0.042	0.078	0.228	0.034	0.074	0	0.067	0.248	0.042	0.025	0.077	0	0.111	0.057	0	0.173	0.068	0.071	0.143	0.192	0.223	0	0.224	0.122	0.206	0.225	0.223	0.179	0.17	0.059	0	0.358	0.136	0.091	0.208	0.096	0.166
ACC	simpfreq	8.188	10.513	6.2	12.601	3.597	4.033	2.371	8.901	13.486	9.173	5.2	3.357	8.798	13.137	8.918	10.581	3.238	16.528	5.278	3.441	6.879	1.366	1.358	11.547	25.104	7.33	6.384	6.346	7.748	7.943	3.118	12.614	2.603	7.114	7.516	24.725	8.207	5.822	7.644	31.119	2.577	5.801	16.536	6.663	0.643	11.133	7.929	9.209
ACC	compfreq	26.178	40.197	5.354	26.528	18.242	14.25	12.252	23.415	38.709	32.663	16.516	13.8	33.132	36.863	27.565	28.475	10.793	34.089	19.697	11.615	24.648	8.651	31.232	23.92	44.386	10.079	17.529	17.307	27.117	27.39	7.274	48.488	8.676	19.831	19.28	73.002	38.737	20.342	22.295	71.093	12.561	19.145	44.817	34.255	8.362	36.069	22.835	32.19
ACC	totfreq	34.365	50.71	11.554	39.128	21.838	18.283	14.623	32.316	52.195	41.836	21.716	17.157	41.93	50	36.483	39.056	14.03	50.617	24.975	15.056	31.527	10.017	32.59	35.467	69.489	17.408	23.912	23.653	34.865	35.333	10.392	61.102	11.279	26.945	26.796	97.727	46.945	26.163	29.938	102.212	15.138	24.946	61.353	40.918	9.005	47.203	30.764	41.399
ACC	fracsimp	0.234	0.207	0.537	0.322	0.165	0.221	0.162	0.275	0.258	0.219	0.239	0.196	0.21	0.263	0.244	0.271	0.231	0.327	0.211	0.229	0.218	0.136	0.042	0.326	0.361	0.421	0.267	0.268	0.222	0.225	0.3	0.206	0.231	0.264	0.28	0.253	0.175	0.223	0.255	0.304	0.17	0.233	0.27	0.163	0.071	0.236	0.258	0.222
ACC	simprepe	5.704	6	5.682	5.526	5.429	6.067	5.333	5.677	6.153	5.453	5.765	5.333	5.891	5.537	6.136	5.647	5.556	6	5.833	5.875	5.917	5.667	5	5.357	5.71	5.25	5.898	5.5	5.786	5.793	5.5	5.748	5.333	5.628	5.739	5.522	5.659	5.529	6.25	5.878	6.5	5.15	5.841	5.6	5	5.598	5.72	5.602
ACC	comprepe	4.511	4.715	4.368	4.7	4.373	4.792	5	4.503	4.967	4.417	4.426	4.27	4.714	4.441	4.956	4.492	4.133	4.515	4.615	4.333	4.512	4.105	4.304	4.31	4.746	4.455	4.481	4.411	4.551	4.36	4.5	4.559	4.2	4.555	4.559	4.447	4.436	4.465	4.743	4.619	4.59	4.545	4.69	4.326	4.154	4.562	4.611	4.555
ACC	simppoly	0.177	0.118	0	0.211	0	0.2	0.167	0.123	0.332	0.318	0.176	0.111	0.156	0.234	0	0.162	0	0.188	0.324	0.125	0.083	0.333	0	0.286	0.072	0.125	0.195	0.182	0	0.207	0	0.264	0	0.338	0.043	0.233	0.349	0.224	0	0.249	0.125	0.15	0.271	0.2	0	0.321	0.28	0.213
ACC	comppoly	0.174	0.162	0.053	0.1	0.155	0.057	0.129	0.193	0.347	0.315	0.148	0.054	0.12	0.241	0.044	0.197	0.033	0.212	0.337	0.185	0.14	0.316	0	0.069	0.098	0.182	0.225	0.122	0.143	0.14	0.143	0.259	0.2	0.321	0.068	0.226	0.276	0.209	0.114	0.225	0.128	0.091	0.195	0.259	0.154	0.306	0.111	0.203
ACG	simpfreq	3.604	4.02	0.564	13.264	1.67	0.269	8.695	2.328	1.338	3.497	3.364	2.984	1.65	4.575	5.675	1.867	2.159	3.099	2.248	0.43	4.012	0.911	0	6.599	0.728	10.995	1.461	6.25	4.981	2.465	0	3.94	4.338	1.306	1.634	1.759	10.188	3.425	3.185	2.024	0.966	8.122	2.086	1.579	1.286	4.842	0.634	1.407
ACG	compfreq	11.77	11.131	1.691	55.045	5.524	0.269	21.342	4.793	3.758	9.667	12.234	7.833	8.111	13.987	13.377	4.824	2.518	2.066	7.38	2.151	8.598	3.187	4.074	32.168	4.002	17.408	4.544	20.095	14.389	12.326	1.559	12.236	13.015	5.018	4.248	4.886	37.641	9.383	11.466	5.735	5.797	19.145	5.95	2.665	3.859	12.943	3.806	5.415
ACG	totfreq	15.374	15.151	2.254	68.308	7.194	0.538	30.037	7.12	5.096	13.164	15.599	10.817	9.761	18.562	19.052	6.691	4.677	5.165	9.628	2.581	12.611	4.098	4.074	38.766	4.73	28.403	6.005	26.345	19.37	14.791	1.559	16.175	17.353	6.324	5.882	6.645	47.829	12.808	14.651	7.759	6.764	27.267	8.036	4.245	5.146	17.786	4.44	6.822
ACG	fracsimp	0.247	0.265	0.25	0.194	0.232	0.5	0.289	0.327	0.263	0.266	0.216	0.276	0.169	0.246	0.298	0.279	0.462	0.6	0.234	0.167	0.318	0.222	0	0.17	0.154	0.387	0.243	0.237	0.257	0.167	0	0.244	0.25	0.207	0.278	0.265	0.213	0.267	0.217	0.261	0.143	0.298	0.26	0.372	0.25	0.272	0.143	0.206
ACG	simprepe	5.632	5.462	5	5.65	5.615	5	7.818	5.294	5.808	5.412	5.727	5	5.5	5.286	6.5	6.083	5.833	5.667	5.804	6	5.714	5.5	0	5.625	6	5.5	5.926	5.523	5.444	5.889	0	5.875	6.2	5.868	5.6	5.333	5.552	5.46	6	5.5	5.667	5.571	5.37	5.844	5	5.598	5.5	5.424
ACG	comprepe	4.568	4.417	4.333	5.06	4.302	4	5.796	4.771	4.753	4.319	4.65	4.429	4.492	4.341	5.303	4.419	4.429	4	4.623	4.4	4.867	4	4	4.41	4.273	4.737	4.988	4.34	4.308	4.556	4.333	4.536	4.667	4.699	5.846	4.48	4.428	4.46	4.556	4.794	5	4.288	4.519	4.648	4.167	4.493	4.083	4.409
ACG	simppoly	0.159	0.077	0	0.1	0.077	0	0.136	0.235	0.385	0.329	0	0.125	0	0.257	0.143	0.167	0	0	0.261	0	0	0	0	0.125	0	0	0.37	0.092	0.111	0	0	0.212	0	0.237	0	0.167	0.319	0.18	0	0.208	0.333	0.071	0.148	0.062	0	0.262	0	0.242
ACG	comppoly	0.158	0.139	0	0.169	0.093	0	0.204	0.286	0.274	0.315	0.15	0.095	0.034	0.276	0	0.097	0	0	0.358	0	0.067	0.286	0	0.205	0.091	0	0.333	0.153	0.192	0.044	0	0.294	0	0.274	0.154	0.16	0.292	0.204	0.278	0.294	0.111	0.061	0.247	0.204	0	0.255	0	0.157
ACT	simpfreq	1.594	1.546	0	1.326	0.642	0	2.371	2.465	7.824	2.18	1.529	2.611	2.062	2.092	1.216	2.178	0.36	1.033	1.32	0	1.146	0	0	1.65	7.64	0	3.192	1.346	2.214	1.643	0	2.69	0	0.962	1.634	1.661	2.123	2.192	2.548	2.53	0.644	1.16	1.545	2.813	0.643	1.448	0.634	2.174
ACT	compfreq	5.752	2.783	3.382	4.642	3.854	2.42	6.324	7.257	19.869	6.829	4.282	11.19	12.648	5.621	4.864	12.448	0.72	2.066	4.643	2.581	4.586	0.911	4.074	7.423	17.463	0.916	7.141	5.481	2.767	4.109	2.078	13.524	0.868	4.605	6.862	5.864	9.092	6.507	3.185	7.674	2.577	5.221	7.186	8.342	4.503	4.661	1.586	9.081
ACT	totfreq	7.346	4.329	3.382	5.969	4.496	2.42	8.695	9.722	27.693	9.009	5.811	13.8	14.71	7.712	6.08	14.627	1.079	3.099	5.963	2.581	5.732	0.911	4.074	9.073	25.104	0.916	10.333	6.827	4.981	5.752	2.078	16.213	0.868	5.568	8.496	7.525	11.214	8.698	5.733	10.204	3.221	6.382	8.732	11.155	5.146	6.11	2.22	11.256
ACT	fracsimp	0.21	0.357	0	0.222	0.143	0	0.273	0.254	0.283	0.242	0.263	0.189	0.14	0.271	0.2	0.149	0.333	0.333	0.221	0	0.2	0	0	0.182	0.304	0	0.309	0.197	0.444	0.286	0	0.166	0	0.173	0.192	0.221	0.189	0.252	0.444	0.248	0.2	0.182	0.177	0.252	0.125	0.237	0.286	0.193
ACT	simprepe	5.747	5.4	0	5	5.8	0	6.667	6.5	6.086	5.491	5	7.714	5.933	5.562	5.667	5.429	5	5	5.519	0	5.5	0	0	5.5	5.571	0	6.492	5.786	5.75	5.667	0	5.606	0	5.571	6	5.647	5.417	5.812	6.5	6.5	5	6	6.65	5.596	5	5.969	5	5.706
ACT	comprepe	4.372	4.222	4.333	4	4.233	4.333	4.875	4.774	4.92	4.38	4.357	4.567	4.511	4.558	4.667	4.35	4	5	4.547	4.333	5	4	4	4.222	4.917	4	4.72	4.439	5.2	4.467	4	4.401	4	4.53	4.667	4.65	4.463	4.653	4.8	4.571	4.125	4.167	4.376	4.509	4.143	4.252	4	4.521
ACT	simppoly	0.157	0	0	0	0	0	0.167	0.167	0.25	0.34	0	0	0.2	0.312	0	0	0	0	0.148	0	0	0	0	0	0.19	0	0.22	0	0.25	0	0	0.169	0	0.286	0.2	0.176	0.383	0.219	0	0.2	0	0.25	0.25	0.14	0	0.219	0	0.176
ACT	comppoly	0.165	0	0.167	0	0.033	0	0.125	0.189	0.29	0.313	0.286	0.033	0.087	0.267	0.167	0.188	0	0	0.232	0.167	0.25	0	0	0.111	0.104	0	0.227	0.053	0.4	0.267	0.25	0.255	0	0.291	0.095	0.15	0.292	0.284	0	0.198	0.375	0.111	0.247	0.118	0.143	0.146	0	0.174
AGC	simpfreq	10.618	8.967	3.382	17.243	7.065	2.151	11.462	6.299	8.596	6.829	11.011	8.206	7.011	9.935	14.188	10.581	3.238	3.099	11.192	6.022	6.305	4.553	1.358	14.847	10.187	10.995	6.546	12.884	6.088	4.382	3.118	12.084	66.809	6.668	11.437	10.066	18.573	9.383	14.014	5.313	15.782	13.924	7.959	9.477	2.573	11.902	11.418	5.415
AGC	compfreq	29.485	26.592	12.963	55.045	24.022	12.637	30.828	21.909	20.899	17.565	39.149	32.45	24.196	22.222	30.402	26.141	14.39	16.528	30.742	26.241	16.623	24.131	4.074	43.715	22.557	26.571	18.07	37.979	19.37	10.408	16.108	32.085	153.573	21.343	26.469	22.38	61.555	19.931	16.562	16.361	35.106	37.42	20.554	21.965	9.649	33.128	36.156	21.275
AGC	totfreq	40.103	35.559	16.344	72.287	31.088	14.788	42.289	28.208	29.495	24.394	50.16	40.655	31.207	32.157	44.59	36.722	17.628	19.627	41.935	32.263	22.928	28.684	5.432	58.562	32.744	37.565	24.616	50.863	25.457	14.791	19.225	44.169	220.382	28.011	37.907	32.445	80.128	29.314	30.575	21.674	50.888	51.343	28.513	31.442	12.222	45.03	47.574	26.69
AGC	fracsimp	0.265	0.252	0.207	0.239	0.227	0.145	0.271	0.223	0.291	0.28	0.22	0.202	0.225	0.309	0.318	0.288	0.184	0.158	0.267	0.187	0.275	0.159	0.25	0.254	0.311	0.293	0.266	0.253	0.239	0.296	0.162	0.274	0.303	0.238	0.302	0.31	0.232	0.32	0.458	0.245	0.31	0.271	0.279	0.301	0.211	0.264	0.24	0.203
AGC	simprepe	5.818	6.138	5.417	5.769	5.691	5.875	6.621	5.587	5.808	5.56	6.833	5.591	5.608	5.75	6.486	5.662	5.667	5	5.803	5.857	5.818	5.6	5	5.722	6	7.5	5.719	5.716	5.909	5.938	5	5.749	6.078	5.794	5.943	5.689	5.821	5.54	6.273	5.746	5.878	5.583	5.786	5.677	6.75	5.73	5.722	5.819
AGC	comprepe	4.622	4.791	4.217	4.964	4.583	4.404	5.692	4.519	4.702	4.454	4.875	4.713	4.557	4.453	5.347	4.381	4.225	4.438	4.628	5.164	4.828	4.679	4.667	4.717	4.548	5.276	4.404	4.489	4.714	4.474	4.484	4.574	5.102	4.538	4.519	4.555	4.706	4.619	4.923	4.649	5.101	4.357	4.47	4.535	4.2	4.505	4.781	4.513
AGC	simppoly	0.171	0.138	0.083	0.077	0.145	0	0.103	0.283	0.365	0.386	0.139	0	0.137	0.224	0.057	0.147	0	0.333	0.367	0	0.091	0	0	0.111	0.071	0	0.248	0.127	0.091	0.375	0	0.26	0.026	0.356	0.029	0.194	0.35	0.212	0.182	0.19	0.082	0.042	0.32	0.141	0.25	0.251	0.167	0.299
AGC	comppoly	0.173	0.081	0.065	0.133	0.118	0.064	0.09	0.225	0.33	0.358	0.109	0.126	0.142	0.274	0.08	0.137	0.1	0.125	0.347	0.148	0.103	0.094	0	0.113	0.081	0	0.234	0.144	0.086	0.184	0.129	0.292	0.119	0.33	0.099	0.205	0.308	0.285	0.154	0.227	0.092	0.054	0.293	0.139	0.133	0.281	0.14	0.238
AGG	simpfreq	8.462	12.368	1.691	15.253	6.166	5.646	13.042	9.448	4.221	12.464	17.128	2.984	3.162	23.595	19.052	6.691	3.238	3.099	4.839	6.883	5.159	2.276	0	15.672	11.642	18.325	13.525	9.134	8.855	3.287	3.637	9.395	11.279	4.021	7.843	5.668	19.882	8.219	8.918	8.518	1.61	10.733	9.427	4.738	5.146	13.441	6.977	5.116
AGG	compfreq	34.926	53.493	15.499	93.51	28.133	19.896	50.589	26.291	14.413	46.361	59.642	14.919	24.746	59.608	57.562	20.695	14.75	6.198	17.204	22.799	27.514	21.854	36.664	42.89	22.557	80.628	33.813	56.152	44.827	15.612	17.147	42.351	34.706	23.199	26.469	14.464	96.295	30.136	30.575	22.517	19.647	57.725	30.368	18.065	26.373	51.366	24.738	20.508
AGG	totfreq	43.388	65.861	17.19	108.763	34.299	25.543	63.631	35.739	18.634	58.825	76.77	17.903	27.908	83.203	76.614	27.386	17.988	9.297	22.043	29.682	32.673	24.131	36.664	58.562	34.199	98.953	47.338	65.286	53.681	18.899	20.784	51.746	45.985	27.22	34.312	20.132	116.177	38.355	39.493	31.035	21.257	68.458	39.795	22.804	31.519	64.807	31.716	25.624
AGG	fracsimp	0.197	0.188	0.098	0.14	0.18	0.221	0.205	0.264	0.227	0.212	0.223	0.167	0.113	0.284	0.249	0.244	0.18	0.333	0.22	0.232	0.158	0.094	0	0.268	0.34	0.185	0.286	0.14	0.165	0.174	0.175	0.182	0.245	0.148	0.229	0.282	0.171	0.214	0.226	0.274	0.076	0.157	0.237	0.208	0.163	0.207	0.22	0.2
AGG	simprepe	5.667	5.95	6.333	5.522	5.646	5.667	6.061	5.464	5.939	5.597	5.786	6	5.696	5.626	6.149	5.465	5.778	5.667	5.717	5.625	6	5.8	0	5.526	5.75	6	5.772	5.579	5.75	5.333	5.571	5.69	6.462	5.462	5.875	5.414	5.582	5.6	6	5.901	5.2	5.649	5.549	5.573	5.25	5.646	5.864	5.658
AGG	comprepe	4.51	4.763	4.182	4.397	4.365	4.527	4.852	4.599	4.596	4.457	4.692	4.85	4.406	4.555	5.225	4.398	4.463	4	4.54	4.642	5.083	4.417	4.037	4.423	4.613	5.261	4.653	4.461	4.457	4.439	4.273	4.459	5.05	4.403	4.852	4.358	4.506	4.614	5.083	4.491	4.311	4.487	4.529	4.612	4.805	4.541	4.462	4.407
AGG	simppoly	0.162	0.075	0.333	0.217	0.062	0.095	0.121	0.145	0.305	0.35	0.107	0	0.174	0.244	0.043	0.14	0.111	0	0.394	0.188	0.111	0.2	0	0.158	0.156	0.05	0.192	0.116	0.312	0	0	0.222	0.154	0.265	0.042	0.19	0.269	0.275	0.286	0.208	0.2	0.108	0.18	0.125	0	0.266	0.091	0.183
AGG	comppoly	0.158	0.156	0.073	0.099	0.082	0.108	0.125	0.224	0.289	0.36	0.092	0.15	0.111	0.248	0.042	0.158	0.049	0.333	0.335	0.075	0.042	0.146	0.074	0.058	0.097	0.057	0.23	0.14	0.123	0.14	0.121	0.243	0.1	0.231	0.049	0.236	0.255	0.236	0.104	0.18	0.049	0.085	0.211	0.158	0.122	0.261	0.192	0.222
ATC	simpfreq	9.16	7.73	9.581	4.642	4.496	5.109	4.347	15.062	17.038	19.129	10.705	6.714	17.322	20.131	9.729	12.137	6.116	11.363	11.143	5.162	6.305	5.464	4.074	9.898	18.919	6.414	15.797	5.096	9.408	9.313	4.157	14.395	19.088	11.032	19.607	14.952	6.58	12.054	9.555	20.746	9.018	5.221	12.982	9.428	4.503	6.653	8.563	15.008
ATC	compfreq	28.871	23.809	16.062	25.864	27.619	22.585	16.995	34.096	49.93	55.781	29.362	22.379	48.804	47.321	31.618	32.521	33.817	34.089	36.705	29.252	32.1	10.927	10.863	16.496	54.573	17.408	43.226	19.807	26.564	23.282	16.108	47.844	30.368	31.963	41.502	45.932	25.011	34.999	28.664	60.889	24.478	19.145	41.572	36.575	15.438	23.669	33.936	50.949
ATC	totfreq	38.031	31.539	25.644	30.507	32.115	27.694	21.342	49.159	66.969	74.91	40.067	29.093	66.126	67.452	41.347	44.658	39.933	45.452	47.849	34.414	38.405	16.391	14.937	26.394	73.491	23.822	59.023	24.903	35.972	32.594	20.265	62.239	49.456	42.995	61.109	60.884	31.591	47.053	38.219	81.635	33.496	24.366	54.554	46.002	19.941	30.322	42.499	65.957
ATC	fracsimp	0.235	0.245	0.374	0.152	0.14	0.184	0.204	0.306	0.254	0.255	0.267	0.231	0.262	0.298	0.235	0.272	0.153	0.25	0.233	0.15	0.164	0.333	0.273	0.375	0.257	0.269	0.268	0.205	0.262	0.286	0.205	0.231	0.386	0.257	0.321	0.246	0.208	0.256	0.25	0.254	0.269	0.214	0.238	0.205	0.226	0.219	0.201	0.228
ATC	simprepe	5.84	5.92	5.853	6.571	5.714	5.579	5.364	6.027	6.054	5.744	5.743	5.333	5.738	5.789	6.875	5.705	5.765	5.818	5.715	5.667	6.273	5.5	5	5.25	6.231	6.286	6.041	5.528	5.471	5.882	5.875	5.724	6.636	6.112	6.1	5.902	5.785	5.705	5.533	6.159	5.714	5.389	5.839	5.634	6.857	5.857	5.704	5.807
ATC	comprepe	4.543	4.584	4.351	4.308	4.335	4.5	4.791	4.823	4.76	4.643	4.833	4.283	4.839	4.598	5.064	4.45	4.532	5	4.525	4.618	4.964	4.208	4	4.8	4.767	4.105	4.832	4.233	4.396	4.6	4.355	4.518	4.571	4.744	4.819	4.604	4.478	4.661	4.667	5.126	4.539	4.379	4.513	4.46	4.917	4.459	4.645	4.514
ATC	simppoly	0.159	0.12	0.088	0	0.057	0	0.091	0.245	0.341	0.372	0.114	0.056	0.135	0.192	0	0.192	0.059	0	0.307	0.167	0.182	0.083	0.333	0.083	0.096	0	0.26	0.075	0.294	0.088	0.125	0.237	0.227	0.349	0.067	0.288	0.398	0.222	0	0.163	0.071	0.111	0.298	0.136	0	0.177	0.222	0.173
ATC	comppoly	0.16	0.156	0.14	0.103	0.074	0.095	0.116	0.213	0.308	0.334	0.188	0.083	0.113	0.26	0.051	0.091	0.032	0.182	0.27	0.059	0.196	0.042	0	0	0.067	0	0.239	0.121	0.125	0.071	0.097	0.271	0.057	0.339	0.134	0.251	0.356	0.229	0.133	0.229	0.105	0.045	0.297	0.142	0.208	0.241	0.14	0.198
CCG	simpfreq	11.949	12.677	0.564	59.024	1.927	0	5.533	4.656	0.309	2.18	13.458	6.714	1.787	6.667	12.566	5.135	1.439	5.165	5.23	4.732	4.586	0	0	42.066	1.091	33.901	4.815	26.922	4.427	3.013	0	7.841	5.206	3.368	5.882	3.909	44.044	20.753	0	4.638	1.61	33.069	6.645	3.504	3.859	5.612	1.269	1.833
CCG	compfreq	38.208	31.848	0.564	203.599	8.093	0.807	14.623	16.98	1.081	9.256	39.761	17.157	7.011	14.967	36.078	14.004	5.037	11.363	10.801	13.766	11.464	3.187	21.727	114.65	1.819	88.874	10.333	99.227	21.03	13.969	0.52	22.767	13.882	10.861	10.13	11.141	156.507	47.738	9.555	14.084	3.543	111.679	17.85	8.045	10.292	19.325	5.075	6.481
CCG	totfreq	50.157	44.526	1.127	262.622	10.02	0.807	20.156	21.635	1.39	11.436	53.219	23.871	8.798	21.634	48.644	19.139	6.476	16.528	16.031	18.497	16.05	3.187	21.727	156.715	2.911	122.775	15.148	126.149	25.457	16.982	0.52	30.608	19.088	14.229	16.012	15.05	200.551	68.491	9.555	18.722	5.153	144.747	24.495	11.55	14.151	24.936	6.343	8.314
CCG	fracsimp	0.246	0.285	0.5	0.225	0.192	0	0.275	0.215	0.222	0.191	0.253	0.281	0.203	0.308	0.258	0.268	0.222	0.312	0.326	0.256	0.286	0	0	0.268	0.375	0.276	0.318	0.213	0.174	0.177	0	0.256	0.273	0.237	0.367	0.26	0.22	0.303	0	0.248	0.312	0.228	0.271	0.303	0.273	0.225	0.2	0.221
CCG	simprepe	5.698	5.854	7.5	5.742	5.533	0	6.357	5.412	6	5.396	5.773	5.389	5.538	5.559	5.677	5.667	5	5	5.682	5.636	5.25	0	0	5.627	5.667	6.838	5.64	5.607	5.75	5.909	0	5.589	5.5	5.49	6.278	5.6	5.727	5.634	0	5.418	6.4	5.64	5.512	5.69	6	5.702	5.75	5.349
CCG	comprepe	4.472	4.524	4.5	4.635	4.508	4	4.811	4.282	4.429	4.373	4.731	4.478	4.451	4.511	5.225	4.478	4	4.182	4.674	5.312	4.55	4.429	4.062	4.273	4.8	4.711	4.414	4.487	4.342	4.451	4	4.541	4.375	4.475	4.71	4.421	4.572	4.551	4.467	4.491	4.455	4.644	4.372	4.528	4.312	4.386	4.438	4.526
CCG	simppoly	0.144	0.098	0.5	0.079	0.133	0	0.071	0.294	0	0.189	0.182	0.056	0.154	0.225	0	0.273	0	0	0.364	0.091	0.125	0	0	0.078	0	0.027	0.258	0.129	0	0	0	0.232	0	0.367	0.056	0.225	0.307	0.221	0	0.236	0.2	0.053	0.221	0.085	0	0.355	0	0.163
CCG	comppoly	0.158	0.078	0	0.134	0.032	0	0.054	0.226	0.381	0.409	0.123	0.087	0.137	0.201	0.034	0.2	0	0	0.339	0.281	0.1	0.143	0	0.05	0	0.041	0.272	0.165	0.105	0.098	0	0.228	0.375	0.225	0.129	0.193	0.271	0.227	0.133	0.192	0	0.078	0.169	0.166	0.125	0.293	0.125	0.145
AAAC	simpfreq	1.036	1.855	0	1.326	0.771	0.269	0	1.232	1.853	2.715	0.306	0.373	0.687	3.007	1.216	0.934	0	1.033	1.906	0	1.146	1.821	0	0	0.728	0	1.353	0.577	0	1.917	0.52	1.553	0	1.34	0.98	2.834	1.415	1.507	1.911	1.771	0.966	0.58	1.391	1.234	0.643	1.358	0	1.833
AAAC	compfreq	12.306	10.204	5.918	1.326	7.708	6.722	8.3	13.556	19.406	26.862	8.87	11.19	11.96	20.458	17.025	10.27	6.116	10.33	19.11	5.162	18.916	5.008	29.874	8.248	13.461	2.749	13.958	5	9.961	22.186	7.794	24.774	15.618	19.418	15.032	33.325	14.752	11.712	17.199	19.734	7.408	6.672	16.922	13.524	6.432	13.713	9.198	21.104
AAAC	totfreq	13.342	12.059	5.918	2.653	8.478	6.991	8.3	14.789	21.259	29.577	9.176	11.563	12.648	23.464	18.241	11.203	6.116	11.363	21.016	5.162	20.062	6.829	29.874	8.248	14.189	2.749	15.31	5.577	9.961	24.103	8.314	26.327	15.618	20.759	16.012	36.159	16.167	13.219	19.11	21.505	8.374	7.252	18.313	14.758	7.076	15.07	9.198	22.938
AAAC	fracsimp	0.081	0.154	0	0.5	0.091	0.038	0	0.083	0.087	0.092	0.033	0.032	0.054	0.128	0.067	0.083	0	0.091	0.091	0	0.057	0.267	0	0	0.051	0	0.088	0.103	0	0.08	0.062	0.059	0	0.065	0.061	0.078	0.088	0.114	0.1	0.082	0.115	0.08	0.076	0.084	0.091	0.09	0	0.08
AAAC	simprepe	4.191	4	0	4	4	4	0	4.111	4.417	4.076	4	5	4	4.217	4	4.167	0	4	4.308	0	4	4	0	0	4	0	4.32	5	0	4.286	4	4.146	0	4.128	4.333	4.483	4.225	4.136	4	4.143	4.333	4	4.222	4.16	4	4.1	0	4.233
AAAC	comprepe	3.125	3.182	3.095	3	3.067	3.12	3.238	3.242	3.178	3.133	3.069	3.067	3.276	3.201	3.048	3.167	3	3	3.123	3.083	3.182	3.364	3.091	3	3.108	3.333	3.174	3.096	3	3.21	3.2	3.125	3.389	3.135	3.13	3.22	3.122	3.181	3.259	3.235	3.391	3.043	3.128	3.091	3	3.116	3.069	3.105
AAAC	simppoly	0.128	0	0	0	0.167	0	0	0.222	0.25	0.318	0	0	0.2	0.174	0	0	0	0	0.256	0	0	0.25	0	0	0	0	0.04	0.167	0	0.143	0	0.39	0	0.205	0	0.414	0.375	0.273	0	0.048	0	0	0.278	0.16	0	0.167	0	0.14
AAAC	comppoly	0.122	0.061	0	0	0.05	0	0.095	0.162	0.255	0.285	0.138	0.133	0.149	0.198	0.024	0.152	0	0.2	0.246	0.167	0.091	0	0	0.1	0.027	0	0.159	0.096	0	0.099	0	0.177	0	0.237	0.13	0.232	0.173	0.193	0.111	0.15	0	0.043	0.283	0.077	0.2	0.125	0.103	0.168
AAAG	simpfreq	2.073	2.164	1.127	1.326	1.028	1.882	1.186	2.328	6.125	5.43	1.223	1.492	2.887	3.203	5.675	2.334	0	0	3.079	0.43	3.439	0.455	2.716	0	5.093	1.832	2.435	0.769	2.214	0.548	0	5.758	1.735	2.475	3.268	2.443	2.123	2.74	1.274	2.024	2.899	0.29	2.627	1.481	3.216	1.946	2.537	3.88
AAAG	compfreq	21.896	16.079	8.736	12.601	17.342	25.005	22.528	16.021	47.305	51.38	17.434	17.903	27.495	23.137	36.888	21.473	10.073	14.462	29.472	8.603	31.527	8.651	33.948	12.372	32.744	13.743	27.158	10.865	14.942	12.873	8.833	47.086	22.559	33.028	19.934	21.402	19.599	22.739	32.486	25.469	30.597	11.313	27.199	22.853	44.384	23.805	29.496	38.628
AAAG	totfreq	23.969	18.243	9.863	13.927	18.37	26.887	23.714	18.349	53.431	56.81	18.657	19.395	30.382	26.34	42.563	23.807	10.073	14.462	32.551	9.034	34.966	9.106	36.664	12.372	37.837	15.576	29.593	11.634	17.156	13.421	8.833	52.844	24.294	35.503	23.202	23.845	21.721	25.478	33.76	27.493	33.496	11.603	29.827	24.334	47.6	25.751	32.033	42.507
AAAG	fracsimp	0.086	0.119	0.114	0.095	0.056	0.07	0.05	0.127	0.115	0.096	0.066	0.077	0.095	0.122	0.133	0.098	0	0	0.095	0.048	0.098	0.05	0.074	0	0.135	0.118	0.082	0.066	0.129	0.041	0	0.109	0.071	0.07	0.141	0.102	0.098	0.108	0.038	0.074	0.087	0.025	0.088	0.061	0.068	0.076	0.079	0.091
AAAG	simprepe	4.274	4.143	4.5	5	4	4.143	4.333	4.118	4.521	4.159	4	4.5	4.238	4.184	4.643	4.2	0	0	4.54	4	4	4	4	0	4.214	5.5	4.156	4.125	4	4.5	0	4.263	4	4.194	4.2	4.4	4.233	4.5	4.5	4.375	4.778	4	4.059	4	4.2	4.14	4.625	4.187
AAAG	comprepe	3.155	3.192	3.097	3	3.074	3.204	3.404	3.239	3.427	3.149	3.123	3.146	3.165	3.161	3.341	3.116	3.036	3	3.206	3	3.364	3.053	3.08	3.2	3.178	3.067	3.199	3.053	3.407	3.064	3	3.185	3.192	3.169	3.066	3.201	3.137	3.25	3.49	3.179	3.2	3.154	3.213	3.104	3.275	3.11	3.269	3.169
AAAG	simppoly	0.136	0	0.25	0	0.125	0	0	0.176	0.16	0.152	0.25	0	0	0.224	0	0.067	0	0	0.159	0	0.167	0	0	0	0.143	0	0.133	0	0	0	0	0.204	0	0.153	0.1	0.16	0.3	0.175	0.5	0.208	0	0	0.294	0.1	0.4	0.116	0.125	0.176
AAAG	comppoly	0.135	0.135	0.065	0.053	0.104	0.065	0.053	0.145	0.23	0.235	0.14	0.167	0.1	0.167	0.033	0.051	0.071	0.214	0.222	0	0.091	0.158	0	0.133	0.078	0	0.191	0.106	0.259	0.149	0	0.179	0.115	0.197	0.049	0.224	0.208	0.142	0.098	0.199	0.042	0.051	0.273	0.108	0.145	0.186	0.097	0.169
AAAT	simpfreq	2.202	0.618	0	0.663	1.285	2.42	3.952	1.369	1.132	2.386	2.141	2.238	0.55	2.941	2.432	2.334	1.079	0	7.136	0.43	1.146	0.911	1.358	0.825	0.364	0.916	2.813	0.865	2.214	3.287	0	5.985	0	3.952	4.575	3.714	1.769	1.986	3.185	3.289	3.221	1.16	2.936	2.32	4.503	2.489	0.951	4.05
AAAT	compfreq	17.03	12.059	1.973	3.979	12.204	19.359	18.971	13.556	13.435	22.173	11.928	10.444	10.311	17.713	16.62	17.272	4.677	3.099	40.957	13.766	17.196	12.293	36.664	4.124	5.457	0.916	19.26	6.442	14.389	18.625	14.029	44.283	7.809	32.341	16.666	28.536	15.778	16.438	12.103	23.276	10.951	6.672	18.854	20.188	54.676	20.727	19.347	33.597
AAAT	totfreq	19.232	12.677	1.973	4.642	13.488	21.778	22.923	14.926	14.567	24.559	14.069	12.682	10.861	20.654	19.052	19.606	5.756	3.099	48.093	14.196	18.343	13.204	38.022	4.949	5.821	1.832	22.073	7.307	16.602	21.912	14.029	50.268	7.809	36.294	21.241	32.25	17.547	18.424	15.288	26.565	14.171	7.832	21.791	22.508	59.178	23.217	20.298	37.647
AAAT	fracsimp	0.117	0.049	0	0.143	0.095	0.111	0.172	0.092	0.078	0.097	0.152	0.176	0.051	0.142	0.128	0.119	0.188	0	0.148	0.03	0.062	0.069	0.036	0.167	0.062	0.5	0.127	0.118	0.133	0.15	0	0.119	0	0.109	0.215	0.115	0.101	0.108	0.208	0.124	0.227	0.148	0.135	0.103	0.076	0.107	0.047	0.108
AAAT	simprepe	4.214	4.5	0	4	4.1	4.333	4	4.1	4.091	4.034	4.286	4.167	4	4.067	4.667	4.133	4.667	0	4.253	4	4	4	4	4	5	5	4.25	4.333	4.5	4.583	0	4.222	0	4.27	4.214	4.316	4.08	4.172	4.2	4.205	4.1	4.25	4.079	4.362	4.143	4.164	4	4.147
AAAT	comprepe	3.191	3.462	3	3	3.147	3.194	3.25	3.131	3.195	3.067	3.231	3.036	3.147	3.159	3.634	3.297	3	3	3.284	3.031	3.133	3.333	3.074	3	3.2	3	3.301	3.06	3.077	3.118	3.407	3.181	3.111	3.247	3.196	3.182	3.11	3.375	3.211	3.254	3.471	3.087	3.172	3.188	3.271	3.275	3.344	3.198
AAAT	simppoly	0.101	0	0	0	0	0	0.1	0.1	0.091	0.19	0	0	0.25	0.378	0	0.133	0	0	0.308	0	0	0	0	0	0	0	0.212	0	0.25	0.167	0	0.177	0	0.226	0.071	0.289	0.22	0.138	0.4	0.128	0	0	0.342	0.149	0	0.236	0	0.168
AAAT	comppoly	0.105	0.026	0	0	0	0.069	0.062	0.131	0.169	0.221	0.026	0.036	0	0.214	0	0.135	0	0	0.197	0.031	0	0	0.037	0	0	0	0.135	0.015	0.154	0.132	0.111	0.172	0.111	0.206	0.059	0.223	0.186	0.175	0.211	0.134	0.059	0.043	0.27	0.12	0.129	0.194	0.049	0.137
AACC	simpfreq	0.369	0.309	0	0	0.257	0	0.395	0	0.515	0.946	0	0	0.275	0.588	0	0.156	0	1.033	0.244	0	0.573	0	0	0	0	0.916	0.271	0.577	0.553	0.274	0	1.136	0	0.378	0.654	0.977	0.884	0.479	0.637	0.759	0	0.29	0.464	0.197	0	0.407	0.634	0.426
AACC	compfreq	4.546	4.638	2.818	5.969	2.955	2.42	1.976	2.191	4.324	8.104	4.282	3.357	3.574	5.229	4.459	3.734	2.878	5.165	4.985	2.151	2.866	3.187	13.579	5.774	1.819	0.916	2.759	3.75	4.981	3.013	2.598	9.66	1.735	6.427	5.882	8.307	9.658	5.342	5.096	4.891	4.187	3.481	6.336	3.159	5.789	5.702	1.586	6.864
AACC	totfreq	4.916	4.947	2.818	5.969	3.212	2.42	2.371	2.191	4.839	9.05	4.282	3.357	3.849	5.817	4.459	3.89	2.878	6.198	5.23	2.151	3.439	3.187	13.579	5.774	1.819	1.832	3.03	4.327	5.534	3.287	2.598	10.796	1.735	6.805	6.536	9.284	10.542	5.822	5.733	5.65	4.187	3.771	6.8	3.356	5.789	6.11	2.22	7.291
AACC	fracsimp	0.073	0.062	0	0	0.08	0	0.167	0	0.106	0.105	0	0	0.071	0.101	0	0.04	0	0.167	0.047	0	0.167	0	0	0	0	0.5	0.089	0.133	0.1	0.083	0	0.105	0	0.056	0.1	0.105	0.084	0.082	0.111	0.134	0	0.077	0.068	0.059	0	0.067	0.286	0.058
AACC	simprepe	4.132	4	0	0	4	0	4	0	4.4	4	0	0	4	4.444	0	4	0	4	4	0	4	0	0	0	0	4	4.4	4.833	4	4	0	4.033	0	4	4.5	4.1	4.28	4	4	4.111	0	4	4.167	4	0	4	4	4
AACC	comprepe	3.09	3.067	3.1	3.111	3.087	3	3.4	3.188	3.238	3.107	3.143	3.111	3.038	3.05	3.273	3.042	3	3	3.069	3	3.4	3	3.2	3	3	3	3.196	3.026	3.111	3	3	3.059	3	3.048	3.056	3.165	3.216	3.115	3	3.138	3	3.417	3.085	3.016	3	3.063	3	3.062
AACC	simppoly	0.152	0	0	0	0.5	0	0	0	0.2	0.174	0	0	0	0	0	0	0	0	0	0	0	0	0	0	0	0	0.4	0	0	0	0	0.267	0	0.091	0	0.3	0.04	0.143	0	0.333	0	0	0.5	0	0	0	0.5	0.2
AACC	comppoly	0.111	0.133	0	0	0.043	0	0	0.188	0.214	0.239	0.071	0	0	0.237	0.091	0.167	0	0	0.275	0	0	0	0	0	0	0	0.275	0.026	0	0.091	0.2	0.169	0	0.198	0.056	0.259	0.238	0.179	0	0.207	0.231	0	0.244	0.125	0.222	0.198	0	0.193
AACG	simpfreq	0.147	0.309	0.282	0	0	0	0	0.137	0.206	0.041	0.612	0	0.137	0.196	0	0.156	0	0	0.195	0	0	0	1.358	0.825	0	0	0.108	0.096	0	0	0	0.227	0.868	0.034	0	0.586	0.389	0.068	0	0.169	0	0	0.232	0.099	0	0.045	0	0.298
AACG	compfreq	1.057	0.928	0	1.326	0	0	0.395	0.411	1.802	1.522	0.306	1.119	0.687	1.569	0.811	0.467	0.36	0	0.88	0	2.866	1.821	2.716	3.299	0	0.916	0.271	0.577	0	0.274	0.52	1.932	1.735	0.962	0.98	2.052	3.042	1.027	1.274	0.843	0.644	1.74	1.932	0.346	0.643	1.312	0.317	1.663
AACG	totfreq	1.204	1.237	0.282	1.326	0	0	0.395	0.548	2.008	1.563	0.918	1.119	0.825	1.765	0.811	0.622	0.36	0	1.075	0	2.866	1.821	4.074	4.124	0	0.916	0.379	0.673	0	0.274	0.52	2.159	2.603	0.997	0.98	2.639	3.432	1.096	1.274	1.012	0.644	1.74	2.164	0.444	0.643	1.358	0.317	1.961
AACG	fracsimp	0.124	0.25	1	0	0	0	0	0.25	0.103	0.026	0.667	0	0.167	0.111	0	0.25	0	0	0.182	0	0	0	0.333	0.2	0	0	0.286	0.143	0	0	0	0.105	0.333	0.034	0	0.222	0.113	0.062	0	0.167	0	0	0.107	0.222	0	0.033	0	0.152
AACG	simprepe	4.301	4	4	0	0	0	0	4	4.25	4	5	0	4	6	0	4	0	0	4.5	0	0	0	4	4	0	0	4.5	4	0	0	0	4	4	4	0	4.333	4.636	5	0	4	0	0	4.333	4	0	4	0	4.286
AACG	comprepe	3.169	3	0	3	0	0	3	3	3.257	3.027	3	3	3	3.292	3.5	4.333	3	0	3.111	0	3	3	3	3	0	3	3	3.5	0	3	3	3.255	4.5	3.036	3	3.095	3.267	3	3.5	3.1	3	3.167	3.32	3	3	3	3	3.103
AACG	simppoly	0.192	0	0	0	0	0	0	0	0	0	0	0	0	0.333	0	0	0	0	0.75	0	0	0	0	0	0	0	0.5	0	0	0	0	0.167	0	1	0	0.167	0.273	1	0	0	0	0	0	0	0	1	0	0.143
AACG	comppoly	0.124	0.333	0	0	0	0	0	0.333	0.286	0.297	0	0.333	0	0.292	0	0	0	0	0.222	0	0.4	0	0	0.25	0	0	0	0.167	0	0	0	0.137	0	0.107	0	0.143	0.267	0.2	0	0.1	0	0	0.12	0.429	1	0.241	0	0.103
AACT	simpfreq	0.112	0	0	0.663	0	0	0	0.411	0.206	0.288	0.612	0	0.137	0.065	0	0	0	0	0.098	0	0.573	0	0	0	0	0	0.325	0.096	0	0.274	0	0.492	0	0.103	0	0.293	0.177	0	0	0	0	0	0.386	0.148	0	0.226	0.317	0.213
AACT	compfreq	1.544	0	0.564	2.653	0.385	1.075	1.581	1.643	2.059	2.715	0.306	1.492	1.237	1.373	1.216	2.023	0.36	2.066	1.662	0.43	1.72	0.911	1.358	0	1.455	0	2.543	0.769	0.553	1.37	0	4.584	0.868	1.306	1.307	1.857	1.981	1.849	0	1.518	0.644	1.45	3.245	1.382	5.146	2.127	0.317	3.795
AACT	totfreq	1.656	0	0.564	3.316	0.385	1.075	1.581	2.054	2.265	3.003	0.918	1.492	1.375	1.438	1.216	2.023	0.36	2.066	1.759	0.43	2.293	0.911	1.358	0	1.455	0	2.867	0.865	0.553	1.643	0	5.076	0.868	1.409	1.307	2.15	2.158	1.849	0	1.518	0.644	1.45	3.632	1.53	5.146	2.353	0.634	4.008
AACT	fracsimp	0.065	0	0	0.2	0	0	0	0.2	0.091	0.096	0.667	0	0.1	0.045	0	0	0	0	0.056	0	0.25	0	0	0	0	0	0.113	0.111	0	0.167	0	0.097	0	0.073	0	0.136	0.082	0	0	0	0	0	0.106	0.097	0	0.096	0.5	0.053
AACT	simprepe	4.248	0	0	4	0	0	0	4	4.75	4.143	4	0	5	4	0	0	0	0	4	0	5	0	0	0	0	0	5	4	0	5	0	4.077	0	4	0	4.667	4	0	0	0	0	0	4	4	0	4	4	4.8
AACT	comprepe	3.115	0	3	3	3	3	3	3.167	3.3	3.061	4	3	3	3	3	3.077	3	3	3.029	3	3	3	3	0	3	0	3.234	3	3	3	0	3.165	3	3.079	3	3.105	3.089	3.037	0	3	3	3	3.071	3.107	3	3.021	3	3.124
AACT	simppoly	0.136	0	0	0	0	0	0	0	0	0.143	0	0	1	0	0	0	0	0	0	0	0	0	0	0	0	0	0.167	0	0	0	0	0	0	0	0	0	0.4	0	0	0	0	0	0.2	0	0	0	0	0.4
AACT	comppoly	0.126	0	0	0.25	0	0	0	0.083	0.2	0.258	0	0	0	0.143	0	0	0	0.5	0.265	0	0	0	0	0	0.25	0	0.128	0	0	0	0	0.149	0	0.158	0	0.263	0.232	0.148	0	0.056	0.5	0	0.262	0.036	0	0.043	1	0.045
AAGC	simpfreq	0.525	0.309	0.564	0	0.514	0	0	0.274	0.412	0.453	0.918	1.119	0.275	0.458	1.216	0.311	0	1.033	0.44	0	0.573	0.455	0	1.65	0.364	0	0.379	0.673	0.553	0.548	0	0.492	0.868	0.447	0.654	1.564	2.052	0.616	0	0.506	0	1.45	0.386	0.395	0	0.226	0.634	0.171
AAGC	compfreq	5.178	2.783	5.354	3.979	4.239	4.302	1.976	3.834	5.096	5.06	4.282	5.968	3.299	4.967	6.891	3.734	3.957	5.165	7.087	3.441	4.586	3.187	6.79	9.073	2.547	4.581	3.679	6.827	3.874	2.739	4.676	7.16	7.809	5.602	2.614	4.984	10.365	5.616	6.37	3.879	4.187	9.863	4.945	4.047	4.503	5.114	5.392	4.562
AAGC	totfreq	5.702	3.092	5.918	3.979	4.753	4.302	1.976	4.108	5.508	5.512	5.2	7.087	3.574	5.425	8.107	4.046	3.957	6.198	7.527	3.441	5.159	3.642	6.79	10.723	2.911	4.581	4.058	7.5	4.427	3.287	4.676	7.652	8.676	6.049	3.268	6.548	12.417	6.233	6.37	4.385	4.187	11.313	5.332	4.442	4.503	5.34	6.026	4.733
AAGC	fracsimp	0.087	0.1	0.095	0	0.108	0	0	0.067	0.075	0.082	0.176	0.158	0.077	0.084	0.15	0.077	0	0.167	0.058	0	0.111	0.125	0	0.154	0.125	0	0.093	0.09	0.125	0.167	0	0.064	0.1	0.074	0.2	0.239	0.165	0.099	0	0.115	0	0.128	0.072	0.089	0	0.042	0.105	0.036
AAGC	simprepe	4.105	4	4.5	0	4	0	0	4	4.25	4	4.333	4	4	4	4	4	0	4	4.222	0	4	4	0	4	4	0	4.857	4	4	4	0	4	5	4	4	4.562	4.224	4.111	0	4	0	4	4	4	0	4.4	4	4
AAGC	comprepe	3.087	3	3	3	3.091	3.125	3	3.071	3.222	3.041	3.071	3.312	3.125	3.158	3.059	3.083	3	3.2	3.062	3	3	3.143	3	3.364	3	3.2	3.132	3.07	3.286	3	3.111	3.042	3.222	3.067	3	3.118	3.195	3.134	3.2	3.13	3	3.265	3.031	3.037	3.143	3.106	3.059	3.019
AAGC	simppoly	0.192	0	0	0	0.25	0	0	0	0.125	0	0.667	0.667	0	0	0	0	0	0	0.556	0	0	1	0	0	0	0	0	0.143	0	0.5	0	0.077	0	0.308	0	0.25	0.345	0.222	0	0.333	0	0	0.4	0.375	0	0	0	0
AAGC	comppoly	0.13	0.111	0.053	0.5	0.121	0.062	0	0.214	0.202	0.341	0	0.188	0.042	0.276	0.118	0	0	0	0.186	0	0	0	0.2	0	0	0.2	0.235	0.127	0	0.1	0.222	0.212	0.111	0.166	0.25	0.275	0.259	0.207	0	0.174	0.077	0.088	0.219	0.122	0.143	0.239	0.118	0.168
AAGG	simpfreq	0.669	0	0.282	1.326	0.257	0.538	0.395	0.137	0.772	0.576	0	0.746	0.412	1.111	0.811	0.778	0	0	0.293	0	0	0.911	0	3.299	0.364	1.832	0.757	0.385	0	0.274	0	1.099	2.603	0.55	0.98	0.489	2.229	0.822	0.637	0.253	0.322	1.45	0.927	0.642	0	1.222	0.317	1.066
AAGG	compfreq	8.266	7.112	3.663	9.948	7.579	7.797	3.557	3.423	9.626	14.85	6.117	4.849	5.911	10.196	9.323	8.091	6.116	7.231	6.5	8.173	14.33	6.374	23.084	6.599	8.004	10.079	9.63	7.692	8.301	5.752	4.676	15.001	15.618	9.829	9.477	4.007	16.875	7.808	7.007	7.253	7.408	4.641	11.359	6.565	4.503	10.5	4.757	9.38
AAGG	totfreq	8.935	7.112	3.945	11.274	7.836	8.335	3.952	3.56	10.398	15.426	6.117	5.595	6.324	11.307	10.134	8.869	6.116	7.231	6.794	8.173	14.33	7.285	23.084	9.898	8.368	11.911	10.387	8.077	8.301	6.026	4.676	16.1	18.221	10.379	10.457	4.495	19.103	8.63	7.644	7.506	7.73	6.092	12.286	7.206	4.503	11.721	5.075	10.446
AAGG	fracsimp	0.07	0	0.071	0.118	0.033	0.065	0.1	0.038	0.074	0.037	0	0.133	0.065	0.098	0.08	0.088	0	0	0.043	0	0	0.125	0	0.333	0.043	0.154	0.073	0.048	0	0.045	0	0.068	0.143	0.053	0.094	0.109	0.117	0.095	0.083	0.034	0.042	0.238	0.075	0.089	0	0.104	0.062	0.102
AAGG	simprepe	4.175	0	4	5	4	4	4	5	4	4	0	4	4	4.353	4.5	4	0	0	4.333	0	0	4	0	4	4	5	4	4	0	4	0	4.276	5	4.062	4	4.4	4.365	4.25	4	4	4	4.4	4	4	0	4.481	5	4.16
AAGG	comprepe	3.139	3.043	3	3.467	3.085	3.069	3	3.16	3.305	3.058	3	3.077	3.14	3.224	3.435	3.115	3.118	3	3.038	3.053	3.24	3.214	3	3.125	3.182	3.818	3.18	3.087	3	3	3	3.111	3.556	3.105	3.276	3.171	3.243	3.079	3.091	3.256	3.13	3.438	3.068	3.023	3	3.181	3.133	3.159
AAGG	simppoly	0.108	0	0	0	0	0	0	0	0.2	0.143	0	0	0	0.294	0	0.2	0	0	0.333	0	0	0	0	0.25	0	0	0.071	0.25	0	1	0	0.138	0.333	0.375	0	0.2	0.206	0.083	0	0	0	0	0	0.231	0	0.222	0	0.08
AAGG	comppoly	0.134	0.087	0	0.133	0.085	0.138	0.111	0.24	0.23	0.274	0.15	0	0.116	0.218	0.13	0.173	0.059	0	0.218	0.053	0.16	0.143	0.118	0.125	0.045	0	0.14	0.037	0	0	0	0.232	0.111	0.206	0.103	0.244	0.262	0.184	0.091	0.186	0.087	0.125	0.252	0.09	0.286	0.198	0.133	0.186
AAGT	simpfreq	0.084	0	0	0	0	0	0	0	0.206	0.165	0	0	0	0.196	0	0.156	0	0	0.049	0	0.573	0	0	0	0	0	0	0	0	0	0	0.076	0	0.069	0	0.098	0.283	0.068	0	0.084	0	0	0	0.099	0	0	0	0.171
AAGT	compfreq	1.35	0	1.127	0	0.642	0.807	1.581	1.369	2.059	2.962	0.306	2.238	2.062	1.438	1.216	2.178	2.159	0	1.759	1.291	1.72	0.911	1.358	1.65	1.091	2.749	1.461	0.673	1.66	0.548	1.039	2.273	0	1.237	1.307	2.15	2.158	0.822	0	2.361	1.288	0.29	1.623	1.728	4.503	1.358	0.317	2.004
AAGT	totfreq	1.433	0	1.127	0	0.642	0.807	1.581	1.369	2.265	3.126	0.306	2.238	2.062	1.634	1.216	2.334	2.159	0	1.808	1.291	2.293	0.911	1.358	1.65	1.091	2.749	1.461	0.673	1.66	0.548	1.039	2.349	0	1.306	1.307	2.248	2.441	0.89	0	2.446	1.288	0.29	1.623	1.826	4.503	1.358	0.317	2.174
AAGT	fracsimp	0.063	0	0	0	0	0	0	0	0.091	0.053	0	0	0	0.12	0	0.067	0	0	0.027	0	0.25	0	0	0	0	0	0	0	0	0	0	0.032	0	0.053	0	0.043	0.116	0.077	0	0.034	0	0	0	0.054	0	0	0	0.078
AAGT	simprepe	4.071	0	0	0	0	0	0	0	4.25	4.25	0	0	0	4	0	4	0	0	4	0	4	0	0	0	0	0	0	0	0	0	0	4	0	4	0	4	4.5	4	0	4	0	0	0	4	0	0	0	4.25
AAGT	comprepe	3.037	0	3	0	3	3	3	3	3.2	3.069	3	3.167	3.067	3	3.333	3	3	0	3.083	3	3	3	3	3	3	3	3	3	3	3	3	3.133	0	3.028	3	3.091	3.131	3	0	3.071	3	3	3	3.029	3	3.033	3	3.021
AAGT	simppoly	0.219	0	0	0	0	0	0	0	0	0.5	0	0	0	0.667	0	0	0	0	0	0	0	0	0	0	0	0	0	0	0	0	0	0	0	0	0	0	0.5	0	0	1	0	0	0	0	0	0	0	0.25
AAGT	comppoly	0.098	0	0	0	0.2	0	0	0	0.3	0.153	0	0.167	0.067	0.273	0	0.286	0	0	0.056	0	0	0	0	0	0	0	0.185	0	0.333	0	0	0.067	0	0.056	0	0.136	0.23	0.333	0	0.143	0	0	0.238	0.086	0	0.133	0	0.064
AATC	simpfreq	0.88	0	0.282	1.326	0.257	0.807	0.395	2.054	1.853	0.987	0.612	0	1.375	0.98	0.811	0	0.36	0	1.515	0	1.72	0.455	0	2.474	1.819	0	1.731	0	1.107	0.274	1.559	1.023	3.471	0.687	0.327	1.173	0.955	1.164	0.637	1.349	0	1.45	1.468	0.839	4.503	0.543	0.317	0.682
AATC	compfreq	6.574	6.803	7.045	5.969	4.496	5.377	4.743	7.668	12.663	8.515	3.364	4.103	8.798	6.078	6.08	4.979	7.195	8.264	10.019	4.732	9.171	2.732	5.432	1.65	5.093	4.581	9.954	4.423	6.641	4.109	3.637	12.955	5.206	6.805	7.843	9.48	7.288	8.424	1.274	8.686	2.899	4.931	9.195	8.983	21.87	6.788	4.123	12.151
AATC	totfreq	7.455	6.803	7.327	7.295	4.753	6.184	5.138	9.722	14.516	9.503	3.976	4.103	10.173	7.059	6.891	4.979	7.555	8.264	11.534	4.732	10.891	3.187	5.432	4.124	6.913	4.581	11.686	4.423	7.748	4.382	5.196	13.978	8.676	7.492	8.17	10.652	8.243	9.589	1.911	10.036	2.899	6.382	10.663	9.822	26.373	7.332	4.44	12.833
AATC	fracsimp	0.117	0	0.038	0.182	0.054	0.13	0.077	0.211	0.128	0.104	0.154	0	0.135	0.139	0.118	0	0.048	0	0.131	0	0.158	0.143	0	0.6	0.263	0	0.148	0	0.143	0.062	0.3	0.073	0.4	0.092	0.04	0.11	0.116	0.121	0.333	0.134	0	0.227	0.138	0.085	0.171	0.074	0.071	0.053
AATC	simprepe	4.18	0	4	4	4	4	4	4.533	4.556	4.083	4	0	4.6	4.2	4	0	4	0	4.29	0	4.333	4	0	4	4.2	0	4.094	0	4	4	4	4.185	4.75	4	4	4.167	4.259	4.235	4	4.562	0	4	4.263	4.059	4	4.083	4	4.25
AATC	comprepe	3.13	3.136	3.04	3.111	3	3	3.5	3.232	3.354	3.048	3	3.182	3.188	3.14	3.067	3.188	3.1	3.125	3.098	3.545	3	3	3	3	3.071	3	3.234	3.174	3	3	3.143	3.099	3.833	3.071	3.125	3.144	3.165	3.171	3	3.214	3	3.235	3.185	3.115	3.088	3.073	3.077	3.119
AATC	simppoly	0.17	0	0	0	0.5	0	0	0.2	0.194	0.417	0	0	0.2	0.2	0	0	0	0	0.355	0	0.333	0	0	0.333	0	0	0.062	0	0	0	0	0.296	0	0.3	0	0.333	0.222	0.118	0	0.25	0	0	0.211	0	0.143	0.25	0	0.125
AATC	comppoly	0.106	0	0.04	0.222	0.057	0.15	0	0.232	0.207	0.295	0	0	0.156	0.183	0.067	0	0	0	0.195	0	0.125	0	0	0	0.071	0	0.168	0.065	0.083	0	0	0.152	0.333	0.192	0.042	0.186	0.238	0.146	0	0.243	0	0	0.235	0.154	0.059	0.213	0.077	0.147
AATG	simpfreq	0.621	0.309	0.564	0	0.385	0.269	0	0.137	0.669	0.699	0	1.119	0.137	0.458	0.811	0.778	0.36	0	1.417	0.86	1.146	1.366	0	0	0	0	1.19	0.385	0	0.274	0.52	1.136	1.735	0.79	1.961	1.564	0.884	1.37	0	1.434	0.322	0.29	1.7	0.74	0.643	0.588	0.317	1.62
AATG	compfreq	6.168	4.947	3.663	1.99	5.524	4.571	4.347	5.751	7.412	6.376	3.67	7.833	5.087	3.726	2.432	4.357	3.238	1.033	8.504	7.743	8.025	5.919	5.432	4.949	5.821	3.665	7.195	2.5	3.32	6.848	8.314	15.115	9.544	7.08	10.13	11.141	7.747	6.507	9.555	8.012	6.764	5.221	11.9	6.071	9.649	6.653	3.172	16.329
AATG	totfreq	6.79	5.257	4.227	1.99	5.909	4.84	4.347	5.888	8.082	7.076	3.67	8.952	5.224	4.183	3.243	5.135	3.598	1.033	9.922	8.603	9.171	7.285	5.432	4.949	5.821	3.665	8.386	2.884	3.32	7.121	8.833	16.251	11.279	7.87	12.091	12.705	8.632	7.876	9.555	9.445	7.086	5.511	13.6	6.812	10.292	7.241	3.489	17.949
AATG	fracsimp	0.083	0.059	0.133	0	0.065	0.056	0	0.023	0.083	0.099	0	0.125	0.026	0.109	0.25	0.152	0.1	0	0.143	0.1	0.125	0.188	0	0	0	0	0.142	0.133	0	0.038	0.059	0.07	0.154	0.1	0.162	0.123	0.102	0.174	0	0.152	0.045	0.053	0.125	0.109	0.062	0.081	0.091	0.09
AATG	simprepe	4.218	4	4.5	0	4	4	0	4	4.846	4.294	0	4	4	4.286	4	4	4	0	4.069	4	4.5	4	0	0	0	0	4.364	4	0	4	4	4.367	4	4.13	4.667	4.312	4.36	4.4	0	4.353	4	5	4.091	4.533	4	4.077	4	4.158
AATG	comprepe	3.124	3.188	3	3.333	3.116	3.118	3.182	3.024	3.201	3.071	3.167	3.19	3.243	3.158	3	3.071	3.222	3	3.115	3.167	3.143	3.077	3	3.167	3.188	3	3.105	3	3.167	3.12	3.062	3.125	3.273	3.112	3.129	3.158	3.187	3.032	3.133	3.263	3.19	3.167	3.143	3.057	3.067	3.102	3.2	3.157
AATG	simppoly	0.18	0	0	0	0	0	0	0	0.231	0.235	0	0.333	0	0.429	0	0	0	0	0.448	0	0.5	0	0	0	0	0	0.136	0.25	0	0	0	0.133	0	0.348	0	0.438	0.44	0.4	0	0.353	0	1	0.182	0.133	1	0.308	0	0.184
AATG	comppoly	0.117	0	0.077	0	0.047	0.118	0	0.119	0.208	0.277	0	0	0.081	0.175	0	0.071	0.222	0	0.218	0.111	0.071	0.077	0	0.167	0.125	0	0.173	0.077	0	0.04	0.062	0.185	0	0.189	0.097	0.272	0.228	0.158	0.133	0.158	0.048	0	0.26	0.122	0.2	0.136	0.1	0.123
AATT	simpfreq	0.731	0.618	0.282	0	0.385	0.269	0.395	0.685	0.309	0.905	0.918	1.119	0.825	0.654	0.811	1.4	0	0	2.541	0	0	0.911	0	0.825	0	0	2.597	0.481	0.553	1.096	0	1.894	0	0.619	0.654	0.977	0.531	0.479	1.911	0.59	0.644	0	0.541	1.135	1.93	0.95	1.586	1.236
AATT	compfreq	5.857	0.618	0	2.653	2.441	2.689	7.114	4.793	4.942	7.034	2.753	4.849	2.75	3.464	4.864	6.847	0.36	3.099	19.11	7.313	6.305	3.187	5.432	1.65	2.911	0	12.984	0.961	2.214	6.574	7.274	18.031	4.338	7.149	8.17	7.427	4.068	4.178	5.096	6.747	0.644	2.031	7.573	9.378	20.584	8.689	6.026	13.771
AATT	totfreq	6.588	1.237	0.282	2.653	2.826	2.958	7.509	5.477	5.25	7.939	3.67	5.968	3.574	4.118	5.675	8.247	0.36	3.099	21.652	7.313	6.305	4.098	5.432	2.474	2.911	0	15.581	1.442	2.767	7.669	7.274	19.926	4.338	7.767	8.823	8.405	4.599	4.657	7.007	7.337	1.288	2.031	8.113	10.513	22.514	9.64	7.612	15.008
AATT	fracsimp	0.125	0.5	1	0	0.136	0.091	0.053	0.125	0.059	0.114	0.25	0.188	0.231	0.159	0.143	0.17	0	0	0.117	0	0	0.222	0	0.333	0	0	0.167	0.333	0.2	0.143	0	0.095	0	0.08	0.074	0.116	0.115	0.103	0.273	0.08	0.5	0	0.067	0.108	0.086	0.099	0.208	0.082
AATT	simprepe	4.234	4.5	4	0	4	4	4	4	4.167	4.045	5.667	4.333	4.333	4	5	4.222	0	0	4.192	0	0	4	0	4	0	0	4.667	4	4	4	0	4.3	0	4.111	4.5	4.2	4.333	4.429	4	4.143	4	0	4.143	4.217	4	4.095	4	4.241
AATT	comprepe	3.122	3	0	3	3.105	3	3.222	3.143	3.24	3.029	3	3.077	3	3.094	3.75	3.182	3	3	3.151	3.353	3.182	3	3	3	3	0	3.233	3	3	3	3.071	3.166	3	3.139	3	3.171	3.078	3.164	3.125	3.112	3	3	3.153	3.168	3.219	3.219	3.105	3.211
AATT	simppoly	0.143	0	0	0	0	0	0	0.4	0.5	0.182	0	0	0.167	0	0	0.111	0	0	0.423	0	0	0	0	0	0	0	0.208	0.2	0	0	0	0.24	0	0.056	0	0.4	0.4	0.143	0	0.286	0	0	0.286	0.304	0	0.238	0.2	0.172
AATT	comppoly	0.114	0	0	0	0.053	0.2	0	0.143	0.125	0.234	0.111	0.077	0.1	0.208	0	0.045	0	0.333	0.251	0.118	0.091	0	0	0	0.25	0	0.175	0	0	0.083	0.143	0.204	0	0.226	0.08	0.211	0.243	0.115	0.25	0.113	0	0	0.357	0.137	0.25	0.177	0.158	0.167
ACAG	simpfreq	0.27	0	0	0.663	0	0	0	0.137	0.257	0.041	0	1.119	0.137	0.327	1.216	0	0.36	0	0.684	0	0	0	0	0.825	0	0	0.054	0.385	0	0	0	0.303	0.868	0.172	0	0.88	0.814	0.753	1.911	0.675	0.322	0.29	0.232	0.148	0	0.453	0	0.256
ACAG	compfreq	2.442	2.783	0.845	5.969	0.514	0.538	1.186	1.506	1.905	2.468	0.612	4.476	1.787	2.941	6.486	2.334	1.799	1.033	2.004	2.581	2.866	1.821	2.716	4.949	1.819	4.581	1.298	1.635	2.214	1.37	1.039	3.637	5.206	2.75	1.634	1.368	3.891	3.219	4.459	2.53	2.255	2.321	1.468	1.925	1.286	2.942	2.22	2.601
ACAG	totfreq	2.713	2.783	0.845	6.632	0.514	0.538	1.186	1.643	2.162	2.509	0.612	5.595	1.925	3.268	7.702	2.334	2.159	1.033	2.688	2.581	2.866	1.821	2.716	5.774	1.819	4.581	1.353	2.019	2.214	1.37	1.039	3.94	6.074	2.921	1.634	2.248	4.705	3.972	6.37	3.205	2.577	2.611	1.7	2.073	1.286	3.394	2.22	2.857
ACAG	fracsimp	0.076	0	0	0.1	0	0	0	0.083	0.119	0.016	0	0.2	0.071	0.1	0.158	0	0.167	0	0.255	0	0	0	0	0.143	0	0	0.04	0.19	0	0	0	0.077	0.143	0.059	0	0.391	0.173	0.19	0.3	0.211	0.125	0.111	0.136	0.071	0	0.133	0	0.09
ACAG	simprepe	4.285	0	0	4	0	0	0	5	4.2	4	0	4	5	4.6	5.667	0	4	0	4.571	0	0	0	0	4	0	0	4	4.25	0	0	0	4	4	4.6	0	4.111	4.217	4.091	4.667	4.625	5	4	4	4	0	4.3	0	4.167
ACAG	comprepe	3.138	3	3.333	3.111	3.25	3	3	3	3.243	3.117	3	3	3.077	3.067	3.438	3	3	3	3.171	3	3	3	3	3.833	3.2	3.4	3.167	3.118	3	3	3.5	3.073	3	3.212	3	3.286	3.3	3.468	3.714	3.267	3	3.125	3.105	3.154	3	3.277	3	3.148
ACAG	simppoly	0.145	0	0	0	0	0	0	0	0.2	0	0	0.333	0	0	0	0	0	0	0.286	0	0	0	0	0	0	0	0	0	0	0	0	0.5	0	0	0	0.222	0.522	0.182	0.333	0.25	0	0	0	0.333	0	0.1	0	0
ACAG	comppoly	0.116	0	0	0.111	0	0	0	0	0.189	0.25	0	0	0.077	0.178	0.062	0	0	0	0.317	0	0	0.25	0	0.5	0.2	0	0.125	0.118	0.25	0	0	0.198	0	0.188	0	0.143	0.3	0.234	0	0.267	0.143	0	0.211	0.128	0.5	0.215	0	0.115
ACAT	simpfreq	0.788	0.309	0	0.663	0.771	0	0	0.411	0.463	0.864	0.306	1.865	0.55	0.588	1.216	0.622	0	1.033	1.026	0	0	0.911	0	1.65	0	0	0.703	0.673	0.553	1.643	0	1.136	0	1.581	1.307	1.564	2.158	2.192	1.274	1.096	0.644	0	0.618	0.79	0	0.769	0	1.279
ACAT	compfreq	6.207	2.783	3.382	3.316	6.937	4.302	4.743	4.656	4.375	7.076	3.67	8.206	4.124	5.033	4.054	5.757	4.677	2.066	7.429	3.872	4.012	4.553	8.147	7.423	1.819	0.916	5.464	4.038	4.981	7.395	8.314	9.66	3.471	9.451	3.268	12.411	11.922	10.958	5.096	10.204	6.119	5.801	5.564	6.17	1.93	7.196	1.586	9.508
ACAT	totfreq	6.995	3.092	3.382	3.979	7.708	4.302	4.743	5.066	4.839	7.939	3.976	10.071	4.674	5.621	5.27	6.38	4.677	3.099	8.455	3.872	4.012	5.464	8.147	9.073	1.819	0.916	6.167	4.711	5.534	9.039	8.314	10.796	3.471	11.032	4.575	13.975	14.08	13.15	6.37	11.301	6.764	5.801	6.182	6.96	1.93	7.965	1.586	10.787
ACAT	fracsimp	0.109	0.1	0	0.167	0.1	0	0	0.081	0.096	0.109	0.077	0.185	0.118	0.105	0.231	0.098	0	0.333	0.121	0	0	0.167	0	0.182	0	0	0.114	0.143	0.1	0.182	0	0.105	0	0.143	0.286	0.112	0.153	0.167	0.2	0.097	0.095	0	0.1	0.113	0	0.097	0	0.119
ACAT	simprepe	4.476	4	0	6	4.167	0	0	4.333	4.222	4.476	4	7.2	4	4.333	4	4.5	0	4	4.619	0	0	5	0	4	0	0	5.769	4.286	5	4.333	0	4.5	0	4.326	6.25	4.5	4.754	4.375	4	4.231	4	0	4	4.25	0	4.706	0	4.267
ACAT	comprepe	3.238	3	3.25	3.2	3.815	3	3.417	3.618	3.059	3.07	3.083	3.5	3.133	3.091	3.3	3.297	3.077	3.5	3.414	3	3.429	3.4	3	3.222	3	3	3.376	3.19	3	3.259	3.25	3.106	3	3.593	3	3.535	3.288	3.281	3	3.215	3.737	3.15	3.125	3.128	3	3.403	3.6	3.211
ACAT	simppoly	0.174	0	0	0	0	0	0	0	0	0.286	0	0	0	0.333	0	0	0	0	0.333	0	0	0	0	0	0	0	0.231	0	0	0	0	0.267	0	0.239	0	0.188	0.361	0.156	0.5	0	0	0	0.375	0.25	0	0.294	0	0.2
ACAT	comppoly	0.153	0	0	0.2	0.056	0.062	0.167	0.294	0.106	0.25	0	0.318	0.167	0.169	0	0.027	0.077	0	0.224	0	0	0	0	0	0	0	0.198	0.19	0.222	0.037	0.062	0.22	0	0.28	0.1	0.205	0.282	0.169	0	0.149	0	0.05	0.347	0.112	0.667	0.214	0.2	0.184
ACCC	simpfreq	0.188	0	0	0.663	0	0	0	0	0.051	0.494	0.306	0	0	0.065	0.405	0	0.36	0	0.147	0	0	0	2.716	0	0	0	0	0.288	0	0	0	0.265	0	0.172	0.327	0.098	1.061	0.342	0	0.169	0	0.29	0.232	0.296	0	0.136	0.634	0.171
ACCC	compfreq	3.118	3.401	1.127	5.969	1.542	1.613	1.186	1.506	0.927	5.019	1.529	0.746	2.887	1.373	3.243	2.023	8.994	0	2.688	2.151	1.72	0.455	23.084	2.474	1.091	1.832	1.244	2.788	2.214	0.548	1.559	3.144	0	6.289	1.307	4.984	15.707	3.835	2.548	2.867	1.932	2.031	4.095	2.517	2.573	3.983	2.537	2.729
ACCC	totfreq	3.306	3.401	1.127	6.632	1.542	1.613	1.186	1.506	0.978	5.512	1.835	0.746	2.887	1.438	3.648	2.023	9.354	0	2.835	2.151	1.72	0.455	25.8	2.474	1.091	1.832	1.244	3.077	2.214	0.548	1.559	3.409	0	6.461	1.634	5.082	16.769	4.178	2.548	3.036	1.932	2.321	4.327	2.813	2.573	4.118	3.172	2.899
ACCC	fracsimp	0.044	0	0	0.1	0	0	0	0	0.053	0.09	0.167	0	0	0.045	0.111	0	0.038	0	0.052	0	0	0	0.105	0	0	0	0	0.094	0	0	0	0.078	0	0.027	0.2	0.019	0.063	0.082	0	0.056	0	0.125	0.054	0.105	0	0.033	0.2	0.059
ACCC	simprepe	4.061	0	0	4	0	0	0	0	4	4.167	4	0	0	4	4	0	4	0	4	0	0	0	4	0	0	0	0	4	0	0	0	4.143	0	4.2	4	4	4.133	4.4	0	4	0	4	4	4.167	0	4	4	4.25
ACCC	comprepe	3.053	3	3	3.222	3	3	3	3.091	3.111	3.098	3.2	3	3	3	3	3	3.08	0	3.073	3	3	3	3.059	3	3	3	3.13	3.069	3	3	3	3.133	0	3.109	3.25	3.078	3.11	3.179	3	3.059	3	3	3.038	3.157	3	3.034	3.125	3.062
ACCC	simppoly	0.096	0	0	0	0	0	0	0	0	0	0	0	0	0	0	0	0	0	0.667	0	0	0	0	0	0	0	0	0	0	0	0	0	0	0.2	0	0	0.267	0.2	0	0	0	0	0	0.167	0	0	0	0
ACCC	comppoly	0.113	0.182	0	0.222	0	0.167	0	0.364	0.222	0.131	0	0.5	0.048	0.048	0	0	0.04	0	0.2	0.2	0	0	0	0	0	0	0.13	0.103	0	0	0.333	0.169	0	0.148	0	0.118	0.182	0.196	0	0.147	0	0	0.264	0.118	0.25	0.182	0.125	0.125
ACCG	simpfreq	0.127	0.309	0	0.663	0	0	0.395	0	0.051	0	0	1.119	0	0.065	0	0	0	0	0	0	0	0	0	0	0	0.916	0	0.288	0	0	0	0	0.868	0	0	0.195	0.354	0.137	0	0	0	0	0.077	0.049	0	0.136	0	0
ACCG	compfreq	0.833	0.309	0	2.653	0.257	0	0.79	0.137	0.257	0.411	0.612	0.746	0.275	0.327	1.216	0.311	0.36	1.033	0.342	0	0.573	0	4.074	0.825	0	3.665	0.866	1.346	0.553	0	0	0.303	0.868	0.516	0.327	1.27	3.538	0.616	0.637	0.337	0.322	1.74	0.464	0.444	1.286	0.95	0.317	0.128
ACCG	totfreq	0.96	0.618	0	3.316	0.257	0	1.186	0.137	0.309	0.411	0.612	1.865	0.275	0.392	1.216	0.311	0.36	1.033	0.342	0	0.573	0	4.074	0.825	0	4.581	0.866	1.635	0.553	0	0	0.303	1.735	0.516	0.327	1.466	3.891	0.753	0.637	0.337	0.322	1.74	0.541	0.494	1.286	1.086	0.317	0.128
ACCG	fracsimp	0.098	0.5	0	0.2	0	0	0.333	0	0.167	0	0	0.6	0	0.167	0	0	0	0	0	0	0	0	0	0	0	0.2	0	0.176	0	0	0	0	0.5	0	0	0.133	0.091	0.182	0	0	0	0	0.143	0.1	0	0.125	0	0
ACCG	simprepe	4.397	4	0	4	0	0	7	0	5	0	0	4	0	4	0	0	0	0	0	0	0	0	0	0	0	7	0	4	0	0	0	0	5	0	0	4.5	4.1	4	0	0	0	0	4	4	0	4.333	0	0
ACCG	comprepe	3.137	3	0	3.25	3	0	3	3	3.2	3	3	4	3	3	3	3.5	3	3	3	0	3	0	3	3	0	3.75	3.125	3.357	3	0	0	3	3	3	3	3	3.25	3	3	3	3	3	3	3	3	3	3	3
ACCG	simppoly	0.193	0	0	0	0	0	0	0	1	0	0	0	0	1	0	0	0	0	0	0	0	0	0	0	0	0	0	0.333	0	0	0	0	0	0	0	0.5	0.3	0.5	0	0	0	0	0	0	0	0.333	0	0
ACCG	comppoly	0.12	1	0	0	0	0	0.5	0	0.2	0.3	0	0	0	0	0	0	0	0	0.286	0	0	0	0	0	0	0	0.438	0.071	1	0	0	0.125	0	0.067	0	0.231	0.26	0.111	0	0.5	0	0.167	0	0.111	0	0.19	0	0.333
ACCT	simpfreq	0.087	0	0.282	0	0	0.538	0	0	0.154	0.041	0	0	0	0.065	0.405	0.156	0	0	0	0	0	0	0	0	0	0	0	0.288	0	0	0.52	0.114	0	0.069	0	0.098	0.601	0.205	0	0.253	0.322	0	0	0.148	0	0.091	0	0.043
ACCT	compfreq	1.035	0.309	1.127	0	0.514	0.538	0	0.685	1.029	0.864	1.223	3.357	0.55	0.588	1.216	1.245	0.72	0	0.88	0.43	0.573	0.455	0	1.65	1.091	0	0.974	0.673	0	1.917	0.52	1.477	0	1.203	0.98	1.075	2.582	0.959	0.637	0.928	1.288	2.031	1.082	0.79	0	1.177	0	1.194
ACCT	totfreq	1.122	0.309	1.409	0	0.514	1.075	0	0.685	1.184	0.905	1.223	3.357	0.55	0.654	1.621	1.4	0.72	0	0.88	0.43	0.573	0.455	0	1.65	1.091	0	0.974	0.961	0	1.917	1.039	1.591	0	1.272	0.98	1.173	3.184	1.164	0.637	1.181	1.61	2.031	1.082	0.938	0	1.267	0	1.236
ACCT	fracsimp	0.072	0	0.2	0	0	0.5	0	0	0.13	0.045	0	0	0	0.1	0.25	0.111	0	0	0	0	0	0	0	0	0	0	0	0.3	0	0	0.5	0.071	0	0.054	0	0.083	0.189	0.176	0	0.214	0.2	0	0	0.158	0	0.071	0	0.034
ACCT	simprepe	4.258	0	4	0	0	4	0	0	4.667	4	0	0	0	4	7	4	0	0	0	0	0	0	0	0	0	0	0	4	0	0	4	4.667	0	4	0	4	4.588	4.333	0	4	4	0	0	4.333	0	4	0	4
ACCT	comprepe	3.151	3	3	0	3.25	3	0	3	3.1	3.048	3	3.444	3	3	3	3.5	3	0	3.278	3	3	3	0	3	3	0	4.278	3	0	3.286	3	3.026	0	3.086	3	3.182	3.096	3.071	4	3	3	3.143	3.071	3	0	3.192	0	3.036
ACCT	simppoly	0.155	0	0	0	0	0	0	0	0	0	0	0	0	0	0	0	0	0	0	0	0	0	0	0	0	0	0	0.333	0	0	0	0.333	0	0	0	0	0.353	0.667	0	0	0	0	0	0.333	0	0	0	0
ACCT	comppoly	0.106	0	0	0	0	0	0	0	0.15	0.19	0	0.222	0	0.222	0.333	0	0	0	0.333	0	0	0	0	0.5	0	0	0.056	0.143	0	0.143	0	0.231	0	0.229	0	0.182	0.219	0.357	0	0.091	0	0.143	0.143	0.062	0	0.154	0	0.071
ACGC	simpfreq	0.258	0	0	1.99	0	0	0.395	0.137	0	0.041	0	0.746	0.137	0.196	0	0.311	0.36	0	0.147	0.43	0	0	0	0.825	0	0	0.054	0.385	0	0	0	0.303	0.868	0.069	0	0.098	2.087	0.068	0.637	0	0	0.58	0.232	0.049	0	0.181	0	0.171
ACGC	compfreq	1.328	0.309	0.282	4.642	0.642	1.075	0.395	0.548	0.257	0.535	0.306	2.238	0.825	0.458	2.027	0.311	1.079	0	0.635	0.43	0.573	0.455	2.716	3.299	0	2.749	0.271	3.269	0	1.096	0.52	1.402	1.735	0.894	0.327	0.195	7.712	0.616	0.637	0.337	0.644	4.641	0.927	0.148	0	0.543	0	1.023
ACGC	totfreq	1.586	0.309	0.282	6.632	0.642	1.075	0.79	0.685	0.257	0.576	0.306	2.984	0.962	0.654	2.027	0.622	1.439	0	0.782	0.86	0.573	0.455	2.716	4.124	0	2.749	0.325	3.654	0	1.096	0.52	1.705	2.603	0.962	0.327	0.293	9.799	0.685	1.274	0.337	0.644	5.221	1.159	0.197	0	0.724	0	1.194
ACGC	fracsimp	0.152	0	0	0.3	0	0	0.5	0.2	0	0.071	0	0.25	0.143	0.3	0	0.5	0.25	0	0.188	0.5	0	0	0	0.2	0	0	0.167	0.105	0	0	0	0.178	0.333	0.071	0	0.333	0.213	0.1	0.5	0	0	0.111	0.2	0.25	0	0.25	0	0.143
ACGC	simprepe	4.184	0	0	4.333	0	0	4	4	0	4	0	4	4	4	0	4	4	0	4	4	0	0	0	4	0	0	4	5.25	0	0	0	4.25	4	4	0	4	4.441	4	4	0	0	4	4	4	0	4	0	4.25
ACGC	comprepe	3.134	3	4	3.286	3	4	3	3	3	3	3	3.167	3	3	4.2	3.5	3	0	3.077	3	3	3	3	3	0	3	3.2	3.353	0	3	3	3.135	3	3.115	3	3	3.339	3	3	3	3	3.562	3.083	3	0	3	0	3.042
ACGC	simppoly	0.134	0	0	0	0	0	0	0	0	1	0	0	0	0	0	0	0	0	0.333	0	0	0	0	0	0	0	0	0	0	0	0	0.5	0	0	0	0	0.305	0	0	0	0	0	0	1	0	0	0	0
ACGC	comppoly	0.091	0	0	0	0	0.25	0	0.25	0	0.231	0	0.167	0	0.143	0	0	0	0	0.154	0	0	0	0	0	0	0	0	0.147	0	0	0	0.189	0	0.038	0	0	0.239	0	0	0.5	0	0.125	0.167	0	0	0.417	0	0.208
ACGG	simpfreq	0.18	0	0	0	0	0	0	0	0.051	0.082	0	0.746	0	0.065	0	0	0	0	0.098	0.43	0	0	0	0.825	0	0	0.162	0.288	0	0	0	0.038	3.471	0	0	0	1.203	0.274	0	0	0	0.29	0	0	0	0.045	0	0.043
ACGG	compfreq	1.097	1.237	0.282	7.958	0.257	0	0.395	0.274	0.309	0.535	0.306	0.373	0.137	0.458	1.621	0.311	1.079	0	0.489	0.43	0.573	1.366	0	1.65	0.364	3.665	0.271	2.692	1.66	0.274	0	0.833	0	0.722	0.654	0.293	6.332	0.548	0	0.169	0.966	2.031	0.077	0.247	0	0.86	0.634	0.426
ACGG	totfreq	1.277	1.237	0.282	7.958	0.257	0	0.395	0.274	0.36	0.617	0.306	1.119	0.137	0.523	1.621	0.311	1.079	0	0.586	0.86	0.573	1.366	0	2.474	0.364	3.665	0.433	2.981	1.66	0.274	0	0.871	3.471	0.722	0.654	0.293	7.535	0.822	0	0.169	0.966	2.321	0.077	0.247	0	0.905	0.634	0.469
ACGG	fracsimp	0.113	0	0	0	0	0	0	0	0.143	0.133	0	0.667	0	0.125	0	0	0	0	0.167	0.5	0	0	0	0.333	0	0	0.375	0.097	0	0	0	0.043	1	0	0	0	0.16	0.333	0	0	0	0.125	0	0	0	0.05	0	0.091
ACGG	simprepe	4.186	0	0	0	0	0	0	0	4	4	0	4	0	4	0	0	0	0	4.5	4	0	0	0	4	0	0	4.333	4	0	0	0	4	4	0	0	0	4.294	4.25	0	0	0	4	0	0	0	4	0	4
ACGG	comprepe	3.201	3	3	3.417	3	0	6	3	3	3	3	3	3	3	3	3	3	0	3.2	3	3	3	0	3	6	4.25	3.4	3.071	3	3	0	3.091	0	3.048	3	3.333	3.291	3.25	0	3	3	3.143	3	3	0	3.105	3	3.4
ACGG	simppoly	0.127	0	0	0	0	0	0	0	0	0.5	0	0	0	0	0	0	0	0	0	0	0	0	0	0	0	0	0.333	0	0	0	0	0	0.75	0	0	0	0.471	0.5	0	0	0	0	0	0	0	0	0	0
ACGG	comppoly	0.111	0	0	0.083	0	0	0	0	0.167	0	0	0	0	0.143	0	0	0	0	0.2	0	0	0	0	0.5	0	0	0	0.143	0	0	0	0.182	0	0.048	0	0.333	0.246	0.375	0	0	0.333	0	0	0	0	0.211	0	0.1
ACGT	simpfreq	0.147	0	0	1.99	0	0	0	0.137	0	0.041	0	0	0	0	0	0	0	0	0.049	0	0	0	0	0	0	0	0.054	0.192	0	0	0	0.038	0	0	0	0.293	1.167	0.068	0	0	0	0.29	0	0	0	0.045	0	0
ACGT	compfreq	0.66	0	0.282	1.326	0.128	0	0.79	0.548	0.206	0.453	0.306	1.492	0	0.392	0.405	0.311	0	0	0.195	0	0	0	0	2.474	0	0	0.054	1.442	1.66	0	0	0.379	0.868	0.412	0.327	0.098	3.644	0.479	2.548	0.675	0	2.031	0.386	0.197	0	0.362	0.317	0.384
ACGT	totfreq	0.807	0	0.282	3.316	0.128	0	0.79	0.685	0.206	0.494	0.306	1.492	0	0.392	0.405	0.311	0	0	0.244	0	0	0	0	2.474	0	0	0.108	1.635	1.66	0	0	0.417	0.868	0.412	0.327	0.391	4.811	0.548	2.548	0.675	0	2.321	0.386	0.197	0	0.407	0.317	0.384
ACGT	fracsimp	0.102	0	0	0.6	0	0	0	0.2	0	0.083	0	0	0	0	0	0	0	0	0.2	0	0	0	0	0	0	0	0.5	0.118	0	0	0	0.091	0	0	0	0.75	0.243	0.125	0	0	0	0.125	0	0	0	0.111	0	0
ACGT	simprepe	4.14	0	0	4	0	0	0	4	0	4	0	0	0	0	0	0	0	0	4	0	0	0	0	0	0	0	4	4	0	0	0	4	0	0	0	4	4.182	4	0	0	0	4	0	0	0	4	0	0
ACGT	comprepe	3.146	0	3	3.5	3	0	3	3	3	3	4	3	0	3	3	3	0	0	3	0	0	0	0	3	0	0	3	3.2	3	0	0	3.3	3	3.75	3	3	3.262	3.286	3.25	3	0	3	3	3.25	0	3.125	3	3.111
ACGT	simppoly	0.281	0	0	0	0	0	0	0	0	0	0	0	0	0	0	0	0	0	0	0	0	0	0	0	0	0	0	0	0	0	0	0	0	0	0	0.667	0.455	0	0	0	0	1	0	0	0	0	0	0
ACGT	comppoly	0.171	0	0	0.5	0	0	0	0.25	0.25	0.182	0	0	0	0.167	0	0	0	0	0	0	0	0	0	0.333	0	0	1	0.2	0	0	0	0.3	0	0.167	0	0	0.32	0.143	0	0.25	0	0	0.2	0	0	0.25	0	0.111
ACTC	simpfreq	0.315	0.928	0	1.326	0	0.538	0	0.548	0.36	0.494	0	0	0.55	0.261	0.405	0.311	0	0	0.244	0	0	0	0	0.825	0	0	0.216	0.288	0	0	0	1.364	0	0.172	0.327	0.489	0.566	0.411	0	0.253	0	0.87	1.314	0.247	0	0.317	0.634	0.938
ACTC	compfreq	2.812	3.401	1.127	1.99	0.899	2.151	2.371	3.286	3.655	4.319	2.753	2.238	4.537	4.641	1.621	1.245	1.799	1.033	4.399	0.43	2.293	0.911	10.863	1.65	2.547	0.916	2.597	1.25	3.32	1.917	1.559	9.47	4.338	2.956	2.614	2.736	4.776	3.014	1.274	2.614	0.966	3.191	8.345	2.468	0	5.205	1.903	5.798
ACTC	totfreq	3.127	4.329	1.127	3.316	0.899	2.689	2.371	3.834	4.015	4.813	2.753	2.238	5.087	4.902	2.027	1.556	1.799	1.033	4.643	0.43	2.293	0.911	10.863	2.474	2.547	0.916	2.813	1.538	3.32	1.917	1.559	10.834	4.338	3.128	2.941	3.225	5.342	3.425	1.274	2.867	0.966	4.061	9.659	2.715	0	5.521	2.537	6.736
ACTC	fracsimp	0.1	0.214	0	0.4	0	0.2	0	0.143	0.09	0.103	0	0	0.108	0.053	0.2	0.2	0	0	0.053	0	0	0	0	0.333	0	0	0.077	0.188	0	0	0	0.126	0	0.055	0.111	0.152	0.106	0.12	0	0.088	0	0.214	0.136	0.091	0	0.057	0.25	0.139
ACTC	simprepe	4.379	4	0	5	0	4	0	4	4.857	4.083	0	0	4	4	5	4.5	0	0	4.8	0	0	0	0	6	0	0	4	4	0	0	0	4.139	0	4.2	4	4.2	4.375	4.333	0	4	0	4.667	4.471	4	0	4.857	4	4.409
ACTC	comprepe	3.132	3.091	3	4	3	3.375	3.167	3.083	3.239	3.048	3.111	3	3.182	3.183	3	3	3.2	3	3.156	3	3	3	3.125	3	3.143	3	3.188	3.077	3	3	3	3.272	3	3.07	3	3.143	3.237	3.114	3	3.194	3.333	3	3.389	3.02	0	3.122	3.333	3.206
ACTC	simppoly	0.144	0	0	0	0	0	0	0.25	0.286	0.083	0	0	0.25	0	0	0	0	0	0	0	0	0	0	0	0	0	0	0	0	0	0	0.167	0	0.4	1	0.2	0.312	0.333	0	0.333	0	0	0.176	0.2	0	0	0	0.136
ACTC	comppoly	0.11	0.273	0	0.333	0	0.125	0	0.167	0.197	0.324	0.111	0	0.061	0.254	0	0.125	0	0	0.167	0	0	0	0	0	0	0	0.167	0	0.167	0.143	0.333	0.136	0.2	0.174	0	0.25	0.244	0.182	0.5	0.226	0	0	0.157	0.08	0	0.165	0	0.11
ACTG	simpfreq	0.178	0	0	1.99	0	0.269	0.395	0.137	0.36	0	0	0	0.137	0.131	0.405	0	0	0	0.098	0.43	0.573	0.455	0	0.825	0	0	0.054	0.481	0	0	0	0.076	0	0.137	0.327	0	0.46	0.137	0	0.253	0	0	0	0.099	0	0.272	0.317	0.043
ACTG	compfreq	1.169	0.618	0.564	2.653	0.385	0.538	0	0.685	1.029	0.617	0.918	1.492	1.375	0.327	0.811	0.156	1.079	0	1.026	0.86	0.573	0.911	2.716	2.474	0.364	0	0.703	1.154	1.66	1.096	0	1.477	0	0.962	1.961	0.977	3.184	1.027	1.274	0.759	1.61	0.87	0.85	0.642	0	1.72	1.586	0.682
ACTG	totfreq	1.347	0.618	0.564	4.642	0.385	0.807	0.395	0.822	1.39	0.617	0.918	1.492	1.512	0.458	1.216	0.156	1.079	0	1.124	1.291	1.146	1.366	2.716	3.299	0.364	0	0.757	1.635	1.66	1.096	0	1.553	0	1.1	2.287	0.977	3.644	1.164	1.274	1.012	1.61	0.87	0.85	0.74	0	1.991	1.903	0.725
ACTG	fracsimp	0.117	0	0	0.429	0	0.333	1	0.167	0.259	0	0	0	0.091	0.286	0.333	0	0	0	0.087	0.333	0.5	0.333	0	0.25	0	0	0.071	0.294	0	0	0	0.049	0	0.125	0.143	0	0.126	0.118	0	0.25	0	0	0	0.133	0	0.136	0.167	0.059
ACTG	simprepe	4.35	0	0	4	0	4	9	4	4	0	0	0	4	4	5	0	0	0	5	4	4	4	0	4	0	0	6	4.6	0	0	0	4.5	0	4	4	0	4.154	4	0	4.667	0	0	0	4	0	4.333	4	4
ACTG	comprepe	3.088	3	3	3	3	3.5	0	3	3.2	3	3	3	3.1	3	3	3	3	0	3.048	3	3	3	3	3	3	0	3.077	3.417	3	3	0	3.026	0	3.036	3.667	3.1	3.233	3	3.5	3.444	3	3.333	3	3	0	3.105	3	3.188
ACTG	simppoly	0.316	0	0	0.333	0	0	0	1	0.571	0	0	0	0	0.5	0	0	0	0	1	0	0	0	0	0	0	0	1	0.2	0	0	0	0.5	0	0.25	0	0	0.538	0	0	0	0	0	0	0	0	0.167	0	1
ACTG	comppoly	0.113	0	0	0.25	0.333	0	0	0.2	0.15	0.2	0.333	0	0.1	0.2	0	0	0	0	0.286	0	0	0	0	0	0	0	0.231	0.083	0	0	0	0.179	0	0	0.167	0.3	0.389	0.2	0	0.111	0	0	0.091	0.154	0	0.184	0	0.188
AGAT	simpfreq	0.59	0	0.564	0	0.257	0	0.395	1.095	1.493	0.905	0	0.746	0.412	0.784	1.621	0.156	0	1.033	0.733	0	0.573	0	0	0.825	1.455	0	1.785	1.058	0	0.274	0.52	1.099	4.338	0.241	1.307	0.88	1.097	1.438	0	0.253	0	0.29	1.236	0.395	1.93	0.272	0	1.151
AGAT	compfreq	3.779	2.783	1.973	5.306	1.542	3.495	2.371	2.191	7.104	7.898	1.529	4.103	3.299	5.033	4.864	2.178	1.079	1.033	3.421	1.721	1.72	5.464	6.79	7.423	6.913	1.832	5.572	2.788	3.32	1.917	2.078	8.372	3.471	3.609	1.634	5.18	4.351	6.37	2.548	4.47	1.61	2.611	5.332	3.11	7.076	3.53	1.586	9.124
AGAT	totfreq	4.369	2.783	2.536	5.306	1.798	3.495	2.767	3.286	8.596	8.803	1.529	4.849	3.712	5.817	6.486	2.334	1.079	2.066	4.154	1.721	2.293	5.464	6.79	8.248	8.368	1.832	7.358	3.846	3.32	2.191	2.598	9.47	7.809	3.849	2.941	6.059	5.448	7.808	2.548	4.723	1.61	2.901	6.568	3.504	9.005	3.802	1.586	10.275
AGAT	fracsimp	0.128	0	0.222	0	0.143	0	0.143	0.333	0.174	0.103	0	0.154	0.111	0.135	0.25	0.067	0	0.5	0.176	0	0.25	0	0	0.1	0.174	0	0.243	0.275	0	0.125	0.2	0.116	0.556	0.062	0.444	0.145	0.201	0.184	0	0.054	0	0.1	0.188	0.113	0.214	0.071	0	0.112
AGAT	simprepe	4.559	0	4	0	4	0	4	4.75	5.276	4.136	0	5.5	4	4.167	4.5	4	0	4	4.733	0	4	0	0	6	4	0	4.879	4	0	8	4	4.069	5.2	4.714	4.25	5.333	4.516	4.286	0	4	0	4	4.375	4.25	4	4.5	0	4.481
AGAT	comprepe	3.293	3.444	3.143	3.5	3.417	3.077	3.333	3.25	3.442	3.052	3	3.636	3.083	3.156	4.417	3	3	3	3.186	3	3.333	3.417	3.4	3.778	4.105	3	3.417	3.069	3	3.571	3.25	3.308	3	3.095	3.2	3.283	3.203	3.312	3	3.189	3.2	3	3.29	3.111	3.091	3.167	3	3.304
AGAT	simppoly	0.202	0	0.5	0	0	0	1	0	0.069	0.455	0	0	0	0.333	0	1	0	0	0.133	0	0	0	0	1	0	0	0.152	0.091	0	0	0	0.138	0	0.286	0.25	0	0.355	0.238	0	0	0	0	0.375	0.625	0	0.167	0	0.111
AGAT	comppoly	0.16	0.111	0	0.25	0.167	0	0	0.062	0.283	0.245	0	0.091	0.083	0.182	0	0	0	0	0.143	0.25	0	0.333	0	0.333	0.105	0	0.175	0.172	0.333	0.429	0.25	0.24	0	0.181	0	0.189	0.26	0.258	0	0.113	0	0	0.261	0.143	0.273	0.205	0.2	0.15
AGCC	simpfreq	0.381	0	0	1.99	0	0	0	0.137	0.051	0.453	0	0	0	0	0.811	0	0.36	0	0.244	0	0.573	0.911	0	3.299	0	0	0.108	0.577	0	0	0	0.152	0.868	0.206	0	0.195	1.061	0.685	0.637	0	0	0.58	0.155	0	0	0.272	0.317	0.085
AGCC	compfreq	2.096	1.546	0.845	7.295	0.642	0.269	1.186	1.369	1.287	1.975	0.612	2.238	0.962	1.111	2.027	0.934	1.799	2.066	2.004	0.86	0	1.821	0	6.599	0	2.749	0.595	3.558	1.66	0.548	0.52	2.235	3.471	1.65	0.98	2.052	7.04	2.192	0.637	0.253	1.288	5.801	1.468	0.691	1.286	1.222	0.951	0.81
AGCC	totfreq	2.477	1.546	0.845	9.285	0.642	0.269	1.186	1.506	1.338	2.427	0.612	2.238	0.962	1.111	2.838	0.934	2.159	2.066	2.248	0.86	0.573	2.732	0	9.898	0	2.749	0.703	4.134	1.66	0.548	0.52	2.387	4.338	1.856	0.98	2.248	8.101	2.877	1.274	0.253	1.288	6.382	1.623	0.691	1.286	1.493	1.269	0.895
AGCC	fracsimp	0.131	0	0	0.214	0	0	0	0.091	0.038	0.186	0	0	0	0	0.286	0	0.167	0	0.109	0	1	0.333	0	0.333	0	0	0.154	0.14	0	0	0	0.063	0.2	0.111	0	0.087	0.131	0.238	0.5	0	0	0.091	0.095	0	0	0.182	0.25	0.095
AGCC	simprepe	4.224	0	0	4.667	0	0	0	4	4	4	0	0	0	0	4.5	0	4	0	4.4	0	4	4	0	4.5	0	0	4	4.667	0	0	0	4	4	4.167	0	4	4.233	5.3	4	0	0	4	4	0	0	4	4	4
AGCC	comprepe	3.074	3	3	3	3	3	3	3.1	3.04	3.042	3	3	3	3	3	3	3	3	3.268	3	0	3	0	3.125	0	3.333	3	3.135	3	3	3	3.102	3.25	3.229	3	3	3.211	3.281	3	3	3.25	3.2	3.105	3.071	3	3	3	3.053
AGCC	simppoly	0.162	0	0	0	0	0	0	0	1	0.182	0	0	0	0	0	0	0	0	0.4	0	0	0	0	0	0	0	0	0.167	0	0	0	0.25	0	0.167	0	0.5	0.4	0.2	0	0	0	0	0	0	0	0	0	0
AGCC	comppoly	0.135	0	0	0.091	0.2	1	0	0.5	0.2	0.188	0	0.167	0.143	0.176	0	0.167	0	0	0.244	0	0	0	0	0.125	0	0	0.182	0.081	0	0.5	0	0.169	0	0.167	0.333	0.238	0.281	0.188	0	0	0	0.1	0.158	0.071	0	0.185	0	0.105
AGCG	simpfreq	0.418	0	0	2.653	0	0	0.395	0	0.103	0.123	0.306	0	0.137	0.261	0	0	0.36	0	0.293	0	0	0	0	1.65	0	2.749	0.108	0.769	0	0.274	0	0.417	1.735	0.103	0.654	0	1.91	0.274	0.637	0.084	0	0.29	0.077	0.049	0	0.226	0.317	0.171
AGCG	compfreq	2.325	2.474	0.282	15.917	0.257	0.807	3.162	0.411	1.029	0.946	1.223	1.865	0.137	2.353	4.054	0.622	2.159	0	1.857	0.86	1.146	1.821	1.358	2.474	0.364	5.497	0.487	4.423	0.553	0.274	0	1.591	4.338	1.065	0.654	0.977	9.976	2.534	2.548	0.337	0.966	4.641	1.545	0.247	0.643	2.218	0.634	1.109
AGCG	totfreq	2.743	2.474	0.282	18.569	0.257	0.807	3.557	0.411	1.132	1.07	1.529	1.865	0.275	2.614	4.054	0.622	2.518	0	2.15	0.86	1.146	1.821	1.358	4.124	0.364	8.246	0.595	5.192	0.553	0.548	0	2.008	6.074	1.169	1.307	0.977	11.887	2.808	3.185	0.422	0.966	4.931	1.623	0.296	0.643	2.444	0.951	1.279
AGCG	fracsimp	0.138	0	0	0.143	0	0	0.111	0	0.091	0.115	0.2	0	0.5	0.1	0	0	0.143	0	0.136	0	0	0	0	0.4	0	0.333	0.182	0.148	0	0.5	0	0.208	0.286	0.088	0.5	0	0.161	0.098	0.2	0.2	0	0.059	0.048	0.167	0	0.093	0.333	0.133
AGCG	simprepe	4.346	0	0	4.75	0	0	5	0	4	4.667	4	0	4	5	0	0	4	0	5	0	0	0	0	4	0	4.667	4.5	4.5	0	4	0	4.273	4	4	4.5	0	4.315	4.5	4	4	0	4	4	4	0	5.2	4	4
AGCG	comprepe	3.229	3.125	3	3.458	3	3	4.125	3	3.7	3.174	3	3	4	3.056	3.6	3.25	3	0	3.237	3.5	3	3	3	3	3	3.333	3.556	3.152	3	3	0	3.095	3.2	3	3	3.1	3.351	3.243	3.25	3	3.333	3.25	3.15	3.4	3	3.469	4	3.269
AGCG	simppoly	0.152	0	0	0	0	0	0	0	0.5	0	0	0	0	0	0	0	1	0	0.333	0	0	0	0	0	0	0	0	0.25	0	0	0	0.455	0	0	0	0	0.278	0	1	0	0	0	0	0	0	0.8	0	0
AGCG	comppoly	0.147	0	0	0.042	0	0.333	0.375	0.333	0.25	0.261	0.25	0	1	0.306	0	0.25	0	0	0.263	0	0	0	0	0	0	0	0.222	0.13	0	1	0	0.167	0	0.129	0	0.1	0.252	0.189	0.5	0	0	0	0.2	0	0	0.245	0	0
AGCT	simpfreq	0.575	0	0.564	1.99	0	0	0	0.137	0.36	0.041	0.306	2.984	0.137	0.131	0	0.156	0	0	0.147	0	1.72	0	0	0	0	0	0.271	0.961	1.107	0.274	0	0.909	0.868	0.137	0.654	0	1.84	1.986	0.637	0.084	0	0.29	0.541	0.197	0	0.317	0	0.213
AGCT	compfreq	2.38	0.309	1.127	2.653	0.257	0	1.976	0.959	3.037	0.905	0.612	2.238	1.375	1.503	1.621	1.4	0	0	2.59	0.43	0.573	0	0	4.949	2.911	0	1.407	4.615	8.301	0	0.52	3.826	0	0.825	0.654	1.173	6.969	5.753	5.096	1.096	0.644	4.641	3.014	0.79	0.643	2.399	1.586	1.705
AGCT	totfreq	2.955	0.309	1.691	4.642	0.257	0	1.976	1.095	3.397	0.946	0.918	5.222	1.512	1.634	1.621	1.556	0	0	2.737	0.43	2.293	0	0	4.949	2.911	0	1.677	5.577	9.408	0.274	0.52	4.735	0.868	0.962	1.307	1.173	8.809	7.739	5.733	1.181	0.644	4.931	3.554	0.987	0.643	2.715	1.586	1.919
AGCT	fracsimp	0.167	0	0.333	0.429	0	0	0	0.125	0.106	0.043	0.333	0.571	0.091	0.08	0	0.1	0	0	0.054	0	0.75	0	0	0	0	0	0.161	0.172	0.118	1	0	0.192	1	0.143	0.5	0	0.209	0.257	0.111	0.071	0	0.059	0.152	0.2	0	0.117	0	0.111
AGCT	simprepe	4.259	0	4	4	0	0	0	7	4.286	4	4	4.25	4	4	0	4	0	0	4	0	4	0	0	0	0	0	4.2	4	4	4	0	4.125	7	4.25	5	0	4.154	4.138	4	4	0	4	4.143	4.25	0	4	0	4.4
AGCT	comprepe	3.13	3	3	3	3	0	3.4	3	3.237	3.045	3	3.5	3	3.13	3	3	0	0	3.226	3	3	0	0	3.167	3.25	0	3.077	3.167	3.133	0	3	3.158	0	3.167	3	3.5	3.213	3.202	3.25	3.077	3	3.188	3.282	3.25	3	3.094	3.6	3.175
AGCT	simppoly	0.194	0	0	0	0	0	0	1	0.143	1	0	0.25	0	0	0	0	0	0	0	0	0.333	0	0	0	0	0	0	0.1	0	0	0	0.333	0	0	0	0	0.308	0.31	0	0	0	0	0.571	0	0	0.143	0	0.2
AGCT	comppoly	0.15	0	0	0	0	0	0.4	0.143	0.271	0.455	0	0	0.4	0.043	0	0	0	0	0.226	0	0	0	0	0	0	0	0.154	0.125	0	0	0	0.218	0	0.125	0	0.417	0.218	0.238	0.375	0.154	0	0.125	0.333	0.062	0	0.226	0	0.15
AGGC	simpfreq	0.253	0	0	0.663	0.128	0	0	0.137	0.103	0.041	0	0.746	0	0	0.405	0	0	0	0.098	0	0	0	0	0	0	0	0	0.385	0	0	0.52	0.076	0	0.103	0	0.293	1.026	0.479	0	0	0.322	0.29	0	0.049	0	0.226	0.317	0.085
AGGC	compfreq	2.097	0.618	1.691	2.653	1.156	0.538	0	1.232	0.669	0.987	0.612	4.849	0.825	0.327	2.432	0.156	1.439	1.033	1.368	1.291	1.72	1.366	2.716	4.949	0.364	0	0.812	3.846	0	0.274	1.039	1.174	6.074	1.925	1.307	0.88	7.217	1.849	1.911	0.759	1.61	3.191	0.309	0.494	1.93	1.403	1.586	0.64
AGGC	totfreq	2.35	0.618	1.691	3.316	1.285	0.538	0	1.369	0.772	1.028	0.612	5.595	0.825	0.327	2.838	0.156	1.439	1.033	1.466	1.291	1.72	1.366	2.716	4.949	0.364	0	0.812	4.231	0	0.274	1.559	1.25	6.074	2.028	1.307	1.173	8.243	2.329	1.911	0.759	1.932	3.481	0.309	0.543	1.93	1.629	1.903	0.725
AGGC	fracsimp	0.075	0	0	0.2	0.1	0	0	0.1	0.133	0.04	0	0.133	0	0	0.143	0	0	0	0.067	0	0	0	0	0	0	0	0	0.091	0	0	0.333	0.061	0	0.051	0	0.25	0.124	0.206	0	0	0.167	0.083	0	0.091	0	0.139	0.167	0.118
AGGC	simprepe	4.318	0	0	5	4	0	0	4	4	4	0	4	0	0	6	0	0	0	4	0	0	0	0	0	0	0	0	4	0	0	4	4	0	4	0	4.667	4.448	4.714	0	0	4	4	0	4	0	4	4	4
AGGC	comprepe	3.142	3	3	3	4	3	0	3.444	3	3	3	3.462	3	3	3.333	3	3	3	3.107	3	3	3	3	3	3	0	3.133	3.075	0	3	3	3	4.571	3.25	3	3.667	3.255	3.222	3	3.556	3	3.091	3	3.2	3	3.419	3.2	3
AGGC	simppoly	0.178	0	0	1	0	0	0	0	0	0	0	0	0	0	0	0	0	0	0.5	0	0	0	0	0	0	0	0	0.25	0	0	0	0	0	0	0	0	0.31	0.429	0	0	0	0	0	0	0	0.4	0	1
AGGC	comppoly	0.113	0	0	0	0	0	0	0.111	0	0.167	0.5	0.077	0	0	0	0	0	0	0.143	0	0.333	0	0	0.167	0	0	0.133	0.15	0	0	0	0.129	0.286	0.179	0	0.333	0.275	0.185	0	0.444	0	0.091	0.5	0.1	0.333	0.226	0	0.267
AGGG	simpfreq	0.616	0	0.845	2.653	0.257	0.269	0.395	0	0.103	0.74	0.306	0	0.55	0.458	1.216	0.156	1.079	0	0.244	0	0	0	1.358	1.65	0.364	2.749	0.703	0.577	0	0	0.52	0.227	0	0.516	0.327	0.098	3.255	1.027	0	0.506	1.932	0.29	0.309	0.197	0	0.905	0.634	0.341
AGGG	compfreq	6.83	4.329	3.382	19.232	4.625	4.84	2.767	2.465	1.338	7.363	5.811	3.73	4.674	6.405	8.513	3.579	12.232	1.033	3.226	0.86	5.732	2.732	27.158	9.898	4.366	10.079	4.003	10.384	4.981	1.917	2.078	7.538	4.338	11.307	4.575	3.323	38.384	6.644	4.459	3.542	6.442	7.542	5.486	2.221	4.503	11.45	1.903	4.391
AGGG	totfreq	7.447	4.329	4.227	21.885	4.882	5.109	3.162	2.465	1.441	8.104	6.117	3.73	5.224	6.863	9.729	3.734	13.311	1.033	3.47	0.86	5.732	2.732	28.516	11.547	4.73	12.827	4.707	10.961	4.981	1.917	2.598	7.766	4.338	11.823	4.902	3.42	41.638	7.671	4.459	4.048	8.374	7.832	5.795	2.419	4.503	12.355	2.537	4.733
AGGG	fracsimp	0.076	0	0.2	0.121	0.053	0.053	0.125	0	0.071	0.091	0.05	0	0.105	0.067	0.125	0.042	0.081	0	0.07	0	0	0	0.048	0.143	0.077	0.214	0.149	0.053	0	0	0.2	0.029	0	0.044	0.067	0.029	0.078	0.134	0	0.125	0.231	0.037	0.053	0.082	0	0.073	0.25	0.072
AGGG	simprepe	4.201	0	4	4	4	5	4	0	4	4.167	5	0	4	4	4	4	4.333	0	4	0	0	0	4	4.5	4	4.667	4.692	4.5	0	0	4	4	0	4.133	4	4	4.174	4.133	0	4.333	4	4	4	4	0	4.3	4	4.25
AGGG	comprepe	3.12	3.357	3.167	3.31	3.083	3.167	3	3.111	3.192	3.061	3.421	3	3.088	3.082	3.238	3.043	3.118	3	3.121	3	3	3	3.05	3	3.083	3	3.108	3.13	3.111	3	3	3.08	3.8	3.106	3.071	3.029	3.19	3.165	3	3.048	3.25	3.231	3.085	3.111	3.429	3.292	3	3.049
AGGG	simppoly	0.088	0	0.333	0.25	0	0	0	0	0	0.111	0	0	0	0.143	0	0	0	0	0	0	0	0	0	0	0	0	0.154	0.333	0	0	0	0	0	0	0	0	0.239	0.133	0	0.167	0	0	0.25	0	0	0.25	0.5	0
AGGG	comppoly	0.104	0.071	0.083	0	0.083	0.056	0	0.056	0.269	0.145	0	0.1	0.059	0.173	0	0.043	0	0	0.197	0	0	0	0.05	0.083	0.083	0	0.216	0.139	0.111	0	0	0.201	0.2	0.125	0	0.147	0.16	0.144	0.143	0.143	0.15	0.115	0.197	0.044	0	0.209	0.167	0.136
ATCC	simpfreq	0.656	0.618	0.282	1.326	0	0.269	1.186	0.274	0.206	0.535	0.306	1.492	0	0.588	1.621	0.311	0.36	0	0.244	0	0.573	0.455	0	0	0.728	0	0.595	1.442	0	0.274	0.52	0.455	3.471	0.275	0.327	0.391	2.724	0.616	0	0.759	0.322	1.16	0.232	0.099	0	0.317	0	0.256
ATCC	compfreq	5.004	4.947	2.818	10.611	5.01	2.42	2.371	3.012	5.147	5.512	2.753	9.325	3.712	3.922	4.864	3.268	3.238	2.066	2.541	2.581	4.012	2.276	0	7.423	3.274	3.665	4.653	5.673	0.553	4.109	3.637	6.932	6.941	5.224	7.516	6.059	13.054	4.452	4.459	5.65	11.273	8.992	4.25	4.047	1.286	5.114	4.757	4.818
ATCC	totfreq	5.66	5.566	3.1	11.937	5.01	2.689	3.557	3.286	5.353	6.047	3.059	10.817	3.712	4.51	6.486	3.579	3.598	2.066	2.786	2.581	4.586	2.732	0	7.423	4.002	3.665	5.248	7.115	0.553	4.382	4.157	7.387	10.412	5.499	7.843	6.45	15.778	5.068	4.459	6.409	11.595	10.153	4.482	4.146	1.286	5.431	4.757	5.074
ATCC	fracsimp	0.101	0.111	0.091	0.111	0	0.1	0.333	0.083	0.038	0.088	0.1	0.138	0	0.13	0.25	0.087	0.1	0	0.088	0	0.125	0.167	0	0	0.182	0	0.113	0.203	0	0.062	0.125	0.062	0.333	0.05	0.042	0.061	0.173	0.122	0	0.118	0.028	0.114	0.052	0.024	0	0.058	0	0.05
ATCC	simprepe	4.338	4	4	4	0	4	4.333	4.5	5.5	4	6	4.5	0	4.222	4.5	4	4	0	4	0	4	4	0	0	4.5	0	4.545	4.067	0	4	4	4.083	4	4.375	6	4.25	4.468	4.444	0	4.556	4	4	4	4	0	4.286	0	4.667
ATCC	comprepe	3.151	3	3	3.625	3.051	3	4.167	3	3.04	3.06	3.444	3.2	3	3.1	3.5	3	3.333	3	3.038	3.5	3.143	3	0	3.111	3.111	3	3.209	3.169	3	3.067	3	3.055	4.125	3.046	3.043	3.113	3.366	3.108	3	3.209	3.314	3.065	3.145	3.049	3	3.106	3.267	3.088
ATCC	simppoly	0.183	0	0	0	0	0	0.333	0.5	0.25	0.231	0	0	0	0.222	0.25	0.5	1	0	0.4	0	0	0	0	0	0	0	0	0.2	0	0	0	0.083	0.25	0.5	0	0.25	0.377	0.222	0	0.111	0	0	0.667	0	0	0.429	0	0
ATCC	comppoly	0.147	0.188	0.3	0.125	0.077	0	0	0.227	0.24	0.254	0	0	0.185	0.317	0	0.238	0.111	0.5	0.269	0	0	0	0	0.111	0.111	0	0.221	0.22	0	0.2	0	0.224	0.5	0.211	0.043	0.194	0.266	0.2	0	0.254	0	0.161	0.236	0.122	0.5	0.248	0.067	0.186
ATCG	simpfreq	0.429	0.618	0	0.663	0	0	0.395	0.137	0.463	0.041	0	0.373	0	0.327	0.405	0.311	0	1.033	0.195	0	0.573	0	0	0.825	0.364	0.916	0.271	1.154	0	0.274	0	0.114	0	0	0	0.293	0.601	0.411	0	0.675	0	1.16	0.077	0.197	0	0.136	0.317	0.171
ATCG	compfreq	1.907	4.947	0.282	2.653	1.028	0	5.138	1.369	1.596	1.44	1.835	1.865	0.412	1.503	1.216	0.934	0.36	3.099	0.489	0.86	1.72	1.366	1.358	2.474	1.819	2.749	0.649	2.404	1.66	2.465	0	0.909	3.471	0.412	0.654	0.782	4.74	1.164	1.911	0.843	1.288	2.321	0.695	1.185	0.643	1.267	0.317	1.535
ATCG	totfreq	2.336	5.566	0.282	3.316	1.028	0	5.533	1.506	2.059	1.481	1.835	2.238	0.412	1.83	1.621	1.245	0.36	4.132	0.684	0.86	2.293	1.366	1.358	3.299	2.183	3.665	0.92	3.558	1.66	2.739	0	1.023	3.471	0.412	0.654	1.075	5.342	1.575	1.911	1.518	1.288	3.481	0.773	1.382	0.643	1.403	0.634	1.705
ATCG	fracsimp	0.16	0.111	0	0.2	0	0	0.071	0.091	0.225	0.028	0	0.167	0	0.179	0.25	0.25	0	0.25	0.286	0	0.25	0	0	0.25	0.167	0.25	0.294	0.324	0	0.1	0	0.111	0	0	0	0.273	0.113	0.261	0	0.444	0	0.333	0.1	0.143	0	0.097	0.5	0.1
ATCG	simprepe	4.275	4	0	4	0	0	5	4	4.556	4	0	4	0	4.2	5	4.5	0	4	4.5	0	4	0	0	4	6	4	4.2	4.083	0	4	0	4.667	0	0	0	4	4.412	4.5	0	4	0	4	5	4	0	4	5	4
ATCG	comprepe	3.166	3.438	3	3	3	0	3.538	3.1	3.677	3.086	3.167	3	3.333	3.13	3	3.167	3	3	3.3	3	3	3	3	3.333	3.2	3.667	3.25	3.12	3	3.444	0	3.125	3.25	3.083	3	3.5	3.209	3	3	3	3	3.25	3.111	3.125	3	3.107	3	3.25
ATCG	simppoly	0.212	0.5	0	0	0	0	0	1	0.222	0	0	0	0	0.4	0	0	0	0	0.25	0	0	0	0	0	0	0	0	0.083	0	0	0	0.667	0	0	0	0	0.235	0.667	0	0.125	0	0	0	1	0	0	0	0.25
ATCG	comppoly	0.163	0.125	0	0	0.125	0	0.154	0.1	0.323	0.2	0	0	0	0.217	0	0	0	0	0.4	0	0	0	1	0	0	0	0.083	0.16	0	0.333	0	0.208	0	0.25	0	0.625	0.284	0.176	0.333	0.5	0.25	0	0.556	0.167	0	0.25	0	0.111
ATGC	simpfreq	0.386	0.618	0.845	0.663	0.257	0.269	0.395	0.137	0.103	0.041	0	0.746	0	0	0	0	0.36	0	0.489	0	0	0	0	1.65	0	0	0	0.481	0.553	0	0.52	0.644	0	0.481	0.327	0.977	2.299	0.89	0	0.337	0.322	0	0.155	0.099	0	0.453	0	0.085
ATGC	compfreq	2.666	2.474	3.1	7.295	2.955	1.613	1.581	1.095	1.132	0.864	2.447	7.833	1.237	1.242	0.405	0.778	1.439	1.033	3.617	2.581	1.72	4.553	2.716	6.599	0	0.916	1.028	4.231	1.66	1.643	2.078	5.606	3.471	2.337	1.961	3.323	7.96	3.63	3.822	2.277	4.509	3.481	1.777	1.579	2.573	2.942	0.951	2.388
ATGC	totfreq	3.052	3.092	3.945	7.958	3.212	1.882	1.976	1.232	1.235	0.905	2.447	8.579	1.237	1.242	0.405	0.778	1.799	1.033	4.105	2.581	1.72	4.553	2.716	8.248	0	0.916	1.028	4.711	2.214	1.643	2.598	6.25	3.471	2.818	2.287	4.3	10.259	4.52	3.822	2.614	4.831	3.481	1.932	1.678	2.573	3.394	0.951	2.473
ATGC	fracsimp	0.114	0.2	0.214	0.083	0.08	0.143	0.2	0.111	0.083	0.045	0	0.087	0	0	0	0	0.2	0	0.119	0	0	0	0	0.2	0	0	0	0.102	0.25	0	0.2	0.103	0	0.171	0.143	0.227	0.224	0.197	0	0.129	0.067	0	0.08	0.059	0	0.133	0	0.034
ATGC	simprepe	4.251	4	4	4	4	4	6	4	4	4	0	4	0	0	0	0	5	0	4.1	0	0	0	0	4	0	0	0	4.4	4	0	4	4.294	0	4	5	4	4.338	4.154	0	4.25	4	0	4	4	0	4.2	0	4
ATGC	comprepe	3.098	3.125	3	3.091	3.13	3	3	3	3	3	3	3.143	3.444	3	3	3	3	3	3.068	3.167	3	3	3	3.125	0	4	3.053	3.114	3	3.167	3	3.081	3.25	3.397	3.167	3.176	3.391	3.302	3.167	3.111	3.143	3	3	3.031	3	3.046	3	3.196
ATGC	simppoly	0.196	0	0	1	0.5	0	0	0	1	1	0	0	0	0	0	0	0	0	0.5	0	0	0	0	0	0	0	0	0.4	0	0	0	0.471	0	0.214	0	0.3	0.338	0.385	0	0.25	0	0	0	0	0	0.2	0	0
ATGC	comppoly	0.121	0.125	0.182	0.091	0.043	0	0	0.125	0.318	0.238	0	0.095	0	0.211	0	0	0	0	0.162	0	0	0	0	0.125	0	0	0.263	0.227	0	0	0	0.155	0	0.265	0	0.176	0.316	0.245	0	0.148	0	0.167	0.217	0.125	0	0.169	0	0.232
CCCG	simpfreq	0.285	0	0	1.326	0	0	0	0	0	0.041	0	0	0.137	0	0	0	0.36	0	0.098	0	0	0	1.358	0	0	0.916	0	0.481	0	0	0	0.038	0.868	0.034	0	0	2.264	0.274	0	0.169	0	1.16	0	0	0	0	0	0.043
CCCG	compfreq	3.252	0.618	0	10.611	0.385	0.269	1.581	0.274	0.154	1.234	0.612	1.119	1.237	0.261	0.811	0.622	9.713	1.033	0.733	0.86	1.146	0.455	17.653	9.073	0	6.414	0.271	7.019	1.107	0	0	0.379	0.868	3.54	0	1.759	29.292	1.233	0.637	0.169	0.966	6.092	0.309	0.148	1.93	1.312	1.269	0.554
CCCG	totfreq	3.537	0.618	0	11.937	0.385	0.269	1.581	0.274	0.154	1.275	0.612	1.119	1.375	0.261	0.811	0.622	10.073	1.033	0.831	0.86	1.146	0.455	19.011	9.073	0	7.33	0.271	7.5	1.107	0	0	0.417	1.735	3.574	0	1.759	31.556	1.507	0.637	0.337	0.966	7.252	0.309	0.148	1.93	1.312	1.269	0.597
CCCG	fracsimp	0.051	0	0	0.111	0	0	0	0	0	0.032	0	0	0.1	0	0	0	0.036	0	0.118	0	0	0	0.071	0	0	0.125	0	0.064	0	0	0	0.091	0.5	0.01	0	0	0.072	0.182	0	0.5	0	0.16	0	0	0	0	0	0.071
CCCG	simprepe	4.212	0	0	4	0	0	0	0	0	4	0	0	4	0	0	0	4	0	6	0	0	0	4	0	0	4	0	4.8	0	0	0	4	4	4	0	0	4.359	4.25	0	4	0	4	0	0	0	0	0	4
CCCG	comprepe	3.072	3	0	3.188	3	3	3	3	3	3	3	3.333	3.333	3	3	3	3.074	3	3.2	3	3	3	3	3	0	3.143	3	3.247	3	0	0	3.3	4	3.068	0	3	3.152	3	3	3	3	3.143	3	3	3	3.069	3	3
CCCG	simppoly	0.066	0	0	0	0	0	0	0	0	0	0	0	0	0	0	0	0	0	0	0	0	0	0	0	0	0	0	0.2	0	0	0	0	0	0	0	0	0.266	0.25	0	0	0	0	0	0	0	0	0	0
CCCG	comppoly	0.111	0	0	0	0	0	0	0	0.667	0.033	0	0	0	0	0	0.5	0	0	0.2	0	0	0	0	0.091	0	0	0	0.151	0	0	0	0.1	0	0.058	0	0.056	0.19	0.056	1	0	0	0.048	0	0	0	0.207	0	0
CCGG	simpfreq	0.149	0	0	0.663	0	0	0	0.137	0	0	0	0	0	0.065	0	0	0	0	0	0	0	0	0	0	0	0	0.054	0.577	0	0	0	0.038	0	0	0	0	0.637	0.205	0	0	0	0.58	0	0	0	0.136	0.317	0
CCGG	compfreq	1.699	0.618	0.564	9.285	0.257	0.269	0	0.137	0.206	0.37	0.612	0.746	0.687	0.131	0.405	0.156	0.36	0	0.391	0	0.573	0	1.358	7.423	0	0.916	0.379	4.711	2.214	1.096	0	0.189	0.868	0.344	0.327	1.466	11.285	0.959	0	0.675	0.644	6.092	0.309	0.395	0	0.317	0.317	0.213
CCGG	totfreq	1.847	0.618	0.564	9.948	0.257	0.269	0	0.274	0.206	0.37	0.612	0.746	0.687	0.196	0.405	0.156	0.36	0	0.391	0	0.573	0	1.358	7.423	0	0.916	0.433	5.288	2.214	1.096	0	0.227	0.868	0.344	0.327	1.466	11.922	1.164	0	0.675	0.644	6.672	0.309	0.395	0	0.453	0.634	0.213
CCGG	fracsimp	0.083	0	0	0.067	0	0	0	0.5	0	0	0	0	0	0.333	0	0	0	0	0	0	0	0	0	0	0	0	0.125	0.109	0	0	0	0.167	0	0	0	0	0.053	0.176	0	0	0	0.087	0	0	0	0.3	0.5	0
CCGG	simprepe	4.147	0	0	4	0	0	0	4	0	0	0	0	0	4	0	0	0	0	0	0	0	0	0	0	0	0	4	4	0	0	0	4	0	0	0	0	4.167	4	0	0	0	4.5	0	0	0	4	5	0
CCGG	comprepe	3.057	3	3	3	3	3	0	3	3.25	3	3	3	3.2	3	3	3	3	0	3	0	3	0	3	3	0	3	3	3.02	3	3	0	3	4	3.1	3	3.067	3.082	3	0	3	3	3.095	3	3.125	0	3	3	3
CCGG	simppoly	0.194	0	0	0	0	0	0	0	0	0	0	0	0	0	0	0	0	0	0	0	0	0	0	0	0	0	0	0	0	0	0	0	0	0	0	0	0.333	0.333	0	0	0	0.5	0	0	0	0.333	0	0
CCGG	comppoly	0.152	0	0	0.286	0	0	0	0	0.25	0.111	0	0.5	0.2	0	0	0	0	0	0.5	0	0	0	0	0.222	0	0	0.143	0.163	0	0	0	0	1	0.3	0	0	0.216	0.286	0	0.25	0	0.048	0	0.375	0	0.143	0	0
AAAAC	simpfreq	1.8	1.546	0.564	0.663	1.156	0.807	1.581	1.917	1.853	4.731	1.529	1.492	0.55	4.052	1.216	0.778	0.36	0	3.226	0.43	1.72	0.911	0	0	1.455	0.916	1.623	0.673	3.32	3.561	1.559	4.053	1.735	2.578	1.634	5.864	1.875	3.219	3.822	2.867	0	0.58	3.477	1.678	1.286	3.032	1.269	4.008
AAAAC	compfreq	99.375	79.775	56.923	36.475	86.198	92.222	99.992	101.193	120.296	181.001	75.852	81.311	91.421	143.335	85.937	92.584	56.122	82.639	130.154	84.314	112.349	73.758	203.687	42.066	80.04	29.319	120.211	52.402	101.275	184.884	99.764	193.118	97.176	148.92	114.701	195.064	98.064	93.627	108.925	144.716	68.28	47.572	106.866	118.017	65.611	125.496	101.173	175.871
AAAAC	totfreq	101.175	81.321	57.487	37.139	87.354	93.029	101.573	103.11	122.149	185.732	77.381	82.803	91.971	147.387	87.154	93.362	56.482	82.639	133.38	84.744	114.069	74.669	203.687	42.066	81.496	30.236	121.834	53.075	104.595	188.445	101.323	197.172	98.912	151.498	116.335	200.927	99.939	96.846	112.747	147.583	68.28	48.152	110.343	119.695	66.897	128.529	102.442	179.878
AAAAC	fracsimp	0.017	0.019	0.01	0.018	0.013	0.009	0.016	0.019	0.015	0.025	0.02	0.018	0.006	0.027	0.014	0.008	0.006	0	0.024	0.005	0.015	0.012	0	0	0.018	0.03	0.013	0.013	0.032	0.019	0.015	0.021	0.018	0.017	0.014	0.029	0.019	0.033	0.034	0.019	0	0.012	0.032	0.014	0.019	0.024	0.012	0.022
AAAAC	simprepe	3.087	3	3	3	3.111	3	3	3.071	3.111	3.087	3.2	3	3.25	3.097	3.333	3	3	0	3.121	3	3.333	3.5	0	0	3	3	3.167	3	3	3.231	3	3.075	3	3.133	3	3.217	3.113	3.17	3	3.059	0	3	3.067	3.059	3	3.149	3	3.16
AAAAC	comprepe	2.014	2.012	2	2	2.007	2.012	2.012	2.023	2.02	2.019	2.004	2.005	2.026	2.024	2.057	2.003	2	2.013	2.021	2.01	2.015	2.019	2.02	2	2.005	2	2.014	2.006	2.005	2.016	2.01	2.018	2.018	2.018	2.011	2.028	2.011	2.03	2.018	2.021	2.009	2.012	2.02	2.005	2	2.014	2.016	2.022
AAAAC	simppoly	0.139	0	0	0	0.333	0	0	0.143	0.361	0.252	0	0	0	0.242	0	0	0	0	0.333	0	0	0.5	0	0	0	0	0.133	0	0.333	0.385	0.333	0.159	0	0.2	0	0.267	0.208	0.17	0.333	0.235	0	0	0.2	0.088	0	0.194	0	0.202
AAAAC	comppoly	0.12	0.089	0.05	0.091	0.07	0.052	0.095	0.171	0.221	0.27	0.109	0.096	0.102	0.228	0.024	0.101	0.013	0.062	0.259	0.077	0.112	0.062	0.027	0.02	0.045	0.031	0.166	0.064	0.12	0.121	0.104	0.192	0.027	0.217	0.083	0.212	0.211	0.211	0.064	0.172	0.052	0.043	0.252	0.109	0.127	0.186	0.107	0.166
AAAAG	simpfreq	3.005	1.237	2.818	3.316	1.67	2.958	1.581	2.191	4.375	5.019	2.753	2.611	2.2	3.922	6.486	2.801	0.36	2.066	3.91	2.151	6.305	1.366	5.432	0	1.455	1.832	3.03	1.635	4.427	1.643	2.598	7.5	0.868	5.636	3.268	3.323	2.936	2.603	3.185	2.53	3.221	1.45	3.786	2.665	9.649	2.851	4.123	3.624
AAAAG	compfreq	132.346	100.801	74.394	47.086	117.799	148.685	152.162	107.081	178.257	253.032	118.672	81.684	129.227	146.472	156.471	146.422	71.232	79.54	184.209	96.359	222.405	72.847	213.192	65.161	154.987	73.298	171.931	69.901	114.003	107.644	96.646	262.479	118	214.668	150.32	133.691	125.304	133.488	121.665	134.005	133.017	64.687	157.556	159.725	191.686	159.575	156.675	197.998
AAAAG	totfreq	135.351	102.038	77.212	50.402	119.469	151.643	153.743	109.272	182.632	258.05	121.425	84.295	131.427	150.394	162.957	149.223	71.592	81.606	188.119	98.51	228.711	74.213	218.624	65.161	156.442	75.131	174.96	71.535	118.431	109.287	99.244	269.979	118.867	220.304	153.588	137.014	128.241	136.091	124.85	136.535	136.238	66.137	161.342	162.391	201.335	162.426	160.799	201.622
AAAAG	fracsimp	0.022	0.012	0.036	0.066	0.014	0.02	0.01	0.02	0.024	0.019	0.023	0.031	0.017	0.026	0.04	0.019	0.005	0.025	0.021	0.022	0.028	0.018	0.025	0	0.009	0.024	0.017	0.023	0.037	0.015	0.026	0.028	0.007	0.026	0.021	0.024	0.023	0.019	0.026	0.019	0.024	0.022	0.023	0.016	0.048	0.018	0.026	0.018
AAAAG	simprepe	3.099	3.25	3	3	3	3.273	3	3.062	3.082	3.115	3.111	3	3.062	3.083	3.125	3.056	3	3	3.163	3	3.273	3	3	0	3	3.5	3.036	3.059	3.25	3.167	3	3.106	3	3.134	3.1	3.029	3.096	3.158	3.2	3	3.1	3	3.061	3.111	3.133	3.048	3.462	3.071
AAAAG	comprepe	2.027	2.034	2.004	2.042	2.016	2.025	2.065	2.015	2.024	2.014	2.044	2.037	2.021	2.019	2.091	2.019	2	2.013	2.034	2.009	2.093	2.013	2.038	2.051	2.014	2.075	2.024	2.026	2.01	2.015	2.005	2.02	2.007	2.029	2.022	2.018	2.022	2.018	2.016	2.017	2.048	2.018	2.017	2.01	2.131	2.018	2.067	2.017
AAAAG	simppoly	0.119	0.25	0.3	0	0	0.273	0	0.188	0.188	0.213	0.111	0.286	0.062	0.1	0	0.278	0	0	0.287	0	0.091	0	0	0	0	0	0.107	0.059	0.125	0	0	0.263	0	0.268	0.1	0.176	0.12	0.158	0.4	0.067	0	0	0.224	0.037	0.067	0.143	0.154	0.106
AAAAG	comppoly	0.125	0.107	0.068	0.07	0.062	0.06	0.052	0.164	0.244	0.253	0.093	0.137	0.091	0.208	0.028	0.087	0.061	0.078	0.245	0.085	0.075	0.062	0.019	0.076	0.082	0.05	0.173	0.088	0.083	0.069	0.081	0.21	0.044	0.225	0.057	0.206	0.226	0.184	0.099	0.149	0.058	0.022	0.276	0.104	0.168	0.186	0.099	0.169
AAAAT	simpfreq	2.621	2.783	0.282	1.326	3.597	3.764	2.371	2.739	1.956	3.99	3.059	1.119	1.787	3.137	1.621	1.556	0	1.033	4.057	2.151	0	3.187	0	0.825	1.091	0	3.408	0.865	2.767	4.109	2.078	8.751	0.868	5.224	2.614	3.714	2.547	2.808	2.548	2.614	2.577	0.87	2.473	3.998	3.216	4.028	3.172	6.779
AAAAT	compfreq	100.043	67.407	26.771	26.528	94.933	105.128	107.896	85.719	92.654	151.712	83.804	60.424	83.173	86.798	89.18	102.698	38.494	44.419	185.138	101.951	115.788	77.4	202.329	33.818	63.668	25.654	129.733	48.748	81.352	135.582	104.96	244.106	79.823	189.372	104.244	148.252	92.828	85.545	83.445	127.849	70.535	45.542	128.966	134.256	252.151	119.885	101.807	187.425
AAAAT	totfreq	102.664	70.19	27.053	27.854	98.53	108.892	110.268	88.458	94.611	155.702	86.863	61.543	84.96	89.936	90.802	104.254	38.494	45.452	189.195	104.102	115.788	80.587	202.329	34.642	64.76	25.654	133.141	49.613	84.119	139.69	107.038	252.857	80.691	194.596	106.858	151.966	95.376	88.353	85.993	130.463	73.111	46.412	131.438	138.254	255.368	123.912	104.979	194.204
AAAAT	fracsimp	0.025	0.04	0.01	0.048	0.037	0.035	0.022	0.031	0.021	0.026	0.035	0.018	0.021	0.035	0.018	0.015	0	0.023	0.021	0.021	0	0.04	0	0.024	0.017	0	0.026	0.017	0.033	0.029	0.019	0.035	0.011	0.027	0.024	0.024	0.027	0.032	0.03	0.02	0.035	0.019	0.019	0.029	0.013	0.033	0.03	0.035
AAAAT	simprepe	3.15	3.556	3	3	3	3.429	3.5	3.2	3.211	3.113	3.2	3	3.077	3.125	3.5	3.2	0	3	3.229	3	0	3.429	0	3	3.333	0	3.143	3	3	3.133	3	3.052	3	3.112	3.25	3.026	3.083	3.122	3	3.29	3.125	3	3.094	3.123	3.6	3.191	3	3.063
AAAAT	comprepe	2.025	2.037	2	2.05	2.016	2.031	2.055	2.022	2.022	2.017	2.066	2.019	2.012	2.03	2.077	2.015	2.009	2.023	2.042	2.017	2.025	2.012	2.007	2.024	2.017	2	2.033	2.012	2.007	2.04	2.015	2.029	2	2.034	2.025	2.025	2.015	2.037	2.015	2.036	2.009	2.013	2.019	2.019	2.059	2.03	2.031	2.033
AAAAT	simppoly	0.113	0.111	0	0	0.071	0	0	0.05	0.132	0.175	0.1	0	0.077	0.167	0	0	0	0	0.157	0	0	0	0	1	0.333	0	0.079	0.111	0.2	0.2	0	0.212	0	0.237	0.125	0.237	0.25	0.098	0.25	0.129	0	0	0.25	0.148	0.4	0.101	0.1	0.157
AAAAT	comppoly	0.115	0.06	0.053	0.05	0.05	0.064	0.029	0.123	0.193	0.213	0.091	0.074	0.063	0.201	0.05	0.098	0.028	0.116	0.221	0.051	0.084	0.065	0.02	0.049	0.057	0.036	0.144	0.067	0.184	0.123	0.064	0.176	0.033	0.197	0.069	0.221	0.175	0.174	0.099	0.148	0.055	0.019	0.292	0.097	0.128	0.153	0.128	0.149
AAACC	simpfreq	0.702	0	0	0.663	0.128	0.269	0.395	0.685	0.566	2.304	0.306	1.119	0.55	2.614	0.405	0.467	0.36	0	0.929	0	0.573	1.366	0	0	0.364	0.916	0.866	0.288	0.553	0.822	0.52	1.439	2.603	0.859	0.654	2.248	1.344	0.548	0	0.843	0.966	0.58	1.005	0.543	0	0.769	0.951	2.004
AAACC	compfreq	55.03	51.019	29.307	33.823	54.725	54.043	41.894	49.843	60.431	126.166	50.772	36.18	52.378	77.909	55.13	54.928	28.061	58.881	60.849	40.006	60.187	39.155	70.611	36.292	53.118	20.157	61.728	35.095	61.982	78.062	39.49	103.113	40.779	74.649	55.88	95.089	63.961	51.642	53.507	77.165	48.633	32.198	69.39	60.07	41.168	74.04	53.6	85.995
AAACC	totfreq	55.732	51.019	29.307	34.486	54.853	54.312	42.289	50.528	60.998	128.47	51.078	37.299	52.928	80.524	55.535	55.395	28.421	58.881	61.778	40.006	60.76	40.521	70.611	36.292	53.481	21.073	62.594	35.383	62.536	78.884	40.01	104.552	43.382	75.508	56.534	97.336	65.305	52.19	53.507	78.008	49.6	32.778	70.394	60.613	41.168	74.809	54.551	87.999
AAACC	fracsimp	0.012	0	0	0.019	0.002	0.005	0.009	0.014	0.009	0.018	0.006	0.03	0.01	0.032	0.007	0.008	0.013	0	0.015	0	0.009	0.034	0	0	0.007	0.043	0.014	0.008	0.009	0.01	0.013	0.014	0.06	0.011	0.012	0.023	0.021	0.01	0	0.011	0.019	0.018	0.014	0.009	0	0.01	0.017	0.023
AAACC	simprepe	3.181	0	0	3	3	3	3	3.2	3.182	3.036	3	3	3	3.175	3	3	3	0	3.053	0	3	3	0	0	3	3	3.062	3	3	3	4	3.211	3.333	3	3	3.217	3.184	3	0	3.3	3	3.5	3.231	3.182	0	3.059	3	3.149
AAACC	comprepe	2.01	2.012	2	2	2	2.01	2	2.003	2.02	2.012	2	2.01	2.003	2.013	2.015	2.006	2.013	2.018	2.014	2	2	2	2	2	2.014	2	2.006	2.011	2	2.014	2.026	2.012	2	2.014	2.018	2.025	2.009	2.011	2.024	2.016	2.02	2	2.019	2.007	2.016	2.01	2	2.015
AAACC	simppoly	0.188	0	0	0	1	0	0	0	0.273	0.304	0	0.333	0	0.2	0	0.333	0	0	0.316	0	0	0.333	0	0	1	0	0.188	0.667	0	0.333	0	0.211	0	0.2	0	0.261	0.289	0.125	0	0.2	0	0	0.308	0	0	0.118	0	0.085
AAACC	comppoly	0.128	0.097	0.067	0.118	0.066	0.07	0.057	0.151	0.226	0.257	0.127	0.093	0.094	0.216	0.007	0.108	0.038	0.018	0.282	0.022	0.076	0.058	0.058	0.023	0.068	0	0.174	0.099	0.134	0.077	0.092	0.206	0.021	0.245	0.105	0.206	0.233	0.186	0.083	0.196	0.053	0.036	0.236	0.115	0.125	0.197	0.071	0.18
AAACG	simpfreq	0.205	0	0	0	0.128	0	0.395	0.137	0.206	0.453	0.306	0	0.137	0.065	0	0	0	0	0.244	0	0.573	0.455	1.358	0.825	0	0	0.108	0	0	0.548	0	0.417	0.868	0.103	0.327	0.195	0.531	0.068	0	0.253	0	0.29	0.309	0.148	0	0.317	0	0.298
AAACG	compfreq	22.515	15.151	12.399	15.917	21.453	18.283	18.971	20.403	20.847	52.614	20.186	17.157	16.772	39.02	27.565	18.984	16.549	22.726	29.325	15.486	28.087	17.757	28.516	14.022	29.469	17.408	21.694	14.038	17.709	32.594	14.549	34.358	26.897	30.176	24.182	34.889	29.009	21.78	22.932	24.541	17.392	15.664	21.791	20.484	10.935	34.078	18.078	30.015
AAACG	totfreq	22.72	15.151	12.399	15.917	21.582	18.283	19.366	20.54	21.053	53.066	20.492	17.157	16.91	39.085	27.565	18.984	16.549	22.726	29.569	15.486	28.66	18.212	29.874	14.847	29.469	17.408	21.802	14.038	17.709	33.142	14.549	34.775	27.765	30.279	24.509	35.084	29.54	21.848	22.932	24.794	17.392	15.954	22.1	20.632	10.935	34.395	18.078	30.314
AAACG	fracsimp	0.008	0	0	0	0.006	0	0.02	0.007	0.01	0.009	0.015	0	0.008	0.002	0	0	0	0	0.008	0	0.02	0.025	0.045	0.056	0	0	0.005	0	0	0.017	0	0.012	0.031	0.003	0.013	0.006	0.018	0.003	0	0.01	0	0.018	0.014	0.007	0	0.009	0	0.01
AAACG	simprepe	3.042	0	0	0	3	0	3	3	3	3.182	3	0	3	3	0	0	0	0	3	0	3	3	3	3	0	0	3	0	0	3.5	0	3.091	3	3	3	3	3.067	3	0	3	0	3	3	3	0	3	0	3
AAACG	comprepe	2.008	2	2	2.083	2	2	2	2	2.01	2.003	2.015	2	2.008	2.003	2.029	2.008	2	2	2	2	2	2	2	2.118	2	2	2.005	2	2	2.008	2	2.001	2	2.006	2	2.006	2.002	2.016	2.083	2.003	2	2	2.007	2.005	2	2.008	2.018	2.003
AAACG	simppoly	0.121	0	0	0	0	0	0	0	0	0.273	0	0	0	0	0	0	0	0	0.6	0	0	0	0	0	0	0	0	0	0	0	0	0.091	0	0.333	0	0	0.133	1	0	0.333	0	0	0	0.333	0	0.143	0	0.143
AAACG	comppoly	0.118	0.102	0.045	0.25	0.09	0.074	0.062	0.161	0.227	0.263	0.106	0	0.148	0.24	0.044	0.082	0.022	0	0.248	0.028	0.102	0.051	0	0.059	0.111	0	0.135	0.068	0.094	0.092	0.071	0.203	0.097	0.233	0.041	0.179	0.195	0.208	0	0.137	0.019	0.037	0.23	0.087	0	0.177	0.123	0.175
AAACT	simpfreq	0.222	0	0.282	0	0.128	0.269	0.395	0.411	0.309	0.329	0	0	0.137	0.327	0.811	0	0	0	0.244	0.43	0	0	0	0	0	0	0.271	0	0.553	0.548	0	0.265	0	0.619	0.654	0.098	0.071	0.342	0	0.084	0	0	0.309	0.148	0.643	0.272	0.317	0.597
AAACT	compfreq	30.487	19.789	12.681	14.59	25.05	25.543	29.247	28.893	38.555	55.781	28.445	26.482	33.269	33.66	19.052	32.832	9.354	19.627	41.544	32.263	32.1	15.025	29.874	20.62	37.11	8.246	38.195	18.461	29.331	44.92	27.539	64.398	20.823	44.542	30.718	48.864	28.726	31.574	26.117	32.215	21.257	21.466	39.408	39.043	49.53	35.617	24.738	53.166
AAACT	totfreq	30.709	19.789	12.963	14.59	25.178	25.811	29.642	29.303	38.863	56.11	28.445	26.482	33.407	33.987	19.863	32.832	9.354	19.627	41.788	32.693	32.1	15.025	29.874	20.62	37.11	8.246	38.465	18.461	29.884	45.468	27.539	64.663	20.823	45.161	31.371	48.961	28.797	31.917	26.117	32.3	21.257	21.466	39.717	39.191	50.173	35.888	25.055	53.763
AAACT	fracsimp	0.007	0	0.022	0	0.005	0.01	0.013	0.014	0.008	0.006	0	0	0.004	0.01	0.041	0	0	0	0.006	0.013	0	0	0	0	0	0	0.007	0	0.019	0.012	0	0.004	0	0.014	0.021	0.002	0.002	0.011	0	0.003	0	0	0.008	0.004	0.013	0.008	0.013	0.011
AAACT	simprepe	3.107	0	3	0	3	3	3	3	3.333	3	0	0	3	3.2	3	0	0	0	3	4	0	0	0	0	0	0	3.2	0	3	3	0	3	0	3.111	4	3	3	3	0	3	0	0	3.25	3	3	3	3	3.143
AAACT	comprepe	2.01	2	2	2	2.005	2	2.014	2	2.001	2.004	2	2	2.161	2	2	2.019	2	2	2.009	2	2	2	2	2	2.01	2	2.016	2	2	2.006	2.019	2.01	2	2.007	2.043	2.002	2.004	2.007	2.024	2	2	2.014	2.006	2	2.039	2.006	2	2.004
AAACT	simppoly	0.115	0	0	0	0	0	0	0	0.333	0.125	0	0	1	0	0	0	0	0	0.2	0	0	0	0	0	0	0	0	0	0	0.5	0	0.143	0	0.167	0	0	0	0.2	0	1	0	0	0	0	0	0.333	0	0.143
AAACT	comppoly	0.12	0.109	0.089	0.045	0.072	0.084	0.027	0.152	0.203	0.251	0.086	0.099	0.074	0.171	0.021	0.081	0.077	0.053	0.232	0.12	0.036	0.061	0.091	0.08	0.088	0	0.135	0.062	0.075	0.134	0.057	0.178	0.083	0.2	0.021	0.222	0.209	0.204	0.098	0.157	0.076	0.041	0.276	0.121	0.156	0.17	0.077	0.148
AAAGC	simpfreq	0.541	0	0	0	0.771	0.269	0.395	0.411	0.669	0.617	0.306	0.373	0.137	0.588	0.811	0.467	0.36	0	1.173	0.43	1.146	0	0	0	0	0	0.595	0.096	0	0.548	0.52	1.364	0	0.928	0.654	0.586	1.203	0.822	0	0.506	0.322	0.87	1.159	0.543	0.643	0.588	0.951	0.725
AAAGC	compfreq	55.266	42.361	52.414	39.791	62.818	53.236	52.96	46.831	59.968	82.191	49.854	45.504	53.066	61.112	46.617	51.193	46.768	45.452	70.624	51.191	55.028	45.53	44.811	40.416	45.477	36.649	62.81	44.806	66.41	48.481	68.068	100.385	70.279	75.577	60.455	53.261	60.954	55.888	73.254	49.166	40.582	40.61	59.499	61.106	50.816	73.994	66.603	68.344
AAAGC	totfreq	55.806	42.361	52.414	39.791	63.589	53.505	53.355	47.241	60.637	82.808	50.16	45.877	53.203	61.7	47.428	51.66	47.128	45.452	71.797	51.621	56.175	45.53	44.811	40.416	45.477	36.649	63.406	44.902	66.41	49.029	68.588	101.749	70.279	76.505	61.109	53.848	62.157	56.71	73.254	49.672	40.904	41.481	60.658	61.649	51.459	74.583	67.554	69.069
AAAGC	fracsimp	0.009	0	0	0	0.012	0.005	0.007	0.009	0.011	0.007	0.006	0.008	0.003	0.01	0.017	0.009	0.008	0	0.016	0.008	0.02	0	0	0	0	0	0.009	0.002	0	0.011	0.008	0.013	0	0.012	0.011	0.011	0.019	0.014	0	0.01	0.008	0.021	0.019	0.009	0.013	0.008	0.014	0.01
AAAGC	simprepe	3.124	0	0	0	3	3	4	3	3.231	3.067	3	3	3	3.111	3	3.333	3	0	3.125	3	3.5	0	0	0	0	0	3.091	3	0	4.5	3	3.028	0	3	3	3.833	3.059	3.25	0	3	3	3	3	3.091	3	3.154	3	3.118
AAAGC	comprepe	2.007	2	2	2.017	2.01	2.01	2	2	2.009	2.006	2	2.008	2.021	2.011	2.026	2.003	2.008	2	2.011	2.008	2	2	2	2	2	2	2.003	2.002	2.025	2.006	2.008	2.007	2.025	2.015	2	2.006	2.014	2.007	2.009	2.007	2	2	2.006	2.005	2	2.008	2.014	2.004
AAAGC	simppoly	0.145	0	0	0	0	0	0	0	0.077	0.333	0	0	0	0.556	0	0	0	0	0.292	0	0	0	0	0	0	0	0.182	0	0	0.5	0	0.278	0	0.148	0	0.333	0.294	0.333	0	0	0	0	0.067	0.091	0	0.077	0	0.176
AAAGC	comppoly	0.138	0.117	0.102	0.133	0.086	0.071	0.067	0.175	0.278	0.271	0.11	0.123	0.075	0.202	0.052	0.152	0.108	0.045	0.267	0.101	0.073	0.06	0.121	0.082	0.112	0.025	0.157	0.092	0.158	0.119	0.099	0.233	0.062	0.267	0.097	0.213	0.248	0.21	0.157	0.149	0.056	0.036	0.261	0.134	0.165	0.187	0.124	0.176
AAAGG	simpfreq	0.705	0.618	0.564	0	0.385	0.538	2.371	0.685	0.463	0.987	0.612	0.373	1.1	0.392	0.405	0.467	0	1.033	0.733	0.86	0.573	0	0	0	0.364	0.916	1.461	0.769	0.553	0.822	0	1.402	0	0.997	0.654	1.075	0.955	0.411	0.637	0.337	0.966	0	0.618	0.346	1.286	0.679	1.903	1.066
AAAGG	compfreq	68.39	53.493	43.679	25.864	58.835	66.949	62.841	46.557	65.991	116.623	61.783	38.417	71.625	71.7	86.343	63.642	47.488	61.98	74.73	62.805	92.287	54.636	95.054	42.066	65.851	61.387	80.177	45.767	66.41	47.385	42.088	126.599	73.75	104.791	79.408	55.411	84.338	74.449	79.624	65.611	73.755	37.71	82.68	68.609	64.968	91.101	77.703	89.065
AAAGG	totfreq	69.094	54.111	44.242	25.864	59.221	67.486	65.212	47.241	66.454	117.61	62.394	38.79	72.725	72.092	86.748	64.108	47.488	63.013	75.463	63.666	92.86	54.636	95.054	42.066	66.215	62.304	81.637	46.537	66.963	48.207	42.088	128.001	73.75	105.787	80.062	56.486	85.293	74.86	80.261	65.949	74.722	37.71	83.298	68.954	66.254	91.78	79.606	90.131
AAAGG	fracsimp	0.01	0.011	0.013	0	0.007	0.008	0.036	0.014	0.007	0.008	0.01	0.01	0.015	0.005	0.005	0.007	0	0.016	0.01	0.014	0.006	0	0	0	0.005	0.015	0.018	0.017	0.008	0.017	0	0.011	0	0.009	0.008	0.019	0.011	0.005	0.008	0.005	0.013	0	0.007	0.005	0.019	0.007	0.024	0.012
AAAGG	simprepe	3.057	3	3	0	3	3	3	3	3	3.042	3	3	3.25	3	3	3	0	3	3.2	3	3	0	0	0	3	4	3.148	3	3	3	0	3.027	0	3.034	3	3	3.111	3.167	3	3.25	3.333	0	3	3	3	3	3	3.08
AAAGG	comprepe	2.01	2	2	2.077	2	2.008	2.006	2	2.005	2.006	2.01	2.058	2.006	2.005	2.042	2.012	2	2	2.01	2.014	2.025	2.008	2	2.02	2.006	2	2.003	2.006	2.008	2.006	2	2.01	2.024	2.008	2.004	2.004	2.005	2.006	2.024	2.005	2.017	2	2.008	2.005	2	2.006	2.02	2.006
AAAGG	simppoly	0.129	0	0	0	0.333	0.5	0	0	0.222	0.208	0	0	0	0.333	0	0.333	0	0	0.2	0	0	0	0	0	1	0	0.111	0	0	0	0	0.189	0	0.138	0.5	0.091	0.111	0.167	0	0.25	0	0	0.25	0	0	0.333	0.167	0
AAAGG	comppoly	0.131	0.121	0.084	0.077	0.076	0.068	0.05	0.159	0.264	0.231	0.109	0.068	0.106	0.22	0.023	0.093	0.098	0.167	0.251	0.137	0.099	0.058	0.043	0.078	0.072	0.03	0.171	0.12	0.117	0.116	0.086	0.221	0.047	0.239	0.066	0.215	0.206	0.215	0.056	0.166	0.07	0.038	0.245	0.115	0.149	0.193	0.139	0.17
AAAGT	simpfreq	0.248	0	0	0	0.257	1.613	0	0.274	0.206	0.206	0.306	0	0	0.392	0.405	0.467	0	1.033	0.342	0	0.573	0	1.358	0	0.364	0	0.271	0.096	0.553	0.274	0	0.492	0	0.378	0.98	0.293	0.318	0.411	0	0.422	0	0	0	0.247	0	0.136	0	0.384
AAAGT	compfreq	31.689	22.572	22.826	9.948	35.327	30.113	32.804	30.399	37.268	59.196	26.304	22.006	34.094	35.621	23.511	31.743	21.585	12.396	45.747	27.531	40.698	16.846	32.59	14.847	36.382	18.325	38.249	19.903	23.243	29.855	27.019	64.89	27.765	46.226	30.391	42.12	31.273	34.725	23.569	42.42	15.46	12.183	43.04	47.582	48.886	37.02	29.496	51.248
AAAGT	totfreq	31.937	22.572	22.826	9.948	35.584	31.727	32.804	30.673	37.474	59.401	26.609	22.006	34.094	36.013	23.917	32.21	21.585	13.429	46.089	27.531	41.271	16.846	33.948	14.847	36.746	18.325	38.519	19.999	23.797	30.129	27.019	65.383	27.765	46.604	31.371	42.414	31.591	35.136	23.569	42.841	15.46	12.183	43.04	47.829	48.886	37.156	29.496	51.631
AAAGT	fracsimp	0.009	0	0	0	0.007	0.051	0	0.009	0.005	0.003	0.011	0	0	0.011	0.017	0.014	0	0.077	0.007	0	0.014	0	0.04	0	0.01	0	0.007	0.005	0.023	0.009	0	0.008	0	0.008	0.031	0.007	0.01	0.012	0	0.01	0	0	0	0.005	0	0.004	0	0.007
AAAGT	simprepe	3.047	0	0	0	3	3.167	0	3	3	3	3	0	0	3	3	3	0	3	3	0	3	0	3	0	3	0	3	4	3	3	0	3	0	3.182	3	3	3.222	3	0	3	0	0	0	3	0	3	0	3.222
AAAGT	comprepe	2.004	2	2	2	2	2.009	2	2	2.003	2.004	2	2	2	2.004	2	2	2	2	2.006	2	2	2	2.042	2	2	2	2.006	2	2	2	2	2.002	2	2.004	2	2.005	2.002	2.002	2	2.01	2.042	2	2.009	2.005	2	2.002	2.022	2.003
AAAGT	simppoly	0.123	0	0	0	0	0	0	0	0	0	0	0	0	0	0	0	0	0	0.143	0	0	0	0	0	0	0	0.2	0	0	0	0	0.231	0	0	0	0.333	0.444	0	0	0	0	0	0	0.4	0	0	0	0.111
AAAGT	comppoly	0.114	0.11	0.086	0.067	0.058	0.018	0.06	0.135	0.218	0.247	0.047	0.068	0.093	0.18	0	0.113	0.083	0.083	0.198	0.094	0.028	0.027	0.042	0.111	0.08	0	0.153	0.082	0.119	0.046	0.019	0.193	0.031	0.214	0.054	0.197	0.218	0.166	0.054	0.121	0.104	0	0.276	0.112	0.079	0.182	0.118	0.146
AAATC	simpfreq	0.88	0.618	0.845	0	1.67	0.269	0.395	0.959	1.441	1.193	2.141	1.492	1.375	1.046	0.811	0.934	0.36	1.033	1.173	0.43	0.573	0.455	0	0	2.183	1.832	1.028	0.385	1.107	1.096	1.559	1.288	0	0.481	0.98	1.173	0.92	0.89	0	1.602	0.322	0.58	1.236	0.938	1.93	1.086	0.951	1.961
AAATC	compfreq	67.749	68.644	45.088	26.528	84.271	59.151	56.912	68.055	90.493	109.506	59.642	45.877	70.8	68.89	53.103	74.689	37.055	68.178	96.919	57.213	68.212	62.376	46.169	23.92	79.676	22.906	99.058	38.268	58.662	94.496	57.676	129.137	59.868	90.768	78.428	94.014	51.65	63.97	59.877	101.453	58.618	29.588	86.776	89.882	116.427	85.716	60.26	114.177
AAATC	totfreq	68.629	69.262	45.933	26.528	85.941	59.42	57.308	69.014	91.934	110.699	61.783	47.369	72.175	69.935	53.914	75.623	37.415	69.211	98.092	57.643	68.785	62.831	46.169	23.92	81.859	24.738	100.086	38.652	59.769	95.592	59.235	130.425	59.868	91.249	79.408	95.186	52.57	64.861	59.877	103.055	58.94	30.168	88.012	90.82	118.357	86.802	61.211	116.139
AAATC	fracsimp	0.013	0.009	0.018	0	0.019	0.005	0.007	0.014	0.016	0.011	0.035	0.031	0.019	0.015	0.015	0.012	0.01	0.015	0.012	0.007	0.008	0.007	0	0	0.027	0.074	0.01	0.01	0.019	0.011	0.026	0.01	0	0.005	0.012	0.012	0.017	0.014	0	0.016	0.005	0.019	0.014	0.01	0.016	0.013	0.016	0.017
AAATC	simprepe	3.141	3	3	0	3.077	3	3	3.143	3.25	3.138	3	3	3.2	3.312	4	3	3	3	3.125	3	5	3	0	0	3	3	3.158	3	3	3	3	3.088	0	3.071	3.333	3.333	3.154	3.077	0	3.105	3	3	3.188	3.053	3	3.125	3	3.152
AAATC	comprepe	2.008	2.014	2	2	2.006	2.005	2	2.016	2.028	2.009	2	2	2.012	2.008	2.031	2.01	2.029	2	2.013	2.008	2	2.007	2	2.034	2.014	2	2.013	2.01	2.009	2.009	2.018	2.014	2	2.007	2	2.018	2.007	2.016	2	2.014	2	2.029	2.022	2.007	2.017	2.009	2	2.015
AAATC	simppoly	0.115	0.5	0	0	0	0	0	0.429	0.143	0.172	0.143	0	0.1	0.188	0	0	0	0	0.083	0	0	0	0	0	0	0.5	0.211	0	0.5	0	0	0.118	0	0.357	0	0.167	0.462	0.154	0	0.263	0	0	0.25	0.263	0	0.125	0	0.152
AAATC	comppoly	0.122	0.081	0.056	0.1	0.056	0.073	0.028	0.161	0.252	0.256	0.097	0.114	0.091	0.203	0.038	0.09	0.019	0.03	0.241	0.083	0.092	0.08	0.029	0.069	0.073	0	0.152	0.095	0.151	0.107	0.126	0.188	0.029	0.222	0.046	0.195	0.233	0.191	0.096	0.178	0.071	0.039	0.264	0.106	0.11	0.193	0.068	0.173
AAATG	simpfreq	0.869	0.309	0.282	0.663	0.257	1.344	0.79	0.959	0.824	0.699	0.306	0.373	0.962	0.392	0	1.089	0	1.033	1.173	1.721	0.573	1.366	0	0.825	0.364	0	1.19	0.192	1.107	0.274	1.559	2.083	0.868	1.169	1.634	1.368	0.601	0.753	0.637	1.012	0.966	0.29	1.623	0.888	1.93	0.588	0.317	2.729
AAATG	compfreq	67.923	55.039	38.043	29.18	69.755	63.722	58.493	61.482	91.007	91.282	61.783	52.591	67.776	55.491	56.751	69.399	47.128	41.32	95.893	73.56	77.383	57.367	54.316	32.993	79.313	32.984	89.211	37.21	61.429	71.215	74.823	140.047	70.279	101.491	77.774	79.55	59.327	73.97	61.151	84.671	58.618	34.809	102.23	91.61	97.773	78.384	74.849	125.262
AAATG	totfreq	68.793	55.348	38.324	29.843	70.012	65.066	59.284	62.441	91.831	91.982	62.089	52.964	68.738	55.883	56.751	70.488	47.128	42.353	97.066	75.28	77.957	58.733	54.316	33.818	79.676	32.984	90.402	37.402	62.536	71.489	76.382	142.13	71.147	102.66	79.408	80.918	59.928	74.723	61.788	85.683	59.584	35.099	103.853	92.498	99.703	78.973	75.166	127.991
AAATG	fracsimp	0.013	0.006	0.007	0.022	0.004	0.021	0.013	0.015	0.009	0.008	0.005	0.007	0.014	0.007	0	0.015	0	0.024	0.012	0.023	0.007	0.023	0	0.024	0.005	0	0.013	0.005	0.018	0.004	0.02	0.015	0.012	0.011	0.021	0.017	0.01	0.01	0.01	0.012	0.016	0.008	0.016	0.01	0.019	0.007	0.004	0.021
AAATG	simprepe	3.048	3	3	3	3	3	3	3	3	3.059	3	3	3.143	3.167	0	3.143	0	3	3.042	3	3	3	0	3	3	0	3.136	3	3	3	3	3.055	3	3.118	3	3.071	3.059	3.091	3	3	3	3	3.19	3	3	3	3	3.094
AAATG	comprepe	2.008	2	2.007	2	2.007	2.004	2.007	2.009	2.008	2.007	2.015	2	2.02	2.004	2.021	2.002	2	2	2.006	2.006	2.007	2	2	2.025	2	2	2.007	2	2.009	2.008	2.007	2.008	2.012	2.008	2	2.022	2.008	2.01	2	2.009	2.022	2.008	2.011	2.004	2.007	2.006	2.013	2.023
AAATG	simppoly	0.132	1	0	1	0	0	0	0	0.312	0.353	0	0	0	0.167	0	0.143	0	0	0.25	0	0	0.333	0	0	0	0	0.182	0	0	0	0.333	0.345	0	0.147	0.2	0.214	0.353	0	0	0	0	0	0.19	0.056	0.667	0.231	0	0.078
AAATG	comppoly	0.121	0.107	0.059	0.045	0.061	0.059	0.061	0.151	0.249	0.251	0.094	0.092	0.093	0.203	0.014	0.096	0.053	0.125	0.226	0.058	0.074	0.063	0.025	0	0.101	0	0.147	0.088	0.072	0.112	0.069	0.193	0.049	0.243	0.088	0.198	0.228	0.178	0.042	0.145	0.066	0.033	0.255	0.1	0.125	0.166	0.076	0.158
AAATT	simpfreq	0.811	0.618	0	0	0.514	0.538	0	0.274	0.721	0.905	0.306	0	0.55	0.523	0.405	0.778	0	0	1.368	1.291	0.573	1.366	1.358	0	0.364	0	0.974	0.481	0.553	0.548	1.559	2.765	0.868	1.34	0.654	0.88	0.318	1.438	0	0.759	0.322	0.29	2.009	0.642	3.216	0.86	0.634	1.919
AAATT	compfreq	61.429	32.776	18.88	13.927	54.982	54.043	78.65	51.897	64.24	96.219	47.408	35.807	58.84	46.079	36.078	61.152	15.47	26.858	121.259	50.33	77.383	51.904	62.464	16.496	44.022	11.911	88.725	28.941	54.235	80.527	81.578	166.488	50.323	108.881	65.357	83.264	48.077	57.875	50.322	78.177	27.699	25.237	89.867	83.614	174.319	83.182	61.846	117.162
AAATT	totfreq	62.239	33.394	18.88	13.927	55.495	54.581	78.65	52.171	64.961	97.124	47.713	35.807	59.39	46.602	36.483	61.93	15.47	26.858	122.627	51.621	77.957	53.27	63.822	16.496	44.386	11.911	89.698	29.422	54.788	81.075	83.137	169.253	51.191	110.221	66.01	84.143	48.395	59.313	50.322	78.936	28.021	25.527	91.876	84.255	177.535	84.041	62.48	119.08
AAATT	fracsimp	0.013	0.019	0	0	0.009	0.01	0	0.005	0.011	0.009	0.006	0	0.009	0.011	0.011	0.013	0	0	0.011	0.025	0.007	0.026	0.021	0	0.008	0	0.011	0.016	0.01	0.007	0.019	0.016	0.017	0.012	0.01	0.01	0.007	0.024	0	0.01	0.011	0.011	0.022	0.008	0.018	0.01	0.01	0.016
AAATT	simprepe	3.08	3	0	0	3.25	3	0	4	3	3	3	0	4	3.125	3	3	0	0	3.143	3	3	3	3	0	3	0	3.167	3	3	3	3.333	3.055	3	3.051	3	3	3	3.048	0	3	3	3	3	3.231	3	3.053	3	3.044
AAATT	comprepe	2.009	2.009	2	2.048	2.002	2.005	2	2.008	2.006	2.006	2.006	2.01	2.005	2.004	2	2.005	2	2.038	2.015	2	2.03	2.009	2.022	2	2	2	2.013	2.007	2.01	2.01	2	2.01	2	2.012	2.04	2.008	2.007	2.021	2	2.011	2.012	2	2.01	2.006	2.011	2.013	2.005	2.015
AAATT	simppoly	0.133	0	0	0	0	0	0	0	0.286	0.273	0	0	0	0	1	0	0	0	0.25	0	0	0	0	0	0	0	0.222	0	0	0	0	0.137	0	0.231	0	0.222	0.111	0.238	0	0	0	0	0.346	0.154	0.6	0.263	0.5	0.178
AAATT	comppoly	0.11	0.047	0.06	0.048	0.042	0.065	0.035	0.153	0.189	0.191	0.032	0.083	0.082	0.187	0.034	0.109	0.023	0.115	0.206	0.043	0.104	0.07	0.022	0.15	0.033	0	0.151	0.053	0.102	0.116	0.102	0.178	0.034	0.196	0.055	0.176	0.175	0.176	0.101	0.136	0.105	0.011	0.267	0.09	0.17	0.166	0.097	0.147
AACAC	simpfreq	0.471	0.618	0.282	0	0.257	0.269	0.79	0.411	0.412	0.453	0.306	0.373	0.55	0.719	0.811	0.467	0	0	0.586	0	0.573	0	0	0	0	0	0.379	0.192	0	0.274	1.039	2.349	0.868	0.653	0	1.173	0.814	0.822	0	0.59	0	0.29	1.082	0.148	0	0.634	0.317	1.578
AACAC	compfreq	45.693	34.322	23.107	29.18	34.942	39.255	33.594	46.283	50.908	68.081	30.586	55.202	45.505	58.04	37.294	42.013	28.421	42.353	49.07	33.554	41.271	34.603	160.234	19.796	29.833	16.492	40.683	35.383	43.72	54.781	37.931	88.49	39.044	55.815	41.502	81.7	64.846	45.204	36.945	63.419	29.953	33.939	57.876	50.346	37.951	57.476	43.768	77.042
AACAC	totfreq	46.165	34.94	23.389	29.18	35.199	39.524	34.385	46.694	51.32	68.534	30.891	55.575	46.054	58.759	38.104	42.48	28.421	42.353	49.657	33.554	41.844	34.603	160.234	19.796	29.833	16.492	41.062	35.575	43.72	55.054	38.97	90.839	39.912	56.468	41.502	82.873	65.659	46.026	36.945	64.009	29.953	34.229	58.958	50.494	37.951	58.109	44.085	78.619
AACAC	fracsimp	0.01	0.018	0.012	0	0.007	0.007	0.023	0.009	0.008	0.007	0.01	0.007	0.012	0.012	0.021	0.011	0	0	0.012	0	0.014	0	0	0	0	0	0.009	0.005	0	0.005	0.027	0.026	0.022	0.012	0	0.014	0.012	0.018	0	0.009	0	0.008	0.018	0.003	0	0.011	0.007	0.02
AACAC	simprepe	3.11	3	3	0	3	3	3	3	3.25	3.182	3	3	3.25	3	3	3	0	0	3.167	0	3	0	0	0	0	0	3.143	3	0	3	3	3.177	3	3.053	0	3.167	3.087	3.167	0	3	0	3	3.286	3	0	3.143	3	3.243
AACAC	comprepe	2.011	2	2.012	2	2	2.007	2.082	2.015	2.017	2.012	2	2	2.009	2.019	2.043	2.004	2	2	2.014	2	2	2	2.008	2	2	2	2.011	2.005	2	2.01	2	2.03	2	2.01	2.008	2.01	2.008	2.002	2	2.027	2.011	2.026	2.043	2.002	2	2.007	2.007	2.029
AACAC	simppoly	0.118	0	0	0	0	0	0	0	0	0.091	0	0	0	0.364	0	0	0	0	0.25	0	0	0	0	0	0	0	0.429	0	0	0	0	0.161	0	0.158	0	0.5	0.261	0.167	0	0.143	0	0	0.143	0	0	0.143	0	0.216
AACAC	comppoly	0.13	0.117	0.073	0.068	0.07	0.089	0.059	0.142	0.231	0.283	0.1	0.061	0.079	0.231	0.054	0.144	0.076	0.049	0.292	0.103	0.167	0.039	0.008	0.125	0.073	0	0.17	0.06	0.152	0.105	0.123	0.208	0.067	0.211	0.063	0.225	0.217	0.247	0.052	0.161	0.065	0.043	0.27	0.103	0.119	0.172	0.08	0.17
AACAG	simpfreq	0.414	0.309	0.282	0	0.128	0	1.581	0.822	0.669	0.782	0	0.373	0	0.392	0	0.467	0.36	0	0.244	0	0.573	0.455	0	0	0	0	0.487	0.288	0	0.548	0.52	1.212	0.868	0.275	0.327	0.293	0.389	0.342	0	0.675	0.322	0.29	1.159	0.197	0	0.407	0.317	0.512
AACAG	compfreq	40.08	38.96	27.053	31.17	35.07	32.533	35.57	36.835	46.688	65.49	44.961	48.861	33.269	49.282	38.104	36.1	30.939	25.825	45.6	43.447	42.991	38.7	47.527	37.942	46.205	21.073	39.656	35.575	42.059	30.129	38.451	72.883	39.912	44.748	37.907	41.045	52.853	43.628	34.397	34.83	38.327	33.069	53.24	42.054	27.659	47.112	48.208	52.186
AACAG	totfreq	40.494	39.269	27.334	31.17	35.199	32.533	37.151	37.656	47.357	66.271	44.961	49.234	33.269	49.674	38.104	36.567	31.299	25.825	45.845	43.447	43.564	39.155	47.527	37.942	46.205	21.073	40.142	35.864	42.059	30.677	38.97	74.096	40.779	45.023	38.234	41.339	53.242	43.971	34.397	35.504	38.649	33.359	54.399	42.251	27.659	47.519	48.525	52.697
AACAG	fracsimp	0.01	0.008	0.01	0	0.004	0	0.043	0.022	0.014	0.012	0	0.008	0	0.008	0	0.013	0.011	0	0.005	0	0.013	0.012	0	0	0	0	0.012	0.008	0	0.018	0.013	0.016	0.021	0.006	0.009	0.007	0.007	0.008	0	0.019	0.008	0.009	0.021	0.005	0	0.009	0.007	0.01
AACAG	simprepe	3.113	3	3	0	3	0	3	3.167	3.231	3	0	3	0	3.167	0	3.333	3	0	3.4	0	3	3	0	0	0	0	3.111	3	0	3	3	3.062	5	3	3	3	3.091	3.8	0	3	3	3	3.267	3	0	3	3	3
AACAG	comprepe	2.005	2	2	2	2.004	2	2	2.015	2.013	2.004	2.02	2	2.004	2.009	2.011	2	2	2	2.008	2	2	2	2.029	2	2	2	2.007	2.008	2	2	2.014	2.013	2.087	2.007	2	2.005	2.005	2.006	2.019	2.005	2	2	2.01	2.001	2	2.002	2.007	2.015
AACAG	simppoly	0.095	0	0	0	0	0	0.5	0.167	0.231	0.263	0	0	0	0.167	0	0.333	0	0	0.4	0	0	0	0	0	0	0	0.222	0	0	0	0	0.156	0	0	0	0	0.273	0.2	0	0.5	0	0	0.133	0	0	0.111	0	0.083
AACAG	comppoly	0.13	0.056	0.062	0.149	0.055	0.066	0.1	0.134	0.279	0.279	0.102	0.107	0.099	0.208	0.011	0.112	0.07	0.08	0.255	0.059	0.12	0.106	0.057	0.065	0.063	0	0.194	0.103	0.105	0.127	0.081	0.227	0.022	0.245	0.052	0.2	0.229	0.207	0.093	0.148	0.076	0.044	0.276	0.126	0.116	0.183	0.132	0.16
AACAT	simpfreq	0.23	0	0.282	0	0	0	0	0	0.103	0.658	0	0	0	0.327	0	0	0	0	0.342	0	0.573	0	0	0	0	0	0.487	0.288	0	0.548	0	0.833	0	0.206	0.327	0.88	0.389	0.274	0.637	0.59	0.322	0	0.386	0.296	0	0.407	0.317	1.151
AACAT	compfreq	35.198	30.302	22.544	15.253	38.282	29.038	32.408	30.81	36.804	48.953	37.314	31.704	32.307	36.34	20.268	34.233	19.067	20.66	46.236	30.542	35.539	28.684	48.885	20.62	29.469	10.995	39.547	20.672	33.205	50.124	36.372	76.861	26.029	46.226	32.678	73.686	37.853	30.889	24.843	54.901	20.935	26.687	46.286	43.732	63.038	36.296	30.764	62.248
AACAT	totfreq	35.428	30.302	22.826	15.253	38.282	29.038	32.408	30.81	36.907	49.611	37.314	31.704	32.307	36.667	20.268	34.233	19.067	20.66	46.578	30.542	36.112	28.684	48.885	20.62	29.469	10.995	40.034	20.961	33.205	50.672	36.372	77.694	26.029	46.432	33.005	74.566	38.242	31.163	25.48	55.491	21.257	26.687	46.672	44.028	63.038	36.703	31.081	63.399
AACAT	fracsimp	0.006	0	0.012	0	0	0	0	0	0.003	0.013	0	0	0	0.009	0	0	0	0	0.007	0	0.016	0	0	0	0	0	0.012	0.014	0	0.011	0	0.011	0	0.004	0.01	0.012	0.01	0.009	0.025	0.011	0.015	0	0.008	0.007	0	0.011	0.01	0.018
AACAT	simprepe	3.011	0	3	0	0	0	0	0	3	3	0	0	0	3	0	0	0	0	3	0	3	0	0	0	0	0	3	3	0	3	0	3.091	0	3	3	3	3	3	3	3	3	0	3	3	0	3	3	3.037
AACAT	comprepe	2.008	2.01	2	2	2.01	2	2	2.004	2.004	2.006	2.008	2	2.013	2.009	2.04	2.005	2	2	2.001	2	2	2	2	2	2.012	2	2.011	2.005	2	2.022	2	2.01	2	2.003	2.01	2.008	2.006	2.004	2.026	2.038	2.015	2	2.007	2.008	2	2.006	2.031	2.019
AACAT	simppoly	0.144	0	0	0	0	0	0	0	0	0.25	0	0	0	0.4	0	0	0	0	0.429	0	0	0	0	0	0	0	0	0	0	0	0	0.227	0	0	0	0.333	0.364	0.5	0	0.286	0	0	0.2	0	0	0.111	0	0.222
AACAT	comppoly	0.127	0.071	0.087	0.217	0.05	0.028	0.098	0.218	0.227	0.242	0.066	0.047	0.072	0.214	0	0.068	0.019	0.1	0.258	0.141	0.048	0.095	0.028	0.08	0.049	0.083	0.161	0.056	0.1	0.153	0.086	0.21	0.033	0.238	0.06	0.211	0.204	0.239	0.128	0.167	0.046	0	0.267	0.125	0.153	0.186	0.155	0.159
AACCC	simpfreq	0.37	0.309	0	0	0.257	0	0.79	0	0.257	0.823	0.306	0	0	0.196	0.405	0.467	0	0	0.098	0.43	1.146	0.911	1.358	0	0	1.832	0.92	0.288	0.553	0.274	0	0.417	2.603	0.309	0.654	0.977	0.814	0.548	0	0.59	0.966	0	0.618	0.247	0	0.588	0	0.426
AACCC	compfreq	32.196	36.177	18.317	20.559	30.702	32.264	22.133	31.084	26.561	61.376	28.445	30.958	31.482	31.046	34.051	22.096	22.665	32.023	29.325	19.788	26.941	34.603	71.969	25.569	32.38	19.241	28.998	24.711	34.312	36.703	24.421	55.041	21.691	48.116	31.044	51.502	57.275	31.163	26.754	36.769	36.717	19.145	41.727	27.147	29.589	50.914	29.178	37.903
AACCC	totfreq	32.567	36.486	18.317	20.559	30.959	32.264	22.923	31.084	26.818	62.199	28.75	30.958	31.482	31.242	34.456	22.562	22.665	32.023	29.423	20.218	28.087	35.513	73.327	25.569	32.38	21.073	29.917	24.999	34.865	36.977	24.421	55.458	24.294	48.426	31.698	52.48	58.089	31.711	26.754	37.36	37.683	19.145	42.345	27.394	29.589	51.502	29.178	38.329
AACCC	fracsimp	0.011	0.008	0	0	0.008	0	0.034	0	0.01	0.013	0.011	0	0	0.006	0.012	0.021	0	0	0.003	0.021	0.041	0.026	0.019	0	0	0.087	0.031	0.012	0.016	0.007	0	0.008	0.107	0.006	0.021	0.019	0.014	0.017	0	0.016	0.026	0	0.015	0.009	0	0.011	0	0.011
AACCC	simprepe	3.183	3	0	0	3	0	3	0	3.2	3.05	3	0	0	3	3	3	0	0	3	3	3	3	3	0	0	3	3	3	3	3	0	3.091	3.333	3.333	3	3.1	3.304	3.5	0	3.571	5.667	0	3	3	0	3	0	3.1
AACCC	comprepe	2.007	2.009	2	2	2.008	2	2	2.004	2.017	2.005	2.011	2	2	2.002	2.024	2.007	2	2	2.008	2	2.021	2	2	2	2	2	2.019	2.008	2	2	2	2.012	2.08	2.009	2	2.021	2.01	2.018	2	2.007	2	2	2.015	2.007	2	2.012	2.011	2.008
AACCC	simppoly	0.126	0	0	0	0.5	0	0	0	0	0.25	0	0	0	0	0	0	0	0	0	0	0	0	0	0	0	0	0.118	0.333	0	0	0	0.182	0	0	0.5	0.1	0.391	0.125	0	0.143	0	0	0.375	0	0	0.154	0	0
AACCC	comppoly	0.132	0.154	0.046	0.065	0.042	0.05	0.089	0.15	0.279	0.223	0.065	0.157	0.052	0.145	0.024	0.155	0.048	0.097	0.243	0.065	0.149	0.066	0.038	0.032	0.079	0	0.174	0.136	0.097	0.104	0.064	0.205	0.12	0.224	0.063	0.19	0.22	0.191	0.048	0.172	0.044	0.061	0.244	0.138	0.13	0.212	0.141	0.162
AACCG	simpfreq	0.202	0.309	0	0	0	0	0	0	0.206	0.37	0	0	0	0.784	0	0.311	0	0	0.244	0.43	0	0	0	0	0	0	0.433	0.288	0	0.274	0.52	0.152	0	0	0	1.661	0.071	0	0	0.422	0	0.87	0.077	0.099	0	0.091	0	0.128
AACCG	compfreq	13.132	13.296	2.254	16.58	10.148	4.571	10.671	12.05	7.155	26.698	11.317	10.817	7.699	24.837	13.377	10.737	6.835	27.891	14.076	6.883	9.745	9.561	12.221	16.496	12.734	10.079	13.146	15.48	7.194	19.173	4.157	18.827	11.279	15.81	10.784	31.761	24.622	12.123	10.829	12.65	9.662	12.763	12.672	9.526	9.649	21.814	6.977	14.198
AACCG	totfreq	13.334	13.605	2.254	16.58	10.148	4.571	10.671	12.05	7.361	27.068	11.317	10.817	7.699	25.621	13.377	11.048	6.835	27.891	14.32	7.313	9.745	9.561	12.221	16.496	12.734	10.079	13.579	15.769	7.194	19.447	4.676	18.978	11.279	15.81	10.784	33.423	24.693	12.123	10.829	13.072	9.662	13.634	12.75	9.625	9.649	21.904	6.977	14.325
AACCG	fracsimp	0.015	0.023	0	0	0	0	0	0	0.028	0.014	0	0	0	0.031	0	0.028	0	0	0.017	0.059	0	0	0	0	0	0	0.032	0.018	0	0.014	0.111	0.008	0	0	0	0.05	0.003	0	0	0.032	0	0.064	0.006	0.01	0	0.004	0	0.009
AACCG	simprepe	3.075	3	0	0	0	0	0	0	3.25	3.111	0	0	0	3.167	0	3	0	0	3.2	3	0	0	0	0	0	0	3.375	3	0	3	3	3.25	0	0	0	3	3	0	0	3	0	3	3	3	0	3	0	3
AACCG	comprepe	2.011	2	2	2	2	2	2	2	2.007	2.005	2.081	2	2	2.016	2	2	2.053	2	2.021	2	2	2	2	2	2	2	2.045	2.006	2	2	2.125	2.01	2	2.004	2	2.028	2.02	2	2	2	2.067	2.045	2	2.016	2	2.017	2.045	2.006
AACCG	simppoly	0.167	0	0	0	0	0	0	0	0.25	0.556	0	0	0	0.417	0	0	0	0	0	0	0	0	0	0	0	0	0	0.333	0	0	1	0.25	0	0	0	0.176	0	0	0	0.4	0	0	0	0	0	0.5	0	0
AACCG	comppoly	0.135	0.023	0	0.16	0.063	0.118	0.037	0.148	0.345	0.251	0.054	0.138	0.089	0.195	0.061	0.101	0.053	0.185	0.278	0.062	0	0.048	0	0	0.057	0	0.144	0.149	0.154	0.143	0	0.209	0.154	0.261	0.061	0.2	0.234	0.215	0.118	0.147	0.067	0.091	0.238	0.104	0.067	0.237	0.182	0.168
AACCT	simpfreq	0.087	0	0	0	0	0.269	0	0	0.257	0.123	0.306	0	0	0	0	0	0	0	0.049	0	0.573	0	0	0	0	0	0.216	0	0	0.548	0	0.227	0	0.172	0	0.098	0.142	0.068	0	0.084	0	0.29	0	0.049	0	0.091	0	0.213
AACCT	compfreq	13.06	10.204	9.863	4.642	16.443	13.712	8.695	12.872	13.28	26.574	14.069	13.054	12.923	17.32	6.486	9.181	6.476	11.363	13.245	10.324	15.477	8.651	20.369	10.723	19.282	3.665	16.771	9.23	7.194	17.804	9.872	24.585	11.279	17.975	10.784	21.5	16.486	11.849	12.103	14.168	9.662	10.153	18.545	13.475	21.87	15.251	6.66	18.333
AACCT	totfreq	13.147	10.204	9.863	4.642	16.443	13.981	8.695	12.872	13.538	26.698	14.375	13.054	12.923	17.32	6.486	9.181	6.476	11.363	13.294	10.324	16.05	8.651	20.369	10.723	19.282	3.665	16.988	9.23	7.194	18.351	9.872	24.812	11.279	18.147	10.784	21.598	16.627	11.917	12.103	14.252	9.662	10.443	18.545	13.524	21.87	15.342	6.66	18.546
AACCT	fracsimp	0.006	0	0	0	0	0.019	0	0	0.019	0.005	0.021	0	0	0	0	0	0	0	0.004	0	0.036	0	0	0	0	0	0.013	0	0	0.03	0	0.009	0	0.009	0	0.005	0.009	0.006	0	0.006	0	0.028	0	0.004	0	0.006	0	0.011
AACCT	simprepe	3.165	0	0	0	0	3	0	0	3.8	3	3	0	0	0	0	0	0	0	3	0	4	0	0	0	0	0	3	0	0	3	0	3	0	3	0	3	3	4	0	3	0	3	0	3	0	3	0	3.2
AACCT	comprepe	2.004	2	2	2	2	2	2.045	2	2.008	2.002	2	2	2	2.004	2	2	2	2	2.004	2	2	2	2	2	2	2	2.006	2.01	2	2	2	2.008	2	2.008	2	2.005	2.013	2	2	2	2	2	2.017	2	2	2.003	2	2.007
AACCT	simppoly	0.135	0	0	0	0	0	0	0	0.2	0.333	0	0	0	0	0	0	0	0	0	0	0	0	0	0	0	0	0	0	0	0	0	0	0	0.4	0	0	0.25	0	0	0	0	0	0	0	0	0.5	0	0.2
AACCT	comppoly	0.12	0.03	0.114	0.143	0.062	0	0.091	0.181	0.244	0.214	0.065	0	0.064	0.226	0	0.085	0	0.091	0.207	0.042	0.074	0.158	0	0	0.057	0	0.165	0.062	0.154	0.077	0.211	0.233	0	0.258	0.03	0.182	0.206	0.26	0	0.155	0.033	0	0.221	0.125	0.088	0.139	0.143	0.172
AACGC	simpfreq	0.076	0.309	0	0	0	0	0	0.274	0	0.082	0.612	0	0	0.065	0	0	0.36	0	0.049	0	0	0	0	0	0	0	0	0	0	0	0	0.303	0	0.103	0	0	0.177	0.068	0	0.169	0	0	0.077	0.099	0	0.045	0	0.085
AACGC	compfreq	10.447	8.658	5.354	14.59	8.35	4.302	7.509	10.544	7.721	16.084	8.564	9.698	8.798	14.249	10.945	7.78	10.433	8.264	9.922	7.743	5.732	8.195	21.727	10.723	3.638	10.079	5.951	9.327	6.641	8.491	9.872	16.971	26.897	12.51	4.575	12.802	23.384	10.822	5.733	7.253	8.696	9.863	9.582	7.947	5.789	13.486	9.198	12.791
AACGC	totfreq	10.522	8.967	5.354	14.59	8.35	4.302	7.509	10.818	7.721	16.167	9.176	9.698	8.798	14.314	10.945	7.78	10.793	8.264	9.97	7.743	5.732	8.195	21.727	10.723	3.638	10.079	5.951	9.327	6.641	8.491	9.872	17.274	26.897	12.613	4.575	12.802	23.561	10.89	5.733	7.421	8.696	9.863	9.659	8.045	5.789	13.532	9.198	12.876
AACGC	fracsimp	0.006	0.034	0	0	0	0	0	0.025	0	0.005	0.067	0	0	0.005	0	0	0.033	0	0.005	0	0	0	0	0	0	0	0	0	0	0	0	0.018	0	0.008	0	0	0.008	0.006	0	0.023	0	0	0.008	0.012	0	0.003	0	0.007
AACGC	simprepe	3.129	3	0	0	0	0	0	3	0	3	3	0	0	3	0	0	3	0	3	0	0	0	0	0	0	0	0	0	0	0	0	3.125	0	3	0	0	3.4	3	0	3	0	0	3	3	0	4	0	3
AACGC	comprepe	2.006	2	2	2	2	2	2	2	2	2.003	2	2	2	2.005	2	2	2	2	2.01	2	2	2	2	2	2	2	2	2	2	2	2	2.009	2.032	2.003	2	2	2.014	2.013	2	2	2	2	2	2	2	2.017	2	2.013
AACGC	simppoly	0.215	0	0	0	0	0	0	0.5	0	0.5	0	0	0	1	0	0	1	0	0	0	0	0	0	0	0	0	0	0	0	0	0	0.125	0	0.333	0	0	0.8	0	0	0	0	0	0	0	0	0	0	0.5
AACGC	comppoly	0.129	0.071	0.053	0.045	0.046	0.062	0.053	0.208	0.273	0.258	0.036	0.269	0.031	0.211	0	0.08	0	0	0.32	0	0.2	0.167	0.125	0	0.2	0	0.118	0.113	0.083	0.097	0	0.201	0.065	0.22	0	0.16	0.254	0.259	0	0.105	0.037	0.059	0.169	0.087	0.111	0.225	0.172	0.157
AACGG	simpfreq	0.083	0	0	0.663	0.257	0	0	0.137	0.051	0.123	0	0.373	0	0.065	0.405	0	0	0	0.049	0	0	0	0	0	0	0	0.162	0	0	0	0	0.114	0	0	0	0.098	0.283	0.342	0	0	0	0	0.077	0	0	0.091	0	0.043
AACGG	compfreq	12.163	14.224	5.354	11.937	10.02	5.109	10.276	12.735	6.383	19.417	8.258	11.936	6.736	17.843	10.539	8.714	9.713	13.429	10.361	8.173	10.318	10.927	9.505	15.672	6.549	14.66	10.009	12.211	9.408	7.669	7.794	17.501	16.485	14.641	10.457	13.291	27.558	12.123	12.103	9.53	10.306	12.473	9.273	8.934	3.216	16.021	8.246	13.089
AACGG	totfreq	12.246	14.224	5.354	12.601	10.277	5.109	10.276	12.872	6.434	19.54	8.258	12.309	6.736	17.909	10.945	8.714	9.713	13.429	10.41	8.173	10.318	10.927	9.505	15.672	6.549	14.66	10.171	12.211	9.408	7.669	7.794	17.615	16.485	14.641	10.457	13.389	27.841	12.465	12.103	9.53	10.306	12.473	9.35	8.934	3.216	16.111	8.246	13.132
AACGG	fracsimp	0.006	0	0	0.053	0.025	0	0	0.011	0.008	0.006	0	0.03	0	0.004	0.037	0	0	0	0.005	0	0	0	0	0	0	0	0.016	0	0	0	0	0.006	0	0	0	0.007	0.01	0.027	0	0	0	0	0.008	0	0	0.006	0	0.003
AACGG	simprepe	3.163	0	0	4	3	0	0	3	4	3.667	0	3	0	3	3	0	0	0	3	0	0	0	0	0	0	0	3	0	0	0	0	3	0	0	0	3	3	3	0	0	0	0	3	0	0	3	0	3
AACGG	comprepe	2.003	2	2	2	2	2	2	2	2	2.002	2	2	2	2	2	2	2	2	2.005	2	2	2	2	2	2	2	2.016	2.016	2	2	2	2.011	2	2.005	2	2.007	2.009	2.006	2	2.027	2	2	2.008	2	2	2.008	2	2.003
AACGG	simppoly	0.103	0	0	0	0	0	0	0	0	0	0	1	0	0	0	0	0	0	0	0	0	0	0	0	0	0	0.333	0	0	0	0	0	0	0	0	0	0.25	0.2	0	0	0	0	0	0	0	0	0	0
AACGG	comppoly	0.13	0.043	0.105	0.056	0.051	0.053	0.154	0.161	0.274	0.267	0.111	0.094	0.061	0.234	0.038	0.161	0.111	0.077	0.208	0.105	0	0.083	0.286	0	0.056	0.125	0.13	0.118	0.059	0.143	0.067	0.232	0.158	0.214	0.062	0.228	0.228	0.124	0.158	0.15	0.062	0.07	0.167	0.127	0	0.178	0.231	0.163
AACGT	simpfreq	0.034	0	0	0	0	0	0	0	0	0	0	0	0.137	0	0	0	0	0	0	0	0	0	0	0	0	0	0	0	0	0	0	0.038	0.868	0	0	0	0.035	0.137	0	0	0	0	0.077	0	0	0.045	0	0
AACGT	compfreq	5.403	1.546	4.791	1.99	4.882	3.495	4.347	5.066	4.736	13.74	4.894	2.984	3.987	8.628	4.054	6.38	5.396	3.099	6.256	0.86	4.012	4.553	6.79	1.65	2.183	3.665	4.003	4.519	4.427	7.943	3.118	8.978	7.809	7.08	5.229	10.164	7.641	6.438	5.733	6.747	3.543	4.061	5.718	6.071	10.292	7.286	2.854	8.826
AACGT	totfreq	5.437	1.546	4.791	1.99	4.882	3.495	4.347	5.066	4.736	13.74	4.894	2.984	4.124	8.628	4.054	6.38	5.396	3.099	6.256	0.86	4.012	4.553	6.79	1.65	2.183	3.665	4.003	4.519	4.427	7.943	3.118	9.016	8.676	7.08	5.229	10.164	7.677	6.575	5.733	6.747	3.543	4.061	5.795	6.071	10.292	7.332	2.854	8.826
AACGT	fracsimp	0.004	0	0	0	0	0	0	0	0	0	0	0	0.033	0	0	0	0	0	0	0	0	0	0	0	0	0	0	0	0	0	0	0.004	0.1	0	0	0	0.005	0.021	0	0	0	0	0.013	0	0	0.006	0	0
AACGT	simprepe	3.115	0	0	0	0	0	0	0	0	0	0	0	3	0	0	0	0	0	0	0	0	0	0	0	0	0	0	0	0	0	0	4	3	0	0	0	3	3.5	0	0	0	0	3	0	0	3	0	0
AACGT	comprepe	2.002	2	2	2	2	2	2	2.108	2	2	2	2	2	2	2	2	2	2	2	2	2	2	2	2	2	2	2	2	2	2	2	2.004	2	2	2	2	2.005	2	2	2	2	2	2	2	2	2	2	2
AACGT	simppoly	0.167	0	0	0	0	0	0	0	0	0	0	0	1	0	0	0	0	0	0	0	0	0	0	0	0	0	0	0	0	0	0	0	0	0	0	0	0	0	0	0	0	0	0	0	0	0	0	0
AACGT	comppoly	0.115	0	0.059	0	0.132	0.077	0	0.216	0.228	0.243	0.062	0	0.069	0.22	0	0.049	0	0	0.227	0	0	0	0	0	0.167	0	0.068	0.043	0	0.138	0	0.181	0.111	0.209	0.125	0.173	0.199	0.223	0	0.1	0	0.071	0.257	0.106	0.25	0.18	0	0.164
AACTC	simpfreq	0.225	0.309	0.282	0	0	0	0	0.274	0.412	0.123	0.306	1.865	0.137	0.392	0.405	0	0	0	0.684	0.86	0	0.455	0	0	0	0	0.271	0.192	0	0	0	0.379	0	0.103	0	0.098	0.425	0.068	0	0.928	0	0	0.232	0.395	0	0.136	0	0.597
AACTC	compfreq	30.61	24.427	22.826	17.243	31.473	31.996	26.875	26.428	42.57	44.88	27.527	26.109	36.981	34.968	25.133	34.077	21.585	27.891	38.318	19.358	38.405	17.757	20.369	28.869	41.475	18.325	37.275	24.614	28.778	26.842	24.941	56.67	18.221	40.968	30.064	44.368	32.688	32.67	34.397	39.721	24.478	19.725	44.431	40.425	30.232	37.608	31.399	48.945
AACTC	totfreq	30.835	24.737	23.107	17.243	31.473	31.996	26.875	26.702	42.981	45.004	27.833	27.974	37.118	35.36	25.538	34.077	21.585	27.891	39.002	20.218	38.405	18.212	20.369	28.869	41.475	18.325	37.546	24.807	28.778	26.842	24.941	57.049	18.221	41.071	30.064	44.466	33.113	32.738	34.397	40.649	24.478	19.725	44.663	40.82	30.232	37.744	31.399	49.542
AACTC	fracsimp	0.007	0.013	0.012	0	0	0	0	0.01	0.01	0.003	0.011	0.067	0.004	0.011	0.016	0	0	0	0.018	0.043	0	0.025	0	0	0	0	0.007	0.008	0	0	0	0.007	0	0.003	0	0.002	0.013	0.002	0	0.023	0	0	0.005	0.01	0	0.004	0	0.012
AACTC	simprepe	3.183	4	3	0	0	0	0	3.5	3.75	3	4	3	4	3	3	0	0	0	3.071	3	0	3	0	0	0	0	3.2	3	0	0	0	3	0	3	0	3	3.25	3	0	3.182	0	0	3.333	3	0	3	0	3.286
AACTC	comprepe	2.007	2	2.012	2	2.004	2	2	2	2.007	2	2.033	2	2.004	2.002	2	2	2	2	2.02	2	2	2	2.067	2	2.009	2	2.017	2	2	2	2.042	2.006	2.095	2.008	2	2.011	2.005	2.008	2	2.013	2.013	2	2.014	2.005	2	2.005	2	2.022
AACTC	simppoly	0.161	0	0	0	0	0	0	0	0.375	0.333	0	0.2	0	0.167	0	0	0	0	0.071	0	0	0	0	0	0	0	0.2	0	0	0	0	0.3	0	0	0	1	0.417	0	0	0.182	0	0	0	0.125	0	0.333	0	0.143
AACTC	comppoly	0.129	0.063	0.074	0.115	0.078	0.067	0.074	0.202	0.233	0.257	0.089	0.086	0.108	0.209	0.048	0.082	0.033	0.148	0.261	0.022	0.09	0.077	0.067	0.114	0.07	0	0.16	0.09	0.058	0.071	0.062	0.214	0	0.239	0.033	0.185	0.234	0.26	0.093	0.157	0.079	0.044	0.235	0.107	0.106	0.179	0.081	0.184
AACTG	simpfreq	0.288	0.618	0	0.663	0.128	0	0	0.274	0.309	0.165	0.306	0.746	0.137	0.196	0.405	0	0	0	0.293	0	0	0.455	0	0	0.364	0	0.703	0.288	0.553	0	0	0.492	0.868	0.206	0.327	0.195	0.531	0.342	0	0.337	0.322	0.29	0.386	0.197	0	0.136	0.317	0.213
AACTG	compfreq	27.119	21.954	14.935	27.854	27.876	19.627	25.294	27.112	32.995	31.716	25.998	30.585	25.845	25.229	23.511	29.253	15.829	13.429	35.092	29.252	25.221	13.204	17.653	26.394	36.382	12.827	34.083	27.787	23.797	21.091	29.098	45.609	25.162	33.132	29.737	23.943	35.801	30.41	31.849	23.023	19.647	27.557	36.163	35.094	21.87	34.35	27.275	34.492
AACTG	totfreq	27.407	22.572	14.935	28.517	28.005	19.627	25.294	27.386	33.304	31.881	26.304	31.331	25.983	25.425	23.917	29.253	15.829	13.429	35.385	29.252	25.221	13.659	17.653	26.394	36.746	12.827	34.787	28.076	24.35	21.091	29.098	46.101	26.029	33.338	30.064	24.139	36.332	30.752	31.849	23.36	19.969	27.847	36.549	35.292	21.87	34.485	27.593	34.705
AACTG	fracsimp	0.01	0.027	0	0.023	0.005	0	0	0.01	0.009	0.005	0.012	0.024	0.005	0.008	0.017	0	0	0	0.008	0	0	0.033	0	0	0.01	0	0.02	0.01	0.023	0	0	0.011	0.033	0.006	0.011	0.008	0.015	0.011	0	0.014	0.016	0.01	0.011	0.006	0	0.004	0.011	0.006
AACTG	simprepe	3.141	3	0	3	3	0	0	3	3.167	3	3	3	3	3	3	0	0	0	3.167	0	0	3	0	0	3	0	3.077	3	3	0	0	3.077	3	3	3	3	3.133	3.4	0	3.25	3	3	3.2	3.25	0	3	5	3.2
AACTG	comprepe	2.005	2	2	2.024	2	2	2	2	2.003	2.003	2.012	2.037	2	2.003	2	2	2	2	2.003	2	2	2.034	2	2	2	2	2.054	2.014	2	2	2	2.005	2	2.004	2	2	2.005	2.007	2	2.004	2	2	2.009	2.003	2	2.005	2	2.002
AACTG	simppoly	0.182	0.5	0	1	0	0	0	0.5	0.667	0	0	0	0	0	0	0	0	0	0.5	0	0	0	0	0	0	0	0.231	0	0	0	0	0.308	1	0.167	0	0.5	0.4	0.2	0	0.25	0	0	0.2	0.25	0	0	0	0.2
AACTG	comppoly	0.131	0.141	0.075	0.048	0.092	0.082	0.062	0.136	0.268	0.246	0.094	0.098	0.074	0.21	0.017	0.112	0.045	0	0.241	0.074	0.023	0.069	0.077	0.188	0.06	0	0.138	0.062	0.093	0.091	0.107	0.208	0.069	0.231	0.088	0.159	0.258	0.216	0.12	0.15	0.082	0.042	0.231	0.104	0.294	0.182	0.186	0.174
AACTT	simpfreq	0.108	0	0	0.663	0.128	0.269	0.395	0	0.36	0.329	0	0.373	0	0.065	0	0	0	0	0.098	0	0	0	0	0	0.364	0	0.108	0	0	0	0	0.152	0	0.103	0.654	0.195	0.035	0	0	0.253	0	0	0.077	0.247	0	0.136	0	0.256
AACTT	compfreq	21.457	11.75	12.963	9.948	19.141	15.326	22.133	19.444	26.612	39.491	22.327	19.022	22.958	20.981	10.945	21.629	10.073	21.693	31.329	14.196	24.075	14.569	14.937	11.547	21.829	6.414	26.022	14.807	13.282	26.295	16.627	48.071	14.75	30.004	23.855	29.611	18.785	20.616	13.377	24.625	9.34	11.313	29.595	29.763	50.816	24.258	16.809	38.201
AACTT	totfreq	21.565	11.75	12.963	10.611	19.269	15.594	22.528	19.444	26.973	39.82	22.327	19.395	22.958	21.046	10.945	21.629	10.073	21.693	31.427	14.196	24.075	14.569	14.937	11.547	22.193	6.414	26.13	14.807	13.282	26.295	16.627	48.223	14.75	30.107	24.509	29.807	18.82	20.616	13.377	24.878	9.34	11.313	29.672	30.01	50.816	24.393	16.809	38.457
AACTT	fracsimp	0.005	0	0	0.062	0.007	0.017	0.018	0	0.013	0.008	0	0.019	0	0.003	0	0	0	0	0.003	0	0	0	0	0	0.016	0	0.004	0	0	0	0	0.003	0	0.003	0.027	0.007	0.002	0	0	0.01	0	0	0.003	0.008	0	0.006	0	0.007
AACTT	simprepe	3	0	0	3	3	3	3	0	3	3	0	3	0	3	0	0	0	0	3	0	0	0	0	0	3	0	3	0	0	0	0	3	0	3	3	3	3	0	0	3	0	0	3	3	0	3	0	3
AACTT	comprepe	2.003	2	2	2	2	2	2	2	2.002	2.001	2	2	2	2	2	2	2	2	2	2	2	2.031	2	2.071	2	2	2.002	2	2	2	2	2.001	2	2	2	2	2.002	2	2	2.024	2	2	2	2.003	2	2.002	2	2.002
AACTT	simppoly	0.12	0	0	0	1	0	0	0	0.143	0.375	0	0	0	0	0	0	0	0	0	0	0	0	0	0	0	0	0.5	0	0	0	0	0.25	0	0.333	0	0	0	0	0	0	0	0	0	0	0	0.333	0	0
AACTT	comppoly	0.113	0.105	0.152	0	0.074	0.018	0.018	0.162	0.232	0.223	0.041	0.098	0.162	0.187	0	0.058	0.036	0	0.218	0.03	0.095	0.031	0	0	0.1	0	0.166	0.058	0.042	0.104	0.125	0.206	0	0.223	0.082	0.195	0.22	0.219	0.095	0.185	0.034	0.051	0.243	0.066	0.19	0.162	0.208	0.174
AAGAC	simpfreq	0.205	0	0.282	0	0.128	0	0	0.548	0.463	0.864	0	0.373	0.412	0.719	0	0.311	0.36	0	0.293	0	0	0	0	0.825	0	0	0.216	0.096	0	0	0	0.568	0.868	0.516	0	0	0.318	0.068	0	0.253	0.322	0.29	0.386	0.247	0	0.362	0	0.682
AAGAC	compfreq	37.574	34.94	34.661	28.517	31.345	40.599	27.271	33.959	38.915	69.974	29.974	49.607	30.795	58.955	38.51	37.5	29.14	25.825	43.401	32.263	39.551	23.675	46.169	30.518	32.016	34.817	35.977	27.595	37.632	33.964	29.617	68.451	27.765	44.198	36.273	42.316	46.662	39.998	29.938	40.143	23.189	30.748	43.195	44.324	33.449	41.998	34.887	46.984
AAGAC	totfreq	37.779	34.94	34.943	28.517	31.473	40.599	27.271	34.507	39.378	70.837	29.974	49.98	31.207	59.674	38.51	37.811	29.5	25.825	43.694	32.263	39.551	23.675	46.169	31.343	32.016	34.817	36.193	27.691	37.632	33.964	29.617	69.02	28.632	44.714	36.273	42.316	46.98	40.067	29.938	40.396	23.512	31.038	43.581	44.571	33.449	42.36	34.887	47.666
AAGAC	fracsimp	0.005	0	0.008	0	0.004	0	0	0.016	0.012	0.012	0	0.007	0.013	0.012	0	0.008	0.012	0	0.007	0	0	0	0	0.026	0	0	0.006	0.003	0	0	0	0.008	0.03	0.012	0	0	0.007	0.002	0	0.006	0.014	0.009	0.009	0.006	0	0.009	0	0.014
AAGAC	simprepe	3.058	0	3	0	3	0	0	3	3	3	0	3	3	3.545	0	3	3	0	3.167	0	0	0	0	3	0	0	3	3	0	0	0	3	3	3	0	0	3	4	0	3	3	3	3	3.2	0	3	0	3.062
AAGAC	comprepe	2.003	2	2	2	2	2	2	2	2.008	2.008	2	2	2	2.01	2	2.008	2	2	2.007	2	2	2	2	2.027	2.011	2	2.005	2	2	2	2	2.004	2	2.006	2	2	2.011	2.003	2	2.019	2	2	2.007	2.001	2	2.003	2	2.005
AAGAC	simppoly	0.226	0	0	0	0	0	0	0	0.111	0.238	0	0	0.333	0.091	0	0	0	0	0.167	0	0	0	0	1	0	0	0.25	0	0	0	0	0.133	1	0.2	0	0	0.111	0	0	0	0	0	0.2	0.2	0	0.375	0	0
AAGAC	comppoly	0.13	0.115	0.081	0.116	0.053	0.086	0.043	0.177	0.229	0.29	0.122	0.113	0.089	0.252	0.011	0.124	0.074	0.04	0.287	0.053	0.145	0.058	0.059	0.081	0.045	0	0.171	0.094	0.074	0.073	0.105	0.201	0	0.237	0.108	0.176	0.238	0.228	0.085	0.145	0.069	0.085	0.267	0.108	0.192	0.205	0.164	0.18
AAGAG	simpfreq	1.41	1.855	0.845	0	1.028	0.538	1.186	1.643	3.088	3.661	2.141	0	1.375	3.137	2.432	2.49	0.72	0	1.466	0.86	0.573	0.455	2.716	0	3.274	0	3.571	0.577	0	0	1.559	3.371	0	1.787	0.654	0.782	1.769	2.397	1.911	0.928	1.288	0.29	2.627	1.431	1.286	1.493	2.22	2.771
AAGAG	compfreq	102.29	88.742	75.24	64.329	94.548	118.303	92.483	93.935	133.268	225.182	104.603	62.662	141.05	176.211	145.121	105.187	71.232	79.54	108.258	74.42	118.654	53.725	168.381	59.387	172.086	87.958	130.76	62.209	99.061	67.38	54.039	166.45	82.426	118.126	90.846	73.393	110.305	114.722	111.473	84.924	118.202	62.366	117.298	113.032	104.205	122.917	119.885	130.635
AAGAG	totfreq	103.7	90.598	76.085	64.329	95.575	118.84	93.668	95.578	136.356	228.843	106.743	62.662	142.425	179.348	147.553	107.677	71.951	79.54	109.724	75.28	119.228	54.18	171.097	59.387	175.361	87.958	134.331	62.786	99.061	67.38	55.598	169.821	82.426	119.913	91.499	74.175	112.073	117.119	113.384	85.851	119.49	62.656	119.925	114.463	105.492	124.41	122.105	133.406
AAGAG	fracsimp	0.013	0.02	0.011	0	0.011	0.005	0.013	0.017	0.023	0.016	0.02	0	0.01	0.017	0.016	0.023	0.01	0	0.013	0.011	0.005	0.008	0.016	0	0.019	0	0.027	0.009	0	0	0.028	0.02	0	0.015	0.007	0.011	0.016	0.02	0.017	0.011	0.011	0.005	0.022	0.013	0.012	0.012	0.018	0.021
AAGAG	simprepe	3.158	3.5	3.333	0	3	4	3.667	3.333	3.3	3.079	3	0	3.6	3.062	3.167	3	3	0	3	3	3	3	3	0	3.222	0	3.318	3	0	0	3.667	3.157	0	3.404	3	3.125	3.32	3.086	3	3.273	3	3	3.147	3	3	3.121	3.143	3.2
AAGAG	comprepe	2.017	2.003	2.007	2.01	2.018	2.034	2.017	2.004	2.049	2.023	2.003	2.006	2.012	2.014	2.022	2.021	2.005	2	2.022	2.017	2	2	2.016	2	2.025	2.073	2.029	2.011	2.011	2	2.019	2.02	2.074	2.015	2.004	2.012	2.026	2.024	2.011	2.007	2.019	2.009	2.025	2.02	2.037	2.01	2.013	2.029
AAGAG	simppoly	0.106	0	0	0	0.125	0	0	0.083	0.217	0.281	0	0	0.1	0.146	0.167	0	0	0	0.267	0	0	0	0	0	0.111	0	0.182	0.167	0	0	0.333	0.27	0	0.288	0	0.5	0.2	0.114	0	0.091	0	0	0.118	0.138	0	0.152	0	0.154
AAGAG	comppoly	0.132	0.132	0.075	0.072	0.071	0.086	0.077	0.138	0.249	0.284	0.105	0.101	0.1	0.216	0.011	0.111	0.056	0.143	0.273	0.098	0.068	0.076	0.024	0.111	0.106	0.01	0.19	0.107	0.095	0.069	0.087	0.209	0.074	0.228	0.086	0.177	0.224	0.193	0.12	0.173	0.079	0.051	0.222	0.118	0.123	0.206	0.114	0.174
AAGAT	simpfreq	0.328	0	0	0.663	0	0.269	0.79	0	0.309	0.617	0.612	0.373	0.137	0.131	0	0.311	0	1.033	0.195	0	0.573	0.455	1.358	0.825	0.364	0.916	0.271	0.192	0	0	0	0.682	0.868	0.447	0.327	0.391	0.177	0.342	0	0.337	0	0	0.309	0.543	0.643	0.045	0	1.023
AAGAT	compfreq	34.576	25.355	25.644	13.927	30.831	32.802	32.408	30.399	44.32	64.873	34.562	30.585	42.892	39.739	25.538	34.388	22.305	21.693	45.405	31.833	36.112	24.131	43.453	12.372	48.024	18.325	46.256	21.249	26.01	35.881	29.098	67.391	30.368	47.979	36.927	41.436	37.252	34.451	31.849	40.058	31.563	20.015	44.431	45.854	68.184	39.192	32.35	55.213
AAGAT	totfreq	34.904	25.355	25.644	14.59	30.831	33.071	33.199	30.399	44.629	65.49	35.173	30.958	43.03	39.87	25.538	34.699	22.305	22.726	45.6	31.833	36.685	24.586	44.811	13.197	48.388	19.241	46.526	21.441	26.01	35.881	29.098	68.072	31.235	48.426	37.253	41.827	37.429	34.793	31.849	40.396	31.563	20.015	44.74	46.397	68.827	39.237	32.35	56.236
AAGAT	fracsimp	0.011	0	0	0.045	0	0.008	0.024	0	0.007	0.009	0.017	0.012	0.003	0.003	0	0.009	0	0.045	0.004	0	0.016	0.019	0.03	0.062	0.008	0.048	0.006	0.009	0	0	0	0.01	0.028	0.009	0.009	0.009	0.005	0.01	0	0.008	0	0	0.007	0.012	0.009	0.001	0	0.018
AAGAT	simprepe	3.017	0	0	3	0	3	3	0	3	3	3	3	3	3	0	3	0	3	3	0	3	3	3	3	3	3	3	3	0	0	0	3.278	3	3	3	3.25	3	3	0	3	0	0	3	3	3	3	0	3.083
AAGAT	comprepe	2.004	2	2	2	2	2	2	2.009	2.002	2.002	2	2	2.013	2.003	2.016	2	2	2	2.002	2	2.016	2	2	2	2	2	2.009	2	2	2	2.018	2.021	2	2.001	2	2	2.007	2.006	2	2.013	2.01	2	2.005	2.002	2	2.008	2	2.012
AAGAT	simppoly	0.146	0	0	1	0	0	0	0	0	0.4	0	0	0	0	0	0	0	1	0	0	0	1	0	0	0	0	0.2	0	0	0	0	0.111	0	0.231	0	0.5	0	0.2	0	0.5	0	0	0.25	0	0	0	0	0.042
AAGAT	comppoly	0.12	0.085	0.077	0.143	0.113	0.066	0.085	0.158	0.228	0.26	0.062	0.085	0.071	0.169	0.032	0.095	0.032	0.143	0.198	0.054	0.048	0.057	0	0.067	0.114	0.05	0.173	0.072	0.021	0.137	0.089	0.199	0	0.192	0.097	0.172	0.224	0.183	0.14	0.149	0.031	0.029	0.254	0.104	0.123	0.155	0.049	0.168
AAGCC	simpfreq	0.215	0.309	0.564	0	0.128	0.269	0	0.411	0	0.37	0	0.373	0	0.392	0	0	0	0	0.489	0	0	0	0	0	0	0.916	0.216	0.096	0	0.274	0	0.341	0	0.206	0	0.195	0.389	0.342	0	0.084	0.644	0.58	0.155	0.049	0	0.272	0	0.213
AAGCC	compfreq	28.824	18.862	29.871	30.507	20.939	29.576	21.342	22.731	24.553	41.137	30.586	27.228	18.422	33.464	26.754	25.052	31.299	16.528	33.382	25.38	29.234	30.96	25.8	35.467	12.734	22.906	23.588	27.307	35.972	23.008	26.5	46.291	37.309	34.334	25.489	25.8	49.457	32.533	31.212	20.409	27.699	27.267	32.299	24.877	32.162	34.712	29.813	26.05
AAGCC	totfreq	29.039	19.171	30.434	30.507	21.068	29.845	21.342	23.141	24.553	41.507	30.586	27.601	18.422	33.857	26.754	25.052	31.299	16.528	33.87	25.38	29.234	30.96	25.8	35.467	12.734	23.822	23.804	27.403	35.972	23.282	26.5	46.632	37.309	34.541	25.489	25.995	49.846	32.875	31.212	20.493	28.343	27.847	32.454	24.926	32.162	34.983	29.813	26.263
AAGCC	fracsimp	0.007	0.016	0.019	0	0.006	0.009	0	0.018	0	0.009	0	0.014	0	0.012	0	0	0	0	0.014	0	0	0	0	0	0	0.038	0.009	0.004	0	0.012	0	0.007	0	0.006	0	0.008	0.008	0.01	0	0.004	0.023	0.021	0.005	0.002	0	0.008	0	0.008
AAGCC	simprepe	3.087	3	3	0	3	3	0	3	0	3	0	3	0	3	0	0	0	0	3.5	0	0	0	0	0	0	3	3	3	0	3	0	3	0	3	0	3	3	3.2	0	3	3	3	3	3	0	3	0	3.2
AAGCC	comprepe	2.005	2	2.009	2.022	2	2.009	2	2	2.004	2.005	2	2	2	2.002	2.015	2.006	2.011	2	2.003	2	2.02	2	2	2.07	2	2	2.009	2.007	2	2	2	2.004	2.07	2.005	2	2	2.013	2.008	2	2	2	2	2.007	2	2	2.001	2	2.005
AAGCC	simppoly	0.141	0	0	0	0	0	0	0	0	0.333	0	0	0	0.333	0	0	0	0	0.5	0	0	0	0	0	0	0	0	0	0	0	0	0	0	0	0	0	0.364	0	0	0	0	0	1	0	0	0	0	0.2
AAGCC	comppoly	0.145	0.115	0.075	0.087	0.135	0.036	0.074	0.283	0.317	0.265	0.13	0.11	0.03	0.225	0.03	0.137	0.046	0.062	0.268	0.186	0.157	0.044	0.105	0.047	0.2	0.04	0.188	0.109	0.077	0.131	0.039	0.24	0.093	0.261	0.09	0.242	0.253	0.257	0.041	0.207	0.128	0.011	0.287	0.131	0.1	0.197	0.053	0.191
AAGCG	simpfreq	0.11	0	0	0	0	0	0	0.137	0.103	0.206	0	0	0	0.196	0	0	0	0	0.049	0	0.573	0	0	0	0	0	0	0	0	0	0	0.076	0.868	0	0	0	0.248	0	0	0	0	0.29	0.077	0.049	0	0	0	0.213
AAGCG	compfreq	18.878	22.881	15.217	22.548	17.342	11.293	22.133	14.926	12.457	30.77	19.881	12.682	15.672	31.896	32.835	14.16	16.909	13.429	18.23	8.603	14.33	12.748	23.084	24.745	17.463	33.901	14.661	20.288	12.175	11.778	8.314	27.274	25.162	19.762	15.359	15.245	34.174	19.177	21.658	11.975	17.714	19.725	18.545	13.722	7.076	24.167	13.003	14.325
AAGCG	totfreq	18.988	22.881	15.217	22.548	17.342	11.293	22.133	15.062	12.56	30.976	19.881	12.682	15.672	32.092	32.835	14.16	16.909	13.429	18.279	8.603	14.903	12.748	23.084	24.745	17.463	33.901	14.661	20.288	12.175	11.778	8.314	27.35	26.029	19.762	15.359	15.245	34.422	19.177	21.658	11.975	17.714	20.015	18.622	13.771	7.076	24.167	13.003	14.539
AAGCG	fracsimp	0.005	0	0	0	0	0	0	0.009	0.008	0.007	0	0	0	0.006	0	0	0	0	0.003	0	0.038	0	0	0	0	0	0	0	0	0	0	0.003	0.033	0	0	0	0.007	0	0	0	0	0.014	0.004	0.004	0	0	0	0.015
AAGCG	simprepe	3.076	0	0	0	0	0	0	3	3.5	3	0	0	0	3	0	0	0	0	3	0	3	0	0	0	0	0	0	0	0	0	0	3	3	0	0	0	3.143	0	0	0	0	3	3	3	0	0	0	3.6
AAGCG	comprepe	2.004	2	2	2	2	2.024	2	2	2	2.004	2	2	2	2.008	2	2	2	2	2.005	2.05	2	2	2	2.033	2	2	2	2.005	2	2	2	2.007	2	2.014	2	2	2.002	2.004	2	2	2	2	2	2	2	2	2	2
AAGCG	simppoly	0.132	0	0	0	0	0	0	0	0	0	0	0	0	0	0	0	0	0	0	0	0	0	0	0	0	0	0	0	0	0	0	0	0	0	0	0	0.143	0	0	0	0	0	0	0	0	0	0	0.2
AAGCG	comppoly	0.136	0.108	0.074	0.147	0.067	0.071	0.089	0.202	0.264	0.261	0.108	0.029	0.088	0.203	0.049	0.132	0	0.231	0.276	0.05	0.08	0.143	0.059	0.1	0.062	0	0.218	0.109	0.045	0.047	0.312	0.189	0.034	0.231	0.106	0.218	0.226	0.225	0	0.183	0.073	0.059	0.275	0.086	0.182	0.23	0.049	0.155
AAGCT	simpfreq	0.181	0	0.282	0.663	0	0	0.395	0	0	0.123	0	1.119	0.275	0.261	0.405	0	0	0	0.244	0	0	0	0	0	0	0	0.108	0.192	0	0.274	0.52	0.227	0	0.309	0	0.098	0.389	1.027	0	0.337	0	0.58	0.309	0.197	0.643	0.091	0.317	0.085
AAGCT	compfreq	16.352	10.204	14.09	10.611	15.415	13.443	15.809	11.091	18.428	28.549	16.822	17.903	15.397	23.203	19.052	17.116	13.311	6.198	20.088	12.905	21.782	9.561	13.579	9.898	19.282	5.497	19.963	16.634	16.602	13.695	7.274	28.411	16.485	22.34	12.745	15.148	22.783	24.109	15.925	13.999	10.951	12.183	20.477	20.237	27.659	19.958	13.638	19.229
AAGCT	totfreq	16.533	10.204	14.372	11.274	15.415	13.443	16.204	11.091	18.428	28.672	16.822	19.022	15.672	23.464	19.458	17.116	13.311	6.198	20.332	12.905	21.782	9.561	13.579	9.898	19.282	5.497	20.071	16.826	16.602	13.969	7.794	28.638	16.485	22.649	12.745	15.245	23.172	25.136	15.925	14.337	10.951	12.763	20.786	20.435	28.303	20.049	13.955	19.314
AAGCT	fracsimp	0.01	0	0.02	0.059	0	0	0.024	0	0	0.004	0	0.059	0.018	0.011	0.021	0	0	0	0.012	0	0	0	0	0	0	0	0.005	0.011	0	0.02	0.067	0.008	0	0.014	0	0.006	0.017	0.041	0	0.024	0	0.045	0.015	0.01	0.023	0.005	0.023	0.004
AAGCT	simprepe	3.193	0	3	3	0	0	6	0	0	3	0	3	3	3	3	0	0	0	3	0	0	0	0	0	0	0	3.5	3	0	3	3	3.333	0	3.111	0	3	3	3.2	0	4	0	3	3	3	3	3	3	3
AAGCT	comprepe	2.009	2	2	2	2	2	2	2	2.014	2.001	2	2.021	2.009	2.003	2	2.009	2	2.167	2.005	2	2	2	2	2	2	2	2.008	2.012	2	2	2	2.001	2.105	2.017	2.026	2	2.006	2.037	2	2.012	2	2	2.011	2	2	2.005	2	2
AAGCT	simppoly	0.21	0	0	0	0	0	0	0	0	0	0	0	0	0	0	0	0	0	0.4	0	0	0	0	0	0	0	0.5	0.5	0	1	0	0.167	0	0.333	0	0	0.636	0.2	0	0.25	0	0	0.25	0	0	0	0	0
AAGCT	comppoly	0.144	0.061	0.12	0.062	0.075	0.06	0.025	0.247	0.254	0.288	0.109	0.104	0.152	0.197	0	0.109	0.027	0.167	0.277	0.067	0	0.048	0	0.333	0.075	0	0.171	0.098	0.167	0.14	0.214	0.188	0.053	0.254	0.051	0.265	0.228	0.207	0.12	0.163	0.118	0.071	0.268	0.11	0.116	0.193	0.233	0.202
AAGGC	simpfreq	0.274	0.618	0.282	0	0.257	0.538	0	0.274	0.103	0.206	0	0.373	0	0.131	0.405	0.156	0.36	0	0.244	0	0.573	0	5.432	0	0.364	0	0.325	0.288	0	0.274	0	0.341	1.735	0.206	0	0	0.601	0.411	0	0.084	0	0.29	0.232	0.049	0	0.181	0	0.043
AAGGC	compfreq	28.034	23.5	36.07	32.496	24.536	29.576	20.552	23.141	21.774	31.14	25.998	29.093	19.247	26.798	33.24	21.162	28.421	14.462	28.299	24.52	23.502	27.318	24.442	37.117	18.919	20.157	22.56	31.345	29.331	18.899	23.382	43.866	42.515	33.956	21.895	21.695	52.393	26.985	31.212	16.529	29.631	27.847	27.586	24.679	25.73	33.942	28.861	24.259
AAGGC	totfreq	28.308	24.118	36.352	32.496	24.793	30.113	20.552	23.415	21.877	31.346	25.998	29.466	19.247	26.928	33.645	21.318	28.781	14.462	28.543	24.52	24.075	27.318	29.874	37.117	19.282	20.157	22.884	31.633	29.331	19.173	23.382	44.207	44.25	34.163	21.895	21.695	52.994	27.396	31.212	16.614	29.631	28.137	27.818	24.729	25.73	34.123	28.861	24.302
AAGGC	fracsimp	0.01	0.026	0.008	0	0.01	0.018	0	0.012	0.005	0.007	0	0.013	0	0.005	0.012	0.007	0.013	0	0.009	0	0.024	0	0.182	0	0.019	0	0.014	0.009	0	0.014	0	0.008	0.039	0.006	0	0	0.011	0.015	0	0.005	0	0.01	0.008	0.002	0	0.005	0	0.002
AAGGC	simprepe	3.097	3	3	0	3	3.5	0	3.5	3.5	3	0	3	0	3	3	3	3	0	3	0	3	0	3	0	4	0	3	3	0	3	0	3.222	3.5	3	0	0	3.294	3	0	3	0	3	3	3	0	3.5	0	3
AAGGC	comprepe	2.004	2	2	2	2	2	2	2	2.012	2.003	2.012	2	2	2	2	2	2	2	2.019	2	2.049	2	2	2	2	2	2.01	2.003	2	2	2.022	2.003	2	2.005	2	2.009	2.005	2.005	2	2	2	2	2.006	2.004	2	2.003	2.011	2.002
AAGGC	simppoly	0.189	0	0	0	0	0.5	0	0	0	0.2	0	0	0	0	1	0	0	0	0.4	0	0	0	0.5	0	0	0	0	0	0	0	0	0.333	0	0	0	0	0.118	0.333	0	1	0	0	0	1	0	0.25	0	0
AAGGC	comppoly	0.13	0.092	0.062	0.102	0.068	0.064	0.096	0.213	0.265	0.246	0.106	0.128	0.057	0.251	0.012	0.103	0.051	0.071	0.32	0.105	0.073	0.033	0	0.044	0.038	0	0.18	0.071	0.094	0.087	0.089	0.249	0.082	0.274	0.075	0.207	0.25	0.231	0.041	0.204	0.065	0.042	0.196	0.092	0.175	0.207	0.143	0.192
AAGGG	simpfreq	0.559	0.309	0	0.663	0.514	0.269	0	0.137	0.36	0.782	0.306	0.373	0.55	0.458	1.621	0.622	0.72	0	0.244	0.43	1.146	0.455	0	3.299	0.364	0.916	0.757	0.096	0	0	0	1.25	0.868	0.79	0.654	0.195	1.38	1.027	0.637	0.337	0.966	0	0.85	0.444	0	0.543	0.951	0.384
AAGGG	compfreq	47.288	51.328	31.843	50.402	40.337	43.557	39.523	34.507	34.385	61.664	39.149	25.363	40.968	48.889	64.048	41.079	40.652	37.188	42.863	33.984	47.576	43.253	65.18	43.715	43.294	48.56	45.282	42.21	40.399	36.429	38.97	79.702	33.838	67.81	42.809	35.67	93.748	49.656	47.137	42.926	47.023	37.71	55.172	41.264	44.384	64.219	42.816	45.577
AAGGG	totfreq	47.848	51.637	31.843	51.065	40.851	43.826	39.523	34.644	34.745	62.446	39.455	25.736	41.518	49.347	65.669	41.702	41.372	37.188	43.108	34.414	48.723	43.708	65.18	47.015	43.658	49.476	46.039	42.306	40.399	36.429	38.97	80.952	34.706	68.6	43.462	35.866	95.128	50.683	47.774	43.263	47.989	37.71	56.022	41.708	44.384	64.762	43.768	45.961
AAGGG	fracsimp	0.011	0.006	0	0.013	0.013	0.006	0	0.004	0.01	0.013	0.008	0.014	0.013	0.009	0.025	0.015	0.017	0	0.006	0.013	0.024	0.01	0	0.07	0.008	0.019	0.016	0.002	0	0	0	0.015	0.025	0.012	0.015	0.005	0.015	0.02	0.013	0.008	0.02	0	0.015	0.011	0	0.008	0.022	0.008
AAGGG	simprepe	3.082	3	0	3	3	3	0	3	3.714	3.053	3	3	3	3.143	3.25	3	3	0	3	3	3	3	0	4	3	3	3.071	3	0	0	0	3.03	3	3.043	3	3	3.128	3	3	3	3	0	3	3.333	0	3.083	3	3
AAGGG	comprepe	2.008	2	2	2.026	2.01	2.037	2	2	2.007	2.005	2	2	2.003	2.004	2.038	2.008	2.009	2	2.008	2.013	2	2	2	2.019	2.025	2.019	2.018	2.005	2	2	2.013	2.01	2	2.009	2	2.005	2.025	2.011	2	2.004	2.007	2	2.01	2.006	2.014	2.013	2.007	2.008
AAGGG	simppoly	0.153	1	0	0	0	0	0	0	0.143	0.158	0	0	0	0.143	0	0.25	0	0	0	0	0	0	0	0	0	0	0.143	0	0	0	0	0.182	0	0.174	0.5	0	0.333	0.2	0	0.25	0.333	0	0.091	0	0	0.167	0	0.444
AAGGG	comppoly	0.135	0.151	0.08	0.053	0.083	0.074	0.07	0.159	0.265	0.21	0.109	0.074	0.091	0.249	0.044	0.098	0.071	0.111	0.261	0.051	0.096	0.053	0	0.075	0.118	0.019	0.19	0.128	0.082	0.075	0.093	0.205	0.128	0.24	0.115	0.2	0.222	0.21	0.054	0.155	0.062	0.046	0.216	0.114	0.217	0.216	0.163	0.196
AAGGT	simpfreq	0.073	0	0	0	0.128	0.269	0	0	0.206	0.206	0	0	0.275	0.196	0	0	0	0	0.049	0.43	0.573	0	0	0	0	0	0.054	0.096	0	0	0	0.152	0	0	0.327	0.098	0.283	0.205	0	0	0	0.29	0.077	0.148	0	0.045	0.317	0
AAGGT	compfreq	14.89	12.368	17.753	8.621	13.232	12.637	10.276	10.955	16.987	26.739	13.458	12.309	18.147	17.255	15.809	15.093	10.793	12.396	16.715	11.615	13.757	13.204	21.727	5.774	10.915	6.414	15.31	10.769	16.049	13.969	10.912	26.214	12.147	21.206	16.012	19.155	19.103	14.246	11.466	16.867	11.917	13.053	18.545	16.733	22.514	17.967	12.686	20.678
AAGGT	totfreq	14.962	12.368	17.753	8.621	13.36	12.906	10.276	10.955	17.193	26.945	13.458	12.309	18.422	17.451	15.809	15.093	10.793	12.396	16.764	12.045	14.33	13.204	21.727	5.774	10.915	6.414	15.364	10.865	16.049	13.969	10.912	26.365	12.147	21.206	16.339	19.252	19.386	14.452	11.466	16.867	11.917	13.343	18.622	16.881	22.514	18.012	13.003	20.678
AAGGT	fracsimp	0.004	0	0	0	0.01	0.021	0	0	0.012	0.008	0	0	0.015	0.011	0	0	0	0	0.003	0.036	0.04	0	0	0	0	0	0.004	0.009	0	0	0	0.006	0	0	0.02	0.005	0.015	0.014	0	0	0	0.022	0.004	0.009	0	0.003	0.024	0
AAGGT	simprepe	3.18	0	0	0	3	3	0	0	3	3	0	0	3	3	0	0	0	0	3	3	3	0	0	0	0	0	3	3	0	0	0	3.5	0	0	3	3	3.125	3	0	0	0	3	3	3.333	0	3	3	0
AAGGT	comprepe	2.001	2	2	2	2.01	2	2	2	2.003	2.002	2	2	2	2.008	2	2	2	2	2	2	2	2	2	2	2	2	2.004	2	2	2	2	2.003	2	2.003	2	2	2.002	2	2	2	2.027	2	2	2.006	2	2	2	2.002
AAGGT	simppoly	0.148	0	0	0	0	0	0	0	0.25	0	0	0	0	0	0	0	0	0	0	0	0	0	0	0	0	0	0	1	0	0	0	0	0	0	0	0	0.375	0	0	0	0	1	0	0	0	0	0	0
AAGGT	comppoly	0.125	0.125	0.048	0	0.087	0.043	0.038	0.113	0.239	0.238	0.068	0.182	0.061	0.239	0.051	0.093	0	0.083	0.222	0.074	0.125	0.034	0	0.143	0.033	0	0.141	0.045	0.172	0.078	0	0.185	0	0.238	0.122	0.189	0.213	0.188	0.056	0.205	0.027	0.044	0.258	0.086	0.171	0.159	0.175	0.198
AAGTC	simpfreq	0.097	0.309	0	0	0.128	0.269	0	0	0.103	0.247	0	0.373	0	0.065	0.405	0	0	0	0.147	0	0	0	0	0	0.364	0	0.216	0.288	0	0.274	0	0.152	0	0	0.327	0.293	0.142	0.068	0	0.169	0.322	0.29	0.155	0.099	0	0.045	0	0.171
AAGTC	compfreq	24.739	23.19	23.953	19.232	25.435	25.005	16.995	20.54	24.811	34.637	24.468	22.752	21.721	26.928	20.268	28.32	16.909	14.462	31.818	19.788	20.062	19.578	20.369	18.971	21.465	16.492	29.863	21.249	29.884	28.76	23.382	46.291	13.882	29.798	19.28	33.227	28.797	23.355	18.473	31.035	23.189	20.885	31.14	33.021	49.53	29.145	23.47	32.616
AAGTC	totfreq	24.837	23.5	23.953	19.232	25.564	25.274	16.995	20.54	24.914	34.884	24.468	23.125	21.721	26.994	20.674	28.32	16.909	14.462	31.964	19.788	20.062	19.578	20.369	18.971	21.829	16.492	30.08	21.538	29.884	29.034	23.382	46.442	13.882	29.798	19.607	33.52	28.938	23.424	18.473	31.203	23.512	21.175	31.295	33.12	49.53	29.19	23.47	32.787
AAGTC	fracsimp	0.004	0.013	0	0	0.005	0.011	0	0	0.004	0.007	0	0.016	0	0.002	0.02	0	0	0	0.005	0	0	0	0	0	0.017	0	0.007	0.013	0	0.009	0	0.003	0	0	0.017	0.009	0.005	0.003	0	0.005	0.014	0.014	0.005	0.003	0	0.002	0	0.005
AAGTC	simprepe	3.066	3	0	0	3	3	0	0	3	3	0	3	0	3	3	0	0	0	3	0	0	0	0	0	3	0	3	3	0	4	0	3	0	0	3	3	3	3	0	3	3	3	3	3	0	3	0	3
AAGTC	comprepe	2.003	2	2	2	2	2	2	2	2.002	2.004	2	2	2	2	2	2	2.021	2	2.003	2	2	2	2	2	2	2	2.004	2	2.019	2	2	2.002	2	2	2	2.003	2.004	2.003	2	2.014	2.014	2	2.002	2.003	2.039	2	2	2.004
AAGTC	simppoly	0.213	0	0	0	0	0	0	0	0.5	0.333	0	0	0	0	0	0	0	0	0.667	0	0	0	0	0	0	0	0	0	0	1	0	0.5	0	0	0	0	0.25	0	0	0	0	0	0.5	0.5	0	0	0	0
AAGTC	comppoly	0.135	0.107	0.024	0.138	0.086	0.043	0	0.247	0.239	0.272	0.075	0.049	0.07	0.209	0.04	0.11	0.021	0.214	0.273	0.022	0.143	0.07	0.333	0.174	0.034	0	0.179	0.068	0.13	0.086	0.089	0.213	0	0.273	0.085	0.171	0.24	0.223	0.069	0.168	0.028	0.056	0.238	0.111	0.078	0.199	0.108	0.193
AAGTG	simpfreq	0.27	0	0	0	0.514	0	0.395	0.411	0.515	0.494	0	0	0.55	0.196	0	0	0	0	0.244	0	1.146	0	0	0	0.364	0	0.487	0.096	0	0.548	0	0.871	1.735	0.309	0	0.489	0.354	0.342	0	0.59	0.322	0	0.386	0.444	0	0.226	0.951	0.469
AAGTG	compfreq	38.309	38.032	37.479	24.538	38.924	34.146	32.013	42.86	50.394	58.085	41.596	28.72	47.429	46.798	32.024	43.413	31.659	38.221	44.721	24.52	36.685	23.675	31.232	22.27	50.935	26.571	45.769	29.71	28.778	33.69	33.774	74.171	32.103	45.436	48.037	42.805	41.992	44.313	35.671	41.914	36.395	32.488	55.713	50.494	36.665	46.162	39.01	56.279
AAGTG	totfreq	38.58	38.032	37.479	24.538	39.438	34.146	32.408	43.27	50.908	58.579	41.596	28.72	47.979	46.994	32.024	43.413	31.659	38.221	44.965	24.52	37.832	23.675	31.232	22.27	51.299	26.571	46.256	29.806	28.778	34.238	33.774	75.043	33.838	45.745	48.037	43.293	42.346	44.656	35.671	42.504	36.717	32.488	56.099	50.938	36.665	46.388	39.962	56.748
AAGTG	fracsimp	0.007	0	0	0	0.013	0	0.012	0.009	0.01	0.008	0	0	0.011	0.004	0	0	0	0	0.005	0	0.03	0	0	0	0.007	0	0.011	0.003	0	0.016	0	0.012	0.051	0.007	0	0.011	0.008	0.008	0	0.014	0.009	0	0.007	0.009	0	0.005	0.024	0.008
AAGTG	simprepe	3.11	0	0	0	3	0	3	3.333	3.1	3	0	0	3	3	0	0	0	0	3.2	0	3	0	0	0	3	0	3	3	0	3	0	3.043	4	3.333	0	3.2	3.1	3.6	0	3.286	3	0	3.6	3.222	0	3	3	3
AAGTG	comprepe	2.005	2	2	2	2.003	2	2	2.006	2.009	2.009	2	2	2.003	2.004	2	2	2	2	2.012	2	2.047	2	2	2	2.021	2	2.014	2.013	2	2	2	2.007	2.054	2.003	2.007	2.018	2.013	2.012	2	2.008	2	2	2.014	2.001	2	2	2.008	2.011
AAGTG	simppoly	0.164	0	0	0	0	0	0	0	0.1	0.333	0	0	0.25	0	0	0	0	0	0.2	0	0	0	0	0	0	0	0.333	0	0	0	0	0.217	0	0.111	0	0.4	0.2	0.4	0	0.286	0	0	0	0.111	0	0	0.333	0.091
AAGTG	comppoly	0.127	0.122	0.068	0.162	0.063	0.039	0.062	0.192	0.255	0.264	0.059	0.117	0.09	0.208	0.038	0.086	0.034	0.054	0.266	0.088	0.125	0.019	0	0	0.064	0	0.169	0.091	0.077	0.122	0.092	0.2	0.027	0.24	0.109	0.219	0.249	0.229	0.089	0.175	0.071	0.08	0.245	0.107	0.07	0.201	0.106	0.2
AATAC	simpfreq	0.442	0.309	0	0	0.257	0.538	0	0.822	0.566	0.37	0	1.492	0.275	0.523	0.405	0	0	1.033	0.44	0.43	0	0.455	0	0	0.364	0	0.216	0.096	0	0.548	0.52	0.72	0	0.55	0	0.684	0.425	0.822	0	0.59	0	0	0.464	0.888	0	0.362	0.634	0.895
AATAC	compfreq	38.586	31.848	31.843	21.885	38.41	32.802	34.78	35.191	49.467	45.867	35.479	37.299	34.919	30.85	31.213	36.722	21.945	22.726	50.341	45.598	42.991	36.424	36.664	28.869	26.923	17.408	43.064	23.076	49.254	51.768	55.078	79.702	32.103	48.976	39.541	61.764	40.329	43.56	40.13	52.961	21.579	21.756	52.467	49.606	64.968	43.537	30.764	63.953
AATAC	totfreq	39.028	32.157	31.843	21.885	38.667	33.34	34.78	36.013	50.033	46.238	35.479	38.79	35.194	31.373	31.618	36.722	21.945	23.759	50.781	46.029	42.991	36.879	36.664	28.869	27.286	17.408	43.28	23.172	49.254	52.315	55.598	80.422	32.103	49.526	39.541	62.448	40.754	44.382	40.13	53.552	21.579	21.756	52.931	50.494	64.968	43.899	31.399	64.848
AATAC	fracsimp	0.011	0.01	0	0	0.007	0.016	0	0.023	0.011	0.008	0	0.038	0.008	0.017	0.013	0	0	0.043	0.009	0.009	0	0.012	0	0	0.013	0	0.005	0.004	0	0.01	0.009	0.009	0	0.011	0	0.011	0.01	0.019	0	0.011	0	0	0.009	0.018	0	0.008	0.02	0.014
AATAC	simprepe	3.117	3	0	0	3	3.5	0	4	3.182	3	0	3	3	3	3	0	0	3	3	3	0	3	0	0	4	0	4	3	0	3	3	3.105	0	3.188	0	3.286	3	3.083	0	3	0	0	3.167	3.222	0	3	3.5	3.095
AATAC	comprepe	2.007	2.01	2	2	2.003	2	2	2.016	2.015	2.004	2.009	2	2	2.004	2	2.004	2	2	2.015	2	2	2.038	2	2	2	2	2.004	2	2	2.011	2	2.011	2	2.011	2	2.017	2.01	2.013	2	2.003	2	2	2.01	2.029	2	2.007	2.01	2.011
AATAC	simppoly	0.108	0	0	0	0	0	0	0.167	0.273	0.444	0	0.5	0	0	0	0	0	0	0.444	0	0	0	0	0	0	0	0.25	0	0	0.5	0	0.105	0	0.188	0	0.143	0.167	0	0	0.143	0	0	0.167	0.111	0	0.125	0	0.19
AATAC	comppoly	0.121	0.117	0.053	0	0.054	0.057	0.068	0.152	0.23	0.241	0.086	0.08	0.083	0.176	0.039	0.114	0.049	0.091	0.254	0.132	0.133	0.05	0.037	0.029	0.027	0	0.149	0.087	0.056	0.122	0.057	0.194	0.081	0.228	0.099	0.204	0.217	0.219	0.079	0.159	0.06	0.053	0.255	0.1	0.129	0.154	0.103	0.163
AATAG	simpfreq	0.278	0	0	0	0.257	0.269	0	0.685	0.206	0.082	0	0	0.137	0.196	0.405	0.622	0.36	0	0.342	0.43	0.573	0.911	1.358	0	0	0	0.325	0.192	0.553	0	1.039	0.947	0	0.378	0	0.098	0.531	0.822	0	0.169	0	0	0.309	0.197	0	0.181	0	0.895
AATAG	compfreq	32.986	21.644	18.88	6.632	37.125	33.34	34.78	28.756	42.055	48.294	28.75	26.109	36.431	28.17	25.133	35.166	23.024	20.66	40.224	32.693	40.698	23.22	66.538	18.146	37.837	9.162	48.041	20.288	30.991	30.951	42.088	70.345	28.632	46.673	34.312	34.009	32.759	36.026	18.473	35.167	29.631	17.404	44.122	41.807	55.962	34.44	29.496	54.872
AATAG	totfreq	33.264	21.644	18.88	6.632	37.382	33.609	34.78	29.44	42.261	48.377	28.75	26.109	36.569	28.366	25.538	35.789	23.384	20.66	40.566	33.123	41.271	24.131	67.896	18.146	37.837	9.162	48.366	20.48	31.545	30.951	43.127	71.292	28.632	47.051	34.312	34.107	33.289	36.848	18.473	35.336	29.631	17.404	44.431	42.004	55.962	34.621	29.496	55.767
AATAG	fracsimp	0.008	0	0	0	0.007	0.008	0	0.023	0.005	0.002	0	0	0.004	0.007	0.016	0.017	0.015	0	0.008	0.013	0.014	0.038	0.02	0	0	0	0.007	0.009	0.018	0	0.024	0.013	0	0.008	0	0.003	0.016	0.022	0	0.005	0	0	0.007	0.005	0	0.005	0	0.016
AATAG	simprepe	3.269	0	0	0	3	3	0	3.2	3	3	0	0	3	3	4	3	3	0	4.571	3	5	3	3	0	0	0	3.333	3	3	0	3	3.16	0	3.091	0	3	3.2	3.083	0	3	0	0	3.25	3	0	3	0	3.238
AATAG	comprepe	2.006	2	2	2	2	2.008	2.011	2.019	2.002	2.003	2	2	2.008	2.002	2.048	2.004	2	2	2.01	2	2	2	2.02	2	2	2	2.012	2	2	2.009	2	2.012	2	2.005	2.01	2.006	2.01	2.019	2	2.007	2	2	2.011	2.005	2	2.004	2	2.021
AATAG	simppoly	0.148	0	0	0	0	1	0	0.2	0.25	0.5	0	0	0	0	0	0.25	0	0	0.143	0	0	0	0	0	0	0	0	0	0	0	0.5	0.2	0	0	0	0	0.267	0.167	0	1	0	0	0.25	0	0	0	0	0.143
AATAG	comppoly	0.11	0.143	0.134	0	0.035	0.032	0.057	0.124	0.179	0.25	0.085	0.129	0.094	0.19	0.032	0.097	0.031	0	0.214	0.066	0.056	0.039	0.02	0.045	0.048	0	0.144	0.095	0.071	0.071	0.111	0.181	0	0.191	0.038	0.213	0.181	0.169	0.069	0.18	0.054	0.033	0.264	0.11	0.126	0.168	0.075	0.161
AATAT	simpfreq	0.661	0.309	0	0	0.128	0	0.395	0	0.772	0.576	0.306	0	0.55	0.719	0.811	0.467	0	0	0.733	0.43	1.146	1.821	4.074	0	0.364	0	0.812	0.096	0	0.822	2.078	2.197	0	1.34	0.654	1.857	0.708	1.712	0.637	1.096	0.322	0	1.005	0.79	1.286	0.543	0.634	1.748
AATAT	compfreq	54.16	33.394	12.681	19.232	46.375	42.213	52.17	42.86	55.644	72.236	41.29	36.926	50.729	44.38	26.349	49.948	16.909	27.891	84.456	68.828	60.187	38.245	99.128	19.796	32.016	14.66	65.299	23.941	37.079	67.654	66.509	137.812	32.971	98.639	52.612	87.564	50.306	61.984	43.952	71.009	24.478	20.015	73.253	73.495	131.865	57.431	42.182	105.65
AATAT	totfreq	54.821	33.704	12.681	19.232	46.503	42.213	52.565	42.86	56.416	72.812	41.596	36.926	51.278	45.098	27.159	50.415	16.909	27.891	85.189	69.258	61.333	40.066	103.201	19.796	32.38	14.66	66.111	24.037	37.079	68.476	68.588	140.009	32.971	99.979	53.266	89.42	51.013	63.696	44.589	72.105	24.8	20.015	74.258	74.285	133.151	57.974	42.816	107.398
AATAT	fracsimp	0.01	0.009	0	0	0.003	0	0.008	0	0.014	0.008	0.007	0	0.011	0.016	0.03	0.009	0	0	0.009	0.006	0.019	0.045	0.039	0	0.011	0	0.012	0.004	0	0.012	0.03	0.016	0	0.013	0.012	0.021	0.014	0.027	0.014	0.015	0.013	0	0.014	0.011	0.01	0.009	0.015	0.016
AATAT	simprepe	3.101	3	0	0	3	0	3	0	3	3	3	0	3.25	3	3	3	0	0	3	3	3	3	3	0	3	0	3.267	3	0	3	3	3.069	0	3.103	3	3.053	3.05	3.2	3	3.077	3	0	3	3	3	3	3.5	3.098
AATAT	comprepe	2.011	2.009	2	2	2.003	2.045	2	2.016	2.022	2.003	2	2	2.011	2.004	2	2.009	2	2	2.013	2.006	2.019	2.083	2.014	2	2	2	2.015	2.012	2	2.024	2.008	2.021	2	2.017	2.012	2.028	2.012	2.036	2	2.012	2.026	2	2.005	2.014	2.015	2.012	2.008	2.018
AATAT	simppoly	0.106	0	0	0	0	0	0	0	0.333	0.214	0	0	0	0.091	0	0	0	0	0.333	0	0	0	0	0	0	0	0.067	0	0	0.333	0	0.155	0	0.179	0	0.211	0.2	0.2	1	0.077	0	0	0.308	0.188	0	0.167	0	0.195
AATAT	comppoly	0.113	0.037	0.022	0	0.055	0.051	0.053	0.105	0.201	0.223	0.03	0.131	0.06	0.169	0.092	0.087	0.106	0.074	0.219	0.113	0.076	0.083	0	0.083	0.034	0	0.136	0.068	0.194	0.13	0.086	0.192	0.053	0.202	0.031	0.23	0.185	0.196	0.116	0.152	0.053	0.014	0.265	0.11	0.083	0.165	0.128	0.157
AATCC	simpfreq	0.38	0.618	0.564	0.663	0	0.538	0	0.411	0.566	0.576	0	0.373	0.55	0.261	0.405	0	0.36	1.033	0.342	0.86	0.573	0	0	0	0	0	0.866	0.673	0.553	0	0	0.871	0.868	0.344	0.654	0.293	0.495	0.685	0	0.422	0	0.58	0.309	0.444	0	1.086	0.317	0.682
AATCC	compfreq	40.584	35.868	25.08	21.222	50.871	36.297	33.989	38.067	49.673	62.569	38.844	30.585	35.881	38.693	39.32	38.589	22.665	47.518	45.209	34.844	41.844	33.692	23.084	19.796	45.841	23.822	54.912	25.768	44.273	40.264	34.294	73.603	30.368	49.835	44.443	50.33	40.966	45.546	35.671	53.552	47.023	26.107	52.776	44.719	52.746	63.54	39.962	57.217
AATCC	totfreq	40.964	36.486	25.644	21.885	50.871	36.835	33.989	38.478	50.239	63.145	38.844	30.958	36.431	38.955	39.726	38.589	23.024	48.551	45.551	35.704	42.418	33.692	23.084	19.796	45.841	23.822	55.777	26.441	44.827	40.264	34.294	74.474	31.235	50.179	45.096	50.623	41.462	46.231	35.671	53.973	47.023	26.687	53.085	45.163	52.746	64.626	40.279	57.899
AATCC	fracsimp	0.009	0.017	0.022	0.03	0	0.015	0	0.011	0.011	0.009	0	0.012	0.015	0.007	0.01	0	0.016	0.021	0.008	0.024	0.014	0	0	0	0	0	0.016	0.025	0.012	0	0	0.012	0.028	0.007	0.014	0.006	0.012	0.015	0	0.008	0	0.022	0.006	0.01	0	0.017	0.008	0.012
AATCC	simprepe	3.183	3	3	4	0	3	0	3	4	3	0	3	3	3.5	5	0	3	3	3.143	3	3	0	0	0	0	0	3.312	3	3	0	0	3	4	3.4	3	3	3.214	3.3	0	3.6	0	3	3	3	0	3.375	3	3.312
AATCC	comprepe	2.01	2.026	2	2	2.005	2	2	2	2.009	2.005	2	2.012	2	2.002	2.021	2.008	2	2	2.002	2	2	2	2	2.083	2	2.115	2.01	2.004	2	2	2	2.013	2	2.007	2.015	2.014	2.02	2.017	2	2.009	2	2.011	2.007	2	2	2.028	2	2.01
AATCC	simppoly	0.133	0	0	0	0	0.5	0	0	0.182	0.429	0	0	0	0.25	0	0	0	0	0.143	0	1	0	0	0	0	0	0.125	0.143	1	0	0	0.13	0	0.2	0	0	0.143	0.1	0	0.2	0	0	0	0.111	0	0.125	0	0.375
AATCC	comppoly	0.126	0.069	0.034	0.094	0.071	0.081	0.047	0.14	0.247	0.259	0.071	0.085	0.077	0.218	0.052	0.081	0.016	0.152	0.284	0.123	0.11	0.081	0.176	0.042	0.063	0	0.196	0.086	0.138	0.082	0.045	0.228	0.029	0.26	0.074	0.173	0.237	0.211	0.054	0.154	0.041	0.011	0.23	0.139	0.098	0.198	0.111	0.191
AATCG	simpfreq	0.296	0.309	0	0	0.128	0	0.395	0.411	0.463	0.74	0.612	0	0.137	0.654	0	0.156	0	1.033	0.293	0	0	0	0	0.825	0.364	0.916	0.271	0	0	0.548	0	0.455	0	0.206	0	0.098	0.389	0.137	1.274	0.337	0	0	0.077	0.296	1.286	0.588	0	0.384
AATCG	compfreq	18.746	21.954	6.763	10.611	22.866	11.293	20.947	23.552	21.928	40.396	22.327	8.206	15.26	27.582	19.052	15.405	11.152	23.759	20.332	12.475	22.355	15.935	6.79	11.547	25.104	29.319	21.207	13.846	22.137	23.008	10.912	23.411	17.353	20.518	15.032	25.311	20.306	18.629	19.747	24.457	24.8	13.053	19.009	20.04	16.081	28.919	10.466	21.403
AATCG	totfreq	19.042	22.263	6.763	10.611	22.995	11.293	21.342	23.963	22.391	41.137	22.939	8.206	15.397	28.236	19.052	15.56	11.152	24.792	20.625	12.475	22.355	15.935	6.79	12.372	25.467	30.236	21.478	13.846	22.137	23.556	10.912	23.865	17.353	20.724	15.032	25.409	20.695	18.766	21.021	24.794	24.8	13.053	19.086	20.336	17.368	29.507	10.466	21.787
AATCG	fracsimp	0.015	0.014	0	0	0.006	0	0.019	0.017	0.021	0.018	0.027	0	0.009	0.023	0	0.01	0	0.042	0.014	0	0	0	0	0.067	0.014	0.03	0.013	0	0	0.023	0	0.019	0	0.01	0	0.004	0.019	0.007	0.061	0.014	0	0	0.004	0.015	0.074	0.02	0	0.018
AATCG	simprepe	3.169	3	0	0	3	0	3	3.333	3.556	3.056	3	0	3	3.3	0	3	0	3	3.167	0	0	0	0	3	3	3	3.2	0	0	3.5	0	3.417	0	3	0	3	3.182	3	4	3	0	0	4	3	3	3.308	0	3.111
AATCG	comprepe	2.011	2	2	2.125	2	2	2	2.006	2.033	2.006	2.014	2	2	2.033	2	2	2	2	2	2	2	2	2	2	2	2.125	2.008	2.014	2	2	2	2.019	2	2.003	2	2	2.012	2	2	2.003	2	2	2.024	2.007	2	2.009	2	2.012
AATCG	simppoly	0.156	0	0	0	0	0	0	0	0.222	0.278	0	0	0	0.1	0	1	0	0	0	0	0	0	0	0	0	0	0.2	0	0	0	0	0.417	0	0.667	0	0	0.091	0	0	0.5	0	0	0	0.167	0.5	0.154	0	0.111
AATCG	comppoly	0.124	0.085	0.042	0.188	0.062	0.095	0.075	0.203	0.232	0.283	0.068	0.045	0.099	0.159	0.021	0.121	0	0.087	0.25	0.069	0.026	0.057	0.2	0	0.087	0.125	0.168	0.097	0.125	0.071	0.048	0.165	0.1	0.245	0.022	0.166	0.249	0.199	0.161	0.121	0.052	0.022	0.228	0.106	0.04	0.227	0.091	0.167
AATCT	simpfreq	0.239	0.309	0.282	0	0	0	1.186	0	0.669	0.535	0.918	0	0.137	0.131	0.405	0.156	0.36	0	0.147	0.86	0	0	0	0	0	0	1.028	0.192	0.553	0.548	0	0.568	0	0.309	0	0.098	0.354	0.479	0	0.337	0	0	0.232	0.346	0.643	0.498	0.317	0.512
AATCT	compfreq	24.706	15.77	17.471	8.621	23.252	23.123	26.085	22.594	33.047	44.181	25.08	23.498	25.571	24.641	14.188	23.807	11.512	18.594	33.333	25.38	29.807	17.301	19.011	11.547	33.108	10.995	41.224	15.384	24.35	25.747	21.823	47.314	18.221	34.987	24.509	33.716	22.075	26.232	14.014	29.601	18.036	14.214	33.613	30.504	52.746	27.606	27.593	36.538
AATCT	totfreq	24.945	16.079	17.753	8.621	23.252	23.123	27.271	22.594	33.716	44.716	25.998	23.498	25.708	24.771	14.593	23.963	11.872	18.594	33.479	26.241	29.807	17.301	19.011	11.547	33.108	10.995	42.252	15.576	24.904	26.295	21.823	47.882	18.221	35.297	24.509	33.814	22.429	26.711	14.014	29.938	18.036	14.214	33.845	30.849	53.389	28.104	27.91	37.05
AATCT	fracsimp	0.009	0.019	0.016	0	0	0	0.043	0	0.02	0.012	0.035	0	0.005	0.005	0.028	0.006	0.03	0	0.004	0.033	0	0	0	0	0	0	0.024	0.012	0.022	0.021	0	0.012	0	0.009	0	0.003	0.016	0.018	0	0.011	0	0	0.007	0.011	0.012	0.018	0.011	0.014
AATCT	simprepe	3.143	3	3	0	0	0	3.667	0	3	3.077	3	0	3	3	3	3	3	0	3	3.5	0	0	0	0	0	0	3.105	3.5	3	3	0	3.067	0	3.556	0	3	3.1	3	0	3	0	0	3.333	3	3	3.182	3	3.25
AATCT	comprepe	2.01	2	2	2	2	2	2.045	2.024	2.011	2.008	2.012	2	2	2.003	2	2	2	2	2.012	2	2	2.026	2	2	2	2	2.033	2	2	2	2	2.015	2	2.008	2.04	2.012	2.003	2.026	2	2.011	2	2.02	2.002	2.003	2	2.015	2	2.008
AATCT	simppoly	0.139	0	0	0	0	0	0	0	0.308	0.231	0	0	0	0	0	0	0	0	0.333	0.5	0	0	0	0	0	0	0.263	0	0	0	0	0.4	0	0.222	0	0	0.2	0.143	0	0	0	0	0.667	0	0	0.273	0	0.25
AATCT	comppoly	0.12	0.157	0.065	0.077	0.077	0.058	0.03	0.17	0.223	0.209	0.11	0.143	0.091	0.172	0.086	0.118	0.062	0	0.24	0.085	0.077	0.053	0.071	0.143	0.066	0	0.14	0.081	0.159	0.074	0.048	0.188	0	0.225	0.027	0.165	0.196	0.206	0.091	0.171	0.018	0.02	0.283	0.105	0.098	0.175	0.103	0.153
AATGC	simpfreq	0.344	0.309	0.282	0	0.257	0.269	0.395	0.274	0.36	0.165	0.306	1.119	0.275	0	0.405	0	0	0	0.195	1.291	0	0.911	0	0.825	0	0	0.757	0.192	0	0.274	1.559	0.72	0	0.516	0	0.293	0.672	1.027	0	0.422	0.644	0	0.541	0.247	0.643	0.588	0	0.469
AATGC	compfreq	35.909	31.848	45.088	18.569	44.191	32.533	29.247	29.44	40.819	34.843	27.833	40.655	30.107	22.092	29.186	33.143	39.573	29.957	41.69	40.866	32.673	44.619	17.653	32.168	22.193	21.99	35.869	29.422	39.292	26.021	53.519	70.762	38.176	44.13	32.025	33.13	41.568	42.807	38.856	37.275	37.361	27.267	39.099	38.697	45.67	46.297	32.984	46.302
AATGC	totfreq	36.254	32.157	45.369	18.569	44.448	32.802	29.642	29.714	41.18	35.007	28.139	41.774	30.382	22.092	29.592	33.143	39.573	29.957	41.886	42.157	32.673	45.53	17.653	32.993	22.193	21.99	36.626	29.614	39.292	26.295	55.078	71.482	38.176	44.645	32.025	33.423	42.24	43.834	38.856	37.697	38.005	27.267	39.64	38.944	46.314	46.886	32.984	46.771
AATGC	fracsimp	0.009	0.01	0.006	0	0.006	0.008	0.013	0.009	0.009	0.005	0.011	0.027	0.009	0	0.014	0	0	0	0.005	0.031	0	0.02	0	0.025	0	0	0.021	0.006	0	0.01	0.028	0.01	0	0.012	0	0.009	0.016	0.023	0	0.011	0.017	0	0.014	0.006	0.014	0.013	0	0.01
AATGC	simprepe	3.126	5	3	0	3	3	3	3	3	3	3	3.333	3	0	3	0	0	0	3	3	0	3	0	4	0	0	3	3	0	3	3	3.053	0	3	0	3.333	3.158	3.067	0	3.2	3	0	3	3.2	3	3.308	0	3
AATGC	comprepe	2.006	2	2.013	2	2	2.008	2	2	2.001	2.004	2	2.009	2.005	2.003	2.014	2.005	2	2.034	2.004	2	2.018	2.01	2	2	2	2	2.002	2.003	2.014	2	2.019	2.005	2	2.007	2	2.006	2.003	2.008	2	2	2	2.011	2.01	2	2	2.001	2	2.009
AATGC	simppoly	0.164	0	1	0	0	0	0	0	0.714	0.25	1	0	0	0	0	0	0	0	0.5	0.333	0	0	0	0	0	0	0.214	0	0	0	0	0.211	0	0.4	0	0.333	0.211	0.2	0	0.2	0	0	0.286	0.2	0	0.154	0	0.091
AATGC	comppoly	0.121	0.097	0.062	0.107	0.076	0.041	0.054	0.167	0.235	0.235	0.077	0.092	0.068	0.192	0.028	0.089	0.027	0.069	0.252	0.074	0.035	0.041	0	0.051	0.066	0	0.175	0.078	0.141	0.116	0.039	0.222	0.045	0.264	0.092	0.174	0.245	0.194	0.082	0.138	0.052	0.021	0.257	0.11	0.113	0.19	0.087	0.155
AATGG	simpfreq	0.316	0.309	0	0	0.128	0.269	0	0.548	0.412	0.165	0	1.119	0.275	0.196	0	0	0	0	0.342	0.43	0	0	0	0	0.364	0	0.433	0.385	0	0.548	0	0.796	0	0.55	0.327	0.88	1.026	0.616	0	1.602	1.288	0.29	0.695	0.099	0	0.588	0	0.384
AATGG	compfreq	41.795	34.631	36.915	27.191	47.659	46.246	29.247	37.245	48.438	57.674	40.067	32.823	38.081	29.804	42.969	40.301	34.177	36.155	45.845	48.61	49.869	53.725	23.084	15.672	41.839	26.571	48.853	27.691	39.846	33.142	38.97	80.232	41.647	56.262	53.593	38.602	47.794	44.587	40.767	51.696	45.091	26.107	56.331	48.421	29.589	52.679	40.279	59.007
AATGG	totfreq	42.11	34.94	36.915	27.191	47.788	46.514	29.247	37.793	48.849	57.838	40.067	33.942	38.356	30	42.969	40.301	34.177	36.155	46.187	49.04	49.869	53.725	23.084	15.672	42.203	26.571	49.285	28.076	39.846	33.69	38.97	81.028	41.647	56.812	53.919	39.482	48.82	45.204	40.767	53.299	46.379	26.397	57.026	48.52	29.589	53.267	40.279	59.391
AATGG	fracsimp	0.007	0.009	0	0	0.003	0.006	0	0.014	0.008	0.003	0	0.033	0.007	0.007	0	0	0	0	0.007	0.009	0	0	0	0	0.009	0	0.009	0.014	0	0.016	0	0.01	0	0.01	0.006	0.022	0.021	0.014	0	0.03	0.028	0.011	0.012	0.002	0	0.011	0	0.006
AATGG	simprepe	3.082	3	0	0	3	4	0	3	3.125	3	0	3	4	3	0	0	0	0	3	3	0	0	0	0	3	0	3.375	3	0	3	0	3	0	3	3	3	3.103	3.111	0	3.211	3	3	3	3	0	3	0	3.222
AATGG	comprepe	2.008	2.018	2.076	2	2.008	2	2	2.007	2.009	2.002	2.008	2	2.011	2.002	2.009	2.004	2	2	2.003	2.018	2	2	2	2	2.009	2	2.009	2.003	2	2	2	2.003	2.042	2.002	2	2.008	2.005	2.006	2	2.015	2	2.011	2.012	2.004	2	2.004	2	2.016
AATGG	simppoly	0.13	0	0	0	0	0	0	0	0.25	0.75	0	0	0	0.333	0	0	0	0	0.143	0	0	0	0	0	0	0	0.25	0	0	0	0	0.19	0	0.25	0	0.111	0.241	0	0	0.211	0	0	0	0	0	0.154	0	0.222
AATGG	comppoly	0.123	0.152	0.038	0.098	0.078	0.023	0.041	0.125	0.278	0.235	0.107	0.034	0.09	0.2	0.019	0.112	0.042	0.057	0.258	0.08	0.103	0.051	0.059	0.053	0.061	0	0.166	0.076	0.139	0.091	0.08	0.2	0.021	0.246	0.091	0.167	0.24	0.21	0.078	0.163	0.043	0.033	0.258	0.111	0.087	0.186	0.142	0.17
AATGT	simpfreq	0.353	0	0	0.663	0	0.538	0.395	0.411	0.103	0.494	0	0.373	0.412	0.392	0.811	0.622	0.36	1.033	0.147	0	0	0.455	0	0	0	0	0.379	0.096	0	0.548	0	0.606	0	0.344	0.327	0.88	0.531	0.342	0	0.759	0	0.87	0.618	0.444	0	0.543	0	0.597
AATGT	compfreq	30.857	23.809	24.516	20.559	29.675	23.392	30.037	24.648	38.606	44.181	26.609	30.958	29.007	25.817	20.268	28.164	17.268	17.561	40.077	43.017	26.368	25.497	25.8	24.745	15.644	11.911	29.322	16.153	37.632	35.333	38.451	67.732	27.765	40.761	33.332	47.3	32.334	32.191	20.384	38.287	20.613	19.725	49.917	40.573	51.459	34.848	24.421	51.205
AATGT	totfreq	31.21	23.809	24.516	21.222	29.675	23.929	30.432	25.059	38.709	44.674	26.609	31.331	29.42	26.209	21.079	28.787	17.628	18.594	40.224	43.017	26.368	25.952	25.8	24.745	15.644	11.911	29.701	16.249	37.632	35.881	38.451	68.338	27.765	41.105	33.659	48.18	32.865	32.533	20.384	39.046	20.613	20.595	50.535	41.017	51.459	35.391	24.421	51.802
AATGT	fracsimp	0.012	0	0	0.031	0	0.022	0.013	0.016	0.003	0.011	0	0.012	0.014	0.015	0.038	0.022	0.02	0.056	0.004	0	0	0.018	0	0	0	0	0.013	0.006	0	0.015	0	0.009	0	0.008	0.01	0.018	0.016	0.011	0	0.019	0	0.042	0.012	0.011	0	0.015	0	0.012
AATGT	simprepe	3.167	0	0	4	0	3	3	3	3.5	3.083	0	3	3	3.167	3	3.25	3	3	3.333	0	0	3	0	0	0	0	3.286	3	0	3.5	0	3.062	0	3.4	3	3.222	3.533	3.2	0	3	0	3	3	3	0	3.083	0	3
AATGT	comprepe	2.009	2	2	2	2	2	2	2	2.011	2.007	2	2	2.028	2.003	2	2.011	2	2.059	2.005	2	2.022	2	2	2	2	2	2	2.012	2.029	2.016	2	2.011	2.031	2.003	2	2.014	2.022	2.017	2.062	2.009	2.031	2.015	2.014	2.009	2.025	2.004	2.013	2.012
AATGT	simppoly	0.191	0	0	1	0	0	1	0.333	0	0.167	0	0	0	0	0	0.25	0	0	0.667	0	0	0	0	0	0	0	0.286	0	0	0	0	0.375	0	0.3	0	0.222	0.4	0	0	0.222	0	0	0.125	0.444	0	0.417	0	0.143
AATGT	comppoly	0.121	0.065	0.057	0.032	0.061	0.046	0.079	0.128	0.232	0.258	0.034	0.096	0.104	0.197	0.04	0.149	0.042	0.176	0.234	0.05	0.043	0.089	0.053	0.033	0.093	0	0.179	0.107	0.147	0.101	0.068	0.207	0	0.219	0.069	0.163	0.255	0.232	0.062	0.145	0.031	0.074	0.279	0.114	0.1	0.165	0.104	0.169
AATTC	simpfreq	0.542	0.309	0.282	0	0.385	0.807	0	1.643	1.132	0.576	0.612	0.373	0.687	0.458	0.405	0.311	0	0	0.88	1.291	1.146	0.455	0	0	0	0	1.136	0.096	0	1.37	0	1.591	0.868	0.344	0.654	0.489	0.46	1.575	1.274	0.59	0.966	0	1.545	0.938	0	0.588	0.317	1.919
AATTC	compfreq	51.386	38.342	29.589	20.559	60.762	43.557	44.265	63.399	83.235	68.822	40.679	23.871	53.616	35.033	44.185	57.106	30.939	42.353	77.222	53.341	65.919	49.172	24.442	20.62	66.215	23.822	82.665	27.114	50.361	49.302	68.588	114.401	45.118	69.769	58.494	55.9	37.995	61.915	40.767	63.672	39.937	24.076	80.903	77.345	73.33	66.346	61.211	101.515
AATTC	totfreq	51.927	38.651	29.871	20.559	61.148	44.364	44.265	65.043	84.367	69.398	41.29	24.244	54.303	35.491	44.59	57.417	30.939	42.353	78.102	54.632	67.066	49.627	24.442	20.62	66.215	23.822	83.801	27.21	50.361	50.672	68.588	115.992	45.985	70.112	59.148	56.389	38.454	63.491	42.041	64.262	40.904	24.076	82.448	78.283	73.33	66.934	61.528	103.433
AATTC	fracsimp	0.01	0.008	0.009	0	0.006	0.018	0	0.025	0.013	0.008	0.015	0.015	0.013	0.013	0.009	0.005	0	0	0.011	0.024	0.017	0.009	0	0	0	0	0.014	0.004	0	0.027	0	0.014	0.019	0.005	0.011	0.009	0.012	0.025	0.03	0.009	0.024	0	0.019	0.012	0	0.009	0.005	0.019
AATTC	simprepe	3.097	3	3	0	3	3	0	3.25	3.182	3.214	3	3	3.4	3.429	3	4	0	0	3.056	3	3	3	0	0	0	0	3.048	3	0	3.2	0	3.071	3	3	3.5	3.2	3	3.304	3	3.429	3	0	3.15	3.263	0	3	3	3.156
AATTC	comprepe	2.009	2	2	2	2.006	2	2	2.006	2.024	2.007	2.008	2	2.021	2.006	2.009	2.003	2	2.024	2.006	2	2	2.028	2	2.04	2	2	2.028	2.004	2	2.022	2	2.01	2.058	2.003	2.011	2.003	2.003	2.011	2	2.005	2	2	2.022	2.004	2.018	2.013	2	2.024
AATTC	simppoly	0.105	0	0	0	0	0	0	0.083	0.364	0.143	0	0	0	0	0	0	0	0	0.278	0.333	0	0	0	0	0	0	0.19	0	0	0.4	0	0.214	0	0.2	0	0.4	0.385	0.348	0	0.143	0	0	0.15	0.053	0	0.077	0	0.111
AATTC	comppoly	0.12	0.065	0.029	0.065	0.051	0.074	0.098	0.162	0.252	0.241	0.075	0.125	0.072	0.183	0.009	0.101	0.081	0.024	0.214	0.065	0.052	0.083	0.278	0.08	0.071	0	0.154	0.078	0.099	0.083	0.091	0.205	0	0.23	0.061	0.199	0.216	0.175	0.078	0.14	0.032	0.06	0.246	0.114	0.105	0.169	0.155	0.169
ACACC	simpfreq	0.274	0.309	0	1.326	0.128	0	0	0.137	0.309	0.411	0	0.373	0.412	0.261	0	0.311	0	1.033	0.098	0	0	0	0	0	0	0	0.162	0.288	0	0.274	0	0.871	0	0.137	0	0.489	1.026	0.274	0	0.337	0.322	0.58	0.386	0.049	0	0.181	0	0.171
ACACC	compfreq	29.907	26.901	19.444	29.18	20.811	22.854	18.576	27.934	23.833	38.298	22.327	24.244	24.471	29.804	20.268	21.784	35.976	25.825	25.562	20.648	18.916	20.033	154.802	38.766	11.278	16.492	21.424	29.999	25.457	26.842	19.745	50.685	16.485	39.318	18.627	43.391	72.947	26.232	17.836	35.673	28.665	24.946	36.781	23.939	19.941	35.255	23.152	33.682
ACACC	totfreq	30.181	27.21	19.444	30.507	20.939	22.854	18.576	28.071	24.142	38.71	22.327	24.617	24.883	30.066	20.268	22.096	35.976	26.858	25.659	20.648	18.916	20.033	154.802	38.766	11.278	16.492	21.586	30.287	25.457	27.116	19.745	51.556	16.485	39.455	18.627	43.88	73.973	26.506	17.836	36.01	28.987	25.527	37.167	23.988	19.941	35.436	23.152	33.852
ACACC	fracsimp	0.009	0.011	0	0.043	0.006	0	0	0.005	0.013	0.011	0	0.015	0.017	0.009	0	0.014	0	0.038	0.004	0	0	0	0	0	0	0	0.008	0.01	0	0.01	0	0.017	0	0.003	0	0.011	0.014	0.01	0	0.009	0.011	0.023	0.01	0.002	0	0.005	0	0.005
ACACC	simprepe	3.148	3	0	3.5	3	0	0	3	3.333	3	0	3	3	3	0	3	0	3	3	0	0	0	0	0	0	0	3	3	0	3	0	3.043	0	3	0	3	3.172	3.25	0	3	3	3	3.8	3	0	3	0	3
ACACC	comprepe	2.01	2	2	2	2	2	2	2	2.015	2.006	2	2.015	2	2.004	2	2.007	2	2	2.004	2	2	2	2.009	2.085	2	2	2.013	2.013	2	2	2	2.012	2.053	2.011	2	2.007	2.015	2.005	2.107	2.007	2	2	2.025	2.012	2	2.005	2.041	2.006
ACACC	simppoly	0.105	0	0	0	0	0	0	0	0.167	0.2	0	0	0	0.25	0	0	0	0	0	0	0	0	0	0	0	0	0	0	0	0	0	0.217	0	0	0	0	0.138	0	0	0.25	0	0	0	0	0	0.25	0	0
ACACC	comppoly	0.129	0.115	0.072	0.159	0.049	0.106	0.064	0.176	0.246	0.252	0.055	0.092	0.096	0.208	0.02	0.107	0.04	0.08	0.314	0.104	0.061	0.114	0.009	0.064	0.097	0	0.141	0.115	0.043	0.102	0.158	0.233	0.053	0.181	0.035	0.164	0.208	0.162	0.071	0.191	0.045	0.047	0.197	0.126	0.161	0.186	0.082	0.173
ACACG	simpfreq	0.149	0	0	0.663	0	0	0.395	0	0.051	0.041	0	0.373	0	0	0	0.156	0	1.033	0.049	0	0	0	0	1.65	0	0	0.054	0	0	0.274	0	0.189	0	0.069	0	0.293	0.495	0	0	0.169	0	0.29	0	0.049	0	0.091	0.317	0.043
ACACG	compfreq	10.567	8.658	8.736	19.896	6.166	6.722	9.881	7.531	5.92	15.303	5.811	13.054	9.348	15.033	4.054	6.38	7.555	4.132	6.5	5.592	8.598	5.464	32.59	21.445	2.183	2.749	5.681	14.038	8.855	12.052	3.637	13.865	6.074	12.716	4.575	14.268	25.4	7.328	7.644	8.939	3.865	16.534	9.659	7.058	13.508	11.359	6.026	11.597
ACACG	totfreq	10.715	8.658	8.736	20.559	6.166	6.722	10.276	7.531	5.971	15.344	5.811	13.427	9.348	15.033	4.054	6.535	7.555	5.165	6.549	5.592	8.598	5.464	32.59	23.095	2.183	2.749	5.735	14.038	8.855	12.326	3.637	14.054	6.074	12.785	4.575	14.561	25.896	7.328	7.644	9.108	3.865	16.824	9.659	7.108	13.508	11.45	6.343	11.639
ACACG	fracsimp	0.011	0	0	0.032	0	0	0.038	0	0.009	0.003	0	0.028	0	0	0	0.024	0	0.2	0.007	0	0	0	0	0.071	0	0	0.009	0	0	0.022	0	0.013	0	0.005	0	0.02	0.019	0	0	0.019	0	0.017	0	0.007	0	0.008	0.05	0.004
ACACG	simprepe	3.12	0	0	3	0	0	3	0	3	4	0	3	0	0	0	3	0	3	3	0	0	0	0	3	0	0	3	0	0	3	0	3	0	3	0	3	3.143	0	0	3	0	3	0	3	0	3.5	3	3
ACACG	comprepe	2.005	2	2	2.033	2	2	2	2.018	2.017	2.003	2	2	2	2.004	2	2	2	2	2	2	2	2	2	2	2	2	2	2.014	2	2	2	2.008	2	2	2	2.041	2.019	2	2	2	2	2.105	2	2	2	2	2	2.011
ACACG	simppoly	0.203	0	0	1	0	0	0	0	0	0	0	0	0	0	0	1	0	0	0	0	0	0	0	0	0	0	0	0	0	0	0	0.2	0	0	0	0.667	0.357	0	0	0	0	0	0	0	0	0	0	0
ACACG	comppoly	0.135	0.036	0.065	0.133	0.083	0.08	0	0.073	0.157	0.245	0.316	0.143	0.015	0.209	0	0.195	0.095	0.25	0.165	0.154	0.133	0.25	0	0.154	0.167	0	0.124	0.144	0.125	0.091	0	0.191	0	0.168	0.214	0.13	0.253	0.112	0.167	0.179	0.167	0.123	0.184	0.098	0.19	0.175	0.158	0.147
ACACT	simpfreq	0.114	0	0	0.663	0	0	0	0.137	0.206	0.206	0	0	0.275	0.065	0	0	0	0	0.342	0	1.146	0	0	0	0	0	0.108	0.096	0	0.274	0	0.303	0.868	0.241	0	0.098	0.248	0.137	0	0	0.322	0	0.155	0.148	0	0	0	0.256
ACACT	compfreq	15.808	10.204	13.244	8.621	13.232	11.561	13.438	14.652	17.759	21.309	9.787	20.514	17.047	14.771	12.566	16.649	15.829	8.264	16.324	13.766	13.184	12.293	35.306	18.146	10.551	6.414	14.012	13.173	14.942	11.23	12.99	30.078	5.206	20.759	17.646	20.23	26.179	17.945	14.014	18.722	13.527	15.084	20.091	19.99	19.297	16.835	15.858	22.384
ACACT	totfreq	15.922	10.204	13.244	9.285	13.232	11.561	13.438	14.789	17.965	21.514	9.787	20.514	17.322	14.837	12.566	16.649	15.829	8.264	16.666	13.766	14.33	12.293	35.306	18.146	10.551	6.414	14.12	13.269	14.942	11.504	12.99	30.381	6.074	20.999	17.646	20.327	26.426	18.082	14.014	18.722	13.849	15.084	20.245	20.138	19.297	16.835	15.858	22.639
ACACT	fracsimp	0.008	0	0	0.071	0	0	0	0.009	0.011	0.01	0	0	0.016	0.004	0	0	0	0	0.021	0	0.08	0	0	0	0	0	0.008	0.007	0	0.024	0	0.01	0.143	0.011	0	0.005	0.009	0.008	0	0	0.023	0	0.008	0.007	0	0	0	0.011
ACACT	simprepe	3.069	0	0	3	0	0	0	3	3.5	3	0	0	3	3	0	0	0	0	3.143	0	3	0	0	0	0	0	3	3	0	3	0	3	3	3.143	0	3	3	3	0	0	3	0	3.5	3	0	0	0	3
ACACT	comprepe	2.005	2	2	2	2	2.023	2	2	2.006	2.008	2	2	2.008	2	2	2	2	2	2.006	2	2	2	2	2	2	2	2.004	2	2	2	2	2.003	2.167	2.007	2	2.014	2.001	2.008	2	2	2	2	2	2	2	2.005	2	2.008
ACACT	simppoly	0.113	0	0	0	0	0	0	0	0.5	0.2	0	0	0	0	0	0	0	0	0.571	0	0	0	0	0	0	0	0	0	0	0	0	0	0	0	0	0	0.286	0	0	0	0	0	0	0	0	0	0	0.333
ACACT	comppoly	0.12	0.061	0.043	0.154	0.068	0.093	0.029	0.159	0.258	0.243	0.094	0.055	0.105	0.181	0.032	0.131	0.068	0	0.26	0.062	0	0	0	0.045	0.103	0	0.154	0.036	0.111	0.098	0.08	0.212	0	0.182	0.037	0.169	0.207	0.183	0	0.176	0	0	0.196	0.099	0.233	0.204	0.1	0.179
ACAGC	simpfreq	0.233	0	0	0.663	0.257	0	0	0	0.103	0.165	0	0.373	0.137	0.196	0	0.156	0	0	0.195	0	0	0.455	4.074	1.65	0	0	0	0.192	0	0	0	0.303	0.868	0.275	0	0.098	0.672	0.342	0	0.169	0	0.29	0.155	0	0	0.136	0	0.085
ACAGC	compfreq	24.593	25.355	28.18	31.17	18.884	14.788	18.18	19.992	19.2	18.594	18.045	35.434	19.247	21.111	24.727	18.206	27.701	11.363	24.291	22.799	20.062	21.854	39.379	25.569	10.551	14.66	17.312	30.672	21.583	13.695	14.549	36.783	37.309	24.746	16.339	14.855	48.82	23.972	21.021	15.18	18.68	29.588	25.345	21.866	12.222	28.783	23.787	19.911
ACAGC	totfreq	24.826	25.355	28.18	31.833	19.141	14.788	18.18	19.992	19.303	18.758	18.045	35.807	19.384	21.307	24.727	18.361	27.701	11.363	24.486	22.799	20.062	22.31	43.453	27.219	10.551	14.66	17.312	30.864	21.583	13.695	14.549	37.086	38.176	25.021	16.339	14.952	49.492	24.314	21.021	15.349	18.68	29.878	25.5	21.866	12.222	28.919	23.787	19.996
ACAGC	fracsimp	0.007	0	0	0.021	0.013	0	0	0	0.005	0.009	0	0.01	0.007	0.009	0	0.008	0	0	0.008	0	0	0.02	0.094	0.061	0	0	0	0.006	0	0	0	0.008	0.023	0.011	0	0.007	0.014	0.014	0	0.011	0	0.01	0.006	0	0	0.005	0	0.004
ACAGC	simprepe	3.142	0	0	4	3	0	0	0	3	3	0	3	3	3	0	3	0	0	3.25	0	0	3	3	3	0	0	0	3.5	0	0	0	3.125	3	3	0	4	3.474	3	0	3	0	3	3	0	0	3	0	3
ACAGC	comprepe	2.008	2	2	2.021	2	2	2	2	2.016	2.004	2	2.042	2	2.003	2	2	2.013	2	2.008	2	2	2	2	2.032	2	2	2.003	2.019	2	2	2	2.008	2.023	2.001	2	2	2.012	2.006	2	2.006	2	2.01	2	2	2	2.003	2.013	2.009
ACAGC	simppoly	0.223	0	0	1	0	0	0	0	0	0.25	0	1	0	0	0	0	0	0	0.5	0	0	0	0.667	0	0	0	0	0.5	0	0	0	0.375	0	0.125	0	0	0.158	0.2	0	0.5	0	0	0	0	0	0.333	0	0
ACAGC	comppoly	0.144	0.207	0.07	0.149	0.061	0.091	0.13	0.212	0.247	0.272	0.119	0.074	0.114	0.245	0.033	0.094	0.013	0.182	0.334	0.113	0.114	0.146	0.069	0.097	0.034	0	0.191	0.091	0.128	0.1	0.071	0.239	0.07	0.279	0.04	0.191	0.265	0.223	0.212	0.111	0.086	0.069	0.287	0.09	0.368	0.204	0.213	0.176
ACAGG	simpfreq	0.099	0	0	0	0	0	0	0.137	0.051	0.123	0.306	0.373	0	0.065	0.405	0.156	0	0	0.049	0	0	0	0	0	0.364	0	0.108	0.096	0	0	0	0.114	0	0.103	0	0.098	0.354	0.137	0	0	0	0	0.077	0.049	0	0.091	0	0
ACAGG	compfreq	17.412	18.862	14.372	23.875	11.433	15.594	17.785	12.324	13.075	18.635	15.904	25.363	12.235	18.562	19.052	16.805	16.549	15.495	16.422	11.615	12.611	12.748	24.442	26.394	5.821	17.408	13.471	21.441	12.175	8.217	8.314	23.335	19.088	16.36	13.398	12.411	35.235	14.931	17.836	10.963	17.07	19.435	18.081	15.054	10.935	20.049	13.321	14.07
ACAGG	totfreq	17.51	18.862	14.372	23.875	11.433	15.594	17.785	12.461	13.126	18.758	16.21	25.736	12.235	18.628	19.458	16.961	16.549	15.495	16.471	11.615	12.611	12.748	24.442	26.394	6.185	17.408	13.579	21.538	12.175	8.217	8.314	23.448	19.088	16.463	13.398	12.509	35.589	15.068	17.836	10.963	17.07	19.435	18.159	15.104	10.935	20.139	13.321	14.07
ACAGG	fracsimp	0.006	0	0	0	0	0	0	0.011	0.004	0.007	0.019	0.014	0	0.004	0.021	0.009	0	0	0.003	0	0	0	0	0	0.059	0	0.008	0.004	0	0	0	0.005	0	0.006	0	0.008	0.01	0.009	0	0	0	0	0.004	0.003	0	0.004	0	0
ACAGG	simprepe	3.031	0	0	0	0	0	0	3	3	3	3	3	0	3	3	3	0	0	3	0	0	0	0	0	3	0	3	3	0	0	0	3	0	3	0	3	3	3	0	0	0	0	3	3	0	3	0	0
ACAGG	comprepe	2.005	2	2	2	2	2	2	2	2.004	2	2	2	2	2.007	2	2	2	2.067	2.006	2	2	2	2	2.031	2	2	2	2	2	2	2	2.002	2.045	2	2	2	2.01	2.005	2	2.008	2	2.015	2.009	2	2	2.002	2	2.006
ACAGG	simppoly	0.186	0	0	0	0	0	0	0	0	0.333	1	1	0	0	0	0	0	0	0	0	0	0	0	0	0	0	0.5	0	0	0	0	0.333	0	0.333	0	0	0.4	0	0	0	0	0	0	0	0	0.5	0	0
ACAGG	comppoly	0.141	0.148	0.039	0.083	0.034	0.052	0.089	0.244	0.232	0.269	0.115	0.074	0.056	0.204	0.043	0.13	0.043	0.133	0.292	0.148	0.091	0.107	0.056	0.062	0.062	0.053	0.193	0.103	0.136	0.067	0.188	0.221	0.091	0.244	0.146	0.197	0.253	0.206	0.071	0.154	0	0.015	0.244	0.089	0.294	0.223	0.095	0.161
ACAGT	simpfreq	0.149	0	0.282	0.663	0	0.269	0	0.137	0.154	0.041	0	0.373	0	0	0	0	0	0	0.195	0	0	0.455	0	0	0.364	0	0	0.096	0	0	0	0.076	0	0.103	0	0	0.531	0.411	0	0	0	0.58	0.309	0.099	0	0.226	0.634	0.213
ACAGT	compfreq	16.507	12.677	14.653	23.875	20.682	14.25	13.042	16.295	19.612	16.414	14.681	27.974	14.023	12.026	17.836	15.56	12.232	2.066	16.226	17.207	13.184	14.569	24.442	20.62	11.278	7.33	12.659	21.441	19.37	10.956	10.912	22.88	16.485	15.672	16.666	14.366	29.433	18.218	15.925	11.216	10.629	21.756	18.468	18.51	12.865	16.564	10.466	17.523
ACAGT	totfreq	16.657	12.677	14.935	24.538	20.682	14.519	13.042	16.432	19.766	16.455	14.681	28.347	14.023	12.026	17.836	15.56	12.232	2.066	16.422	17.207	13.184	15.025	24.442	20.62	11.642	7.33	12.659	21.538	19.37	10.956	10.912	22.956	16.485	15.775	16.666	14.366	29.964	18.629	15.925	11.216	10.629	22.336	18.777	18.608	12.865	16.79	11.1	17.736
ACAGT	fracsimp	0.008	0	0.019	0.027	0	0.019	0	0.008	0.008	0.003	0	0.013	0	0	0	0	0	0	0.012	0	0	0.03	0	0	0.031	0	0	0.004	0	0	0	0.003	0	0.007	0	0	0.018	0.022	0	0	0	0.026	0.016	0.005	0	0.013	0.057	0.012
ACAGT	simprepe	3.119	0	3	4	0	3	0	3	3.333	3	0	3	0	0	0	0	0	0	3	0	0	3	0	0	3	0	0	3	0	0	0	3	0	3.667	0	0	3.133	3.167	0	0	0	3	3	3	0	3	3	3.4
ACAGT	comprepe	2.004	2	2	2	2	2	2	2.008	2	2	2	2	2	2	2	2.03	2	2	2.009	2	2	2	2	2	2	2	2.004	2.022	2	2	2	2.003	2	2.002	2	2.007	2.006	2.004	2.04	2.008	2	2	2	2.003	2	2.008	2.03	2.002
ACAGT	simppoly	0.157	0	0	0	0	0	0	0	0.333	0	0	0	0	0	0	0	0	0	0.5	0	0	0	0	0	0	0	0	0	0	0	0	0.5	0	0.333	0	0	0.4	0.167	0	0	0	0	0.5	0.5	0	0	0.5	0.4
ACAGT	comppoly	0.125	0.171	0.058	0.056	0.081	0.132	0.061	0.151	0.236	0.301	0.083	0.067	0.078	0.201	0	0.11	0.029	0	0.304	0.05	0.13	0.062	0	0.12	0.065	0	0.162	0.094	0.086	0.025	0.19	0.24	0	0.254	0.078	0.122	0.274	0.158	0	0.113	0.061	0.027	0.297	0.091	0.15	0.194	0.03	0.17
ACATC	simpfreq	0.323	0.309	0.564	0	0	0.269	0.395	0.274	0.103	0.329	1.223	1.119	0.137	0.196	0	0.156	0	1.033	0.195	0	0.573	0.455	0	0.825	0	0.916	0.325	0.288	0	0	0.52	0.455	0	0.137	0	0.391	0.389	0.411	0	0.59	0.322	0.29	0.309	0.099	1.286	0.362	0	0.469
ACATC	compfreq	34.789	33.704	29.025	26.528	32.758	27.962	31.223	32.59	38.555	50.228	33.95	44.385	36.706	36.079	23.917	31.899	30.22	27.891	35.923	27.531	29.807	18.667	43.453	37.117	25.104	16.492	33.596	34.325	30.991	28.76	29.098	60.496	17.353	41.689	35.293	50.427	49.315	30.273	26.754	49.419	33.496	22.046	44.431	38.796	60.465	38.83	34.253	49.883
ACATC	totfreq	35.112	34.013	29.589	26.528	32.758	28.231	31.618	32.864	38.658	50.557	35.173	45.504	36.844	36.275	23.917	32.054	30.22	28.924	36.119	27.531	30.38	19.122	43.453	37.942	25.104	17.408	33.921	34.614	30.991	28.76	29.617	60.951	17.353	41.827	35.293	50.818	49.704	30.684	26.754	50.01	33.818	22.336	44.74	38.895	61.751	39.192	34.253	50.352
ACATC	fracsimp	0.009	0.009	0.019	0	0	0.01	0.013	0.008	0.003	0.007	0.035	0.025	0.004	0.005	0	0.005	0	0.036	0.005	0	0.019	0.024	0	0.022	0	0.053	0.01	0.008	0	0	0.018	0.007	0	0.003	0	0.008	0.008	0.013	0	0.012	0.01	0.013	0.007	0.003	0.021	0.009	0	0.009
ACATC	simprepe	3.086	3	3	0	0	3	3	3	3	3	3	3	3	3.667	0	4	0	3	3	0	3	3	0	3	0	3	3.333	3.333	0	0	3	3.167	0	3.25	0	3	3.091	3.167	0	3	3	3	3	3	3.5	3.125	0	3.091
ACATC	comprepe	2.007	2	2	2.025	2	2.01	2	2.013	2.008	2	2	2.008	2	2.002	2	2	2	2	2.007	2	2	2	2	2	2	2	2.01	2.011	2.018	2	2	2.006	2	2.004	2	2.012	2.011	2.011	2	2.014	2	2.092	2.009	2.013	2.043	2.005	2	2.009
ACATC	simppoly	0.192	0	0	0	0	0	0	0	0.5	0.375	0.25	0	0	0	0	0	0	0	0	0	0	1	0	0	0	1	0.167	0.333	0	0	0	0.083	0	0.25	0	0.5	0.273	0.167	0	0.286	0	1	0.25	0	0.5	0.25	0	0.091
ACATC	comppoly	0.134	0.119	0.078	0	0.09	0.087	0.089	0.21	0.256	0.278	0.054	0.134	0.075	0.208	0.051	0.107	0.036	0.074	0.273	0.062	0.173	0.098	0.094	0.067	0.043	0.111	0.18	0.076	0.089	0.095	0.054	0.215	0	0.238	0.065	0.219	0.245	0.197	0.024	0.186	0.019	0.053	0.212	0.135	0.064	0.182	0.083	0.184
ACATG	simpfreq	0.157	0	0.282	0	0	0	0	0.137	0.206	0.247	0	0	0	0.196	0.405	0.467	0	0	0	0	0	0.911	0	0.825	0	0	0.216	0.096	0	0	0	0.189	0.868	0.137	0	0.293	0.283	0	0	0.169	0	0	0.386	0.197	0	0.091	0	0.469
ACATG	compfreq	26.914	24.427	31.561	23.875	21.967	19.359	24.504	23.689	26.767	30.194	24.774	29.466	21.721	20.523	19.052	28.942	26.982	16.528	28.005	19.788	18.343	20.488	28.516	28.869	18.555	11.911	24.724	24.518	27.671	18.899	30.657	49.586	26.897	30.004	27.777	31.37	38.914	20.821	26.754	35.251	21.901	20.595	35.854	30.208	67.541	29.598	20.932	32.616
ACATG	totfreq	27.07	24.427	31.843	23.875	21.967	19.359	24.504	23.826	26.973	30.441	24.774	29.466	21.721	20.719	19.458	29.409	26.982	16.528	28.005	19.788	18.343	21.399	28.516	29.693	18.555	11.911	24.94	24.614	27.671	18.899	30.657	49.776	27.765	30.141	27.777	31.664	39.197	20.821	26.754	35.42	21.901	20.595	36.24	30.405	67.541	29.688	20.932	33.085
ACATG	fracsimp	0.005	0	0.009	0	0	0	0	0.006	0.008	0.008	0	0	0	0.009	0.021	0.016	0	0	0	0	0	0.043	0	0.028	0	0	0.009	0.004	0	0	0	0.004	0.031	0.005	0	0.009	0.007	0	0	0.005	0	0	0.011	0.006	0	0.003	0	0.014
ACATG	simprepe	3.084	0	3	0	0	0	0	3	3	3	0	0	0	3	3	3	0	0	0	0	0	3	0	3	0	0	3	3	0	0	0	3	3	3.25	0	3.333	3.25	0	0	3	0	0	3	3.25	0	3	0	3
ACATG	comprepe	2.004	2	2.018	2	2.006	2.014	2	2	2.004	2.003	2	2	2.006	2.003	2	2.005	2	2.062	2.002	2	2	2	2.048	2	2	2	2.002	2	2	2	2	2.003	2	2.005	2	2.006	2.002	2	2.024	2.029	2	2	2.002	2.002	2	2.002	2	2.013
ACATG	simppoly	0.176	0	0	0	0	0	0	0	0.5	0.333	0	0	0	0	0	0	0	0	0	0	0	0	0	1	0	0	0.5	0	0	0	0	0.2	0	0.5	0	1	0.125	0	0	0.5	0	0	0	0	0	0	0	0.273
ACATG	comppoly	0.14	0.089	0.08	0.056	0.076	0.125	0.065	0.162	0.244	0.251	0.111	0.127	0.032	0.197	0.021	0.102	0.053	0.125	0.277	0.109	0.031	0.133	0.143	0.171	0.02	0	0.197	0.11	0.12	0.159	0.102	0.219	0.032	0.253	0.129	0.187	0.286	0.247	0.143	0.158	0.059	0.056	0.312	0.124	0.048	0.177	0.061	0.165
ACCAG	simpfreq	0.155	0	0	0.663	0	0	0	0	0	0.247	0	0.373	0	0.392	0	0.156	0	0	0.147	0	0	0	0	0	0	0.916	0.108	0.096	0	0	0	0.303	0.868	0.069	0	0.195	0.425	0.274	0	0.169	0.322	0	0.155	0.148	0.643	0.181	0.317	0.043
ACCAG	compfreq	18.788	17.316	12.117	21.885	15.415	22.316	11.066	12.324	20.384	31.963	15.599	21.633	13.06	29.151	19.052	14.004	18.348	15.495	20.87	14.626	15.477	13.659	19.011	17.321	9.823	17.408	16.014	21.634	22.69	12.6	15.069	25.191	25.162	18.868	15.686	19.35	34.528	16.712	17.199	13.24	22.867	18.855	19.163	17.522	13.508	20.411	16.492	17.736
ACCAG	totfreq	18.943	17.316	12.117	22.548	15.415	22.316	11.066	12.324	20.384	32.21	15.599	22.006	13.06	29.543	19.052	14.16	18.348	15.495	21.016	14.626	15.477	13.659	19.011	17.321	9.823	18.325	16.122	21.73	22.69	12.6	15.069	25.494	26.029	18.937	15.686	19.545	34.952	16.986	17.199	13.409	23.189	18.855	19.318	17.67	14.151	20.592	16.809	17.779
ACCAG	fracsimp	0.008	0	0	0.029	0	0	0	0	0	0.008	0	0.017	0	0.013	0	0.011	0	0	0.007	0	0	0	0	0	0	0.05	0.007	0.004	0	0	0	0.012	0.033	0.004	0	0.01	0.012	0.016	0	0.013	0.014	0	0.008	0.008	0.045	0.009	0.019	0.002
ACCAG	simprepe	3.116	0	0	3	0	0	0	0	0	3.167	0	3	0	3	0	3	0	0	3	0	0	0	0	0	0	3	3	3	0	0	0	3.25	3	3.5	0	3	3.25	3.25	0	3	3	0	3	3.333	3	3	3	3
ACCAG	comprepe	2.009	2.018	2	2	2	2	2	2.022	2.01	2.006	2	2	2	2.004	2.128	2.011	2	2	2.002	2.029	2	2	2	2	2	2.105	2.003	2.009	2	2	2	2.003	2.034	2.011	2	2.01	2.012	2.016	2	2	2	2	2.008	2.006	2	2.004	2	2.002
ACCAG	simppoly	0.142	0	0	0	0	0	0	0	0	0.333	0	0	0	0	0	0	0	0	0.667	0	0	0	0	0	0	0	0	0	0	0	0	0.375	0	0.5	0	0	0.25	0.25	0	0.5	0	0	0.5	0	0	0.25	0	0
ACCAG	comppoly	0.139	0.125	0.07	0.091	0.083	0.072	0.107	0.189	0.247	0.248	0.098	0.172	0.116	0.229	0	0.078	0.039	0.067	0.255	0.059	0.074	0	0.071	0.143	0.148	0	0.196	0.102	0.171	0.13	0.069	0.197	0.069	0.224	0.125	0.182	0.258	0.262	0.111	0.172	0.028	0.046	0.226	0.11	0.143	0.202	0.115	0.192
ACCAT	simpfreq	0.158	0	0.564	0.663	0.128	0	0.395	0	0	0.123	0	0	0	0.065	0.405	0.156	0	0	0.147	0	0	0	0	0	0	0.916	0	0	0	0.548	0	0.53	0	0.275	0	0.391	0.389	0.068	0	0.422	0.322	0	0.077	0.049	0.643	0.136	0	0.213
ACCAT	compfreq	19.55	18.243	14.935	11.937	23.637	22.585	20.552	16.569	22.237	25.998	17.434	15.292	17.597	17.059	13.377	16.183	19.067	13.429	19.452	16.777	16.623	14.569	19.011	16.496	16.372	5.497	21.965	15.672	22.137	18.078	21.823	34.623	13.882	25.639	13.398	29.807	26.179	19.862	22.932	25.637	20.291	13.343	25.422	20.928	23.157	23.579	14.589	27.841
ACCAT	totfreq	19.708	18.243	15.499	12.601	23.765	22.585	20.947	16.569	22.237	26.122	17.434	15.292	17.597	17.124	13.782	16.338	19.067	13.429	19.599	16.777	16.623	14.569	19.011	16.496	16.372	6.414	21.965	15.672	22.137	18.625	21.823	35.154	13.882	25.914	13.398	30.198	26.568	19.931	22.932	26.059	20.613	13.343	25.5	20.977	23.8	23.714	14.589	28.054
ACCAT	fracsimp	0.008	0	0.036	0.053	0.005	0	0.019	0	0	0.005	0	0	0	0.004	0.029	0.01	0	0	0.007	0	0	0	0	0	0	0.143	0	0	0	0.029	0	0.015	0	0.011	0	0.013	0.015	0.003	0	0.016	0.016	0	0.003	0.002	0.027	0.006	0	0.008
ACCAT	simprepe	3.116	0	3	3	3	0	5	0	0	3	0	0	0	3	3	3	0	0	3	0	0	0	0	0	0	3	0	0	0	3	0	3.286	0	3.25	0	3	3	3	0	3	3	0	3	3	3	3	0	3
ACCAT	comprepe	2.005	2.017	2	2.056	2	2	2.038	2	2	2.003	2	2.024	2.008	2	2	2.01	2.019	2	2.005	2	2	2	2	2	2	2	2.002	2.006	2	2	2	2.009	2	2	2	2.013	2.004	2.024	2	2.016	2	2	2.003	2	2	2.004	2	2.002
ACCAT	simppoly	0.136	0	0.5	0	0	0	1	0	0	0.333	0	0	0	0	0	0	0	0	0	0	0	0	0	0	0	0	0	0	0	0	0	0.071	0	0	0	0.25	0.545	0	0	0.4	0	0	0	0	0	0.333	0	0
ACCAT	comppoly	0.13	0.136	0.057	0.222	0.087	0.024	0.077	0.215	0.262	0.25	0.105	0.073	0.062	0.226	0	0.135	0.057	0.154	0.224	0.128	0	0.031	0	0.05	0.044	0	0.167	0.067	0.2	0.152	0.048	0.198	0	0.243	0.098	0.203	0.214	0.197	0.056	0.178	0.063	0.043	0.264	0.09	0.139	0.165	0.196	0.165
ACCCC	simpfreq	0.303	0	0	0	0.128	0.269	0	0.411	0.206	0.411	0.306	0	0.275	0.065	0	0.156	0	0	0.098	0	0.573	0	2.716	0	0.364	0	0.162	0.288	0	0	0.52	0.227	0.868	0.55	0	0.489	1.592	0.479	0	0.084	0.322	0.29	0.309	0.296	0	0.498	0	0.171
ACCCC	compfreq	27.257	30.921	14.372	29.18	19.269	20.165	15.809	22.457	13.795	34.143	17.128	11.19	24.608	17.255	26.349	15.716	78.427	20.66	20.283	12.045	20.062	19.578	145.297	27.219	12.734	26.571	13.904	24.999	22.69	19.173	13.51	35.154	8.676	50.419	14.052	35.084	128.913	23.081	16.562	25.722	17.07	26.687	27.663	16.831	28.303	30.322	16.492	19.612
ACCCC	totfreq	27.56	30.921	14.372	29.18	19.398	20.434	15.809	22.868	14.001	34.555	17.434	11.19	24.883	17.32	26.349	15.871	78.427	20.66	20.381	12.045	20.636	19.578	148.012	27.219	13.097	26.571	14.066	25.287	22.69	19.173	14.029	35.381	9.544	50.969	14.052	35.573	130.505	23.561	16.562	25.806	17.392	26.977	27.972	17.128	28.303	30.82	16.492	19.783
ACCCC	fracsimp	0.012	0	0	0	0.007	0.013	0	0.018	0.015	0.012	0.018	0	0.011	0.004	0	0.01	0	0	0.005	0	0.028	0	0.018	0	0.028	0	0.012	0.011	0	0	0.037	0.006	0.091	0.011	0	0.014	0.012	0.02	0	0.003	0.019	0.011	0.011	0.017	0	0.016	0	0.009
ACCCC	simprepe	3.099	0	0	0	3	3	0	3.333	3.5	3	4	0	3	3	0	3	0	0	3	0	3	0	3	0	3	0	3	3.333	0	0	3	3	3	3	0	3	3.289	3	0	4	3	3	3	3.333	0	3.091	0	3
ACCCC	comprepe	2.015	2.02	2	2.136	2.007	2	2	2.018	2.019	2.005	2.036	2	2.006	2.008	2.062	2.03	2.009	2	2.01	2	2	2.023	2.019	2.03	2	2	2.016	2.012	2	2	2	2.009	2	2.016	2.023	2.011	2.023	2.021	2	2.013	2	2.011	2.003	2.021	2.023	2.01	2.019	2.002
ACCCC	simppoly	0.117	0	0	0	0	0	0	0	0.25	0	0	0	0	0	0	0	0	0	0	0	0	0	0	0	0	0	0	0	0	0	0	0.333	0	0	0	0.2	0.089	0.286	0	0	0	0	0	0	0	0.364	0	0.25
ACCCC	comppoly	0.116	0.12	0.118	0.136	0.093	0.053	0	0.165	0.306	0.134	0.036	0.033	0.056	0.205	0.046	0.109	0.018	0.15	0.234	0.179	0.086	0.023	0.028	0.091	0.086	0	0.171	0.115	0.073	0.086	0.077	0.192	0	0.153	0.023	0.139	0.168	0.19	0	0.138	0.019	0.043	0.268	0.085	0.114	0.201	0.077	0.128
ACCCG	simpfreq	0.451	0.309	0	0	0	0	0	1.369	0	0.782	0.918	0	0.275	0.85	1.216	0.934	0	1.033	0.586	0	0	0	1.358	0	0	0.916	1.028	0.096	0.553	0.274	0	0.303	0	0.309	0	1.27	0.283	0.753	0	0.59	0	0	0.464	0.691	0	0.498	0.317	0.128
ACCCG	compfreq	12.605	13.605	3.1	24.538	10.919	12.099	8.695	14.104	3.449	17.648	12.846	8.952	10.036	14.183	13.782	11.048	6.476	16.528	9.091	3.441	6.305	6.829	28.516	14.022	4.366	21.99	9.63	15.48	12.729	10.408	1.559	12.311	4.338	12.613	8.17	25.116	38.065	11.78	7.644	11.891	9.018	18.855	10.663	6.663	11.578	20.727	3.806	6.438
ACCCG	totfreq	13.056	13.914	3.1	24.538	10.919	12.099	8.695	15.473	3.449	18.429	13.763	8.952	10.311	15.033	14.999	11.981	6.476	17.561	9.677	3.441	6.305	6.829	29.874	14.022	4.366	22.906	10.658	15.576	13.282	10.682	1.559	12.614	4.338	12.923	8.17	26.386	38.348	12.534	7.644	12.481	9.018	18.855	11.127	7.354	11.578	21.225	4.123	6.566
ACCCG	fracsimp	0.039	0.022	0	0	0	0	0	0.088	0	0.042	0.067	0	0.027	0.057	0.081	0.078	0	0.059	0.061	0	0	0	0.045	0	0	0.04	0.096	0.006	0.042	0.026	0	0.024	0	0.024	0	0.048	0.007	0.06	0	0.047	0	0	0.042	0.094	0	0.023	0.077	0.019
ACCCG	simprepe	3.057	3	0	0	0	0	0	3.1	0	3.053	3	0	3.5	3	3	3	0	3	3	0	0	0	3	0	0	3	3.211	3	3	3	0	3	0	3.111	0	3.154	3.25	3	0	3	0	0	3	3.071	0	3.091	3	3
ACCCG	comprepe	2.02	2	2	2	2	2	2	2.029	2	2.028	2.024	2.042	2.014	2.014	2.029	2.014	2	2.125	2.011	2	2	2	2	2	2	2.125	2.017	2	2	2.079	2	2.015	2	2.011	2	2.043	2.009	2.012	2	2.035	2	2	2.014	2.03	2	2.011	2	2.013
ACCCG	simppoly	0.144	1	0	0	0	0	0	0.2	0	0.158	0	0	0	0	0	0.167	0	0	0.25	0	0	0	0	0	0	0	0.316	0	0	0	0	0.25	0	0.444	0	0.385	0.25	0.091	0	0	0	0	0.333	0	0	0.364	0	0
ACCCG	comppoly	0.126	0.091	0.091	0.081	0.129	0.111	0.045	0.165	0.284	0.252	0.095	0.167	0.055	0.258	0	0.099	0	0.125	0.274	0	0.091	0.067	0	0.059	0.083	0	0.202	0.168	0.043	0	0	0.166	0	0.193	0.08	0.16	0.218	0.186	0	0.156	0.107	0.092	0.123	0.17	0	0.26	0	0.166
ACCCT	simpfreq	0.076	0	0	0	0	0	0	0	0.051	0	0	0.373	0.275	0	0	0	0	0	0.049	0	0	0	0	0.825	0	0	0.054	0	0	0.274	0	0.076	0	0	0	0.098	0.248	0.205	0	0.084	0	0	0	0	0	0.091	0	0
ACCCT	compfreq	11.886	8.039	10.426	13.927	12.718	9.41	10.276	11.502	9.42	15.92	13.763	8.206	10.586	7.516	13.377	10.114	11.872	9.297	7.233	10.324	7.452	6.829	23.084	9.073	10.187	10.079	11.415	10.192	7.194	11.23	5.196	19.168	6.074	18.972	10.457	14.17	30.742	13.082	10.829	12.734	12.239	10.733	12.827	10.365	16.724	16.066	11.1	12.322
ACCCT	totfreq	11.962	8.039	10.426	13.927	12.718	9.41	10.276	11.502	9.471	15.92	13.763	8.579	10.861	7.516	13.377	10.114	11.872	9.297	7.282	10.324	7.452	6.829	23.084	9.898	10.187	10.079	11.469	10.192	7.194	11.504	5.196	19.244	6.074	18.972	10.457	14.268	30.99	13.287	10.829	12.819	12.239	10.733	12.827	10.365	16.724	16.157	11.1	12.322
ACCCT	fracsimp	0.006	0	0	0	0	0	0	0	0.005	0	0	0.043	0.025	0	0	0	0	0	0.007	0	0	0	0	0.083	0	0	0.005	0	0	0.024	0	0.004	0	0	0	0.007	0.008	0.015	0	0.007	0	0	0	0	0	0.006	0	0
ACCCT	simprepe	3.188	0	0	0	0	0	0	0	3	0	0	3	3	0	0	0	0	0	3	0	0	0	0	3	0	0	3	0	0	3	0	3	0	0	0	3	3.286	3.333	0	3	0	0	0	0	0	3	0	0
ACCCT	comprepe	2.007	2	2	2	2.01	2	2	2	2.011	2	2	2	2	2	2.03	2.031	2	2	2	2	2	2	2	2	2	2	2.009	2	2	2	2	2.012	2.143	2.002	2	2	2.005	2.01	2	2.013	2.026	2	2	2.005	2	2.003	2	2.01
ACCCT	simppoly	0.196	0	0	0	0	0	0	0	0	0	0	0	0	0	0	0	0	0	1	0	0	0	0	0	0	0	0	0	0	0	0	0	0	0	0	0	0.429	0.667	0	1	0	0	0	0	0	0	0	0
ACCCT	comppoly	0.123	0.115	0.027	0.048	0.111	0.114	0.115	0.226	0.311	0.209	0.156	0	0.091	0.226	0.03	0.062	0.091	0.222	0.257	0	0	0	0.059	0.182	0.036	0	0.209	0.075	0.231	0.098	0	0.202	0.286	0.216	0.125	0.2	0.212	0.257	0.059	0.126	0.053	0	0.205	0.086	0.231	0.186	0.171	0.18
ACCGC	simpfreq	0.153	0	0	0.663	0	0	0	0	0	0	0	0	0	0.065	0.405	0	0	0	0	0	0	0	0	0	0	0	0	0.385	0	0	0	0.152	0	0.069	0	0.195	0.566	0	0	0	0.322	0.29	0	0.049	0	0.045	0	0
ACCGC	compfreq	13.039	9.585	4.227	31.833	5.395	6.453	11.857	8.49	3.5	10.325	7.952	16.784	9.348	9.085	11.35	3.734	11.872	12.396	6.647	5.592	4.586	9.106	44.811	36.292	1.455	10.079	4.166	21.922	9.408	8.491	4.157	12.501	10.412	12.82	6.536	11.923	50.129	9.657	10.192	7.506	8.052	22.336	11.127	4.146	10.935	13.034	6.026	8.143
ACCGC	totfreq	13.192	9.585	4.227	32.496	5.395	6.453	11.857	8.49	3.5	10.325	7.952	16.784	9.348	9.15	11.756	3.734	11.872	12.396	6.647	5.592	4.586	9.106	44.811	36.292	1.455	10.079	4.166	22.307	9.408	8.491	4.157	12.652	10.412	12.888	6.536	12.118	50.695	9.657	10.192	7.506	8.374	22.626	11.127	4.195	10.935	13.079	6.026	8.143
ACCGC	fracsimp	0.006	0	0	0.02	0	0	0	0	0	0	0	0	0	0.007	0.034	0	0	0	0	0	0	0	0	0	0	0	0	0.017	0	0	0	0.012	0	0.005	0	0.016	0.011	0	0	0	0.038	0.013	0	0.012	0	0.003	0	0
ACCGC	simprepe	3.157	0	0	3	0	0	0	0	0	0	0	0	0	3	3	0	0	0	0	0	0	0	0	0	0	0	0	3	0	0	0	3.5	0	3	0	3	3.188	0	0	0	3	3	0	5	0	3	0	0
ACCGC	comprepe	2.007	2	2	2	2	2	2	2	2	2	2	2	2	2	2	2	2	2	2.015	2.077	2	2	2	2	2	2	2	2.004	2	2	2	2.006	2	2.008	2	2	2.018	2	2	2	2	2.013	2.014	2	2	2.003	2	2.005
ACCGC	simppoly	0.107	0	0	0	0	0	0	0	0	0	0	0	0	0	0	0	0	0	0	0	0	0	0	0	0	0	0	0	0	0	0	0	0	0.5	0	0	0.25	0	0	0	1	0	0	0	0	0	0	0
ACCGC	comppoly	0.132	0.097	0	0.146	0.095	0.042	0.067	0.258	0.235	0.251	0.115	0.289	0.162	0.252	0.071	0.125	0.121	0.167	0.228	0.154	0.25	0.05	0	0.114	0	0	0.156	0.14	0	0.032	0	0.236	0.167	0.193	0	0.205	0.219	0.22	0.125	0.101	0.04	0.117	0.278	0.048	0.176	0.26	0.263	0.147
ACCGG	simpfreq	0.091	0	0	0	0	0	0	0.274	0.103	0.082	0	0	0	0	0	0	0.36	0	0.049	0	0	0	0	0	0	0	0	0.192	0	0	0	0.038	0	0	0	0.293	0.283	0.137	1.274	0.084	0	0	0.155	0.049	0.643	0.226	0	0.128
ACCGG	compfreq	10.114	17.006	3.1	27.191	6.166	3.226	7.905	7.12	2.419	12.958	9.482	9.698	4.124	14.641	9.729	5.446	6.116	12.396	6.745	2.151	9.171	9.106	9.505	17.321	1.455	16.492	8.656	12.692	8.855	10.682	3.118	7.993	12.147	9.142	5.229	10.75	32.653	9.383	7.644	6.915	8.374	13.343	5.564	5.281	9.649	12.853	3.806	4.69
ACCGG	totfreq	10.205	17.006	3.1	27.191	6.166	3.226	7.905	7.394	2.522	13.04	9.482	9.698	4.124	14.641	9.729	5.446	6.476	12.396	6.794	2.151	9.171	9.106	9.505	17.321	1.455	16.492	8.656	12.884	8.855	10.682	3.118	8.031	12.147	9.142	5.229	11.043	32.936	9.52	8.918	7	8.374	13.343	5.718	5.331	10.292	13.079	3.806	4.818
ACCGG	fracsimp	0.009	0	0	0	0	0	0	0.037	0.041	0.006	0	0	0	0	0	0	0.056	0	0.007	0	0	0	0	0	0	0	0	0.015	0	0	0	0.005	0	0	0	0.027	0.009	0.014	0.143	0.012	0	0	0.027	0.009	0.062	0.017	0	0.027
ACCGG	simprepe	3.147	0	0	0	0	0	0	3	3.5	3	0	0	0	0	0	0	3	0	4	0	0	0	0	0	0	0	0	3	0	0	0	3	0	0	0	3	3.125	3	3	3	0	0	3	3	3	3	0	3.333
ACCGG	comprepe	2.005	2	2	2	2	2	2	2	2	2	2	2	2	2.004	2	2	2	2	2	2	2	2	2	2	2	2	2.025	2.008	2	2.026	2	2.005	2	2	2	2.009	2.009	2.007	2	2.012	2	2	2	2	2	2.004	2	2.018
ACCGG	simppoly	0.223	0	0	0	0	0	0	0.5	0.5	0.5	0	0	0	0	0	0	0	0	0	0	0	0	0	0	0	0	0	0	0	0	0	1	0	0	0	0	0.625	0.5	0.5	0	0	0	0	1	0	0.2	0	0
ACCGG	comppoly	0.132	0.091	0	0.024	0.062	0.083	0.1	0.25	0.277	0.283	0.129	0.115	0.067	0.25	0.083	0.143	0.059	0.083	0.304	0.2	0.062	0.15	0	0.095	0	0	0.144	0.152	0.125	0.103	0	0.199	0	0.229	0	0.182	0.26	0.161	0.25	0.183	0.115	0.087	0.222	0.103	0.2	0.222	0.083	0.1
ACCGT	simpfreq	0.065	0	0	0	0	0	0	0	0.051	0.082	0	0	0	0	0	0	0	0	0.049	0	0	0	0	0	0	0	0	0	0	0	0	0	0	0	0	0	0.071	0.068	0	0	0	0	0	0.049	0.643	0.045	0	0
ACCGT	compfreq	5.055	4.02	5.072	2.653	4.496	2.42	3.557	6.71	3.037	8.433	2.141	3.357	2.887	7.647	4.054	3.89	2.878	1.033	4.79	5.592	3.439	5.919	10.863	4.949	2.547	6.414	4.328	6.827	3.874	3.287	1.559	5.569	4.338	5.568	4.902	7.72	13.549	3.904	5.733	2.783	3.865	6.092	4.559	4.245	3.859	5.295	2.22	4.647
ACCGT	totfreq	5.12	4.02	5.072	2.653	4.496	2.42	3.557	6.71	3.088	8.515	2.141	3.357	2.887	7.647	4.054	3.89	2.878	1.033	4.839	5.592	3.439	5.919	10.863	4.949	2.547	6.414	4.328	6.827	3.874	3.287	1.559	5.569	4.338	5.568	4.902	7.72	13.62	3.972	5.733	2.783	3.865	6.092	4.559	4.294	4.503	5.34	2.22	4.647
ACCGT	fracsimp	0.011	0	0	0	0	0	0	0	0.017	0.01	0	0	0	0	0	0	0	0	0.01	0	0	0	0	0	0	0	0	0	0	0	0	0	0	0	0	0	0.005	0.017	0	0	0	0	0	0.011	0.143	0.008	0	0
ACCGT	simprepe	3.207	0	0	0	0	0	0	0	4	3	0	0	0	0	0	0	0	0	3	0	0	0	0	0	0	0	0	0	0	0	0	0	0	0	0	0	3	3	0	0	0	0	0	3	3	3	0	0
ACCGT	comprepe	2.002	2	2	2	2	2	2	2.02	2	2	2	2	2	2.009	2	2.04	2	2	2.01	2	2	2	2	2	2	2	2.013	2	2	2	2	2	2	2	2	2.025	2.003	2	2	2	2	2	2	2	2	2.026	2	2
ACCGT	simppoly	0.16	0	0	0	0	0	0	0	0	0.5	0	0	0	0	0	0	0	0	0	0	0	0	0	0	0	0	0	0	0	0	0	0	0	0	0	0	0	0	0	0	0	0	0	0	0	1	0	0
ACCGT	comppoly	0.128	0.231	0	0	0.143	0.222	0.111	0.204	0.322	0.268	0.143	0	0.143	0.231	0.1	0.08	0.125	0	0.265	0.077	0	0.154	0	0	0	0	0.225	0.085	0	0.25	0	0.218	0	0.185	0	0.19	0.24	0.246	0	0.03	0.083	0.143	0.254	0.058	0.167	0.222	0.143	0.119
ACCTC	simpfreq	0.138	0	0.282	0	0.128	0	0.395	0	0	0.206	0	0	0	0.065	0	0.156	0	0	0.147	0	0.573	0	0	0	0.364	0	0.054	0.096	0	0	0	0.606	0.868	0.309	0	0.098	0.318	0.274	0	0.169	0	0	0.155	0	0	0.272	0	0.128
ACCTC	compfreq	23.043	29.375	21.98	29.18	19.526	19.359	22.133	23.963	18.428	27.85	28.139	19.022	25.983	25.425	19.458	18.672	22.305	16.528	19.941	15.056	20.062	15.025	46.169	21.445	18.919	18.325	18.827	27.595	29.331	15.612	10.392	38.108	14.75	28.801	13.398	27.559	53.065	25.478	24.206	26.818	20.935	25.817	29.363	19.497	12.865	30.141	18.078	24.643
ACCTC	totfreq	23.181	29.375	22.262	29.18	19.655	19.359	22.528	23.963	18.428	28.055	28.139	19.022	25.983	25.49	19.458	18.828	22.305	16.528	20.088	15.056	20.636	15.025	46.169	21.445	19.282	18.325	18.881	27.691	29.331	15.612	10.392	38.715	15.618	29.11	13.398	27.657	53.383	25.752	24.206	26.987	20.935	25.817	29.518	19.497	12.865	30.412	18.078	24.771
ACCTC	fracsimp	0.006	0	0.013	0	0.007	0	0.018	0	0	0.007	0	0	0	0.003	0	0.008	0	0	0.007	0	0.028	0	0	0	0.019	0	0.003	0.003	0	0	0	0.016	0.056	0.011	0	0.004	0.006	0.011	0	0.006	0	0	0.005	0	0	0.009	0	0.005
ACCTC	simprepe	3.211	0	3	0	3	0	3	0	0	3	0	0	0	3	0	3	0	0	3	0	4	0	0	0	3	0	3	4	0	0	0	3.188	3	3.222	0	3	3.111	3.25	0	3.5	0	0	3	0	0	3	0	3
ACCTC	comprepe	2.007	2	2.026	2	2.007	2	2	2	2.017	2.001	2	2	2.011	2.008	2	2	2	2	2.002	2	2	2	2	2.038	2	2	2.006	2.003	2	2	2	2.002	2	2.006	2	2.011	2.011	2.005	2	2.016	2.108	2.045	2.003	2	2	2.014	2	2.009
ACCTC	simppoly	0.088	0	0	0	0	0	0	0	0	0	0	0	0	0	0	0	0	0	0	0	0	0	0	0	0	0	1	0	0	0	0	0	0	0.111	0	0	0.111	0.25	0	0	0	0	1	0	0	0	0	0
ACCTC	comppoly	0.132	0.105	0.026	0.114	0.066	0.083	0.089	0.177	0.282	0.282	0.065	0.098	0.095	0.211	0.062	0.108	0.097	0.188	0.301	0.2	0.057	0.03	0.029	0.077	0.077	0	0.152	0.105	0.189	0.158	0.05	0.198	0.059	0.189	0.049	0.206	0.19	0.196	0.079	0.217	0.046	0.101	0.255	0.114	0.25	0.21	0.175	0.178
ACCTG	simpfreq	0.075	0	0	0	0.128	0	0	0	0.051	0.041	0	0	0	0	0	0	0	0	0.147	0	0	0.455	0	0	0	0	0	0.288	0.553	0	0	0.114	0	0	0	0	0.495	0.137	0	0.084	0	0	0.077	0	0.643	0.045	0	0
ACCTG	compfreq	13.748	12.677	9.863	23.875	13.617	9.948	7.905	12.324	11.427	16.866	14.987	16.411	9.623	15.294	13.782	12.293	7.555	15.495	12.17	9.034	12.611	13.659	13.579	17.321	8.004	15.576	11.848	16.826	13.835	13.421	11.951	19.433	13.882	13.954	10.784	13.584	27.134	13.424	10.829	10.373	16.426	17.985	13.986	11.698	16.724	15.84	9.515	11.554
ACCTG	totfreq	13.823	12.677	9.863	23.875	13.745	9.948	7.905	12.324	11.479	16.907	14.987	16.411	9.623	15.294	13.782	12.293	7.555	15.495	12.316	9.034	12.611	14.114	13.579	17.321	8.004	15.576	11.848	17.115	14.389	13.421	11.951	19.547	13.882	13.954	10.784	13.584	27.629	13.561	10.829	10.457	16.426	17.985	14.063	11.698	17.368	15.885	9.515	11.554
ACCTG	fracsimp	0.005	0	0	0	0.009	0	0	0	0.004	0.002	0	0	0	0	0	0	0	0	0.012	0	0	0.032	0	0	0	0	0	0.017	0.038	0	0	0.006	0	0	0	0	0.018	0.01	0	0.008	0	0	0.005	0	0.037	0.003	0	0
ACCTG	simprepe	3.087	0	0	0	3	0	0	0	3	3	0	0	0	0	0	0	0	0	3	0	0	3	0	0	0	0	0	3	3	0	0	3	0	0	0	0	3.071	3.5	0	3	0	0	3	0	3	3	0	0
ACCTG	comprepe	2.006	2	2	2	2	2	2	2	2.005	2.005	2	2	2	2	2	2.013	2	2	2.004	2	2	2	2	2	2	2	2	2	2	2	2	2.002	2.062	2.002	2	2.014	2.008	2.005	2	2.024	2	2	2	2	2.038	2.031	2	2.004
ACCTG	simppoly	0.19	0	0	0	1	0	0	0	0	0	0	0	0	0	0	0	0	0	0.333	0	0	0	0	0	0	0	0	0	0	0	0	0.333	0	0	0	0	0.357	0	0	0	0	0	0	0	0	1	0	0
ACCTG	comppoly	0.123	0.024	0.029	0.083	0.075	0.108	0	0.156	0.27	0.227	0.061	0.091	0.1	0.226	0	0.114	0	0.067	0.277	0	0	0.067	0	0.238	0.136	0.059	0.196	0.091	0.12	0.102	0	0.207	0	0.232	0.061	0.151	0.282	0.143	0	0.146	0.039	0.081	0.37	0.105	0.038	0.174	0.1	0.185
ACGAG	simpfreq	0.194	0	0.282	1.326	0	0.538	0	0.274	0.103	0.206	0.306	0.373	0	0.196	0.811	0	0	0	0.049	0	0	0	0	0.825	0	0	0	0.288	0	0	0	0	0	0.172	0	0.098	0.672	0.205	0	0	0	0.58	0.077	0.099	0	0.091	0	0.085
ACGAG	compfreq	17.584	24.737	10.708	29.18	9.635	10.755	18.576	16.432	8.648	33.773	20.798	15.292	11.96	42.223	23.917	10.425	11.152	18.594	11.486	6.453	12.611	10.472	33.948	24.745	16.372	21.99	13.2	24.037	21.03	11.23	7.794	18.334	9.544	17.322	7.189	17.298	40.612	18.082	15.288	11.891	13.205	20.885	10.818	12.29	7.076	20.049	11.735	12.748
ACGAG	totfreq	17.778	24.737	10.99	30.507	9.635	11.293	18.576	16.706	8.751	33.979	21.104	15.665	11.96	42.419	24.727	10.425	11.152	18.594	11.534	6.453	12.611	10.472	33.948	25.569	16.372	21.99	13.2	24.326	21.03	11.23	7.794	18.334	9.544	17.494	7.189	17.395	41.285	18.287	15.288	11.891	13.205	21.466	10.895	12.389	7.076	20.139	11.735	12.833
ACGAG	fracsimp	0.009	0	0.026	0.043	0	0.048	0	0.016	0.012	0.006	0.014	0.024	0	0.005	0.033	0	0	0	0.004	0	0	0	0	0.032	0	0	0	0.012	0	0	0	0	0	0.01	0	0.006	0.016	0.011	0	0	0	0.027	0.007	0.008	0	0.004	0	0.007
ACGAG	simprepe	3.127	0	3	3.5	0	3	0	3.5	3.5	3	3	3	0	3.333	3.5	0	0	0	3	0	0	0	0	3	0	0	0	3.333	0	0	0	0	0	3.2	0	3	3.263	3	0	0	0	3.5	3	3.5	0	3	0	3
ACGAG	comprepe	2.01	2	2	2.023	2	2	2	2	2	2.004	2	2.049	2.011	2.005	2.034	2	2	2	2.009	2	2	2	2	2	2	2	2.025	2.032	2	2	2	2.008	2.364	2	2	2	2.017	2.008	2	2	2.024	2.014	2	2.008	2	2.007	2	2.007
ACGAG	simppoly	0.098	0	0	0	0	0	0	0.5	0	0	0	0	0	0	0	0	0	0	0	0	0	0	0	0	0	0	0	0	0	0	0	0	0	0.2	0	0	0.263	0.333	0	0	0	0.5	0	0	0	0	0	0
ACGAG	comppoly	0.136	0.138	0.053	0.182	0.093	0.1	0.085	0.267	0.256	0.301	0.162	0.122	0.057	0.228	0.017	0.149	0.065	0.111	0.298	0.067	0.091	0	0	0.033	0.067	0.042	0.152	0.112	0.053	0.098	0.133	0.202	0.091	0.196	0.182	0.186	0.231	0.174	0	0.177	0.024	0.069	0.179	0.1	0.091	0.226	0.054	0.124
ACGAT	simpfreq	0.029	0.309	0	0	0	0	0	0	0.051	0.041	0	0	0	0.131	0	0	0	0	0	0	0	0	0	0	0	0	0	0.096	0	0	0	0.152	0	0	0	0.098	0.212	0.205	0	0	0	0.29	0	0	0	0	0	0
ACGAT	compfreq	7.818	6.184	3.663	4.642	9.506	4.033	7.114	7.531	5.92	12.423	9.176	6.341	7.836	11.177	7.702	5.913	7.195	5.165	7.673	4.732	8.025	6.829	17.653	6.599	7.64	4.581	7.033	6.442	4.427	11.504	3.637	11.781	6.074	11.479	8.823	15.539	11.71	6.575	6.37	9.614	3.543	6.672	6.259	7.749	9.649	10.047	6.343	9.38
ACGAT	totfreq	7.846	6.493	3.663	4.642	9.506	4.033	7.114	7.531	5.971	12.464	9.176	6.341	7.836	11.307	7.702	5.913	7.195	5.165	7.673	4.732	8.025	6.829	17.653	6.599	7.64	4.581	7.033	6.538	4.427	11.504	3.637	11.933	6.074	11.479	8.823	15.636	11.922	6.781	6.37	9.614	3.543	6.962	6.259	7.749	9.649	10.047	6.343	9.38
ACGAT	fracsimp	0.003	0.048	0	0	0	0	0	0	0.009	0.003	0	0	0	0.012	0	0	0	0	0	0	0	0	0	0	0	0	0	0.015	0	0	0	0.013	0	0	0	0.006	0.018	0.03	0	0	0	0.042	0	0	0	0	0	0
ACGAT	simprepe	3.108	3	0	0	0	0	0	0	3	3	0	0	0	3	0	0	0	0	0	0	0	0	0	0	0	0	0	3	0	0	0	3.5	0	0	0	3	3	3.667	0	0	0	3	0	0	0	0	0	0
ACGAT	comprepe	2.006	2	2	2	2	2	2	2	2	2	2	2	2	2	2	2	2	2	2.006	2	2	2	2	2	2	2.2	2	2.075	2	2	2	2.026	2	2.006	2	2	2.006	2	2	2	2	2	2	2	2	2	2	2.005
ACGAT	simppoly	0.146	0	0	0	0	0	0	0	0	0	0	0	0	0	0	0	0	0	0	0	0	0	0	0	0	0	0	0	0	0	0	0.25	0	0	0	1	0.333	0	0	0	0	0	0	0	0	0	0	0
ACGAT	comppoly	0.131	0.1	0.077	0	0.041	0.133	0.111	0.2	0.235	0.278	0.033	0.118	0.035	0.234	0.053	0.132	0.05	0	0.261	0	0	0.133	0	0.125	0	0	0.162	0.134	0.125	0.119	0.429	0.193	0.143	0.228	0.111	0.126	0.275	0.198	0.4	0.175	0.091	0.043	0.309	0.083	0.333	0.252	0.1	0.173
ACGCC	simpfreq	0.093	0	0	0	0	0	0	0	0.051	0.082	0	0	0	0	0	0	0	0	0.049	0	0	0	0	0	0	0	0	0.096	0	0	0	0.114	0	0.103	0	0	0.531	0	0	0	0	0.58	0.077	0.049	0	0	0	0.256
ACGCC	compfreq	14.954	10.822	3.663	45.76	7.322	5.109	15.414	10.818	3.655	9.173	11.317	12.682	6.874	12.745	14.188	6.691	16.189	8.264	8.406	4.302	5.732	8.195	50.243	52.788	4.002	14.66	5.951	26.73	9.408	6.026	4.676	16.251	9.544	12.029	4.575	11.532	59.362	11.369	8.918	8.265	7.408	22.626	12.363	6.91	10.292	14.301	6.343	7.589
ACGCC	totfreq	15.046	10.822	3.663	45.76	7.322	5.109	15.414	10.818	3.706	9.256	11.317	12.682	6.874	12.745	14.188	6.691	16.189	8.264	8.455	4.302	5.732	8.195	50.243	52.788	4.002	14.66	5.951	26.826	9.408	6.026	4.676	16.365	9.544	12.132	4.575	11.532	59.893	11.369	8.918	8.265	7.408	23.206	12.441	6.96	10.292	14.301	6.343	7.845
ACGCC	fracsimp	0.005	0	0	0	0	0	0	0	0.014	0.009	0	0	0	0	0	0	0	0	0.006	0	0	0	0	0	0	0	0	0.004	0	0	0	0.007	0	0.008	0	0	0.009	0	0	0	0	0.025	0.006	0.007	0	0	0	0.033
ACGCC	simprepe	3.143	0	0	0	0	0	0	0	3	3	0	0	0	0	0	0	0	0	3	0	0	0	0	0	0	0	0	3	0	0	0	3	0	3	0	0	3.267	0	0	0	0	3.5	3	3	0	0	0	3.667
ACGCC	comprepe	2.004	2	2	2	2	2	2.026	2	2	2.004	2	2	2	2	2	2	2.022	2	2	2	2	2	2	2	2	2	2	2	2	2	2	2.007	2	2	2	2	2.011	2.012	2	2	2	2	2.013	2	2.062	2	2	2
ACGCC	simppoly	0.166	0	0	0	0	0	0	0	0	0	0	0	0	0	0	0	0	0	0	0	0	0	0	0	0	0	0	0	0	0	0	0	0	0	0	0	0.267	0	0	0	0	0	1	0	0	0	0	0.167
ACGCC	comppoly	0.143	0.057	0.077	0.101	0.158	0.105	0.077	0.127	0.296	0.278	0.081	0.147	0.02	0.205	0.057	0.093	0.022	0	0.302	0.1	0.2	0.167	0.054	0.078	0.091	0	0.145	0.086	0.118	0.136	0	0.207	0	0.189	0	0.178	0.223	0.181	0.143	0.163	0.087	0.051	0.156	0.1	0.125	0.228	0.1	0.118
ACGCG	simpfreq	0.079	0	0	1.326	0	0	0	0	0	0.041	0	0	0	0	0	0.156	0	0	0	0	0	0	0	0.825	0	0	0	0.288	0	0	0	0	0	0.069	0	0.098	0.389	0.068	0	0.084	0	0	0.077	0	0	0.045	0	0.043
ACGCG	compfreq	11.984	8.039	2.818	41.118	4.368	1.613	8.695	6.162	1.596	8.022	8.87	10.444	4.674	12.68	6.891	3.112	4.677	2.066	3.421	1.721	3.439	2.276	38.022	51.139	1.091	11.911	2.759	29.614	6.641	4.109	1.039	9.66	7.809	8.592	1.961	5.375	49.81	6.986	5.733	3.289	2.899	24.076	4.404	2.962	5.789	7.875	4.123	7.632
ACGCG	totfreq	12.064	8.039	2.818	42.444	4.368	1.613	8.695	6.162	1.596	8.063	8.87	10.444	4.674	12.68	6.891	3.268	4.677	2.066	3.421	1.721	3.439	2.276	38.022	51.963	1.091	11.911	2.759	29.903	6.641	4.109	1.039	9.66	7.809	8.661	1.961	5.473	50.2	7.055	5.733	3.373	2.899	24.076	4.482	2.962	5.789	7.92	4.123	7.674
ACGCG	fracsimp	0.003	0	0	0.031	0	0	0	0	0	0.005	0	0	0	0	0	0.048	0	0	0	0	0	0	0	0.016	0	0	0	0.01	0	0	0	0	0	0.008	0	0.018	0.008	0.01	0	0.025	0	0	0.017	0	0	0.006	0	0.006
ACGCG	simprepe	3.122	0	0	3.5	0	0	0	0	0	3	0	0	0	0	0	3	0	0	0	0	0	0	0	3	0	0	0	3	0	0	0	0	0	3	0	3	3.455	3	0	3	0	0	3	0	0	3	0	3
ACGCG	comprepe	2.003	2.038	2	2	2	2	2	2	2	2	2	2	2	2	2	2	2	2	2	2	2	2	2	2	2	2	2	2.003	2	2	2	2	2	2.004	2	2	2.004	2	2	2	2	2	2	2	2	2	2	2
ACGCG	simppoly	0.089	0	0	0	0	0	0	0	0	0	0	0	0	0	0	0	0	0	0	0	0	0	0	0	0	0	0	0	0	0	0	0	0	0	0	1	0.091	0	0	0	0	0	0	0	0	0	0	0
ACGCG	comppoly	0.115	0.154	0.1	0.161	0.176	0	0.045	0.133	0.161	0.221	0	0	0.059	0.247	0	0.1	0	0.5	0.243	0	0.167	0	0	0.097	0	0	0.098	0.14	0.083	0	0.5	0.184	0	0.128	0.167	0.109	0.263	0.157	0	0.205	0	0.06	0.175	0.05	0	0.247	0.308	0.095
ACGCT	simpfreq	0.014	0	0	0	0	0	0	0	0.051	0	0	0	0	0	0	0	0	0	0	0	0	0	0	0	0	0	0	0	0	0	0	0	0	0	0	0	0.106	0	0	0	0	0	0	0	0	0	0	0.043
ACGCT	compfreq	5.014	4.329	4.227	6.632	3.468	1.882	3.952	4.245	2.883	6.952	3.67	8.579	3.849	8.039	4.054	3.423	3.238	2.066	3.91	2.581	5.159	6.374	6.79	6.599	2.183	1.832	3.084	5.961	6.088	2.465	3.637	5.872	7.809	5.533	2.614	7.232	12.382	5.479	1.274	4.217	2.899	6.382	3.632	3.504	4.503	5.838	1.903	4.306
ACGCT	totfreq	5.027	4.329	4.227	6.632	3.468	1.882	3.952	4.245	2.934	6.952	3.67	8.579	3.849	8.039	4.054	3.423	3.238	2.066	3.91	2.581	5.159	6.374	6.79	6.599	2.183	1.832	3.084	5.961	6.088	2.465	3.637	5.872	7.809	5.533	2.614	7.232	12.488	5.479	1.274	4.217	2.899	6.382	3.632	3.504	4.503	5.838	1.903	4.349
ACGCT	fracsimp	0.002	0	0	0	0	0	0	0	0.018	0	0	0	0	0	0	0	0	0	0	0	0	0	0	0	0	0	0	0	0	0	0	0	0	0	0	0	0.008	0	0	0	0	0	0	0	0	0	0	0.01
ACGCT	simprepe	3.043	0	0	0	0	0	0	0	3	0	0	0	0	0	0	0	0	0	0	0	0	0	0	0	0	0	0	0	0	0	0	0	0	0	0	0	3	0	0	0	0	0	0	0	0	0	0	3
ACGCT	comprepe	2.003	2	2	2	2	2	2	2	2	2	2	2	2	2	2	2	2	2	2	2	2.111	2	2	2	2	2	2	2.016	2	2	2	2	2	2	2	2	2.011	2	2	2	2	2	2	2	2	2	2	2
ACGCT	simppoly	0.248	0	0	0	0	0	0	0	0	0	0	0	0	0	0	0	0	0	0	0	0	0	0	0	0	0	0	0	0	0	0	0	0	0	0	0	0	0	0	0	0	0	0	0	0	0	0	0
ACGCT	comppoly	0.138	0.214	0	0.2	0.148	0	0.1	0.29	0.286	0.26	0.167	0.043	0.143	0.163	0.1	0.136	0.111	0.5	0.338	0.333	0.222	0.214	0	0	0.167	0	0.211	0.145	0.273	0	0.286	0.187	0	0.143	0	0.135	0.237	0.138	0	0.12	0	0.091	0.191	0.155	0	0.186	0	0.168
ACGGC	simpfreq	0.065	0	0	0.663	0.257	0	0	0	0	0	0	0	0	0	0	0	0	0	0.049	0	0	0	0	0	0	0	0	0.096	0	0	0	0.038	0.868	0.034	0	0	0.531	0.068	0	0	0	0.29	0	0	0	0.045	0	0
ACGGC	compfreq	11.992	11.441	5.918	33.823	6.68	3.764	11.066	7.942	2.625	7.24	5.811	9.325	5.362	7.843	11.35	2.801	8.274	6.198	7.576	3.011	6.305	8.651	16.295	37.117	4.366	15.576	4.869	27.595	6.641	6.574	2.598	12.274	15.618	7.974	5.882	7.525	50.058	8.904	2.548	3.289	6.764	21.756	6.259	4.097	8.362	9.278	3.172	5.969
ACGGC	totfreq	12.057	11.441	5.918	34.486	6.937	3.764	11.066	7.942	2.625	7.24	5.811	9.325	5.362	7.843	11.35	2.801	8.274	6.198	7.624	3.011	6.305	8.651	16.295	37.117	4.366	15.576	4.869	27.691	6.641	6.574	2.598	12.311	16.485	8.008	5.882	7.525	50.589	8.972	2.548	3.289	6.764	22.046	6.259	4.097	8.362	9.323	3.172	5.969
ACGGC	fracsimp	0.003	0	0	0.019	0.037	0	0	0	0	0	0	0	0	0	0	0	0	0	0.006	0	0	0	0	0	0	0	0	0.003	0	0	0	0.003	0.053	0.004	0	0	0.01	0.008	0	0	0	0.013	0	0	0	0.005	0	0
ACGGC	simprepe	3.049	0	0	3	3	0	0	0	0	0	0	0	0	0	0	0	0	0	3	0	0	0	0	0	0	0	0	3	0	0	0	3	3	3	0	0	3.2	3	0	0	0	3	0	0	0	3	0	0
ACGGC	comprepe	2.004	2	2	2	2	2	2	2	2	2	2	2	2	2	2	2	2	2	2.039	2	2	2	2	2	2	2	2	2	2.083	2	2	2	2	2.004	2	2	2.008	2	2	2	2	2	2	2	2	2	2	2.007
ACGGC	simppoly	0.084	0	0	0	0	0	0	0	0	0	0	0	0	0	0	0	0	0	0	0	0	0	0	0	0	0	0	0	0	0	0	0	0	0	0	0	0.067	0	0	0	0	0	0	0	0	0	0	0
ACGGC	comppoly	0.144	0.108	0	0.176	0.173	0.214	0.143	0.138	0.275	0.239	0.105	0.08	0.077	0.258	0	0.056	0.043	0	0.323	0	0.091	0.158	0	0.089	0.167	0	0.156	0.143	0	0.125	0	0.176	0.056	0.224	0.111	0.182	0.237	0.231	0	0.154	0.143	0.093	0.148	0.06	0.308	0.244	0.2	0.164
ACGGG	simpfreq	0.086	0	0	1.99	0	0	0	0	0	0	0	0	0	0	0	0	0	0	0	0	0	0	0	0.825	0	0	0	0.192	0	0	0	0.038	0	0	0	0	0.46	0.068	0	0.084	0	0.29	0	0	0	0.045	0	0
ACGGG	compfreq	11.679	14.224	4.791	30.507	6.038	4.033	7.114	5.477	2.522	10.202	8.87	10.444	5.362	9.935	9.323	4.979	11.152	7.231	6.06	3.011	4.586	7.285	28.516	30.518	2.911	13.743	7.52	22.499	5.534	7.395	2.078	8.599	8.676	9.761	4.575	11.434	49.28	9.452	9.555	6.156	4.187	21.756	6.027	4.245	10.292	11.495	2.537	5.074
ACGGG	totfreq	11.765	14.224	4.791	32.496	6.038	4.033	7.114	5.477	2.522	10.202	8.87	10.444	5.362	9.935	9.323	4.979	11.152	7.231	6.06	3.011	4.586	7.285	28.516	31.343	2.911	13.743	7.52	22.691	5.534	7.395	2.078	8.637	8.676	9.761	4.575	11.434	49.74	9.52	9.555	6.241	4.187	22.046	6.027	4.245	10.292	11.54	2.537	5.074
ACGGG	fracsimp	0.003	0	0	0.061	0	0	0	0	0	0	0	0	0	0	0	0	0	0	0	0	0	0	0	0.026	0	0	0	0.008	0	0	0	0.004	0	0	0	0	0.009	0.007	0	0.014	0	0.013	0	0	0	0.004	0	0
ACGGG	simprepe	3.109	0	0	3	0	0	0	0	0	0	0	0	0	0	0	0	0	0	0	0	0	0	0	3	0	0	0	4	0	0	0	3	0	0	0	0	3.154	3	0	3	0	3	0	0	0	3	0	0
ACGGG	comprepe	2.004	2	2	2.043	2	2	2	2	2	2	2	2	2	2	2.043	2	2	2	2	2	2	2	2	2	2	2	2	2.004	2	2	2	2	2	2.004	2	2	2.013	2	2	2	2	2.013	2	2	2	2.055	2	2
ACGGG	simppoly	0.275	0	0	0	0	0	0	0	0	0	0	0	0	0	0	0	0	0	0	0	0	0	0	0	0	0	0	1	0	0	0	1	0	0	0	0	0.231	1	0	1	0	0	0	0	0	0	0	0
ACGGG	comppoly	0.129	0.152	0.059	0.065	0.064	0.133	0	0.2	0.306	0.181	0.103	0.036	0.051	0.204	0	0.031	0	0.143	0.258	0.143	0.125	0	0	0.027	0	0.133	0.187	0.103	0	0.148	0.25	0.203	0	0.176	0.071	0.12	0.232	0.181	0	0.192	0	0.053	0.128	0.163	0.188	0.228	0	0.109
ACGTC	simpfreq	0.019	0	0	0	0	0	0	0.137	0	0.041	0	0	0	0	0	0	0	0	0	0	0	0	0	0	0	0	0	0	0	0	0	0.076	0	0.069	0	0	0.142	0	0	0	0	0	0	0	0	0	0	0.043
ACGTC	compfreq	8.265	9.585	5.354	8.621	6.038	5.109	6.324	10.818	4.478	12.588	8.258	9.325	6.324	12.092	7.297	5.446	5.756	13.429	6.989	4.302	5.732	7.285	8.147	18.146	4.366	9.162	4.815	9.134	10.515	6.026	3.118	11.667	6.941	7.596	6.209	14.268	17.511	6.575	7.644	8.518	3.543	10.733	5.873	6.318	34.735	9.73	3.172	7.93
ACGTC	totfreq	8.285	9.585	5.354	8.621	6.038	5.109	6.324	10.955	4.478	12.629	8.258	9.325	6.324	12.092	7.297	5.446	5.756	13.429	6.989	4.302	5.732	7.285	8.147	18.146	4.366	9.162	4.815	9.134	10.515	6.026	3.118	11.743	6.941	7.664	6.209	14.268	17.653	6.575	7.644	8.518	3.543	10.733	5.873	6.318	34.735	9.73	3.172	7.973
ACGTC	fracsimp	0.002	0	0	0	0	0	0	0.013	0	0.003	0	0	0	0	0	0	0	0	0	0	0	0	0	0	0	0	0	0	0	0	0	0.006	0	0.009	0	0	0.008	0	0	0	0	0	0	0	0	0	0	0.005
ACGTC	simprepe	3.069	0	0	0	0	0	0	3	0	3	0	0	0	0	0	0	0	0	0	0	0	0	0	0	0	0	0	0	0	0	0	3	0	3	0	0	3	0	0	0	0	0	0	0	0	0	0	3
ACGTC	comprepe	2.009	2	2	2	2.128	2	2	2	2	2	2	2	2	2	2	2	2	2	2	2	2	2	2	2	2	2	2.022	2	2	2	2	2	2	2	2	2.007	2	2	2	2	2	2	2	2	2.019	2	2	2
ACGTC	simppoly	0.114	0	0	0	0	0	0	0	0	0	0	0	0	0	0	0	0	0	0	0	0	0	0	0	0	0	0	0	0	0	0	0	0	0.5	0	0	0	0	0	0	0	0	0	0	0	0	0	0
ACGTC	comppoly	0.125	0	0	0.154	0.149	0.105	0.188	0.304	0.287	0.268	0.074	0.12	0.087	0.232	0	0.171	0.125	0	0.189	0.1	0.2	0.062	0	0.091	0	0	0.112	0.116	0.158	0.091	0	0.214	0	0.186	0.105	0.192	0.224	0.146	0.083	0.129	0	0.054	0.211	0.117	0.167	0.205	0.1	0.129
ACTAG	simpfreq	0.061	0	0	0	0	0	0	0.137	0.206	0.123	0	0	0	0.196	0	0.311	0	0	0.098	0	0	0	0	0	0	0	0.108	0.192	0	0	0	0.189	0	0.206	0	0.098	0.283	0.274	0	0.169	0	0	0.077	0.049	0	0.136	0	0.085
ACTAG	compfreq	10.204	8.039	9.299	7.958	8.478	9.142	5.533	8.49	12.817	13.904	8.87	14.173	10.311	11.765	5.27	10.114	7.195	9.297	10.068	9.034	6.879	8.195	16.295	6.599	9.823	4.581	11.199	9.327	9.408	8.217	9.872	18.372	4.338	11.41	7.843	12.411	14.504	12.465	9.555	8.265	8.374	7.542	13.291	13.672	26.373	10.409	6.66	12.748
ACTAG	totfreq	10.265	8.039	9.299	7.958	8.478	9.142	5.533	8.627	13.023	14.028	8.87	14.173	10.311	11.961	5.27	10.425	7.195	9.297	10.166	9.034	6.879	8.195	16.295	6.599	9.823	4.581	11.307	9.519	9.408	8.217	9.872	18.562	4.338	11.617	7.843	12.509	14.787	12.739	9.555	8.433	8.374	7.542	13.368	13.722	26.373	10.545	6.66	12.833
ACTAG	fracsimp	0.005	0	0	0	0	0	0	0.016	0.016	0.009	0	0	0	0.016	0	0.03	0	0	0.01	0	0	0	0	0	0	0	0.01	0.02	0	0	0	0.01	0	0.018	0	0.008	0.019	0.022	0	0.02	0	0	0.006	0.004	0	0.013	0	0.007
ACTAG	simprepe	3.082	0	0	0	0	0	0	4	3	3.333	0	0	0	3	0	3	0	0	3	0	0	0	0	0	0	0	3	3	0	0	0	3	0	3.333	0	3	3.125	3.5	0	3	0	0	3	3	0	3	0	3
ACTAG	comprepe	2.013	2	2	2	2	2.029	2	2.048	2	2.003	2	2	2	2.017	2	2.015	2	2	2.015	2	2	2	2	2	2.037	2	2	2	2	2	2.053	2.008	2	2.003	2.042	2.008	2.01	2.022	2	2	2	2	2.006	2	2	2.043	2	2.007
ACTAG	simppoly	0.178	0	0	0	0	0	0	0	0.25	0.667	0	0	0	0	0	0	0	0	0	0	0	0	0	0	0	0	0.5	0	0	0	0	0.4	0	0.5	0	0	0.125	0.25	0	0	0	0	1	0	0	0.333	0	0.5
ACTAG	comppoly	0.131	0.115	0.091	0.167	0.076	0	0.143	0.161	0.261	0.24	0.034	0.026	0.08	0.128	0	0.077	0	0	0.306	0	0.167	0.167	0	0.125	0	0	0.179	0.062	0.176	0.067	0.158	0.179	0	0.205	0.125	0.173	0.234	0.187	0.067	0.112	0.038	0	0.279	0.105	0.195	0.235	0.286	0.151
ACTAT	simpfreq	0.116	0	0	0	0	0	0	0.137	0.206	0.123	0	0	0	0.065	0	0.156	0	0	0.049	0	0	0	0	0	0	0	0.216	0	0	0	0.52	0.455	0	0.034	0	0.391	0.248	0.205	0	0.084	0	0	0.232	0.148	0	0.136	0	0.256
ACTAT	compfreq	18.076	8.967	14.935	3.979	18.498	14.788	21.737	14.652	20.333	22.913	18.963	24.244	20.759	12.876	8.918	19.917	10.433	9.297	17.448	20.648	15.477	14.114	29.874	15.672	10.551	4.581	20.829	14.519	14.942	14.517	16.627	39.737	5.206	25.914	17.32	21.695	21.155	24.177	12.103	20.746	10.629	11.603	24.959	25.568	52.746	18.238	13.321	34.321
ACTAT	totfreq	18.192	8.967	14.935	3.979	18.498	14.788	21.737	14.789	20.538	23.037	18.963	24.244	20.759	12.941	8.918	20.073	10.433	9.297	17.497	20.648	15.477	14.114	29.874	15.672	10.551	4.581	21.045	14.519	14.942	14.517	17.147	40.192	5.206	25.948	17.32	22.086	21.403	24.383	12.103	20.83	10.629	11.603	25.19	25.716	52.746	18.374	13.321	34.577
ACTAT	fracsimp	0.005	0	0	0	0	0	0	0.009	0.01	0.005	0	0	0	0.005	0	0.008	0	0	0.003	0	0	0	0	0	0	0	0.01	0	0	0	0.03	0.011	0	0.001	0	0.018	0.012	0.008	0	0.004	0	0	0.009	0.006	0	0.007	0	0.007
ACTAT	simprepe	3.043	0	0	0	0	0	0	3	3.25	3	0	0	0	3	0	3	0	0	3	0	0	0	0	0	0	0	3	0	0	0	3	3.083	0	3	0	3	3	3	0	3	0	0	3.333	3	0	3	0	3.167
ACTAT	comprepe	2.007	2	2	2	2	2	2.018	2	2.013	2.002	2	2.031	2.007	2.005	2.045	2.031	2	2	2	2	2	2	2	2	2	2	2.021	2	2	2	2	2.012	2	2.017	2	2.005	2.003	2.025	2.053	2.004	2	2	2.003	2.008	2.098	2.002	2	2.014
ACTAT	simppoly	0.203	0	0	0	0	0	0	1	0.25	0.333	0	0	0	0	0	0	0	0	0	0	0	0	0	0	0	0	0.25	0	0	0	0	0.417	0	0	0	0.25	0.286	0	0	1	0	0	0	0	0	0.333	0	0
ACTAT	comppoly	0.115	0.138	0.057	0	0.069	0.018	0.073	0.093	0.22	0.232	0.032	0.062	0.026	0.142	0	0.094	0.034	0	0.224	0.021	0.074	0.129	0.045	0.053	0.069	0	0.125	0.073	0.074	0.151	0.125	0.183	0	0.21	0.019	0.153	0.202	0.204	0.211	0.146	0.121	0.075	0.279	0.104	0.134	0.154	0.143	0.139
ACTCC	simpfreq	0.198	0.309	0	0	0.128	0	0.395	0.137	0.309	0.082	0	0	0.412	0.458	0	0	0	0	0.195	0	0	0	0	1.65	0	0.916	0.216	0.385	0	0	0.52	0.303	0	0.069	0	0.293	0.566	0.137	0	0.084	0	0	0.618	0.099	0	0.091	0	0.085
ACTCC	compfreq	28.375	24.737	18.599	36.475	28.005	29.307	22.133	29.03	23.215	34.39	25.998	20.514	27.908	33.268	33.645	22.562	25.543	14.462	24.046	27.961	28.66	15.935	57.032	27.219	22.921	21.99	25.373	25.672	27.117	17.804	19.745	47.314	27.765	36.431	23.855	24.823	56.39	35.752	27.391	24.541	25.766	29.298	32.531	24.531	23.157	38.378	25.69	27.414
ACTCC	totfreq	28.573	25.046	18.599	36.475	28.133	29.307	22.528	29.166	23.524	34.473	25.998	20.514	28.32	33.726	33.645	22.562	25.543	14.462	24.242	27.961	28.66	15.935	57.032	28.869	22.921	22.906	25.589	26.057	27.117	17.804	20.265	47.617	27.765	36.5	23.855	25.116	56.957	35.889	27.391	24.625	25.766	29.298	33.149	24.63	23.157	38.468	25.69	27.5
ACTCC	fracsimp	0.007	0.012	0	0	0.005	0	0.018	0.005	0.013	0.002	0	0	0.015	0.014	0	0	0	0	0.008	0	0	0	0	0.057	0	0.04	0.008	0.015	0	0	0.026	0.006	0	0.002	0	0.012	0.01	0.004	0	0.003	0	0	0.019	0.004	0	0.002	0	0.003
ACTCC	simprepe	3.093	3	0	0	3	0	3	3	3	3	0	0	3	3.143	0	0	0	0	3	0	0	0	0	3	0	3	3	3	0	0	3	3.125	0	3	0	3	3.125	3.5	0	3	0	0	3.125	3	0	3	0	3
ACTCC	comprepe	2.005	2	2	2	2	2.009	2.036	2.005	2.016	2.002	2	2	2	2.004	2	2.007	2.014	2	2.006	2	2.02	2	2	2.03	2	2	2.011	2.011	2	2	2	2.002	2	2.004	2	2.004	2.013	2.004	2	2.007	2	2.01	2.012	2.002	2.028	2.007	2	2.009
ACTCC	simppoly	0.161	0	0	0	0	0	0	0	0.167	0	0	0	0	0.143	0	0	0	0	0.5	0	0	0	0	0	0	0	0	0	0	0	0	0	0	0	0	0.333	0.188	0	0	0	0	0	0.375	0	0	0.5	0	0.5
ACTCC	comppoly	0.131	0.075	0.03	0.036	0.11	0.046	0.107	0.175	0.299	0.252	0.094	0.055	0.103	0.224	0.012	0.097	0.042	0.214	0.293	0.062	0.08	0.086	0.048	0.03	0.063	0	0.158	0.109	0.061	0.154	0.079	0.223	0.094	0.21	0.068	0.213	0.231	0.218	0.023	0.158	0	0.05	0.23	0.097	0.194	0.219	0.123	0.176
ACTCG	simpfreq	0.076	0	0	0	0	0	0.395	0.274	0.051	0.123	0	0.373	0	0.131	0.405	0	0	0	0.098	0	0	0	0	0	0	0	0.054	0	0	0	0	0.076	0	0.172	0	0.195	0.142	0.205	0	0.169	0.644	0	0.232	0.049	0	0.045	0	0.085
ACTCG	compfreq	10.527	8.349	6.2	13.264	9.892	9.679	10.671	14.104	5.405	15.426	10.399	9.325	10.311	15.49	8.107	7.78	5.396	10.33	8.602	6.022	5.732	5.919	16.295	11.547	9.459	11.911	8.548	12.788	8.855	10.134	7.794	10.531	2.603	11.582	4.575	16.614	20.802	10.274	9.555	9.192	7.73	14.504	6.877	8.885	10.935	15.161	3.172	9.294
ACTCG	totfreq	10.603	8.349	6.2	13.264	9.892	9.679	11.066	14.378	5.456	15.55	10.399	9.698	10.311	15.621	8.513	7.78	5.396	10.33	8.7	6.022	5.732	5.919	16.295	11.547	9.459	11.911	8.602	12.788	8.855	10.134	7.794	10.607	2.603	11.754	4.575	16.809	20.943	10.479	9.555	9.361	8.374	14.504	7.109	8.934	10.935	15.206	3.172	9.38
ACTCG	fracsimp	0.007	0	0	0	0	0	0.036	0.019	0.009	0.008	0	0.038	0	0.008	0.048	0	0	0	0.011	0	0	0	0	0	0	0	0.006	0	0	0	0	0.007	0	0.015	0	0.012	0.007	0.02	0	0.018	0.077	0	0.033	0.006	0	0.003	0	0.009
ACTCG	simprepe	3.143	0	0	0	0	0	3	3	3	3	0	3	0	3	3	0	0	0	3.5	0	0	0	0	0	0	0	3	0	0	0	0	3.5	0	3	0	3	3.25	3	0	3	3.5	0	3.333	3	0	3	0	3.5
ACTCG	comprepe	2.007	2	2	2	2.013	2.028	2	2.01	2	2.008	2.029	2	2	2	2	2	2	2	2.011	2	2	2	2	2	2	2.154	2.006	2.038	2	2	2	2.011	2	2.009	2	2.012	2.012	2.007	2	2	2	2.04	2	2.006	2	2.006	2	2
ACTCG	simppoly	0.105	0	0	0	0	0	0	0	0	0	0	0	0	0	0	0	0	0	0.5	0	0	0	0	0	0	0	0	0	0	0	0	0	0	0.2	0	0	0.25	0	0	0	0	0	0.333	0	0	0	0	1
ACTCG	comppoly	0.119	0	0.045	0.05	0.117	0.083	0.037	0.165	0.238	0.28	0.147	0	0.093	0.228	0.05	0.1	0	0.1	0.284	0.071	0	0.154	0	0	0.038	0	0.171	0.083	0.062	0.081	0.067	0.248	0	0.205	0.143	0.147	0.228	0.187	0.133	0.211	0.125	0.06	0.247	0.056	0	0.191	0.1	0.151
ACTCT	simpfreq	0.113	0	0.282	0	0.385	0	0	0.274	0.103	0.329	0	0.746	0	0.196	0	0.156	0.36	0	0	0	0	0	0	0	0	0	0.054	0.192	0	0	0	0.227	0	0.206	0	0	0.283	0.137	0	0	0	0	0.077	0.444	0	0.091	0.317	0.128
ACTCT	compfreq	19.733	12.059	16.908	11.937	20.939	21.778	19.366	21.635	25.017	33.979	19.881	18.649	19.659	25.556	25.538	23.029	15.47	8.264	19.403	15.916	12.037	12.748	42.095	14.022	22.921	9.162	25.535	13.846	19.37	13.421	9.872	29.244	19.088	24.814	17.973	21.793	29.363	24.246	15.288	17.626	14.493	19.725	19.627	22.557	32.805	23.307	16.175	27.031
ACTCT	totfreq	19.845	12.059	17.19	11.937	21.325	21.778	19.366	21.909	25.12	34.308	19.881	19.395	19.659	25.752	25.538	23.185	15.829	8.264	19.403	15.916	12.037	12.748	42.095	14.022	22.921	9.162	25.589	14.038	19.37	13.421	9.872	29.472	19.088	25.021	17.973	21.793	29.646	24.383	15.288	17.626	14.493	19.725	19.704	23.001	32.805	23.398	16.492	27.159
ACTCT	fracsimp	0.005	0	0.016	0	0.018	0	0	0.013	0.004	0.01	0	0.038	0	0.008	0	0.007	0.023	0	0	0	0	0	0	0	0	0	0.002	0.014	0	0	0	0.008	0	0.008	0	0	0.01	0.006	0	0	0	0	0.004	0.019	0	0.004	0.019	0.005
ACTCT	simprepe	3.063	0	3	0	3	0	0	3	3	3.25	0	3	0	3	0	3	3	0	0	0	0	0	0	0	0	0	3	3	0	0	0	3	0	3	0	0	3.5	3.5	0	0	0	0	3	3	0	3	3	3
ACTCT	comprepe	2.006	2	2	2	2	2.037	2.041	2.006	2.004	2	2	2	2	2	2	2	2	2	2.005	2.027	2	2	2	2	2	2	2.006	2	2	2	2	2.005	2.045	2.003	2.018	2.004	2.016	2.003	2	2.019	2	2	2.008	2.002	2.02	2	2	2.003
ACTCT	simppoly	0.096	0	0	0	0	0	0	0	0	0.375	0	0	0	0.333	0	0	0	0	0	0	0	0	0	0	0	0	0	0	0	0	0	0.5	0	0	0	0	0.25	0	0	0	0	0	0	0.111	0	0	0	0.333
ACTCT	comppoly	0.127	0.051	0.033	0.111	0.074	0.074	0.061	0.19	0.222	0.255	0.108	0.08	0.105	0.235	0.016	0.088	0.023	0	0.232	0.081	0.095	0	0	0.059	0.159	0	0.121	0.083	0.114	0.122	0.053	0.211	0.136	0.194	0.055	0.161	0.208	0.161	0.042	0.144	0.067	0.074	0.26	0.107	0.137	0.171	0.098	0.167
ACTGC	simpfreq	0.21	0	0	1.326	0	0	0	0	0.154	0.247	0	0	0.137	0	0	0	0.36	0	0.049	0	0	0	0	0	0	0	0.054	0	0	0	1.039	0.152	0	0.172	0.327	0	0.212	0.479	0	0.084	0	0.58	0.232	0	0	0.272	0	0.171
ACTGC	compfreq	21.537	18.243	21.417	26.528	22.609	16.401	24.109	18.349	19.612	13.452	13.763	31.331	16.635	14.379	21.484	15.716	24.463	7.231	20.039	32.693	12.611	23.22	13.579	28.869	8.004	14.66	13.309	25.768	20.476	10.682	23.902	36.442	23.426	21.274	18.3	13.193	40.223	22.944	15.925	13.578	19.325	23.786	25.19	19.595	11.578	26.339	22.518	17.097
ACTGC	totfreq	21.747	18.243	21.417	27.854	22.609	16.401	24.109	18.349	19.766	13.699	13.763	31.331	16.772	14.379	21.484	15.716	24.823	7.231	20.088	32.693	12.611	23.22	13.579	28.869	8.004	14.66	13.363	25.768	20.476	10.682	24.941	36.593	23.426	21.446	18.627	13.193	40.436	23.424	15.925	13.662	19.325	24.366	25.422	19.595	11.578	26.611	22.518	17.267
ACTGC	fracsimp	0.008	0	0	0.048	0	0	0	0	0.008	0.018	0	0	0.008	0	0	0	0.014	0	0.002	0	0	0	0	0	0	0	0.004	0	0	0	0.042	0.004	0	0.008	0.018	0	0.005	0.02	0	0.006	0	0.024	0.009	0	0	0.01	0	0.01
ACTGC	simprepe	3.069	0	0	3	0	0	0	0	3	3.167	0	0	3	0	0	0	3	0	3	0	0	0	0	0	0	0	3	0	0	0	3	3	0	3	3	0	3.167	3	0	3	0	3.5	3	0	0	3	0	3.25
ACTGC	comprepe	2.007	2	2	2	2	2	2	2	2.003	2.009	2	2	2	2	2	2	2.029	2	2.005	2	2	2	2	2.029	2	2	2.008	2.004	2	2	2.022	2.003	2.037	2.006	2	2	2.012	2.024	2	2	2	2	2.003	2	2	2	2	2.002
ACTGC	simppoly	0.244	0	0	0.5	0	0	0	0	0.333	0.167	0	0	0	0	0	0	0	0	1	0	0	0	0	0	0	0	0	0	0	0	0.5	0.25	0	0.2	0	0	0.5	0	0	0	0	0	0	0	0	0.167	0	0.25
ACTGC	comppoly	0.129	0.136	0.079	0.075	0.074	0.082	0.115	0.142	0.236	0.248	0.089	0.179	0.083	0.232	0.019	0.139	0.074	0	0.276	0.066	0.045	0.02	0	0.143	0.136	0	0.134	0.093	0.108	0.128	0	0.219	0.037	0.246	0.071	0.133	0.246	0.251	0.12	0.211	0.083	0.049	0.261	0.131	0.056	0.189	0.141	0.177
ACTGG	simpfreq	0.1	0	0	0	0.128	0	0	0	0.154	0.041	0	0.746	0.137	0.065	0	0	0	0	0.098	0	0.573	0	0	0	0	0	0.216	0.288	0	0	0.52	0.038	0	0.069	0	0.098	0.46	0.068	0	0.084	0	0.29	0.077	0.049	0	0.181	0	0
ACTGG	compfreq	17.136	21.335	10.99	27.191	17.214	13.981	9.485	16.569	16.266	17.607	13.152	18.276	11.548	15.49	12.972	14.315	16.909	14.462	15.444	14.196	13.184	12.748	5.432	23.92	11.642	10.079	13.904	23.749	15.496	10.408	18.186	23.714	21.691	18.112	18.3	15.832	30.601	16.575	17.199	11.638	19.969	22.046	17.309	16.535	15.438	22.764	19.029	11.81
ACTGG	totfreq	17.237	21.335	10.99	27.191	17.342	13.981	9.485	16.569	16.42	17.648	13.152	19.022	11.685	15.556	12.972	14.315	16.909	14.462	15.542	14.196	13.757	12.748	5.432	23.92	11.642	10.079	14.12	24.037	15.496	10.408	18.706	23.752	21.691	18.181	18.3	15.93	31.061	16.643	17.199	11.722	19.969	22.336	17.386	16.585	15.438	22.945	19.029	11.81
ACTGG	fracsimp	0.005	0	0	0	0.007	0	0	0	0.009	0.002	0	0.039	0.012	0.004	0	0	0	0	0.006	0	0.042	0	0	0	0	0	0.015	0.012	0	0	0.028	0.002	0	0.004	0	0.006	0.015	0.004	0	0.007	0	0.013	0.004	0.003	0	0.008	0	0
ACTGG	simprepe	3.163	0	0	0	3	0	0	0	3	3	0	3	3	3	0	0	0	0	3	0	3	0	0	0	0	0	3.25	3	0	0	3	3	0	3.5	0	3	3.231	4	0	3	0	3	3	3	0	3.75	0	0
ACTGG	comprepe	2.005	2	2	2	2	2	2	2	2.003	2.007	2	2	2.036	2	2	2.022	2	2	2.003	2	2	2	2	2	2	2	2.004	2	2	2	2	2.002	2	2.004	2	2	2.017	2.008	2	2.007	2	2	2	2.006	2	2.008	2	2
ACTGG	simppoly	0.133	0	0	0	0	0	0	0	0.333	1	0	0	0	0	0	0	0	0	0	0	0	0	0	0	0	0	0	0	0	0	0	0	0	0	0	0	0.154	0	0	0	0	0	0	0	0	0.25	0	0
ACTGG	comppoly	0.133	0.116	0.077	0.122	0.075	0.154	0.125	0.157	0.304	0.266	0.047	0.102	0.071	0.224	0	0.076	0.021	0	0.278	0.182	0	0.107	0	0.103	0	0	0.202	0.089	0.036	0.026	0.086	0.224	0.12	0.266	0.089	0.21	0.252	0.24	0.148	0.188	0.016	0.039	0.246	0.107	0.125	0.181	0.1	0.199
AGAGC	simpfreq	0.45	0	0.282	1.326	0	0.269	0.395	0.274	0.515	0.37	0.918	0	0.275	0.523	0.811	0.156	0	0	0.147	0.43	0	0.911	1.358	0.825	0	0	0.108	1.827	0.553	0.548	0.52	0.644	0.868	0.481	0	0	1.946	0.548	0.637	0.253	0	1.16	0.309	0.247	0	0.498	0.317	0.171
AGAGC	compfreq	36.566	32.467	33.816	47.75	25.949	29.845	28.456	31.22	26.664	48.048	34.868	35.807	29.007	48.17	43.779	25.208	34.896	17.561	32.16	35.704	25.221	33.237	40.737	48.664	18.919	29.319	32.19	45.383	47.594	14.517	34.813	45.609	52.059	32.444	28.757	18.373	69.338	41.848	37.582	19.818	32.208	43.221	30.986	31.836	23.8	45.483	32.984	26.008
AGAGC	totfreq	37.016	32.467	34.097	49.076	25.949	30.113	28.851	31.494	27.179	48.418	35.785	35.807	29.282	48.693	44.59	25.363	34.896	17.561	32.306	36.135	25.221	34.147	42.095	49.489	18.919	29.319	32.298	47.21	48.147	15.065	35.333	46.253	52.926	32.925	28.757	18.373	71.284	42.396	38.219	20.071	32.208	44.381	31.295	32.083	23.8	45.981	33.301	26.178
AGAGC	fracsimp	0.01	0	0.008	0.027	0	0.009	0.014	0.009	0.019	0.008	0.026	0	0.009	0.011	0.018	0.006	0	0	0.005	0.012	0	0.027	0.032	0.017	0	0	0.003	0.039	0.011	0.036	0.015	0.014	0.016	0.015	0	0	0.027	0.013	0.017	0.013	0	0.026	0.01	0.008	0	0.011	0.01	0.007
AGAGC	simprepe	3.147	0	3	4	0	3	3	3	3.6	3	3	0	3	3.125	3	3	0	0	3	3	0	3	3	3	0	0	3	3.316	3	3	3	3.294	4	3	0	0	3.309	3.25	3	3.333	0	3.75	3	3.4	0	3.182	3	3
AGAGC	comprepe	2.012	2	2.008	2.014	2	2	2	2.004	2.019	2.009	2.009	2.021	2	2.003	2.009	2.006	2.01	2	2.008	2.036	2	2.014	2	2.085	2	2.031	2.007	2.021	2.047	2	2	2.005	2.033	2.01	2.034	2	2.03	2.011	2.017	2	2.03	2.034	2.002	2	2	2.009	2.01	2.002
AGAGC	simppoly	0.106	0	0	0	0	0	0	0	0.3	0.333	0	0	0	0.125	0	0	0	0	0	0	0	0	0	0	0	0	0	0.368	0	0	0	0.176	0	0.143	0	0	0.418	0.375	0	0	0	0.25	0.25	0	0	0	0	0
AGAGC	comppoly	0.145	0.143	0.058	0.125	0.089	0.108	0.056	0.211	0.266	0.262	0.132	0.146	0.081	0.224	0.056	0.142	0.01	0.235	0.269	0.108	0.227	0.027	0	0.068	0.058	0	0.18	0.102	0.116	0.132	0.075	0.219	0.05	0.247	0.023	0.234	0.279	0.193	0.085	0.153	0.08	0.074	0.207	0.119	0.189	0.187	0.115	0.177
AGAGG	simpfreq	0.983	0.618	0.845	0	0.257	0.538	0.79	1.095	0.309	1.07	1.835	0.373	0.55	1.503	2.027	0.311	0.36	1.033	0.538	0.43	0	0.911	0	0.825	0	0.916	0.595	1.442	0	0.822	1.039	0.796	1.735	0.756	0.654	0.489	3.396	0.89	1.274	0.422	0.966	2.031	0.618	0.346	1.93	1.312	0.634	0.298
AGAGG	compfreq	69.375	79.157	45.651	98.152	61.405	67.486	80.231	55.594	42.312	101.69	96.65	39.536	72.725	112.027	99.314	52.127	55.762	34.089	53.176	45.168	66.492	39.155	123.57	81.657	57.483	79.712	67.95	81.92	68.07	33.416	27.539	85.157	45.985	71.968	49.018	35.768	155.481	77.463	77.076	44.444	74.4	85.282	64.444	48.372	64.968	98.026	58.991	53.038
AGAGG	totfreq	70.358	79.775	46.497	98.152	61.662	68.024	81.021	56.69	42.621	102.759	98.485	39.909	73.275	113.531	101.341	52.438	56.122	35.122	53.714	45.598	66.492	40.066	123.57	82.482	57.483	80.628	68.545	83.362	68.07	34.238	28.578	85.952	47.72	72.724	49.671	36.257	158.877	78.353	78.35	44.865	75.366	87.313	65.062	48.717	66.897	99.338	59.625	53.337
AGAGG	fracsimp	0.014	0.008	0.018	0	0.004	0.008	0.01	0.019	0.007	0.01	0.019	0.009	0.008	0.013	0.02	0.006	0.006	0.029	0.01	0.009	0	0.023	0	0.01	0	0.011	0.009	0.017	0	0.024	0.036	0.009	0.036	0.01	0.013	0.013	0.021	0.011	0.016	0.009	0.013	0.023	0.01	0.007	0.029	0.013	0.011	0.006
AGAGG	simprepe	3.229	3	3.333	0	3	3	3	4	3	3.038	3.167	4	3	3.217	3.2	3.5	3	5	3.636	3	0	3	0	3	0	3	3.455	3.133	0	3	3	3.048	3	3.045	4.5	3.2	3.229	3.154	4	3.2	3	3.143	3	3	3	3.241	3.5	3.286
AGAGG	comprepe	2.014	2.004	2	2.02	2.006	2.024	2.01	2.012	2.013	2.009	2.022	2	2.013	2.015	2.004	2.006	2.006	2	2.008	2.01	2	2.012	2.033	2.01	2.013	2.034	2.024	2.02	2	2.016	2	2.008	2.019	2.023	2	2.005	2.04	2.021	2.025	2.03	2.013	2.017	2.007	2.007	2	2.019	2.011	2.006
AGAGG	simppoly	0.137	0	0	0	0	0.5	0	0.125	0.167	0.115	0	0	0	0.348	0	0.5	0	0	0.273	1	0	0	0	0	0	0	0.182	0.133	0	0.333	0	0.238	0	0.227	0	0	0.354	0.231	0	0.2	0	0	0.125	0.143	0.667	0.138	0	0.143
AGAGG	comppoly	0.135	0.082	0.068	0.095	0.092	0.072	0.118	0.192	0.266	0.275	0.104	0.085	0.104	0.233	0.053	0.101	0.045	0.242	0.277	0.029	0.095	0.081	0.011	0.091	0.057	0	0.192	0.113	0.106	0.123	0.132	0.21	0.113	0.209	0.053	0.208	0.21	0.219	0.149	0.173	0.078	0.048	0.24	0.1	0.188	0.229	0.118	0.18
AGATC	simpfreq	0.361	0.618	0.282	1.326	0.128	0	1.186	0.137	0.206	0.535	0.306	0.746	0.137	0.458	0	0.156	0	0	0.195	0.86	0.573	0	0	0	0.728	0.916	0.108	0.288	0	0	0	0.152	0	0.378	0	0.489	0.672	1.575	0	0.337	0	0.29	0.309	0.247	0	0.091	0.317	0.298
AGATC	compfreq	31.821	30.302	20.571	30.507	29.161	30.113	20.156	29.303	37.01	52.285	31.503	36.18	26.258	47.648	21.484	31.587	30.579	23.759	34.897	27.531	30.38	26.862	14.937	31.343	44.386	21.073	33.434	31.537	31.545	20.269	19.745	47.011	39.044	33.269	31.044	30.98	38.808	38.766	31.849	30.782	30.597	31.618	38.404	33.613	28.946	37.518	27.593	35.43
AGATC	totfreq	32.182	30.921	20.853	31.833	29.289	30.113	21.342	29.44	37.216	52.82	31.809	36.926	26.395	48.105	21.484	31.743	30.579	23.759	35.092	28.391	30.953	26.862	14.937	31.343	45.114	21.99	33.542	31.826	31.545	20.269	19.745	47.162	39.044	33.647	31.044	31.468	39.48	40.341	31.849	31.119	30.597	31.908	38.713	33.86	28.946	37.608	27.91	35.728
AGATC	fracsimp	0.011	0.02	0.014	0.042	0.004	0	0.056	0.005	0.006	0.01	0.01	0.02	0.005	0.01	0	0.005	0	0	0.006	0.03	0.019	0	0	0	0.016	0.042	0.003	0.009	0	0	0	0.003	0	0.011	0	0.016	0.017	0.039	0	0.011	0	0.009	0.008	0.007	0	0.002	0.011	0.008
AGATC	simprepe	3.133	3	3	3.5	3	0	3	3	3	3	3	3	3	3	0	3	0	0	3	3.5	3	0	0	0	3	3	3	3	0	0	0	3	0	3	0	3.4	3.105	3.174	0	3	0	3	3.25	3	0	3	3	3.286
AGATC	comprepe	2.008	2.01	2	2.065	2.004	2	2	2.009	2.004	2.006	2	2.01	2	2.008	2.057	2	2.012	2	2.004	2	2	2.017	2	2	2.008	2	2.019	2.006	2	2	2	2.002	2.044	2.003	2.011	2.009	2.02	2.032	2	2.014	2	2.018	2.006	2.001	2	2.008	2	2.004
AGATC	simppoly	0.136	0.5	0	0	0	0	0	0	0	0.308	0	0	0	0.429	0	0	0	0	0.5	0	0	0	0	0	0	0	0	0	0	0	0	0	0	0.455	0	0.2	0.368	0.217	0	0.25	0	0	0.25	0.2	0	0	0	0.143
AGATC	comppoly	0.136	0.092	0.014	0.043	0.075	0.036	0.02	0.15	0.275	0.293	0.117	0.021	0.068	0.247	0.113	0.113	0.047	0.174	0.282	0.062	0.038	0.034	0.182	0.132	0.082	0.174	0.183	0.095	0.053	0.041	0.053	0.212	0.067	0.244	0.084	0.183	0.283	0.173	0.06	0.145	0.084	0.037	0.268	0.104	0.089	0.22	0.092	0.193
AGATG	simpfreq	0.44	1.237	0	1.326	0.385	0	0	0.137	0.412	0.494	0.306	1.865	0.275	0.261	0.405	0.622	0.36	0	0.489	0	0.573	0	0	0.825	0.364	0	0.649	0.192	0.553	0.548	0.52	0.682	0.868	0.378	0.327	0.293	0.708	0.548	0.637	0.169	0	0.29	0.695	0.197	0	0.407	0.317	0.512
AGATG	compfreq	44.629	43.907	40.297	35.812	43.677	43.288	39.127	42.997	55.593	77.09	49.854	36.926	49.491	65.425	44.59	42.168	35.256	47.518	49.657	39.576	50.442	31.415	48.885	24.745	62.577	34.817	57.455	33.46	36.525	37.525	32.215	69.929	39.044	50.041	37.58	46.127	56.532	47.395	36.308	51.612	44.124	35.679	52.699	48.865	48.243	48.47	50.428	57.089
AGATG	totfreq	45.07	45.144	40.297	37.139	44.062	43.288	39.127	43.134	56.004	77.584	50.16	38.79	49.766	65.687	44.996	42.791	35.616	47.518	50.146	39.576	51.016	31.415	48.885	25.569	62.941	34.817	58.104	33.652	37.079	38.072	32.735	70.611	39.912	50.419	37.907	46.42	57.24	47.943	36.945	51.781	44.124	35.969	53.394	49.063	48.243	48.877	50.745	57.6
AGATG	fracsimp	0.01	0.027	0	0.036	0.009	0	0	0.003	0.007	0.006	0.006	0.048	0.006	0.004	0.009	0.015	0.01	0	0.01	0	0.011	0	0	0.032	0.006	0	0.011	0.006	0.015	0.014	0.016	0.01	0.022	0.007	0.009	0.006	0.012	0.011	0.017	0.003	0	0.008	0.013	0.004	0	0.008	0.006	0.009
AGATG	simprepe	3.301	3	0	3	3	0	0	3	3.25	3	4	3	3	3	3	3.25	3	0	3	0	3	0	0	3	3	0	3.167	3	6	3	3	3.167	3	3.182	6	3	3.15	3	4	3.5	0	3	3	3	0	3	3	3.25
AGATG	comprepe	2.012	2.007	2.007	2	2.009	2.025	2	2.013	2.008	2.005	2	2.02	2.022	2.002	2	2	2.02	2	2.017	2	2.068	2	2	2.033	2	2	2.014	2.014	2.076	2	2	2.011	2.067	2.006	2	2.004	2.021	2.02	2.07	2.025	2	2.008	2.018	2.005	2	2.01	2	2.008
AGATG	simppoly	0.125	0	0	0.5	0	0	0	0	0.25	0.167	0	0.2	0	0.25	0	0.25	0	0	0.1	0	0	0	0	0	0	0	0.25	0	0	0	0	0.111	0	0.182	0	0	0.4	0.125	0	0.5	0	0	0.111	0.25	0	0.222	0	0.333
AGATG	comppoly	0.129	0.106	0.049	0.093	0.05	0.043	0.081	0.191	0.28	0.273	0.098	0.071	0.083	0.243	0.045	0.111	0.041	0.065	0.268	0.011	0.08	0.014	0.056	0.1	0.041	0	0.186	0.089	0.106	0.08	0.048	0.216	0	0.255	0.078	0.184	0.241	0.211	0.053	0.17	0.044	0.008	0.223	0.111	0.227	0.194	0.101	0.169
AGCAT	simpfreq	0.152	0	0	0	0	0.269	0.395	0	0.103	0.082	0	0.373	0	0.261	0	0	0.36	0	0.049	0.43	0.573	0.455	1.358	0	0	0	0.162	0.096	0	0	0	0.303	0	0.103	0.327	0.195	0.177	0.068	0	0.506	0	0.29	0.309	0.049	0.643	0.181	0.317	0.128
AGCAT	compfreq	18.593	12.059	22.262	13.927	20.297	18.014	13.833	14.789	17.501	17.894	18.657	22.752	18.284	19.477	14.188	20.228	18.348	9.297	18.915	21.939	17.77	19.578	10.863	15.672	11.278	7.33	21.37	18.172	17.709	16.708	22.343	36.783	22.559	24.436	12.418	19.155	27.665	19.52	18.473	16.445	10.951	17.114	23.8	19.299	23.8	17.56	16.175	25.197
AGCAT	totfreq	18.745	12.059	22.262	13.927	20.297	18.283	14.228	14.789	17.604	17.977	18.657	23.125	18.284	19.739	14.188	20.228	18.707	9.297	18.963	22.369	18.343	20.033	12.221	15.672	11.278	7.33	21.532	18.268	17.709	16.708	22.343	37.086	22.559	24.539	12.745	19.35	27.841	19.588	18.473	16.951	10.951	17.404	24.109	19.349	24.443	17.741	16.492	25.325
AGCAT	fracsimp	0.008	0	0	0	0	0.015	0.028	0	0.006	0.005	0	0.016	0	0.013	0	0	0.019	0	0.003	0.019	0.031	0.023	0.111	0	0	0	0.008	0.005	0	0	0	0.008	0	0.004	0.026	0.01	0.006	0.003	0	0.03	0	0.017	0.013	0.003	0.026	0.01	0.019	0.005
AGCAT	simprepe	3.083	0	0	0	0	3	3	0	3	3	0	3	0	3	0	0	3	0	3	3	3	3	3	0	0	0	3	3	0	0	0	3.25	0	3.333	3	3.5	3.2	3	0	3	0	3	3	3	4	3	3	3.333
AGCAT	comprepe	2.004	2	2.013	2	2.006	2	2	2	2.006	2.002	2	2	2	2.037	2.029	2	2	2	2	2	2	2.023	2	2	2	2	2.01	2.005	2	2	2	2.007	2	2.008	2	2.005	2.004	2.007	2	2	2	2	2.019	2	2	2.01	2	2.002
AGCAT	simppoly	0.129	0	0	0	0	0	0	0	0	0.5	0	0	0	0	0	0	0	0	0	0	0	0	0	0	0	0	0	0	0	0	0	0.375	0	0.667	0	0.5	0.6	0	0	0.167	0	0	0	0	0	0	0	0.333
AGCAT	comppoly	0.13	0.051	0.038	0	0.108	0.104	0.114	0.185	0.241	0.255	0.066	0.049	0.075	0.161	0	0.092	0.059	0.222	0.258	0.137	0.032	0.116	0	0	0.065	0	0.17	0.09	0.094	0.164	0.163	0.193	0.077	0.233	0.079	0.189	0.258	0.189	0.207	0.138	0.059	0.034	0.26	0.1	0.027	0.149	0.118	0.191
AGCCC	simpfreq	0.1	0	0.282	0	0.257	0.538	0	0	0.051	0.082	0	0	0.137	0.131	0	0	0	0	0.049	0.86	0	0	0	0	0	0	0.162	0.192	0	0	0	0.076	0.868	0.034	0	0	0.354	0.068	0	0.337	0	0	0	0	0	0.181	0	0
AGCCC	compfreq	19.161	15.77	11.554	41.118	13.36	15.057	15.414	12.187	8.184	15.056	15.599	14.173	11.136	13.007	14.999	10.114	17.628	7.231	14.858	13.335	12.037	13.659	25.8	42.89	10.187	24.738	11.307	30.768	18.816	10.956	10.392	19.926	15.618	18.009	15.359	16.027	59.504	16.986	18.473	9.951	18.036	28.717	16.613	10.168	9.649	21.271	14.589	8.953
AGCCC	totfreq	19.26	15.77	11.835	41.118	13.617	15.594	15.414	12.187	8.236	15.138	15.599	14.173	11.273	13.137	14.999	10.114	17.628	7.231	14.907	14.196	12.037	13.659	25.8	42.89	10.187	24.738	11.469	30.96	18.816	10.956	10.392	20.001	16.485	18.044	15.359	16.027	59.857	17.054	18.473	10.289	18.036	28.717	16.613	10.168	9.649	21.452	14.589	8.953
AGCCC	fracsimp	0.005	0	0.024	0	0.019	0.034	0	0	0.006	0.005	0	0	0.012	0.01	0	0	0	0	0.003	0.061	0	0	0	0	0	0	0.014	0.006	0	0	0	0.004	0.053	0.002	0	0	0.006	0.004	0	0.033	0	0	0	0	0	0.008	0	0
AGCCC	simprepe	3.109	0	3	0	3	3	0	0	3	3	0	0	3	3	0	0	0	0	3	3	0	0	0	0	0	0	3	3	0	0	0	3	4	3	0	0	3.1	3	0	3	0	0	0	0	0	3	0	0
AGCCC	comprepe	2.006	2	2	2.032	2	2	2	2	2	2.003	2	2	2	2	2	2	2	2	2.016	2.032	2	2	2	2	2	2	2.019	2	2	2	2	2.008	2	2.004	2	2.006	2.008	2.004	2	2	2	2	2	2.005	2	2	2	2.005
AGCCC	simppoly	0.179	0	0	0	0	0	0	0	0	0	0	0	0	0	0	0	0	0	0	0	0	0	0	0	0	0	0.333	0	0	0	0	0.5	0	0	0	0	0.4	0	0	0	0	0	0	0	0	0.5	0	0
AGCCC	comppoly	0.133	0.137	0.098	0.129	0.183	0.071	0.051	0.236	0.289	0.216	0.098	0.026	0.099	0.246	0.054	0.138	0.041	0.143	0.283	0	0.143	0.033	0	0.077	0	0	0.167	0.15	0.059	0.15	0.1	0.209	0.111	0.202	0.064	0.183	0.234	0.198	0.172	0.186	0.054	0.081	0.293	0.112	0.067	0.226	0.087	0.124
AGCCG	simpfreq	0.124	0	0	0.663	0.128	0	0.395	0.137	0.051	0.041	0.306	0	0	0	0	0	0	0	0.049	0	0	0	0	0	0	0.916	0.216	0.096	0	0	0	0.076	0.868	0.103	0	0.391	0.46	0	0	0.084	0	0	0	0.049	0	0.362	0	0.043
AGCCG	compfreq	14.232	15.77	5.354	43.107	5.395	8.335	15.414	9.311	4.221	12.917	12.234	10.071	5.362	13.856	14.593	5.602	8.274	5.165	10.752	6.453	6.305	11.382	21.727	33.818	5.821	23.822	7.953	26.249	14.942	10.408	5.196	11.364	14.75	9.967	6.209	15.539	51.155	10.822	14.014	4.807	12.561	27.267	7.032	4.689	11.578	14.482	7.295	3.965
AGCCG	totfreq	14.357	15.77	5.354	43.77	5.524	8.335	15.809	9.448	4.272	12.958	12.54	10.071	5.362	13.856	14.593	5.602	8.274	5.165	10.801	6.453	6.305	11.382	21.727	33.818	5.821	24.738	8.169	26.345	14.942	10.408	5.196	11.44	15.618	10.07	6.209	15.93	51.615	10.822	14.014	4.891	12.561	27.267	7.032	4.738	11.578	14.844	7.295	4.008
AGCCG	fracsimp	0.008	0	0	0.015	0.023	0	0.025	0.014	0.012	0.003	0.024	0	0	0	0	0	0	0	0.005	0	0	0	0	0	0	0.037	0.026	0.004	0	0	0	0.007	0.056	0.01	0	0.025	0.009	0	0	0.017	0	0	0	0.01	0	0.024	0	0.011
AGCCG	simprepe	3.176	0	0	3	3	0	6	3	3	3	3	0	0	0	0	0	0	0	3	0	0	0	0	0	0	4	3.25	3	0	0	0	3	4	3	0	3	3.231	0	0	3	0	0	0	3	0	3	0	3
AGCCG	comprepe	2.006	2	2	2	2	2	2	2.015	2.012	2.006	2	2	2	2	2	2	2	2	2	2	2	2	2	2	2	2	2	2.004	2	2	2	2	2	2	2	2.019	2.006	2.006	2	2	2	2	2	2	2.222	2	2	2
AGCCG	simppoly	0.14	0	0	0	1	0	0	0	0	0	0	0	0	0	0	0	0	0	0	0	0	0	0	0	0	0	0	0	0	0	0	0.5	0	0	0	0.25	0.154	0	0	0	0	0	0	0	0	0	0	0
AGCCG	comppoly	0.131	0.098	0.158	0.046	0.095	0.097	0.026	0.162	0.159	0.264	0.2	0.148	0.103	0.226	0.056	0.111	0.043	0.2	0.268	0	0.182	0.08	0.062	0.122	0	0	0.177	0.139	0.037	0.053	0.1	0.163	0.059	0.241	0.158	0.189	0.259	0.209	0.045	0.123	0.051	0.064	0.209	0.063	0.167	0.2	0.174	0.172
AGCCT	simpfreq	0.065	0	0	0	0	0	0	0	0	0	0	0	0	0.065	0	0	0	0	0.098	0	0	0	0	0	0	0	0.108	0.288	0	0	0	0	0.868	0.069	0	0.098	0.389	0.068	0	0	0	0	0.077	0	0	0.045	0.317	0
AGCCT	compfreq	8.538	5.257	11.272	15.917	6.038	6.991	6.719	6.025	6.537	9.42	6.729	11.19	5.362	9.477	7.297	6.847	9.354	3.099	9.042	6.883	4.586	5.008	2.716	11.547	4.73	2.749	8.602	12.019	11.068	6.3	7.274	12.766	6.074	9.28	6.536	6.548	18.962	9.726	8.281	6.241	4.831	10.443	8.268	7.453	11.578	10.862	7.929	7.504
AGCCT	totfreq	8.603	5.257	11.272	15.917	6.038	6.991	6.719	6.025	6.537	9.42	6.729	11.19	5.362	9.543	7.297	6.847	9.354	3.099	9.14	6.883	4.586	5.008	2.716	11.547	4.73	2.749	8.71	12.307	11.068	6.3	7.274	12.766	6.941	9.348	6.536	6.645	19.351	9.794	8.281	6.241	4.831	10.443	8.345	7.453	11.578	10.907	8.246	7.504
AGCCT	fracsimp	0.006	0	0	0	0	0	0	0	0	0	0	0	0	0.007	0	0	0	0	0.011	0	0	0	0	0	0	0	0.012	0.023	0	0	0	0	0.125	0.007	0	0.015	0.02	0.007	0	0	0	0	0.009	0	0	0.004	0.038	0
AGCCT	simprepe	3.379	0	0	0	0	0	0	0	0	0	0	0	0	3	0	0	0	0	4	0	0	0	0	0	0	0	3.5	3	0	0	0	0	3	4	0	4	3.182	6	0	0	0	0	4	0	0	3	4	0
AGCCT	comprepe	2.006	2	2	2	2	2	2	2	2	2.004	2	2	2	2	2	2	2	2	2	2	2	2	2	2	2	2	2.006	2	2	2	2	2.003	2	2.015	2	2	2.019	2.056	2	2.041	2	2.028	2	2.007	2	2	2	2.006
AGCCT	simppoly	0.194	0	0	0	0	0	0	0	0	0	0	0	0	0	0	0	0	0	0	0	0	0	0	0	0	0	0	0	0	0	0	0	0	0	0	0	0.182	1	0	0	0	0	1	0	0	0	0	0
AGCCT	comppoly	0.138	0.118	0.025	0.125	0.043	0.038	0	0.136	0.331	0.275	0.091	0.1	0.051	0.269	0.056	0.159	0.038	0	0.335	0.25	0.125	0.091	0	0.071	0.077	0	0.182	0.088	0.15	0.087	0.071	0.228	0.143	0.219	0.15	0.134	0.269	0.239	0.077	0.108	0.067	0.111	0.243	0.086	0.056	0.217	0.2	0.199
AGCGC	simpfreq	0.109	0	0	0	0	0	0	0.137	0	0.041	0	0	0	0.065	0	0	0	0	0	0	0	0.455	0	0	0	0	0	0.288	0	0	0	0.038	0.868	0.034	0	0.098	0.495	0.068	0	0	0	1.16	0.077	0	0	0.045	0	0.043
AGCGC	compfreq	15.013	9.585	8.172	31.833	7.579	5.109	11.066	7.805	4.015	8.598	8.564	13.8	8.661	10.131	12.972	4.357	12.591	2.066	7.087	12.475	4.586	8.195	29.874	47.015	1.091	10.995	4.653	32.403	9.408	2.465	3.118	12.69	24.294	10.036	8.17	6.45	56.072	12.465	10.829	3.795	9.018	28.137	9.427	5.874	1.93	12.943	6.343	7.12
AGCGC	totfreq	15.123	9.585	8.172	31.833	7.579	5.109	11.066	7.942	4.015	8.639	8.564	13.8	8.661	10.196	12.972	4.357	12.591	2.066	7.087	12.475	4.586	8.651	29.874	47.015	1.091	10.995	4.653	32.691	9.408	2.465	3.118	12.728	25.162	10.07	8.17	6.548	56.567	12.534	10.829	3.795	9.018	29.298	9.504	5.874	1.93	12.989	6.343	7.163
AGCGC	fracsimp	0.004	0	0	0	0	0	0	0.017	0	0.005	0	0	0	0.006	0	0	0	0	0	0	0	0.053	0	0	0	0	0	0.009	0	0	0	0.003	0.034	0.003	0	0.015	0.009	0.005	0	0	0	0.04	0.008	0	0	0.003	0	0.006
AGCGC	simprepe	3.065	0	0	0	0	0	0	3	0	3	0	0	0	3	0	0	0	0	0	0	0	3	0	0	0	0	0	3.333	0	0	0	3	3	3	0	3	3.071	3	0	0	0	3	3	0	0	4	0	3
AGCGC	comprepe	2.003	2	2	2	2	2	2	2	2	2	2	2	2	2	2	2	2	2	2	2	2	2	2	2	2	2.083	2	2.012	2	2	2	2.006	2	2	2	2	2.008	2	2	2	2	2	2	2	2	2	2	2
AGCGC	simppoly	0.047	0	0	0	0	0	0	0	0	0	0	0	0	0	0	0	0	0	0	0	0	0	0	0	0	0	0	0	0	0	0	0	0	0	0	0	0.143	0	0	0	0	0	0	0	0	0	0	0
AGCGC	comppoly	0.127	0.032	0	0.167	0.102	0.053	0.036	0.246	0.244	0.278	0.071	0.081	0.079	0.226	0	0.143	0.029	0	0.248	0.034	0	0.056	0.045	0.088	0	0	0.209	0.154	0.235	0	0.167	0.233	0.071	0.158	0.2	0.152	0.247	0.192	0.059	0.2	0.036	0.062	0.189	0.084	0	0.192	0.2	0.102
AGCGG	simpfreq	0.132	0	0	1.326	0	0	0	0	0.154	0	0.306	0.373	0	0.196	0	0	0	0	0	0	0	0	0	0	0	0	0	0.096	0	0	0	0.076	0	0.103	0	0	0.708	0.205	0	0.084	0	0.87	0	0.099	0	0.091	0	0.085
AGCGG	compfreq	20.02	17.934	5.354	57.697	10.791	5.646	20.947	11.502	3.758	13.534	19.575	15.292	8.798	21.111	16.62	8.403	15.47	14.462	8.455	8.173	10.891	13.659	36.664	52.788	6.549	39.398	9.251	43.556	19.923	6.026	1.559	16.857	10.412	14.194	7.516	9.284	80.093	19.794	12.103	9.783	9.984	47.572	12.286	6.91	6.432	19.868	7.612	6.736
AGCGG	totfreq	20.152	17.934	5.354	59.024	10.791	5.646	20.947	11.502	3.912	13.534	19.881	15.665	8.798	21.307	16.62	8.403	15.47	14.462	8.455	8.173	10.891	13.659	36.664	52.788	6.549	39.398	9.251	43.652	19.923	6.026	1.559	16.933	10.412	14.297	7.516	9.284	80.8	19.999	12.103	9.867	9.984	48.443	12.286	7.009	6.432	19.958	7.612	6.822
AGCGG	fracsimp	0.004	0	0	0.022	0	0	0	0	0.039	0	0.015	0.024	0	0.009	0	0	0	0	0	0	0	0	0	0	0	0	0	0.002	0	0	0	0.004	0	0.007	0	0	0.009	0.01	0	0.009	0	0.018	0	0.014	0	0.005	0	0.013
AGCGG	simprepe	3.048	0	0	3	0	0	0	0	3	0	3	3	0	3	0	0	0	0	0	0	0	0	0	0	0	0	0	3	0	0	0	3.5	0	3	0	0	3.1	3	0	3	0	3	0	3	0	3	0	3
AGCGG	comprepe	2.003	2	2	2	2	2	2	2	2	2	2	2	2	2	2	2	2	2	2.006	2	2	2	2	2	2	2	2.006	2.004	2	2	2	2	2	2.002	2.043	2	2.013	2.007	2	2	2	2.012	2.013	2.007	2	2.002	2	2
AGCGG	simppoly	0.083	0	0	0	0	0	0	0	0.333	0	0	0	0	0	0	0	0	0	0	0	0	0	0	0	0	0	0	0	0	0	0	0	0	0.333	0	0	0.35	0.333	0	0	0	0	0	0	0	0	0	0
AGCGG	comppoly	0.13	0.086	0	0.08	0.107	0.048	0.075	0.167	0.274	0.234	0.156	0.098	0.094	0.241	0.024	0.093	0.047	0.143	0.301	0.053	0	0.1	0.037	0.047	0.056	0	0.158	0.117	0.028	0.182	0	0.247	0	0.189	0.087	0.179	0.238	0.194	0.053	0.103	0.097	0.055	0.151	0.107	0.1	0.23	0.125	0.114
AGCTC	simpfreq	0.263	0	0.282	1.326	0.128	0	0	0	0.154	0.165	0	0.373	0	0.131	0	0.156	0	0	0.684	0	0	0	0	0.825	0	0	0.054	0.288	0	0	0	0.189	0.868	0.309	0	0.098	0.849	0.548	0	0.253	0	0.58	0.155	0.197	0.643	0.634	0.634	0
AGCTC	compfreq	24.752	19.171	18.599	31.17	19.141	15.863	13.833	24.648	19.509	32.663	21.41	24.244	19.934	35.033	25.943	20.228	24.823	13.429	24.291	21.509	18.343	15.935	17.653	35.467	20.01	21.99	19.206	29.326	30.438	11.778	18.706	29.812	26.897	25.364	26.796	20.523	45.07	30.547	16.562	14.758	27.699	29.878	23.568	24.482	18.011	31.046	26.958	18.163
AGCTC	totfreq	25.016	19.171	18.88	32.496	19.269	15.863	13.833	24.648	19.663	32.827	21.41	24.617	19.934	35.164	25.943	20.384	24.823	13.429	24.975	21.509	18.343	15.935	17.653	36.292	20.01	21.99	19.26	29.614	30.438	11.778	18.706	30.002	27.765	25.674	26.796	20.62	45.919	31.095	16.562	15.011	27.699	30.458	23.722	24.679	18.654	31.68	27.593	18.163
AGCTC	fracsimp	0.009	0	0.015	0.041	0.007	0	0	0	0.008	0.005	0	0.015	0	0.004	0	0.008	0	0	0.027	0	0	0	0	0.023	0	0	0.003	0.01	0	0	0	0.006	0.031	0.012	0	0.005	0.018	0.018	0	0.017	0	0.019	0.007	0.008	0.034	0.02	0.023	0
AGCTC	simprepe	3.234	0	3	3.5	7	0	0	0	3	3	0	4	0	3	0	3	0	0	3.5	0	0	0	0	3	0	0	3	3	0	0	0	3	3	3.111	0	3	3.333	3.375	0	3	0	3	3	3.25	3	3.286	3	0
AGCTC	comprepe	2.007	2	2	2.043	2.007	2	2	2.011	2.008	2.004	2	2	2	2.011	2	2	2	2	2	2.02	2	2.029	2	2	2	2	2.008	2.02	2.018	2	2	2.003	2	2.004	2.012	2	2.034	2.02	2	2	2.023	2.049	2	2.004	2	2.007	2	2
AGCTC	simppoly	0.209	0	0	0	1	0	0	0	0	0.25	0	0	0	0	0	0	0	0	0.429	0	0	0	0	0	0	0	0	0	0	0	0	0	0	0.222	0	0	0.333	0.125	0	0.333	0	0	0.5	0	1	0.286	0	0
AGCTC	comppoly	0.144	0.065	0.045	0.106	0.094	0.102	0.114	0.222	0.277	0.297	0.157	0.077	0.097	0.246	0.031	0.138	0.014	0	0.304	0.16	0	0.086	0.077	0.093	0.109	0.083	0.158	0.118	0.091	0.07	0.083	0.243	0.065	0.275	0.11	0.248	0.253	0.213	0.154	0.166	0.058	0.01	0.272	0.123	0.179	0.258	0.165	0.181
AGGAT	simpfreq	0.125	0	0.282	0	0.257	0	0	0	0.154	0	0.306	0	0	0	0	0.156	0	0	0.049	0.43	0	0	0	0	0	0	0.216	0.096	0.553	0.274	0	0.152	0	0.069	0	0	0.318	0.205	0	0.084	0	0	0.309	0.099	0	0.091	0.317	0.171
AGGAT	compfreq	15.867	12.987	14.09	11.274	17.214	13.981	15.019	14.789	15.442	20.322	16.21	16.784	16.36	13.66	13.377	15.716	17.628	9.297	15.005	12.475	15.477	10.017	28.516	9.898	13.825	8.246	19.097	13.749	9.961	11.504	14.549	28.865	12.147	21.171	17.32	18.666	24.127	18.903	17.199	16.698	15.46	11.023	19.627	18.411	25.086	20.184	13.321	19.825
AGGAT	totfreq	15.992	12.987	14.372	11.274	17.471	13.981	15.019	14.789	15.597	20.322	16.516	16.784	16.36	13.66	13.377	15.871	17.628	9.297	15.053	12.905	15.477	10.017	28.516	9.898	13.825	8.246	19.314	13.846	10.515	11.778	14.549	29.017	12.147	21.24	17.32	18.666	24.445	19.109	17.199	16.782	15.46	11.023	19.936	18.51	25.086	20.275	13.638	19.996
AGGAT	fracsimp	0.008	0	0.02	0	0.015	0	0	0	0.01	0	0.019	0	0	0	0	0.01	0	0	0.003	0.033	0	0	0	0	0	0	0.011	0.007	0.053	0.023	0	0.005	0	0.003	0	0	0.013	0.011	0	0.005	0	0	0.016	0.005	0	0.004	0.023	0.009
AGGAT	simprepe	3.138	0	3	0	3	0	0	0	3	0	3	0	0	0	0	3	0	0	3	3	0	0	0	0	0	0	3.5	3	3	3	0	3	0	3	0	0	3.111	3.667	0	3	0	0	3	3	0	3	3	3
AGGAT	comprepe	2.004	2	2	2	2.007	2	2	2	2	2	2.019	2	2	2	2	2	2	2	2.003	2	2	2	2	2	2	2	2.017	2	2	2	2	2.005	2	2.005	2	2.016	2.009	2.014	2	2	2	2	2.016	2.008	2	2.009	2	2.002
AGGAT	simppoly	0.136	0	0	0	0	0	0	0	0	0	0	0	0	0	0	1	0	0	0	0	0	0	0	0	0	0	0.25	0	0	1	0	0.25	0	0	0	0	0.333	0.333	0	0	0	0	0	0	0	0	0	0.25
AGGAT	comppoly	0.132	0.119	0.1	0	0.104	0.154	0.105	0.157	0.23	0.241	0.075	0.044	0.05	0.23	0.061	0.139	0.02	0.333	0.248	0.034	0.148	0.045	0.048	0.167	0.105	0	0.181	0.056	0.167	0.024	0.107	0.245	0.071	0.214	0.057	0.178	0.211	0.196	0.111	0.177	0.125	0.053	0.217	0.086	0.179	0.206	0.119	0.151
AGGCC	simpfreq	0.061	0	0	0	0	0	0	0	0	0.041	0	0	0	0	0	0	0	0	0.098	0	0	0	0	0	0	0	0.108	0.481	0	0	0.52	0	0	0.206	0	0	0.354	0.068	0	0	0	0.29	0.077	0	0	0.091	0	0
AGGCC	compfreq	16.436	12.987	10.99	40.454	11.048	9.948	10.276	10.27	7.824	13.328	12.54	17.903	8.111	10.523	13.782	7.625	13.311	5.165	12.023	11.615	14.33	14.569	2.716	37.942	6.913	18.325	8.602	31.056	14.942	4.93	9.872	18.334	22.559	13.541	9.15	10.359	49.74	13.424	15.288	8.012	15.138	33.939	13.445	9.428	6.432	17.107	11.418	7.93
AGGCC	totfreq	16.496	12.987	10.99	40.454	11.048	9.948	10.276	10.27	7.824	13.369	12.54	17.903	8.111	10.523	13.782	7.625	13.311	5.165	12.121	11.615	14.33	14.569	2.716	37.942	6.913	18.325	8.71	31.537	14.942	4.93	10.392	18.334	22.559	13.748	9.15	10.359	50.093	13.493	15.288	8.012	15.138	34.229	13.522	9.428	6.432	17.197	11.418	7.93
AGGCC	fracsimp	0.003	0	0	0	0	0	0	0	0	0.003	0	0	0	0	0	0	0	0	0.008	0	0	0	0	0	0	0	0.012	0.015	0	0	0.05	0	0	0.015	0	0	0.007	0.005	0	0	0	0.008	0.006	0	0	0.005	0	0
AGGCC	simprepe	3.08	0	0	0	0	0	0	0	0	3	0	0	0	0	0	0	0	0	3.5	0	0	0	0	0	0	0	3	3	0	0	3	0	0	3	0	0	3.3	3	0	0	0	3	3	0	0	3	0	0
AGGCC	comprepe	2.002	2	2	2	2	2	2	2	2	2	2	2	2	2.006	2	2	2	2	2.004	2	2	2	2	2	2	2	2	2	2	2	2	2.002	2	2	2	2	2.005	2.005	2	2.011	2	2.017	2	2	2	2	2	2.005
AGGCC	simppoly	0.165	0	0	0	0	0	0	0	0	0	0	0	0	0	0	0	0	0	1	0	0	0	0	0	0	0	0.5	0.2	0	0	0	0	0	0	0	0	0.1	0	0	0	0	0	0	0	0	0	0	0
AGGCC	comppoly	0.134	0.119	0.051	0.18	0.116	0.027	0.115	0.173	0.283	0.188	0.098	0.062	0.085	0.273	0.059	0.122	0.054	0	0.26	0.111	0.04	0.125	0	0.174	0	0	0.176	0.149	0.074	0.222	0.105	0.213	0.077	0.223	0.036	0.085	0.274	0.199	0.042	0.137	0.17	0.06	0.293	0.105	0	0.22	0.028	0.226
AGGCG	simpfreq	0.278	0.309	0	2.653	0	0	0	0.137	0	0.041	0.306	0.746	0.275	0.131	0	0	0	0	0	0	0	0	0	0	0	0	0.216	1.154	0.553	0	0.52	0.189	0	0.103	0	0.098	1.167	0.205	0	0	0.322	1.45	0	0.049	0	0.091	0	0.043
AGGCG	compfreq	23.006	24.737	5.636	84.888	12.332	8.604	24.504	11.913	3.912	13.699	20.186	24.244	9.761	19.804	17.431	4.979	13.311	4.132	10.459	6.022	8.598	10.472	28.516	74.234	4.002	32.068	8.331	60.574	23.243	7.669	5.196	16.44	13.882	15.397	5.555	10.457	97.534	17.671	16.562	8.939	12.883	56.565	10.818	7.009	14.795	18.736	8.563	9.039
AGGCG	totfreq	23.284	25.046	5.636	87.541	12.332	8.604	24.504	12.05	3.912	13.74	20.492	24.99	10.036	19.935	17.431	4.979	13.311	4.132	10.459	6.022	8.598	10.472	28.516	74.234	4.002	32.068	8.548	61.728	23.797	7.669	5.716	16.63	13.882	15.5	5.555	10.555	98.701	17.876	16.562	8.939	13.205	58.015	10.818	7.058	14.795	18.827	8.563	9.081
AGGCG	fracsimp	0.009	0.012	0	0.03	0	0	0	0.011	0	0.003	0.015	0.03	0.027	0.007	0	0	0	0	0	0	0	0	0	0	0	0	0.025	0.019	0.023	0	0.091	0.011	0	0.007	0	0.009	0.012	0.011	0	0	0.024	0.025	0	0.007	0	0.005	0	0.005
AGGCG	simprepe	3.21	3	0	3.5	0	0	0	3	0	3	3	3	3	3	0	0	0	0	0	0	0	0	0	0	0	0	3.25	3.417	3	0	3	3	0	3	0	3	3.273	3.333	0	0	3	3	0	4	0	3	0	3
AGGCG	comprepe	2.008	2	2	2.016	2.01	2	2	2	2	2.006	2	2.031	2	2	2	2	2	2	2.019	2	2	2	2	2.011	2	2.057	2.013	2.021	2	2	2	2.023	2	2.002	2	2.019	2.023	2.004	2	2	2	2.01	2.014	2	2	2.007	2	2.009
AGGCG	simppoly	0.159	0	0	0	0	0	0	0	0	0	0	0	0	1	0	0	0	0	0	0	0	0	0	0	0	0	0.25	0	0	0	1	0.2	0	0	0	1	0.303	0.333	0	0	0	0.2	0	0	0	0	0	0
AGGCG	comppoly	0.12	0.1	0.1	0.094	0.125	0.062	0.113	0.138	0.303	0.276	0.061	0.062	0.07	0.257	0.07	0.125	0.081	0	0.304	0.071	0	0	0	0.156	0.091	0	0.136	0.14	0.071	0.25	0.1	0.196	0	0.154	0.059	0.15	0.217	0.19	0.077	0.132	0.1	0.067	0.143	0.113	0.174	0.213	0.074	0.118
AGGGC	simpfreq	0.172	0.309	0.282	0.663	0.128	0	0	0	0	0	0.612	0	0	0	0	0	0	0	0	0.43	0	0.455	0	0.825	0	0	0	0.096	0	0	0	0.076	0	0.069	0	0	0.601	0.274	0	0	0	0.29	0.077	0	0	0.226	0	0.085
AGGGC	compfreq	19.119	14.533	15.217	49.076	11.048	14.788	16.599	8.764	7.361	12.794	10.093	13.054	10.036	8.105	20.268	9.336	22.665	6.198	13.538	22.799	10.891	18.212	33.948	31.343	5.821	17.408	11.956	34.614	12.175	6.026	14.549	18.562	19.956	17.425	11.111	12.02	63.926	16.849	15.925	8.18	17.714	38.58	15.377	11.204	15.438	20.23	9.832	8.484
AGGGC	totfreq	19.29	14.842	15.499	49.739	11.176	14.788	16.599	8.764	7.361	12.794	10.705	13.054	10.036	8.105	20.268	9.336	22.665	6.198	13.538	23.229	10.891	18.667	33.948	32.168	5.821	17.408	11.956	34.71	12.175	6.026	14.549	18.638	19.956	17.494	11.111	12.02	64.527	17.123	15.925	8.18	17.714	38.87	15.454	11.204	15.438	20.456	9.832	8.57
AGGGC	fracsimp	0.007	0.021	0.018	0.013	0.011	0	0	0	0	0	0.057	0	0	0	0	0	0	0	0	0.019	0	0.024	0	0.026	0	0	0	0.003	0	0	0	0.004	0	0.004	0	0	0.009	0.016	0	0	0	0.007	0.005	0	0	0.011	0	0.01
AGGGC	simprepe	3.134	3	3	3	3	0	0	0	0	0	3	0	0	0	0	0	0	0	0	3	0	3	0	3	0	0	0	3	0	0	0	3	0	3	0	0	3.118	3	0	0	0	3	3	0	0	3	0	3
AGGGC	comprepe	2.007	2	2	2	2.012	2.018	2	2	2	2	2	2.057	2.014	2	2.04	2	2	2	2	2	2	2	2.12	2.026	2	2	2	2	2	2	2	2.002	2.087	2.01	2.029	2.008	2.006	2	2	2	2	2	2	2.004	2	2	2	2.005
AGGGC	simppoly	0.153	0	0	0	0	0	0	0	0	0	0	0	0	0	0	0	0	0	0	0	0	0	0	1	0	0	0	0	0	0	0	0.5	0	0.5	0	0	0.412	0	0	0	0	0	0	0	0	0.4	0	0.5
AGGGC	comppoly	0.135	0.128	0.093	0.108	0.105	0.091	0.071	0.203	0.28	0.222	0.061	0.086	0.041	0.218	0.04	0.1	0.016	0	0.282	0.038	0.053	0.075	0.2	0.079	0	0.053	0.127	0.092	0.045	0.227	0	0.204	0	0.235	0.118	0.138	0.248	0.191	0.12	0.124	0.055	0.03	0.256	0.075	0.208	0.17	0.129	0.181
AGGGG	simpfreq	0.464	1.237	0.282	1.99	0	0	0.79	0.137	0.051	0.247	0	0	0.275	0.065	0	0.311	0.36	0	0.342	0	0.573	0	1.358	0.825	0.364	0.916	0.108	1.25	0	0.274	0	0.341	0	0.928	0	0.489	3.891	0.548	0	0.337	0	0.87	0	0	0.643	0.226	0	0.128
AGGGG	compfreq	41.794	50.71	23.389	86.878	23.123	27.156	38.732	23.415	13.795	40.766	55.972	22.379	30.657	26.928	41.753	20.695	67.994	10.33	24.584	23.66	34.966	21.399	141.223	47.839	18.191	49.476	24.237	63.459	33.205	23.008	19.225	48.791	11.279	66.263	23.855	30.882	207.095	36.574	33.76	25.89	30.275	53.084	30.368	18.411	37.308	52.226	25.373	27.159
AGGGG	totfreq	42.258	51.947	23.671	88.867	23.123	27.156	39.523	23.552	13.847	41.013	55.972	22.379	30.932	26.994	41.753	21.006	68.354	10.33	24.926	23.66	35.539	21.399	142.581	48.664	18.555	50.393	24.345	64.709	33.205	23.282	19.225	49.132	11.279	67.191	23.855	31.37	210.987	37.122	33.76	26.228	30.275	53.954	30.368	18.411	37.951	52.452	25.373	27.287
AGGGG	fracsimp	0.008	0.024	0.012	0.022	0	0	0.02	0.006	0.004	0.006	0	0	0.009	0.002	0	0.015	0.005	0	0.014	0	0.016	0	0.01	0.017	0.02	0.018	0.004	0.019	0	0.012	0	0.007	0	0.014	0	0.016	0.018	0.015	0	0.013	0	0.016	0	0	0.017	0.004	0	0.005
AGGGG	simprepe	3.13	3	3	3.333	0	0	3	3	3	3	0	0	3	3	0	3	4	0	3.286	0	3	0	3	3	3	3	3	3.231	0	3	0	3	0	3.148	0	3.2	3.255	3.625	0	3.5	0	3.333	0	0	3	3	0	3
AGGGG	comprepe	2.01	2	2	2.053	2	2.01	2	2.018	2.007	2.011	2.005	2	2.009	2.002	2	2	2.063	2	2.006	2	2	2	2.019	2.017	2	2	2.011	2.021	2	2	2	2.009	2	2.02	2	2	2.042	2.011	2	2.003	2	2.038	2.005	2.016	2	2.016	2	2.005
AGGGG	simppoly	0.083	0.25	0	0	0	0	0	0	0	0.333	0	0	0	0	0	0	0	0	0.429	0	0	0	0	0	0	0	0	0	0	0	0	0.222	0	0.074	0	0.4	0.291	0	0	0	0	0	0	0	0	0	0	0
AGGGG	comppoly	0.126	0.079	0.084	0.038	0.122	0.079	0.143	0.152	0.287	0.164	0.087	0.1	0.054	0.194	0.029	0.098	0.016	0.1	0.276	0.091	0.033	0.17	0.019	0.121	0.08	0	0.185	0.124	0.083	0.095	0.108	0.175	0.231	0.151	0.055	0.149	0.182	0.197	0.057	0.156	0.085	0.049	0.206	0.102	0.19	0.192	0.125	0.138
ATATC	simpfreq	0.374	0	0.282	0	0.128	0	0	0.137	0.412	0.288	0.306	0	0.275	0.196	0	0.311	0.36	0	0.489	0	0	0	1.358	0	0	0	0.433	0.096	0.553	0.548	0.52	0.985	0	0.447	0.327	0.586	0.531	0.89	0	1.518	0.644	0.29	0.927	0.197	1.286	0.272	0	1.023
ATATC	compfreq	37.724	27.829	26.771	13.264	47.531	35.491	34.385	31.084	40.356	50.516	31.809	29.839	36.569	33.726	17.025	35.166	33.817	24.792	47.946	37.425	39.551	31.415	40.737	10.723	32.016	10.079	45.823	24.999	37.079	45.194	32.735	76.331	18.221	47.876	35.946	61.373	38.454	41.231	37.582	58.527	31.563	25.817	49.763	47.977	102.919	42.224	34.887	63.058
ATATC	totfreq	38.098	27.829	27.053	13.264	47.659	35.491	34.385	31.22	40.768	50.804	32.115	29.839	36.844	33.922	17.025	35.477	34.177	24.792	48.435	37.425	39.551	31.415	42.095	10.723	32.016	10.079	46.256	25.095	37.632	45.742	33.255	77.315	18.221	48.323	36.273	61.959	38.985	42.122	37.582	60.045	32.208	26.107	50.69	48.174	104.205	42.496	34.887	64.081
ATATC	fracsimp	0.009	0	0.01	0	0.003	0	0	0.004	0.01	0.006	0.01	0	0.007	0.006	0	0.009	0.011	0	0.01	0	0	0	0.032	0	0	0	0.009	0.004	0.015	0.012	0.016	0.013	0	0.009	0.009	0.009	0.014	0.021	0	0.025	0.02	0.011	0.018	0.004	0.012	0.006	0	0.016
ATATC	simprepe	3.109	0	3	0	3	0	0	4	3.25	3	3	0	3	3	0	3.5	3	0	3	0	0	0	3	0	0	0	3.375	3	3	3.5	4	3.038	0	3.154	3	3	3.133	3.231	0	3.056	3	3	3.25	3	3	3	0	3.042
ATATC	comprepe	2.008	2	2	2.05	2.005	2.008	2	2	2.004	2.006	2	2	2.019	2.01	2.024	2.009	2	2	2.003	2	2	2	2	2	2	2	2.013	2.004	2	2.018	2	2.012	2	2.01	2	2.025	2.008	2.051	2	2.058	2	2	2.011	2.004	2.031	2.008	2.073	2.016
ATATC	simppoly	0.197	0	0	0	1	0	0	0	0.125	0.286	0	0	0	0.667	0	0	1	0	0.1	0	0	0	0	0	0	0	0	1	0	0	0	0.269	0	0.308	0	0.333	0.467	0.231	0	0.222	0	0	0.333	0.25	0	0.333	0	0.083
ATATC	comppoly	0.125	0.056	0.063	0.1	0.059	0.061	0.046	0.128	0.218	0.283	0.038	0.062	0.094	0.223	0.024	0.084	0.096	0.083	0.219	0.046	0.101	0.029	0	0.077	0.034	0	0.171	0.077	0.104	0.103	0.095	0.2	0	0.227	0.064	0.212	0.213	0.211	0.153	0.179	0.051	0.067	0.228	0.118	0.138	0.184	0.091	0.168
ATCCC	simpfreq	0.184	0	0	0.663	0.128	0.269	0	0.137	0.309	0.082	0.306	0.373	0	0.131	0	0.156	0	0	0.147	0	0	0	0	0	0	0	0.216	0.192	0.553	0	0.52	0.038	0	0.206	0	0.098	0.601	0.274	0	0.084	0	0	0.386	0	0	0.136	0.634	0.085
ATCCC	compfreq	29.9	37.105	27.053	27.854	27.105	29.845	24.109	26.565	25.634	39.286	32.727	17.53	23.646	29.543	31.618	23.963	29.5	18.594	26.441	26.241	30.38	26.862	32.59	18.146	25.831	32.984	26.996	25.672	30.438	21.091	20.265	46.973	19.088	41.036	27.123	30.491	63.43	30.752	23.569	31.035	40.904	28.137	36.086	25.716	25.73	39.464	27.593	28.736
ATCCC	totfreq	30.084	37.105	27.053	28.517	27.234	30.113	24.109	26.702	25.943	39.368	33.032	17.903	23.646	29.673	31.618	24.118	29.5	18.594	26.588	26.241	30.38	26.862	32.59	18.146	25.831	32.984	27.212	25.864	30.991	21.091	20.784	47.011	19.088	41.243	27.123	30.589	64.032	31.026	23.569	31.119	40.904	28.137	36.472	25.716	25.73	39.599	28.227	28.821
ATCCC	fracsimp	0.006	0	0	0.023	0.005	0.009	0	0.005	0.012	0.002	0.009	0.021	0	0.004	0	0.006	0	0	0.006	0	0	0	0	0	0	0	0.008	0.007	0.018	0	0.025	0.001	0	0.005	0	0.003	0.009	0.009	0	0.003	0	0	0.011	0	0	0.003	0.022	0.003
ATCCC	simprepe	3.235	0	0	5	3	3	0	5	3	3	3	3	0	3	0	3	0	0	3	0	0	0	0	0	0	0	3	3.5	4	0	3	3	0	3.167	0	3	3.118	3.25	0	4	0	0	3.2	0	0	3	3	3
ATCCC	comprepe	2.004	2	2	2	2.005	2.027	2	2	2.002	2.002	2	2	2	2.002	2	2	2.012	2	2.006	2	2	2	2	2	2	2	2	2	2	2.026	2	2.002	2	2.004	2	2.006	2.021	2.016	2	2.014	2	2	2.011	2.002	2	2.009	2	2.009
ATCCC	simppoly	0.176	0	0	1	0	0	0	0	0.333	0	0	0	0	0	0	0	0	0	0.333	0	0	0	0	0	0	0	0.25	0.5	0	0	1	0	0	0.167	0	0	0.235	0.5	0	0	0	0	0	0	0	0	0	0
ATCCC	comppoly	0.136	0.075	0.073	0.119	0.081	0.027	0.082	0.165	0.299	0.243	0.093	0.085	0.11	0.197	0.038	0.123	0.049	0.222	0.272	0.049	0.17	0.051	0.042	0.136	0.113	0	0.174	0.127	0.036	0.078	0.077	0.21	0	0.245	0.084	0.147	0.224	0.225	0.135	0.139	0.071	0.041	0.24	0.102	0.15	0.211	0.138	0.18
ATCCG	simpfreq	0.214	0.309	0	1.326	0.128	0	0.395	0	0.103	0.288	0.306	0.373	0.137	0.196	0	0.156	0	1.033	0.244	0	0.573	0	0	0	0	0	0.216	0.192	0.553	0	0	0.189	0	0.103	0	0.293	0.425	0.616	0	0.169	0	0	0.077	0.148	0	0.226	0	0.128
ATCCG	compfreq	15.01	25.355	7.045	17.243	13.874	9.142	22.528	14.378	6.949	24.805	18.351	13.8	7.286	24.51	21.89	9.803	9.354	15.495	13.001	7.743	10.891	9.106	9.505	12.372	13.461	29.319	14.878	15.769	17.156	15.886	4.157	14.13	13.015	14.297	15.686	19.839	25.365	17.534	10.829	15.602	22.223	16.244	13.445	10.908	12.865	22.311	10.149	11.682
ATCCG	totfreq	15.223	25.664	7.045	18.569	14.002	9.142	22.923	14.378	7.052	25.093	18.657	14.173	7.424	24.706	21.89	9.959	9.354	16.528	13.245	7.743	11.464	9.106	9.505	12.372	13.461	29.319	15.094	15.961	17.709	15.886	4.157	14.319	13.015	14.401	15.686	20.132	25.79	18.15	10.829	15.77	22.223	16.244	13.522	11.056	12.865	22.538	10.149	11.81
ATCCG	fracsimp	0.013	0.012	0	0.071	0.009	0	0.017	0	0.015	0.011	0.016	0.026	0.019	0.008	0	0.016	0	0.062	0.018	0	0.05	0	0	0	0	0	0.014	0.012	0.031	0	0	0.013	0	0.007	0	0.015	0.016	0.034	0	0.011	0	0	0.006	0.013	0	0.01	0	0.011
ATCCG	simprepe	3.188	3	0	4	3	0	4	0	3	3	3	3	3	3	0	3	0	3	3.4	0	3	0	0	0	0	0	3	3	4	0	0	3.4	0	3	0	3.333	3.083	3.222	0	3	0	0	3	3	0	3	0	3
ATCCG	comprepe	2.015	2	2	2	2	2	2	2.029	2	2.003	2	2	2	2.013	2.056	2.016	2	2	2.011	2	2	2	2	2	2	2.062	2.015	2	2	2	2	2.005	2	2.005	2	2.015	2.024	2.047	2	2	2	2.054	2.046	2	2.05	2.018	2	2.011
ATCCG	simppoly	0.177	0	0	0	1	0	0	0	0	0.286	1	0	0	0.333	0	0	0	0	0.4	0	0	0	0	0	0	0	0.25	0	0	0	0	0.2	0	0.333	0	0.667	0.333	0.111	0	0	0	0	0	0	0	0.2	0	0.333
ATCCG	comppoly	0.14	0.073	0.16	0.154	0.102	0.147	0.158	0.133	0.274	0.26	0.083	0.054	0.094	0.221	0	0.127	0.038	0.067	0.282	0.056	0.105	0.05	0	0.067	0.108	0.031	0.207	0.098	0.032	0.086	0.125	0.22	0.067	0.274	0.104	0.163	0.241	0.227	0.235	0.168	0.058	0.036	0.264	0.122	0.1	0.249	0.062	0.164
ATCGC	simpfreq	0.115	0	0.282	0	0	0	0	0.137	0	0	0	0	0	0.065	0	0	0	1.033	0.049	0	0	0	0	0.825	0	0	0	0.096	0	0	0	0.076	0.868	0.069	0	0	0.212	0	0	0	0	0	0.155	0	0	0	0	0.043
ATCGC	compfreq	11.666	13.605	9.299	21.885	10.148	7.528	13.042	8.901	7.876	14.316	15.293	13.427	7.424	15.36	6.891	5.602	11.872	8.264	8.895	10.754	6.879	8.195	16.295	20.62	5.821	6.414	7.358	17.499	8.301	6.574	7.274	13.486	9.544	12.167	8.17	14.757	27.558	10.137	5.733	10.542	14.171	13.634	9.504	7.157	12.222	13.803	9.832	9.252
ATCGC	totfreq	11.782	13.605	9.581	21.885	10.148	7.528	13.042	9.037	7.876	14.316	15.293	13.427	7.424	15.425	6.891	5.602	11.872	9.297	8.944	10.754	6.879	8.195	16.295	21.445	5.821	6.414	7.358	17.595	8.301	6.574	7.274	13.561	10.412	12.235	8.17	14.757	27.771	10.137	5.733	10.542	14.171	13.634	9.659	7.157	12.222	13.803	9.832	9.294
ATCGC	fracsimp	0.008	0	0.029	0	0	0	0	0.015	0	0	0	0	0	0.004	0	0	0	0.111	0.005	0	0	0	0	0.038	0	0	0	0.005	0	0	0	0.006	0.083	0.006	0	0	0.008	0	0	0	0	0	0.016	0	0	0	0	0.005
ATCGC	simprepe	3.31	0	3	0	0	0	0	3	0	0	0	0	0	3	0	0	0	3	3	0	0	0	0	3	0	0	0	3	0	0	0	3	3	3	0	0	3.667	0	0	0	0	0	3.5	0	0	0	0	5
ATCGC	comprepe	2.005	2	2	2.091	2	2	2.03	2	2	2.003	2	2	2	2.004	2	2	2	2	2	2	2	2	2	2	2	2	2	2.011	2	2	2	2.008	2	2	2	2	2.012	2.014	2	2	2	2	2.057	2.007	2	2	2	2.023
ATCGC	simppoly	0.099	0	0	0	0	0	0	0	0	0	0	0	0	0	0	0	0	0	0	0	0	0	0	0	0	0	0	0	0	0	0	0	1	0	0	0	0.333	0	0	0	0	0	0.5	0	0	0	0	0
ATCGC	comppoly	0.121	0.114	0.061	0.091	0.076	0.036	0.091	0.123	0.307	0.261	0.16	0.056	0.093	0.264	0	0.167	0.03	0	0.286	0.08	0	0.167	0	0.04	0.125	0.286	0.191	0.143	0	0.042	0	0.194	0	0.209	0.08	0.159	0.248	0.236	0.111	0.12	0.091	0.021	0.211	0.11	0.053	0.236	0.129	0.124
ATGCC	simpfreq	0.185	0	0.282	0	0	0	0	0	0.103	0.041	0	0.373	0	0	0	0	0	0	0.195	0	0	0	0	0.825	0	0	0.054	0.192	0	0	0.52	0.114	0	0.241	0	0	0.389	0.205	0	0	0	0	0.155	0.049	0	0.453	0.317	0.043
ATGCC	compfreq	25.526	23.809	24.516	32.496	25.564	24.467	16.204	16.706	22.906	20.322	20.492	33.196	23.646	15.164	18.241	20.695	20.866	15.495	26.246	25.81	20.062	27.773	19.011	33.818	14.917	14.66	18.719	32.403	27.671	24.377	24.421	44.7	32.971	27.633	19.28	22.086	47.935	21.712	31.212	21.674	27.376	26.977	27.277	24.285	25.086	28.331	19.981	23.322
ATGCC	totfreq	25.711	23.809	24.798	32.496	25.564	24.467	16.204	16.706	23.009	20.363	20.492	33.569	23.646	15.164	18.241	20.695	20.866	15.495	26.441	25.81	20.062	27.773	19.011	34.642	14.917	14.66	18.773	32.595	27.671	24.377	24.941	44.813	32.971	27.873	19.28	22.086	48.325	21.917	31.212	21.674	27.376	26.977	27.431	24.334	25.086	28.783	20.298	23.364
ATGCC	fracsimp	0.007	0	0.011	0	0	0	0	0	0.004	0.002	0	0.011	0	0	0	0	0	0	0.007	0	0	0	0	0.024	0	0	0.003	0.006	0	0	0.021	0.003	0	0.009	0	0	0.008	0.009	0	0	0	0	0.006	0.002	0	0.016	0.016	0.002
ATGCC	simprepe	3.069	0	3	0	0	0	0	0	3	3	0	3	0	0	0	0	0	0	3	0	0	0	0	3	0	0	3	3	0	0	3	3	0	3.286	0	0	3.091	3.333	0	0	0	0	3	3	0	3.2	3	3
ATGCC	comprepe	2.004	2	2	2.02	2	2	2	2	2.002	2	2	2	2	2	2	2	2	2	2.002	2	2	2	2	2.024	2	2	2.006	2.006	2	2	2.043	2.003	2.026	2.015	2	2.022	2.004	2.006	2	2.004	2	2.022	2.003	2.002	2	2.008	2	2.005
ATGCC	simppoly	0.131	0	0	0	0	0	0	0	0.5	0	0	0	0	0	0	0	0	0	0	0	0	0	0	0	0	0	0	0	0	0	0	0.333	0	0.286	0	0	0.455	0	0	0	0	0	0	0	0	0.1	0	0
ATGCC	comppoly	0.131	0.104	0.046	0.082	0.136	0.066	0.049	0.18	0.263	0.237	0.119	0.101	0.116	0.198	0.044	0.135	0.034	0.067	0.294	0.033	0	0.066	0.071	0.073	0.073	0	0.202	0.128	0.08	0.157	0.064	0.221	0.053	0.249	0.068	0.177	0.238	0.221	0.102	0.148	0.035	0.14	0.258	0.1	0	0.206	0.063	0.205
CCCCG	simpfreq	0.243	0	0	1.326	0	0	0	0	0.051	0.082	0	0	0	0	0	0	0.36	0	0.049	0	0	0	1.358	1.65	0	0	0	0.769	0	0	0	0.114	0.868	0.241	0	0	2.512	0.068	0	0	0	0.58	0.077	0.049	0	0.136	0.317	0.043
CCCCG	compfreq	25.134	17.316	5.072	88.867	4.496	4.302	13.042	8.764	1.699	13.246	17.128	6.714	11.548	6.013	13.377	3.112	47.488	8.264	6.989	4.302	6.879	7.74	109.991	54.438	1.819	42.147	4.761	51.056	11.068	7.395	5.196	13.713	10.412	27.22	5.229	20.034	181.093	16.712	8.918	8.18	9.984	55.404	10.354	4.097	5.789	17.016	3.172	8.399
CCCCG	totfreq	25.378	17.316	5.072	90.194	4.496	4.302	13.042	8.764	1.75	13.328	17.128	6.714	11.548	6.013	13.377	3.112	47.848	8.264	7.038	4.302	6.879	7.74	111.349	56.088	1.819	42.147	4.761	51.825	11.068	7.395	5.196	13.827	11.279	27.461	5.229	20.034	183.605	16.78	8.918	8.18	9.984	55.984	10.432	4.146	5.789	17.152	3.489	8.442
CCCCG	fracsimp	0.007	0	0	0.015	0	0	0	0	0.029	0.006	0	0	0	0	0	0	0.008	0	0.007	0	0	0	0.012	0.029	0	0	0	0.015	0	0	0	0.008	0.077	0.009	0	0	0.014	0.004	0	0	0	0.01	0.007	0.012	0	0.008	0.091	0.005
CCCCG	simprepe	3.089	0	0	3.5	0	0	0	0	3	3	0	0	0	0	0	0	3	0	3	0	0	0	3	3	0	0	0	3	0	0	0	3	3	3	0	0	3.113	3	0	0	0	3	3	3	0	3.333	4	3
CCCCG	comprepe	2.007	2	2	2.015	2	2.062	2	2	2.03	2.006	2	2	2	2	2	2	2.03	2	2	2	2	2	2	2	2	2.043	2	2.011	2	2	2	2.006	2	2.028	2	2	2.021	2.004	2	2	2	2.005	2	2	2	2.003	2	2
CCCCG	simppoly	0.063	0	0	0	0	0	0	0	0	0	0	0	0	0	0	0	0	0	0	0	0	0	0	0	0	0	0	0.25	0	0	0	0.667	0	0.143	0	0	0.183	0	0	0	0	0	0	0	0	0	0	0
CCCCG	comppoly	0.121	0.054	0	0.082	0.171	0.188	0.061	0.125	0.212	0.14	0.179	0.056	0.036	0.272	0.03	0.1	0.023	0	0.252	0	0.083	0.059	0	0.076	0.2	0	0.148	0.107	0.2	0.037	0.2	0.185	0.083	0.106	0.062	0.102	0.19	0.172	0	0.144	0.097	0.068	0.187	0.108	0.333	0.245	0.2	0.056
CCCGG	simpfreq	0.159	0	0	0	0	0	0	0.411	0.051	0.041	0.306	0	0.412	0	0.405	0.156	0.72	1.033	0	0	0	0	0	0.825	0	0	0.108	0.096	0	0	0	0.152	0	0.103	0	0.195	0.884	0.411	0	0	0	0	0.077	0	0	0.091	0	0.043
CCCGG	compfreq	16.965	13.914	2.536	71.624	4.882	3.764	9.09	9.722	1.235	8.515	9.482	10.071	6.599	4.314	8.918	2.956	15.829	5.165	6.745	1.721	2.293	6.374	39.379	41.241	1.091	22.906	4.653	34.518	13.282	7.121	1.559	8.069	15.618	9.795	6.209	17.786	95.269	10.753	4.459	3.542	4.509	30.748	3.864	3.406	8.362	13.441	3.806	5.159
CCCGG	totfreq	17.124	13.914	2.536	71.624	4.882	3.764	9.09	10.133	1.287	8.556	9.787	10.071	7.011	4.314	9.323	3.112	16.549	6.198	6.745	1.721	2.293	6.374	39.379	42.066	1.091	22.906	4.761	34.614	13.282	7.121	1.559	8.22	15.618	9.898	6.209	17.982	96.154	11.164	4.459	3.542	4.509	30.748	3.941	3.406	8.362	13.532	3.806	5.202
CCCGG	fracsimp	0.011	0	0	0	0	0	0	0.041	0.04	0.005	0.031	0	0.059	0	0.043	0.05	0.043	0.167	0	0	0	0	0	0.02	0	0	0.023	0.003	0	0	0	0.018	0	0.01	0	0.011	0.009	0.037	0	0	0	0	0.02	0	0	0.007	0	0.008
CCCGG	simprepe	3.074	0	0	0	0	0	0	3.333	3	3	3	0	3	0	3	3	3	3	0	0	0	0	0	3	0	0	3.5	3	0	0	0	3	0	3	0	3	3.12	3.167	0	0	0	0	3	0	0	3	0	4
CCCGG	comprepe	2.013	2	2	2	2	2	2	2.028	2	2.01	2.032	2	2.042	2	2	2	2	2	2.007	2	2	2	2	2.02	2	2.04	2.047	2.011	2	2.115	2	2.009	2	2.011	2	2.011	2.007	2	2	2	2	2	2	2.014	2.231	2.013	2	2.008
CCCGG	simppoly	0.171	0	0	0	0	0	0	0.667	0	0	1	0	0	0	0	0	0	0	0	0	0	0	0	0	0	0	0	0	0	0	0	0.5	0	0	0	0	0.12	0	0	0	0	0	1	0	0	0	0	0
CCCGG	comppoly	0.126	0.044	0	0.102	0.105	0.071	0.087	0.169	0.25	0.145	0.065	0.037	0.125	0.227	0	0.158	0.045	0	0.326	0.25	0.25	0	0	0.06	0.333	0	0.198	0.134	0.083	0.077	0	0.216	0.111	0.137	0.105	0.126	0.217	0.159	0	0.095	0.071	0.066	0.14	0.072	0	0.222	0.167	0.066
CCGCG	simpfreq	0.342	0	0	1.326	0	0	0	0	0	0.082	0	0	0	0	0	0	0	0	0.147	0	0	0	0	0	0	0	0	0.673	0	0	0	0.152	0	0.206	0	0	2.724	0.068	0	0	0	1.16	0.232	0	0	0	0	0.128
CCGCG	compfreq	33.976	12.677	1.409	161.818	5.524	1.882	12.647	11.913	0.978	7.857	12.234	17.53	9.211	10	13.782	4.357	24.104	8.264	5.23	3.872	7.452	5.008	89.622	123.723	1.091	32.068	4.166	93.938	17.156	6.3	2.078	17.236	17.353	16.531	3.268	5.766	185.091	16.575	1.911	3.289	4.831	104.137	11.591	4.047	12.865	13.622	2.22	9.721
CCGCG	totfreq	34.318	12.677	1.409	163.144	5.524	1.882	12.647	11.913	0.978	7.939	12.234	17.53	9.211	10	13.782	4.357	24.104	8.264	5.376	3.872	7.452	5.008	89.622	123.723	1.091	32.068	4.166	94.611	17.156	6.3	2.078	17.387	17.353	16.738	3.268	5.766	187.815	16.643	1.911	3.289	4.831	105.297	11.823	4.047	12.865	13.622	2.22	9.849
CCGCG	fracsimp	0.004	0	0	0.008	0	0	0	0	0	0.01	0	0	0	0	0	0	0	0	0.027	0	0	0	0	0	0	0	0	0.007	0	0	0	0.009	0	0.012	0	0	0.015	0.004	0	0	0	0.011	0.02	0	0	0	0	0.013
CCGCG	simprepe	3.032	0	0	3	0	0	0	0	0	3	0	0	0	0	0	0	0	0	3	0	0	0	0	0	0	0	0	3.143	0	0	0	3	0	3.167	0	0	3.117	3	0	0	0	3	3	0	0	0	0	3
CCGCG	comprepe	2.004	2	2	2.012	2	2	2	2	2	2	2	2	2	2.007	2	2	2	2	2	2	2	2	2	2.007	2	2	2	2.015	2	2	2	2.009	2	2.033	2	2	2.012	2.008	2	2	2	2.019	2.013	2	2	2	2	2.004
CCGCG	simppoly	0.125	0	0	0	0	0	0	0	0	0	0	0	0	0	0	0	0	0	0.667	0	0	0	0	0	0	0	0	0.143	0	0	0	0.5	0	0	0	0	0.273	0	0	0	0	0	0.333	0	0	0	0	0
CCGCG	comppoly	0.127	0.073	0	0.107	0.023	0	0.062	0.149	0.158	0.204	0.1	0	0.075	0.209	0.029	0.143	0	0	0.271	0	0.154	0.091	0.015	0.047	0	0	0.13	0.122	0.032	0.13	0	0.2	0.05	0.062	0.3	0.153	0.234	0.202	0.333	0.051	0.067	0.045	0.187	0.11	0.2	0.216	0	0.075
AAAAAC	simpfreq	0.009	0	0	0	0	0	0	0.137	0	0	0	0	0	0	0	0	0	0	0	0	0	0	0	0	0	0	0	0	0	0	0	0	0	0.069	0	0.098	0	0	0	0	0	0	0	0.049	0	0.045	0	0.043
AAAAAC	compfreq	11.632	10.513	4.791	5.969	9.249	8.604	11.857	10.818	13.95	21.556	9.787	7.087	11.548	17.974	9.729	12.604	5.756	13.429	16.862	8.173	21.782	7.74	23.084	2.474	10.187	2.749	15.31	5.769	6.641	19.721	9.872	22.236	17.353	19.109	11.437	22.673	10.719	11.643	13.377	20.915	10.629	4.641	12.209	14.61	8.362	17.197	12.369	23.023
AAAAAC	totfreq	11.641	10.513	4.791	5.969	9.249	8.604	11.857	10.955	13.95	21.556	9.787	7.087	11.548	17.974	9.729	12.604	5.756	13.429	16.862	8.173	21.782	7.74	23.084	2.474	10.187	2.749	15.31	5.769	6.641	19.721	9.872	22.236	17.353	19.178	11.437	22.77	10.719	11.643	13.377	20.915	10.629	4.641	12.209	14.66	8.362	17.243	12.369	23.066
AAAAAC	fracsimp	0.001	0	0	0	0	0	0	0.013	0	0	0	0	0	0	0	0	0	0	0	0	0	0	0	0	0	0	0	0	0	0	0	0	0	0.004	0	0.004	0	0	0	0	0	0	0	0.003	0	0.003	0	0.002
AAAAAC	simprepe	3	0	0	0	0	0	0	3	0	0	0	0	0	0	0	0	0	0	0	0	0	0	0	0	0	0	0	0	0	0	0	0	0	3	0	3	0	0	0	0	0	0	0	3	0	3	0	3
AAAAAC	comprepe	2.007	2.029	2	2	2	2.062	2	2	2.011	2.002	2	2	2	2.033	2	2.049	2	2	2.009	2	2	2	2	2	2	2	2	2	2	2.056	2	2.002	2	2.007	2	2.004	2.01	2.076	2	2.012	2	2	2	2.003	2	2.018	2	2.006
AAAAAC	simppoly	0	0	0	0	0	0	0	0	0	0	0	0	0	0	0	0	0	0	0	0	0	0	0	0	0	0	0	0	0	0	0	0	0	0	0	0	0	0	0	0	0	0	0	0	0	0	0	0
AAAAAC	comppoly	0.122	0.176	0	0	0.069	0.125	0	0.152	0.196	0.319	0.125	0.105	0.048	0.222	0	0.074	0	0	0.27	0.105	0.211	0	0	0	0.143	0	0.184	0.067	0.167	0.181	0.053	0.181	0.05	0.21	0.114	0.246	0.188	0.153	0.095	0.19	0.061	0	0.222	0.108	0.154	0.2	0.051	0.148
AAAAAG	simpfreq	0.005	0	0	0	0	0	0	0	0	0.041	0	0	0	0	0	0	0	0	0	0	0	0	0	0	0	0	0	0	0	0	0	0.038	0	0.069	0	0	0	0	0	0	0	0	0	0.049	0	0	0	0.043
AAAAAG	compfreq	15.891	11.441	6.481	3.979	11.176	20.165	20.156	14.926	24.142	29.865	17.74	11.19	17.459	17.451	21.079	16.649	6.476	10.33	23.509	10.324	22.928	8.651	21.727	4.124	18.191	11.911	22.073	6.73	14.942	11.778	8.833	34.472	14.75	25.536	18.3	17.2	12.488	15.273	14.651	18.047	13.849	7.832	17.463	20.78	23.8	19.687	18.395	25.666
AAAAAG	totfreq	15.896	11.441	6.481	3.979	11.176	20.165	20.156	14.926	24.142	29.906	17.74	11.19	17.459	17.451	21.079	16.649	6.476	10.33	23.509	10.324	22.928	8.651	21.727	4.124	18.191	11.911	22.073	6.73	14.942	11.778	8.833	34.51	14.75	25.605	18.3	17.2	12.488	15.273	14.651	18.047	13.849	7.832	17.463	20.829	23.8	19.687	18.395	25.709
AAAAAG	fracsimp	0	0	0	0	0	0	0	0	0	0.001	0	0	0	0	0	0	0	0	0	0	0	0	0	0	0	0	0	0	0	0	0	0.001	0	0.003	0	0	0	0	0	0	0	0	0	0.002	0	0	0	0.002
AAAAAG	simprepe	3	0	0	0	0	0	0	0	0	3	0	0	0	0	0	0	0	0	0	0	0	0	0	0	0	0	0	0	0	0	0	3	0	3	0	0	0	0	0	0	0	0	0	3	0	0	0	3
AAAAAG	comprepe	2.013	2	2.043	2	2	2.013	2.118	2.028	2.009	2.001	2.069	2	2	2	2	2.009	2	2	2.029	2	2.25	2	2	2	2	2	2.012	2.043	2	2	2	2.007	2	2.007	2.018	2.006	2	2	2	2.019	2	2	2.004	2.002	2.081	2.011	2	2.003
AAAAAG	simppoly	0.389	0	0	0	0	0	0	0	0	1	0	0	0	0	0	0	0	0	0	0	0	0	0	0	0	0	0	0	0	0	0	1	0	0	0	0	0	0	0	0	0	0	0	0	0	0	0	1
AAAAAG	comppoly	0.117	0.081	0.043	0.167	0.057	0.067	0.137	0.147	0.252	0.242	0.172	0.1	0.118	0.195	0.038	0.168	0.111	0	0.249	0.167	0.1	0	0	0	0.08	0	0.174	0.057	0.111	0.116	0	0.181	0	0.241	0.125	0.222	0.187	0.161	0.087	0.136	0.023	0.037	0.243	0.128	0.162	0.205	0.155	0.151
AAAAAT	simpfreq	0.01	0	0	0	0	0	0	0	0	0	0	0	0	0	0	0	0	0	0	0	0	0	0	0	0	0	0.054	0	0	0	0	0.076	0	0	0	0	0	0	0	0	0	0	0	0.099	0	0.045	0	0
AAAAAT	compfreq	11.339	8.039	3.1	1.99	9.506	11.024	10.671	9.448	9.368	16.249	7.341	7.833	8.798	10.85	11.35	12.759	1.799	8.264	21.407	9.034	8.025	8.195	12.221	1.65	6.913	1.832	14.282	5.577	7.194	22.734	10.912	25.911	15.618	21.859	13.398	24.139	10.012	10.274	12.103	18.385	7.086	4.931	14.372	13.475	23.8	12.989	13.321	19.911
AAAAAT	totfreq	11.349	8.039	3.1	1.99	9.506	11.024	10.671	9.448	9.368	16.249	7.341	7.833	8.798	10.85	11.35	12.759	1.799	8.264	21.407	9.034	8.025	8.195	12.221	1.65	6.913	1.832	14.337	5.577	7.194	22.734	10.912	25.986	15.618	21.859	13.398	24.139	10.012	10.274	12.103	18.385	7.086	4.931	14.372	13.574	23.8	13.034	13.321	19.911
AAAAAT	fracsimp	0.001	0	0	0	0	0	0	0	0	0	0	0	0	0	0	0	0	0	0	0	0	0	0	0	0	0	0.004	0	0	0	0	0.003	0	0	0	0	0	0	0	0	0	0	0	0.007	0	0.003	0	0
AAAAAT	simprepe	3	0	0	0	0	0	0	0	0	0	0	0	0	0	0	0	0	0	0	0	0	0	0	0	0	0	3	0	0	0	0	3	0	0	0	0	0	0	0	0	0	0	0	3	0	3	0	0
AAAAAT	comprepe	2.013	2.038	2	2	2.041	2.073	2	2	2	2.008	2.167	2	2.016	2.006	2.143	2.037	2	2	2.018	2	2	2	2	2	2	2	2.004	2	2	2	2	2.009	2	2.03	2	2.004	2.007	2	2	2.005	2	2	2	2.007	2	2.017	2.071	2
AAAAAT	simppoly	0.303	0	0	0	0	0	0	0	0	0	0	0	0	0	0	0	0	0	0	0	0	0	0	0	0	0	0	0	0	0	0	0	0	0	0	0	0	0	0	0	0	0	0	0	0	0	0	0
AAAAAT	comppoly	0.11	0.077	0	0	0.014	0.024	0.037	0.101	0.165	0.203	0	0.048	0.047	0.205	0	0.146	0	0	0.205	0.095	0.071	0	0	0	0.105	0	0.155	0.034	0.154	0.12	0.19	0.173	0.056	0.237	0.122	0.227	0.177	0.14	0.211	0.147	0.045	0	0.247	0.114	0.081	0.202	0.119	0.122
AAAACC	simpfreq	0.004	0	0	0	0	0	0	0	0	0.082	0	0	0.137	0	0	0	0	0	0.049	0	0	0	0	0	0	0	0	0	0	0	0	0	0	0	0	0	0	0	0	0.084	0	0	0	0	0	0	0	0.043
AAAACC	compfreq	7.084	6.803	4.227	2.653	7.322	5.915	3.162	6.71	7.824	15.509	8.258	6.341	7.561	7.909	6.891	7.469	2.518	17.561	8.7	0.86	6.305	3.642	8.147	3.299	9.095	6.414	7.304	3.75	12.175	11.778	5.716	12.917	4.338	11.273	7.189	14.073	6.014	5.274	7.007	11.554	5.475	2.031	8.886	9.181	4.503	9.64	6.66	12.577
AAAACC	totfreq	7.088	6.803	4.227	2.653	7.322	5.915	3.162	6.71	7.824	15.591	8.258	6.341	7.699	7.909	6.891	7.469	2.518	17.561	8.749	0.86	6.305	3.642	8.147	3.299	9.095	6.414	7.304	3.75	12.175	11.778	5.716	12.917	4.338	11.273	7.189	14.073	6.014	5.274	7.007	11.638	5.475	2.031	8.886	9.181	4.503	9.64	6.66	12.62
AAAACC	fracsimp	0	0	0	0	0	0	0	0	0	0.005	0	0	0.018	0	0	0	0	0	0.006	0	0	0	0	0	0	0	0	0	0	0	0	0	0	0	0	0	0	0	0	0.007	0	0	0	0	0	0	0	0.003
AAAACC	simprepe	3	0	0	0	0	0	0	0	0	3	0	0	3	0	0	0	0	0	3	0	0	0	0	0	0	0	0	0	0	0	0	0	0	0	0	0	0	0	0	3	0	0	0	0	0	0	0	3
AAAACC	comprepe	2.01	2.045	2	2	2	2	2	2.082	2.079	2	2	2	2	2	2	2.083	2	2	2.017	2	2	2	2	2	2	2	2	2	2	2	2	2.015	2	2.018	2	2	2	2.052	2	2.029	2	2	2	2.005	2	2	2	2.014
AAAACC	simppoly	0	0	0	0	0	0	0	0	0	0	0	0	0	0	0	0	0	0	0	0	0	0	0	0	0	0	0	0	0	0	0	0	0	0	0	0	0	0	0	0	0	0	0	0	0	0	0	0
AAAACC	comppoly	0.118	0.091	0	0	0.07	0.045	0	0.102	0.27	0.22	0.185	0	0.018	0.231	0	0.083	0	0.118	0.225	0	0	0.25	0	0.25	0.04	0	0.178	0.154	0.091	0.07	0	0.205	0.2	0.229	0	0.181	0.265	0.208	0.091	0.146	0	0.143	0.226	0.113	0	0.146	0.048	0.176
AAAACG	simpfreq	0.03	0	0	0	0	0	0	0.137	0	0.041	0	0	0	0	0	0	0	0	0	0	0	0	0	0	0	0	0.054	0	0	0.274	0	0.038	0	0.069	0	0.098	0	0	0	0	0	0	0	0	0	0.091	0	0.085
AAAACG	compfreq	3.337	4.02	1.973	0	2.312	1.882	2.767	3.012	3.809	9.091	1.529	0.373	2.475	5.686	4.864	2.334	1.799	5.165	4.448	2.581	6.305	3.187	4.074	3.299	5.821	3.665	2.326	1.538	3.32	5.752	2.598	5.796	6.941	5.636	3.595	6.548	3.361	2.808	1.274	4.891	1.288	2.031	2.704	3.504	0.643	5.748	2.22	4.093
AAAACG	totfreq	3.367	4.02	1.973	0	2.312	1.882	2.767	3.149	3.809	9.132	1.529	0.373	2.475	5.686	4.864	2.334	1.799	5.165	4.448	2.581	6.305	3.187	4.074	3.299	5.821	3.665	2.38	1.538	3.32	6.026	2.598	5.834	6.941	5.705	3.595	6.645	3.361	2.808	1.274	4.891	1.288	2.031	2.704	3.504	0.643	5.838	2.22	4.178
AAAACG	fracsimp	0.017	0	0	0	0	0	0	0.043	0	0.005	0	0	0	0	0	0	0	0	0	0	0	0	0	0	0	0	0.023	0	0	0.045	0	0.006	0	0.012	0	0.015	0	0	0	0	0	0	0	0	0	0.016	0	0.02
AAAACG	simprepe	3.214	0	0	0	0	0	0	3	0	3	0	0	0	0	0	0	0	0	0	0	0	0	0	0	0	0	3	0	0	3	0	4	0	3	0	3	0	0	0	0	0	0	0	0	0	3.5	0	3.5
AAAACG	comprepe	2.02	2	2	0	2	2	2	2	2.108	2.009	2	2	2	2	2	2	2	2.8	2.011	2	2	2	2	2	2	2	2	2	2	2	2	2.039	2	2	2	2.015	2	2.024	2	2.034	2	2	2	2.014	2	2.008	2	2.042
AAAACG	simppoly	0.179	0	0	0	0	0	0	0	0	0	0	0	0	0	0	0	0	0	0	0	0	0	0	0	0	0	0	0	0	0	0	0	0	0.5	0	0	0	0	0	0	0	0	0	0	0	0.5	0	0.5
AAAACG	comppoly	0.115	0	0	0	0.056	0.143	0.143	0.136	0.189	0.226	0	0	0	0.184	0.167	0	0	0	0.22	0	0.182	0.143	0	0	0.062	0.25	0.279	0.062	0	0.238	0.2	0.17	0	0.152	0.091	0.224	0.232	0.22	0	0.121	0	0	0.2	0.056	0	0.165	0	0.25
AAAACT	simpfreq	0.026	0	0	0	0	0	0	0	0	0.041	0.306	0	0.137	0.065	0	0	0	0	0	0	0	0	0	0	0	0	0	0	0	0	0	0.114	0	0	0	0.098	0.035	0	0	0	0.322	0	0	0.049	0	0.136	0	0
AAAACT	compfreq	4.884	3.71	3.382	1.326	5.524	5.109	5.138	5.34	6.074	8.31	4.282	2.984	7.561	6.732	4.054	4.668	2.518	4.132	5.963	5.162	6.879	3.642	0	3.299	5.457	0	6.6	2.981	4.981	9.313	3.118	9.584	2.603	7.767	6.209	8.502	3.856	4.863	2.548	7.59	5.153	3.481	5.023	5.824	7.076	6.245	6.026	8.058
AAAACT	totfreq	4.91	3.71	3.382	1.326	5.524	5.109	5.138	5.34	6.074	8.351	4.588	2.984	7.699	6.797	4.054	4.668	2.518	4.132	5.963	5.162	6.879	3.642	0	3.299	5.457	0	6.6	2.981	4.981	9.313	3.118	9.698	2.603	7.767	6.209	8.6	3.891	4.863	2.548	7.59	5.475	3.481	5.023	5.874	7.076	6.381	6.026	8.058
AAAACT	fracsimp	0.005	0	0	0	0	0	0	0	0	0.005	0.067	0	0.018	0.01	0	0	0	0	0	0	0	0	0	0	0	0	0	0	0	0	0	0.012	0	0	0	0.011	0.009	0	0	0	0.059	0	0	0.008	0	0.021	0	0
AAAACT	simprepe	3.188	0	0	0	0	0	0	0	0	3	3	0	3	3	0	0	0	0	0	0	0	0	0	0	0	0	0	0	0	0	0	3	0	0	0	4	3	0	0	0	3	0	0	3	0	3	0	0
AAAACT	comprepe	2.006	2	2	2	2	2	2	2	2.034	2.005	2	2	2.018	2	2	2	2	2	2	2	2.083	2	0	2	2	0	2	2	2	2.029	2	2.016	2	2.004	2	2	2.009	2	2	2.044	2	2	2.015	2.017	2	2	2.053	2.005
AAAACT	simppoly	0.188	0	0	0	0	0	0	0	0	0	0	0	0	0	0	0	0	0	0	0	0	0	0	0	0	0	0	0	0	0	0	0	0	0	0	0	0	0	0	0	0	0	0	1	0	0	0	0
AAAACT	comppoly	0.124	0.083	0.25	0.5	0.023	0.105	0	0.256	0.297	0.193	0.071	0	0.073	0.204	0.1	0.067	0	0	0.23	0.167	0.167	0	0	0.25	0	0	0.098	0.065	0	0.029	0	0.206	0	0.217	0.105	0.287	0.211	0.127	0	0.122	0.062	0	0.292	0.11	0.091	0.181	0.053	0.132
AAAAGC	simpfreq	0.065	0	0	0	0.128	0	0	0	0	0.206	0	0	0.137	0.131	0	0	0	0	0.098	0	0	0	0	0	0	0	0.108	0	0	1.096	0.52	0.227	0	0.137	0	0.195	0.071	0.068	0	0.084	0	0	0.155	0.099	0	0.317	0	0.085
AAAAGC	compfreq	8.71	4.947	6.763	3.316	9.635	6.453	9.09	8.079	9.729	13.411	9.787	5.968	7.836	7.909	10.134	8.247	5.396	8.264	13.441	6.883	5.732	9.561	5.432	2.474	9.823	7.33	12.335	4.327	6.641	10.134	9.353	16.44	10.412	12.029	10.13	9.48	7.288	8.972	9.555	10.626	9.018	4.061	9.582	10.563	5.146	13.079	13.638	11.682
AAAAGC	totfreq	8.775	4.947	6.763	3.316	9.763	6.453	9.09	8.079	9.729	13.616	9.787	5.968	7.974	8.039	10.134	8.247	5.396	8.264	13.538	6.883	5.732	9.561	5.432	2.474	9.823	7.33	12.443	4.327	6.641	11.23	9.872	16.668	10.412	12.167	10.13	9.675	7.358	9.041	9.555	10.71	9.018	4.061	9.736	10.662	5.146	13.396	13.638	11.767
AAAAGC	fracsimp	0.007	0	0	0	0.013	0	0	0	0	0.015	0	0	0.017	0.016	0	0	0	0	0.007	0	0	0	0	0	0	0	0.009	0	0	0.098	0.053	0.014	0	0.011	0	0.02	0.01	0.008	0	0.008	0	0	0.016	0.009	0	0.024	0	0.007
AAAAGC	simprepe	3.143	0	0	0	3	0	0	0	0	3	0	0	3	3	0	0	0	0	3.5	0	0	0	0	0	0	0	3	0	0	3.75	3	3	0	3.25	0	3	3	3	0	3	0	0	3	3	0	3	0	3
AAAAGC	comprepe	2.009	2	2	2	2.013	2.042	2.043	2	2.026	2	2	2	2.018	2	2	2	2	2.125	2.055	2	2	2	2	2	2	2	2.009	2	2	2.054	2	2.002	2	2.003	2	2	2.015	2	2	2	2	2	2	2	2	2.021	2	2
AAAAGC	simppoly	0.258	0	0	0	0	0	0	0	0	0.2	0	0	0	0	0	0	0	0	0.5	0	0	0	0	0	0	0	0	0	0	0.75	1	0.667	0	0.5	0	0	0	0	0	1	0	0	0	0	0	0.286	0	1
AAAAGC	comppoly	0.139	0	0.042	0.2	0.04	0.042	0.043	0.203	0.249	0.307	0.094	0.125	0.123	0.223	0.12	0.113	0	0.125	0.236	0.125	0.3	0.143	0	0	0.111	0.125	0.232	0.133	0.083	0.162	0	0.226	0	0.277	0.032	0.289	0.238	0.214	0.2	0.238	0.107	0.143	0.29	0.121	0	0.17	0.093	0.226
AAAAGG	simpfreq	0.01	0	0	0	0	0.269	0	0	0	0	0	0	0	0	0	0	0	0	0	0	0	0	0	0	0	0	0	0	0	0	0	0	0	0	0	0	0.035	0	0	0	0	0	0	0	0	0	0	0
AAAAGG	compfreq	8.026	6.493	7.045	3.979	7.194	10.217	7.509	6.984	7.618	14.069	7.952	4.103	7.836	8.758	8.107	9.025	7.195	2.066	9.237	4.302	7.452	6.829	8.147	4.124	9.459	4.581	10.441	5.865	7.194	5.752	6.235	16.781	4.338	13.301	9.15	6.255	9.163	7.465	10.192	7.168	8.696	5.511	9.891	9.378	7.076	8.961	9.515	11.938
AAAAGG	totfreq	8.036	6.493	7.045	3.979	7.194	10.486	7.509	6.984	7.618	14.069	7.952	4.103	7.836	8.758	8.107	9.025	7.195	2.066	9.237	4.302	7.452	6.829	8.147	4.124	9.459	4.581	10.441	5.865	7.194	5.752	6.235	16.781	4.338	13.301	9.15	6.255	9.198	7.465	10.192	7.168	8.696	5.511	9.891	9.378	7.076	8.961	9.515	11.938
AAAAGG	fracsimp	0.001	0	0	0	0	0.026	0	0	0	0	0	0	0	0	0	0	0	0	0	0	0	0	0	0	0	0	0	0	0	0	0	0	0	0	0	0	0.004	0	0	0	0	0	0	0	0	0	0	0
AAAAGG	simprepe	3	0	0	0	0	3	0	0	0	0	0	0	0	0	0	0	0	0	0	0	0	0	0	0	0	0	0	0	0	0	0	0	0	0	0	0	3	0	0	0	0	0	0	0	0	0	0	0
AAAAGG	comprepe	2.007	2	2	2	2	2	2	2.02	2	2	2	2	2	2	2	2.052	2	2	2	2	2	2	2	2	2	2	2	2	2	2	2	2.009	2	2	2	2	2.019	2.009	2	2.012	2.148	2	2	2.005	2	2	2	2.011
AAAAGG	simppoly	0	0	0	0	0	0	0	0	0	0	0	0	0	0	0	0	0	0	0	0	0	0	0	0	0	0	0	0	0	0	0	0	0	0	0	0	0	0	0	0	0	0	0	0	0	0	0	0
AAAAGG	comppoly	0.121	0.095	0.12	0	0.125	0.053	0.211	0.157	0.331	0.193	0.115	0	0.07	0.209	0.05	0.069	0.1	0	0.228	0	0.154	0	0	0	0.115	0.2	0.166	0.049	0.154	0.095	0.083	0.212	0	0.209	0.107	0.203	0.201	0.147	0.062	0.165	0.111	0.053	0.18	0.084	0.091	0.162	0	0.171
AAAAGT	simpfreq	0.02	0	0	0	0	0	0	0	0.051	0	0	0	0	0.065	0	0	0	0	0	0	0.573	0	0	0	0	0	0	0	0	0	0	0.076	0	0	0	0	0	0	0	0.169	0	0	0	0.049	0	0.091	0	0
AAAAGT	compfreq	4.405	3.401	1.973	1.326	4.753	4.84	3.162	5.066	4.169	8.268	2.753	3.357	4.262	4.902	3.648	6.069	1.799	4.132	8.064	3.011	6.879	1.821	4.074	0.825	4.366	1.832	5.248	2.404	3.874	3.287	3.637	10.152	2.603	7.183	6.209	6.157	4.139	4.726	1.911	6.915	3.543	0.87	6.027	7.058	7.719	6.064	3.489	7.93
AAAAGT	totfreq	4.425	3.401	1.973	1.326	4.753	4.84	3.162	5.066	4.221	8.268	2.753	3.357	4.262	4.967	3.648	6.069	1.799	4.132	8.064	3.011	7.452	1.821	4.074	0.825	4.366	1.832	5.248	2.404	3.874	3.287	3.637	10.228	2.603	7.183	6.209	6.157	4.139	4.726	1.911	7.084	3.543	0.87	6.027	7.108	7.719	6.155	3.489	7.93
AAAAGT	fracsimp	0.003	0	0	0	0	0	0	0	0.012	0	0	0	0	0.013	0	0	0	0	0	0	0.077	0	0	0	0	0	0	0	0	0	0	0.007	0	0	0	0	0	0	0	0.024	0	0	0	0.007	0	0.015	0	0
AAAAGT	simprepe	3.182	0	0	0	0	0	0	0	3	0	0	0	0	3	0	0	0	0	0	0	3	0	0	0	0	0	0	0	0	0	0	3	0	0	0	0	0	0	0	5	0	0	0	3	0	3	0	0
AAAAGT	comprepe	2.004	2	2	2	2	2	2	2	2	2.005	2	2	2	2	2	2	2	2	2.006	2	2.167	2	2	2	2	2	2	2	2	2	2	2.004	2	2	2	2	2.009	2	2	2.049	2	2	2	2	2	2.007	2	2
AAAAGT	simppoly	0	0	0	0	0	0	0	0	0	0	0	0	0	0	0	0	0	0	0	0	0	0	0	0	0	0	0	0	0	0	0	0	0	0	0	0	0	0	0	0	0	0	0	0	0	0	0	0
AAAAGT	comppoly	0.131	0	0.143	0	0.027	0.056	0	0.108	0.21	0.294	0	0	0.161	0.227	0.111	0.077	0	0	0.248	0.143	0	0	0	0	0	0	0.155	0.04	0.143	0.167	0.286	0.179	0	0.244	0.105	0.238	0.265	0.261	0	0.207	0.091	0.333	0.256	0.077	0.083	0.119	0.182	0.172
AAAATC	simpfreq	0.141	0	0.282	0	0.257	0	0	0.274	0.566	0.206	0	0	0.412	0	0	0.311	0	0	0.195	0.43	0	0.455	0	0	0	0	0.379	0.096	0	0.548	0	0.227	0	0.309	0	0	0	0.137	0	0.253	0	0	0.155	0.099	0	0.136	0.317	0.298
AAAATC	compfreq	11.503	12.677	4.791	4.642	13.36	13.712	10.671	11.913	15.134	19.54	8.258	5.222	15.672	13.464	9.729	16.183	4.677	8.264	17.008	8.603	9.171	7.285	4.074	4.124	17.827	2.749	20.883	4.615	9.408	23.008	9.353	21.782	7.809	16.635	10.457	17.493	6.934	10.958	8.918	18.806	7.73	6.672	13.909	18.855	18.654	11.767	16.809	25.197
AAAATC	totfreq	11.644	12.677	5.072	4.642	13.617	13.712	10.671	12.187	15.7	19.746	8.258	5.222	16.085	13.464	9.729	16.494	4.677	8.264	17.204	9.034	9.171	7.74	4.074	4.124	17.827	2.749	21.261	4.711	9.408	23.556	9.353	22.009	7.809	16.944	10.457	17.493	6.934	11.095	8.918	19.059	7.73	6.672	14.063	18.954	18.654	11.902	17.126	25.496
AAAATC	fracsimp	0.011	0	0.056	0	0.019	0	0	0.022	0.036	0.01	0	0	0.026	0	0	0.019	0	0	0.011	0.048	0	0.059	0	0	0	0	0.018	0.02	0	0.023	0	0.01	0	0.018	0	0	0	0.012	0	0.013	0	0	0.011	0.005	0	0.011	0.019	0.012
AAAATC	simprepe	3.151	0	3	0	3	0	0	3	3.636	3	0	0	5	0	0	3.5	0	0	3	3	0	3	0	0	0	0	3.286	3	0	3.5	0	3.333	0	3.333	0	0	0	3.5	0	3	0	0	3	3	0	3	3	3.143
AAAATC	comprepe	2.027	2.024	2	2	2.01	2	2	2.103	2.024	2.006	2.037	2	2.123	2.034	2.042	2.029	2	2.25	2.037	2	2.125	2	2	2	2	2	2.018	2	2	2.024	2	2.002	2.222	2.017	2.062	2	2	2.031	2	2.009	2	2	2.039	2	2	2.015	2	2.061
AAAATC	simppoly	0.15	0	0	0	0	0	0	0.5	0.091	0	0	0	0	0	0	0	0	0	0	0	0	0	0	0	0	0	0.286	0	0	0	0	0.333	0	0.333	0	0	0	0	0	0.333	0	0	0.5	0	0	0.333	1	0
AAAATC	comppoly	0.122	0.049	0.118	0	0.106	0.02	0	0.195	0.204	0.263	0.074	0.143	0.07	0.233	0	0.058	0	0	0.21	0.05	0.125	0	0	0	0.122	0	0.166	0.062	0.118	0.119	0	0.212	0	0.223	0.062	0.218	0.235	0.181	0.214	0.175	0.083	0	0.283	0.113	0.103	0.2	0.226	0.184
AAAATG	simpfreq	0.111	0	0	0	0.128	0.269	0	0	0.154	0.082	0.306	0	0.137	0.131	0	0.311	0	0	0.147	0	0	0	0	0	0.364	0	0.108	0	0	0	0.52	0.265	0.868	0.137	0.327	0.098	0	0.205	0.637	0.337	0	0	0.309	0.049	0.643	0.091	0	0.426
AAAATG	compfreq	11.355	8.349	5.072	5.306	14.002	10.486	5.928	12.05	14.361	16.167	9.787	6.714	12.235	9.739	8.918	15.093	4.677	9.297	18.817	11.185	14.33	3.642	4.074	2.474	11.642	1.832	15.202	4.327	8.301	8.217	9.353	28.259	13.015	19.59	14.378	14.17	7.464	12.671	10.829	16.276	6.119	4.931	20.477	19.595	16.081	12.4	13.321	25.666
AAAATG	totfreq	11.466	8.349	5.072	5.306	14.131	10.755	5.928	12.05	14.516	16.249	10.093	6.714	12.373	9.869	8.918	15.405	4.677	9.297	18.963	11.185	14.33	3.642	4.074	2.474	12.006	1.832	15.31	4.327	8.301	8.217	9.872	28.525	13.882	19.728	14.705	14.268	7.464	12.876	11.466	16.614	6.119	4.931	20.786	19.645	16.724	12.491	13.321	26.093
AAAATG	fracsimp	0.008	0	0	0	0.009	0.025	0	0	0.011	0.005	0.03	0	0.011	0.013	0	0.02	0	0	0.008	0	0	0	0	0	0.03	0	0.007	0	0	0	0.053	0.009	0.062	0.007	0.022	0.007	0	0.016	0.056	0.02	0	0	0.015	0.003	0.038	0.007	0	0.016
AAAATG	simprepe	3.092	0	0	0	3	3	0	0	3	3	3	0	3	3.5	0	3	0	0	3	0	0	0	0	0	3	0	3	0	0	0	3	3.143	4	3.25	3	3	0	3	3	3.75	0	0	3	3	3	3	0	3
AAAATG	comprepe	2.01	2	2	2	2	2	2	2	2.022	2.003	2.031	2	2	2	2.045	2.01	2	2	2.026	2	2	2	2	2	2	2	2.014	2	2	2.033	2	2.009	2.133	2.012	2	2	2	2	2.118	2.026	2	2	2.008	2.015	2	2.007	2	2.033
AAAATG	simppoly	0.115	0	0	0	0	0	0	0	0	0.5	0	0	0	1	0	0	0	0	0.333	0	0	0	0	0	0	0	0.5	0	0	0	0	0.429	0	0.25	0	0	0	0.333	0	0	0	0	0	0	0	0	0	0.4
AAAATG	comppoly	0.108	0.074	0.056	0.125	0.055	0.103	0	0.159	0.244	0.254	0.031	0.056	0.112	0.208	0	0.103	0	0.111	0.223	0	0.12	0	0	0	0	0	0.153	0.044	0.067	0.067	0.056	0.185	0.133	0.23	0.068	0.207	0.213	0.157	0.059	0.145	0.053	0	0.283	0.101	0.2	0.135	0.095	0.196
AAAATT	simpfreq	0.007	0	0	0	0	0	0	0	0.051	0	0	0	0	0	0	0	0	0	0	0	0	0	0	0	0	0	0	0	0	0.274	0	0.038	0	0	0	0	0	0	0	0.084	0	0	0	0	0	0	0	0
AAAATT	compfreq	6.796	3.71	0.564	0.663	6.423	8.604	10.671	6.71	6.228	11.601	3.976	4.103	4.262	5.621	3.243	6.535	2.518	2.066	15.689	8.173	9.171	6.374	6.79	1.65	3.274	0	10.874	2.211	4.981	10.134	9.353	20.835	6.074	12.51	8.823	9.089	4.174	6.301	4.459	9.445	4.831	2.611	9.35	10.02	19.941	9.64	5.392	12.663
AAAATT	totfreq	6.803	3.71	0.564	0.663	6.423	8.604	10.671	6.71	6.28	11.601	3.976	4.103	4.262	5.621	3.243	6.535	2.518	2.066	15.689	8.173	9.171	6.374	6.79	1.65	3.274	0	10.874	2.211	4.981	10.408	9.353	20.873	6.074	12.51	8.823	9.089	4.174	6.301	4.459	9.53	4.831	2.611	9.35	10.02	19.941	9.64	5.392	12.663
AAAATT	fracsimp	0.001	0	0	0	0	0	0	0	0.008	0	0	0	0	0	0	0	0	0	0	0	0	0	0	0	0	0	0	0	0	0.026	0	0.002	0	0	0	0	0	0	0	0.009	0	0	0	0	0	0	0	0
AAAATT	simprepe	3	0	0	0	0	0	0	0	3	0	0	0	0	0	0	0	0	0	0	0	0	0	0	0	0	0	0	0	0	3	0	3	0	0	0	0	0	0	0	3	0	0	0	0	0	0	0	0
AAAATT	comprepe	2.002	2	2	2	2	2	2	2	2.058	2	2	2	2	2	2	2	2	2	2	2	2	2	2	2	2	0	2	2	2	2	2	2.007	2	2	2	2.032	2	2	2	2	2	2	2.033	2	2	2.009	2	2
AAAATT	simppoly	0.143	0	0	0	0	0	0	0	0	0	0	0	0	0	0	0	0	0	0	0	0	0	0	0	0	0	0	0	0	0	0	0	0	0	0	0	0	0	0	0	0	0	0	0	0	0	0	0
AAAATT	comppoly	0.093	0	0	0	0.02	0	0	0.061	0.165	0.188	0	0.091	0.065	0.244	0.125	0.048	0.143	0	0.178	0.053	0	0.143	0.2	0	0	0	0.139	0.043	0	0.216	0	0.127	0	0.126	0.148	0.161	0.161	0.076	0	0.152	0.067	0.111	0.306	0.103	0.097	0.169	0.059	0.094
AAACAC	simpfreq	0.074	0	0	0	0	0	0	0.137	0.154	0.041	0	0	0	0.131	0	0	0	0	0.244	0.43	0	0	0	0	0	0	0	0.096	0	0.822	0	0.114	0	0.034	0	0.586	0.177	0.068	0	0.253	0	0	0.232	0.099	0	0.045	0	0.128
AAACAC	compfreq	9.37	8.658	5.354	5.306	8.478	7.528	9.485	11.091	10.192	15.426	8.258	5.968	8.661	14.445	7.297	8.869	6.116	10.33	10.117	7.743	9.171	7.74	23.084	2.474	6.185	0.916	8.927	4.904	12.175	17.256	7.274	15.834	10.412	10.723	7.843	19.448	10.578	9.315	12.103	15.011	6.764	4.641	12.054	9.23	4.503	10.364	8.88	14.539
AAACAC	totfreq	9.444	8.658	5.354	5.306	8.478	7.528	9.485	11.228	10.346	15.467	8.258	5.968	8.661	14.575	7.297	8.869	6.116	10.33	10.361	8.173	9.171	7.74	23.084	2.474	6.185	0.916	8.927	5	12.175	18.078	7.274	15.948	10.412	10.757	7.843	20.034	10.755	9.383	12.103	15.264	6.764	4.641	12.286	9.329	4.503	10.409	8.88	14.667
AAACAC	fracsimp	0.007	0	0	0	0	0	0	0.012	0.015	0.003	0	0	0	0.009	0	0	0	0	0.024	0.053	0	0	0	0	0	0	0	0.019	0	0.045	0	0.007	0	0.003	0	0.029	0.016	0.007	0	0.017	0	0	0.019	0.011	0	0.004	0	0.009
AAACAC	simprepe	3.394	0	0	0	0	0	0	4	3.667	3	0	0	0	3	0	0	0	0	3.2	3	0	0	0	0	0	0	0	3	0	4	0	3	0	3	0	3.667	3	4	0	3.333	0	0	3.333	3.5	0	3	0	4.333
AAACAC	comprepe	2.022	2.036	2.105	2	2	2.071	2	2	2.071	2.032	2	2	2.048	2.027	2.111	2	2.059	2	2.01	2	2	2	2	2	2	2	2.012	2	2	2.032	2	2.017	2	2.01	2.083	2.025	2.03	2	2.053	2.039	2	2	2.032	2.011	2	2.035	2	2.05
AAACAC	simppoly	0.249	0	0	0	0	0	0	0	0	0	0	0	0	0	0	0	0	0	0.4	0	0	0	0	0	0	0	0	0	0	0.333	0	0	0	0	0	0.333	0.2	1	0	0	0	0	0.333	0.5	0	1	0	0
AAACAC	comppoly	0.129	0.143	0	0.125	0.106	0.107	0.208	0.21	0.288	0.285	0.111	0.125	0.095	0.24	0.056	0.105	0	0	0.261	0.056	0	0	0	0.333	0.059	0	0.206	0.098	0.045	0.111	0.071	0.218	0.167	0.215	0.042	0.286	0.237	0.213	0.158	0.185	0	0	0.282	0.134	0.143	0.17	0.071	0.17
AAACAG	simpfreq	0.11	0	0	0.663	0	0	0	0.137	0.257	0.041	0	0	0.275	0.131	0	0	0	1.033	0.098	0.43	0	0.455	0	0	0.364	0	0	0	0	0	0	0.152	0.868	0.034	0.654	0	0.071	0.068	0	0.084	0	0	0.077	0	0	0	0	0.043
AAACAG	compfreq	9.53	6.803	4.509	1.99	8.607	9.41	10.671	6.71	13.28	18.923	5.505	7.833	10.723	12.288	13.377	8.247	6.476	5.165	14.027	5.592	8.598	6.829	4.074	4.949	15.644	7.33	12.659	5.865	11.068	9.313	8.833	16.327	15.618	12.201	14.378	9.284	7.5	10.068	7.007	11.216	7.73	5.221	13.909	11.994	2.573	12.536	10.466	14.965
AAACAG	totfreq	9.64	6.803	4.509	2.653	8.607	9.41	10.671	6.847	13.538	18.964	5.505	7.833	10.998	12.418	13.377	8.247	6.476	6.198	14.125	6.022	8.598	7.285	4.074	4.949	16.008	7.33	12.659	5.865	11.068	9.313	8.833	16.478	16.485	12.235	15.032	9.284	7.571	10.137	7.007	11.301	7.73	5.221	13.986	11.994	2.573	12.536	10.466	15.008
AAACAG	fracsimp	0.013	0	0	0.25	0	0	0	0.02	0.019	0.002	0	0	0.025	0.011	0	0	0	0.167	0.007	0.071	0	0.062	0	0	0.023	0	0	0	0	0	0	0.009	0.053	0.003	0.043	0	0.009	0.007	0	0.007	0	0	0.006	0	0	0	0	0.003
AAACAG	simprepe	3.354	0	0	3	0	0	0	5	3.2	3	0	0	3	3.5	0	0	0	4	3.5	3	0	3	0	0	3	0	0	0	0	0	0	3.25	3	3	3.5	0	3.5	3	0	4	0	0	3	0	0	0	0	3
AAACAG	comprepe	2.011	2.045	2	2	2	2	2	2	2.012	2.009	2	2	2	2.005	2	2.019	2	2	2.007	2.077	2	2	2	2	2	2	2.021	2	2.05	2.088	2	2.016	2.056	2.006	2.023	2	2.014	2.007	2	2.053	2	2	2.028	2	2	2.004	2	2.023
AAACAG	simppoly	0.077	0	0	0	0	0	0	0	0	0	0	0	0	0.5	0	0	0	0	0	0	0	0	0	0	0	0	0	0	0	0	0	0	0	0	0	0	1	0	0	0	0	0	0	0	0	0	0	0
AAACAG	comppoly	0.122	0.045	0.062	0	0.09	0.086	0.111	0.163	0.295	0.32	0.056	0.095	0.09	0.186	0.03	0.038	0.056	0	0.289	0.077	0	0	0	0.167	0.07	0.25	0.235	0.098	0.05	0.088	0	0.2	0.056	0.248	0.023	0.2	0.236	0.163	0.273	0.195	0	0	0.256	0.099	0.25	0.13	0.061	0.194
AAACAT	simpfreq	0.031	0	0	0	0	0	0	0	0	0	0.306	0.373	0	0.065	0	0	0	0	0	0	0	0	0	0	0	0	0.054	0	0	0.274	0	0.114	0	0.034	0	0	0	0	0	0.422	0	0	0	0	0	0.045	0	0.171
AAACAT	compfreq	6.976	6.803	4.791	4.642	6.038	4.302	5.928	6.71	8.236	13.081	7.952	7.087	6.874	9.085	4.459	6.38	3.238	3.099	9.384	5.592	8.025	6.374	10.863	2.474	3.274	0	7.412	4.038	6.641	14.517	7.274	13.258	9.544	10.517	6.209	16.027	6.58	5.89	5.733	12.65	2.577	4.061	8.654	8.49	7.719	8.599	6.026	14.283
AAACAT	totfreq	7.007	6.803	4.791	4.642	6.038	4.302	5.928	6.71	8.236	13.081	8.258	7.46	6.874	9.15	4.459	6.38	3.238	3.099	9.384	5.592	8.025	6.374	10.863	2.474	3.274	0	7.466	4.038	6.641	14.791	7.274	13.372	9.544	10.551	6.209	16.027	6.58	5.89	5.733	13.072	2.577	4.061	8.654	8.49	7.719	8.644	6.026	14.453
AAACAT	fracsimp	0.004	0	0	0	0	0	0	0	0	0	0.037	0.05	0	0.007	0	0	0	0	0	0	0	0	0	0	0	0	0.007	0	0	0.019	0	0.008	0	0.003	0	0	0	0	0	0.032	0	0	0	0	0	0.005	0	0.012
AAACAT	simprepe	3.123	0	0	0	0	0	0	0	0	0	3	3	0	3	0	0	0	0	0	0	0	0	0	0	0	0	4	0	0	3	0	3	0	3	0	0	0	0	0	3.2	0	0	0	0	0	3	0	3.25
AAACAT	comprepe	2.007	2	2	2	2	2	2	2	2.013	2.003	2	2	2	2	2.091	2.024	2	2	2	2	2	2	2	2	2	0	2.015	2	2	2.057	2	2	2	2	2	2.006	2	2.012	2	2.027	2	2	2	2	2	2	2	2.048
AAACAT	simppoly	0.22	0	0	0	0	0	0	0	0	0	0	0	0	0	0	0	0	0	0	0	0	0	0	0	0	0	0	0	0	1	0	0	0	0	0	0	0	0	0	0.4	0	0	0	0	0	1	0	0
AAACAT	comppoly	0.12	0.091	0	0	0	0	0.067	0.163	0.2	0.27	0	0.158	0.02	0.281	0	0.073	0	0	0.266	0.077	0.071	0.071	0.125	0	0	0	0.161	0.143	0.167	0.094	0	0.191	0	0.216	0.105	0.299	0.258	0.198	0	0.127	0.25	0	0.286	0.145	0.083	0.211	0.316	0.167
AAACCC	simpfreq	0	0	0	0	0	0	0	0	0	0	0	0	0	0	0	0	0	0	0	0	0	0	0	0	0	0	0	0	0	0	0	0	0	0	0	0	0	0	0	0	0	0	0	0	0	0	0	0
AAACCC	compfreq	4.111	3.71	1.409	1.326	5.138	3.764	3.162	3.149	4.015	9.132	2.447	0.746	5.499	4.444	5.675	2.956	2.878	4.132	4.399	4.302	5.159	1.821	1.358	0.825	5.821	1.832	4.058	2.404	8.855	6.574	1.559	7.16	5.206	6.633	2.614	7.036	5.165	4.383	5.096	4.554	5.797	1.16	6.568	3.455	3.216	8.01	4.757	6.267
AAACCC	totfreq	4.111	3.71	1.409	1.326	5.138	3.764	3.162	3.149	4.015	9.132	2.447	0.746	5.499	4.444	5.675	2.956	2.878	4.132	4.399	4.302	5.159	1.821	1.358	0.825	5.821	1.832	4.058	2.404	8.855	6.574	1.559	7.16	5.206	6.633	2.614	7.036	5.165	4.383	5.096	4.554	5.797	1.16	6.568	3.455	3.216	8.01	4.757	6.267
AAACCC	fracsimp	0	0	0	0	0	0	0	0	0	0	0	0	0	0	0	0	0	0	0	0	0	0	0	0	0	0	0	0	0	0	0	0	0	0	0	0	0	0	0	0	0	0	0	0	0	0	0	0
AAACCC	simprepe	3	0	0	0	0	0	0	0	0	0	0	0	0	0	0	0	0	0	0	0	0	0	0	0	0	0	0	0	0	0	0	0	0	0	0	0	0	0	0	0	0	0	0	0	0	0	0	0
AAACCC	comprepe	2.013	2	2	2	2	2	2	2	2	2	2	2	2.225	2.044	2	2.053	2	2	2	2	2	2.25	2	2	2.062	2	2	2	2	2	2	2.005	2	2	2	2	2.034	2.016	2	2.167	2	2	2.082	2	2	2	2	2
AAACCC	simppoly	0	0	0	0	0	0	0	0	0	0	0	0	0	0	0	0	0	0	0	0	0	0	0	0	0	0	0	0	0	0	0	0	0	0	0	0	0	0	0	0	0	0	0	0	0	0	0	0
AAACCC	comppoly	0.13	0.083	0	0	0.05	0	0	0.087	0.256	0.261	0.25	0	0.075	0.25	0.071	0.158	0	0	0.267	0.1	0	0.25	0	0	0.25	0	0.28	0.2	0.125	0.208	0.333	0.175	0.167	0.264	0.125	0.181	0.233	0.219	0	0.185	0.056	0.25	0.271	0.071	0.4	0.254	0.067	0.252
AAACCG	simpfreq	0.034	0	0	0	0	0	0	0.137	0	0.041	0	0	0	0	0	0	0	0	0.098	0	0	0	0	0	0	0	0	0	0	0	0	0.038	0.868	0.034	0	0.293	0	0	0	0.169	0	0	0.077	0.099	0	0.045	0	0.043
AAACCG	compfreq	2.364	3.401	0.564	1.326	2.312	1.344	1.976	1.643	1.441	5.348	2.447	3.357	1.375	4.837	4.054	2.956	1.439	4.132	2.932	0.43	3.439	2.732	1.358	3.299	2.183	1.832	1.948	1.346	1.66	1.37	0.52	2.652	5.206	3.368	1.634	7.623	2.653	2.26	1.274	3.373	1.288	0.87	1.932	1.283	1.286	4.435	1.269	2.515
AAACCG	totfreq	2.397	3.401	0.564	1.326	2.312	1.344	1.976	1.78	1.441	5.389	2.447	3.357	1.375	4.837	4.054	2.956	1.439	4.132	3.03	0.43	3.439	2.732	1.358	3.299	2.183	1.832	1.948	1.346	1.66	1.37	0.52	2.69	6.074	3.403	1.634	7.916	2.653	2.26	1.274	3.542	1.288	0.87	2.009	1.382	1.286	4.48	1.269	2.558
AAACCG	fracsimp	0.014	0	0	0	0	0	0	0.077	0	0.008	0	0	0	0	0	0	0	0	0.032	0	0	0	0	0	0	0	0	0	0	0	0	0.014	0.143	0.01	0	0.037	0	0	0	0.048	0	0	0.038	0.071	0	0.01	0	0.017
AAACCG	simprepe	3.2	0	0	0	0	0	0	3	0	3	0	0	0	0	0	0	0	0	3	0	0	0	0	0	0	0	0	0	0	0	0	3	3	3	0	3	0	0	0	3.5	0	0	4	3	0	3	0	3
AAACCG	comprepe	2.011	2	2	2	2	2	2	2	2	2.008	2	2	2.1	2	2	2	2	2	2.05	2	2	2	2	2	2	2	2	2	2	2.2	2	2	2.167	2	2	2.064	2.013	2.061	2	2.025	2	2	2	2.038	2	2.061	2	2
AAACCG	simppoly	0.1	0	0	0	0	0	0	0	0	0	0	0	0	0	0	0	0	0	0.5	0	0	0	0	0	0	0	0	0	0	0	0	0	0	0	0	0	0	0	0	1	0	0	0	0	0	0	0	0
AAACCG	comppoly	0.131	0.364	0	0	0	0	0.2	0	0.357	0.254	0.25	0.111	0.2	0.23	0	0.316	0.25	0.25	0.317	0	0	0	0	0	0	0	0.167	0	0	0.4	0	0.3	0.167	0.347	0	0.308	0.293	0.152	0.5	0.075	0	0	0.24	0.154	0	0.255	0.25	0.153
AAACCT	simpfreq	0.017	0	0	0	0	0	0	0	0	0.082	0	0	0	0.065	0	0	0	0	0	0	0	0	0	0	0	0	0.108	0	0	0.274	0	0.114	0	0.034	0	0	0	0	0	0	0	0	0	0	0	0	0	0.043
AAACCT	compfreq	2.554	1.546	1.409	0.663	2.441	2.42	2.371	1.369	3.294	5.06	1.223	2.984	2.75	4.641	0.811	2.023	1.079	4.132	2.884	3.441	4.012	2.732	1.358	2.474	5.457	0	3.192	3.558	3.874	4.109	2.078	4.356	1.735	3.884	2.941	3.909	2.193	2.123	3.185	3.458	1.288	0.87	3.245	2.962	4.503	4.254	2.537	3.07
AAACCT	totfreq	2.571	1.546	1.409	0.663	2.441	2.42	2.371	1.369	3.294	5.142	1.223	2.984	2.75	4.706	0.811	2.023	1.079	4.132	2.884	3.441	4.012	2.732	1.358	2.474	5.457	0	3.3	3.558	3.874	4.382	2.078	4.47	1.735	3.918	2.941	3.909	2.193	2.123	3.185	3.458	1.288	0.87	3.245	2.962	4.503	4.254	2.537	3.112
AAACCT	fracsimp	0.005	0	0	0	0	0	0	0	0	0.016	0	0	0	0.014	0	0	0	0	0	0	0	0	0	0	0	0	0.033	0	0	0.062	0	0.025	0	0.009	0	0	0	0	0	0	0	0	0	0	0	0	0	0.014
AAACCT	simprepe	3.5	0	0	0	0	0	0	0	0	3	0	0	0	5	0	0	0	0	0	0	0	0	0	0	0	0	3	0	0	3	0	4	0	3	0	0	0	0	0	0	0	0	0	0	0	0	0	3
AAACCT	comprepe	2.022	2	2	3	2	2	2	2	2.094	2.008	2	2	2.1	2	2	2	2	2	2	2	2	2	2	2	2	0	2.017	2	2	2	2	2.009	2	2.009	2	2.025	2	2	2	2	2	2	2	2.017	2	2.011	2	2
AAACCT	simppoly	0.262	0	0	0	0	0	0	0	0	0.5	0	0	0	1	0	0	0	0	0	0	0	0	0	0	0	0	0	0	0	0	0	0.667	0	0	0	0	0	0	0	0	0	0	0	0	0	0	0	0
AAACCT	comppoly	0.12	0	0	1	0.158	0.111	0	0.2	0.203	0.228	0	0.125	0.25	0.155	0	0.154	0	0	0.271	0	0	0	0	0	0.067	0	0.22	0.162	0	0.267	0	0.217	0	0.212	0	0.15	0.226	0.226	0	0.049	0	0	0.238	0.133	0.286	0.245	0.25	0.125
AAACGC	simpfreq	0.014	0	0	0	0	0	0	0	0.051	0.165	0	0	0	0.196	0	0	0	0	0.049	0	0	0	0	0	0	0	0	0	0	0.274	0	0.038	0	0	0	0	0.035	0	0	0.084	0	0	0	0	0	0	0	0.128
AAACGC	compfreq	1.883	0.618	0.845	1.326	2.055	0.538	3.162	1.917	1.699	5.06	1.223	1.865	1.787	4.248	2.027	2.023	3.238	1.033	2.004	2.581	1.72	4.098	0	0.825	0	1.832	1.244	1.154	0.553	1.917	1.039	3.712	4.338	2.096	2.614	2.639	2.83	1.438	2.548	2.277	1.61	0.58	1.7	1.037	0.643	2.534	1.269	1.663
AAACGC	totfreq	1.897	0.618	0.845	1.326	2.055	0.538	3.162	1.917	1.75	5.224	1.223	1.865	1.787	4.444	2.027	2.023	3.238	1.033	2.053	2.581	1.72	4.098	0	0.825	0	1.832	1.244	1.154	0.553	2.191	1.039	3.75	4.338	2.096	2.614	2.639	2.866	1.438	2.548	2.361	1.61	0.58	1.7	1.037	0.643	2.534	1.269	1.791
AAACGC	fracsimp	0.006	0	0	0	0	0	0	0	0.029	0.031	0	0	0	0.044	0	0	0	0	0.024	0	0	0	0	0	0	0	0	0	0	0.125	0	0.01	0	0	0	0	0.012	0	0	0.036	0	0	0	0	0	0	0	0.071
AAACGC	simprepe	3.436	0	0	0	0	0	0	0	3	3	0	0	0	3	0	0	0	0	3	0	0	0	0	0	0	0	0	0	0	3	0	6	0	0	0	0	3	0	0	3	0	0	0	0	0	0	0	4
AAACGC	comprepe	2.008	2	2	2	2	2	2	2	2	2.073	2	2	2	2.138	2.2	2	2	2	2	2	2	2	0	2	0	2	2	2	2	2	2	2	2	2	2	2.037	2.025	2	2	2	2	2	2	2	2	2	2	2.077
AAACGC	simppoly	0.199	0	0	0	0	0	0	0	0	0.25	0	0	0	0.667	0	0	0	0	0	0	0	0	0	0	0	0	0	0	0	0	0	1	0	0	0	0	0	0	0	0	0	0	0	0	0	0	0	0.333
AAACGC	comppoly	0.111	0	0	0.5	0.062	0	0	0	0.182	0.35	0	0	0.077	0.231	0	0.077	0.111	0	0.39	0	0	0	0	0	0	0	0.348	0.083	0	0	0	0.194	0.2	0.328	0.125	0.111	0.212	0.143	0	0.074	0	0	0.091	0.095	0	0.179	0	0.128
AAACGG	simpfreq	0.026	0	0	0	0	0	0	0	0.154	0.082	0	0	0	0	0	0	0	0	0.049	0	0	0	0	0	0	0	0	0	0	0	0	0.114	0	0.034	0	0.098	0	0	0	0.084	0	0	0.155	0	0	0.045	0	0.043
AAACGG	compfreq	2.041	1.237	0.282	0.663	2.698	1.344	2.371	1.643	1.802	4.772	1.835	0.373	1.237	3.726	4.054	1.089	1.439	2.066	2.346	3.011	2.293	3.642	1.358	0.825	1.819	1.832	2.435	1.346	2.214	3.561	2.078	3.447	3.471	2.371	3.268	3.811	2.582	2.671	3.822	3.289	1.932	1.16	2.627	1.777	0	3.168	1.269	2.643
AAACGG	totfreq	2.067	1.237	0.282	0.663	2.698	1.344	2.371	1.643	1.956	4.854	1.835	0.373	1.237	3.726	4.054	1.089	1.439	2.066	2.395	3.011	2.293	3.642	1.358	0.825	1.819	1.832	2.435	1.346	2.214	3.561	2.078	3.561	3.471	2.406	3.268	3.909	2.582	2.671	3.822	3.373	1.932	1.16	2.782	1.777	0	3.213	1.269	2.686
AAACGG	fracsimp	0.02	0	0	0	0	0	0	0	0.079	0.017	0	0	0	0	0	0	0	0	0.02	0	0	0	0	0	0	0	0	0	0	0	0	0.032	0	0.014	0	0.025	0	0	0	0.025	0	0	0.056	0	0	0.014	0	0.016
AAACGG	simprepe	3.153	0	0	0	0	0	0	0	3.333	3	0	0	0	0	0	0	0	0	3	0	0	0	0	0	0	0	0	0	0	0	0	3.333	0	3	0	3	0	0	0	3	0	0	3.5	0	0	3	0	3
AAACGG	comprepe	2.04	2	2	2	2	2	2.333	2	2.086	2.026	2	2	2	2.035	2	2	2	3	2	2.429	2	2	2	2	2	2	2.133	2	2	2	2	2.011	2.25	2	2	2	2	2.051	2.167	2.154	2	2	2	2	0	2.043	2	2.048
AAACGG	simppoly	0.149	0	0	0	0	0	0	0	0.333	0	0	0	0	0	0	0	0	0	0	0	0	0	0	0	0	0	0	0	0	0	0	0	0	0	0	0	0	0	0	0	0	0	1	0	0	0	0	0
AAACGG	comppoly	0.126	0	0	0	0.095	0.2	0.167	0.083	0.229	0.319	0.167	0	0	0.14	0	0.143	0	0	0.333	0.143	0	0.125	0	0	0	0	0.178	0	0.25	0.077	0	0.176	0.25	0.261	0	0.231	0.219	0.179	0	0.026	0	0.25	0.176	0.083	0	0.214	0.25	0.194
AAACGT	simpfreq	0.002	0	0	0	0	0	0	0	0	0	0	0	0	0	0	0	0	0	0	0	0	0	0	0	0	0	0.054	0	0	0	0	0	0	0.034	0	0	0	0	0	0.084	0	0	0	0	0	0	0	0
AAACGT	compfreq	1.037	1.237	0.845	0.663	1.413	0.538	0	1.643	0.875	2.139	1.223	0.373	0.412	1.569	1.216	0.467	1.079	2.066	0.88	0.86	0.573	0.911	0	0	0.364	0	0.649	0.673	0.553	2.191	0.52	1.629	1.735	1.272	1.307	2.834	0.92	0.822	0.637	1.855	0.644	0	0.927	0.888	0	1.448	0	1.663
AAACGT	totfreq	1.039	1.237	0.845	0.663	1.413	0.538	0	1.643	0.875	2.139	1.223	0.373	0.412	1.569	1.216	0.467	1.079	2.066	0.88	0.86	0.573	0.911	0	0	0.364	0	0.703	0.673	0.553	2.191	0.52	1.629	1.735	1.306	1.307	2.834	0.92	0.822	0.637	1.94	0.644	0	0.927	0.888	0	1.448	0	1.663
AAACGT	fracsimp	0.002	0	0	0	0	0	0	0	0	0	0	0	0	0	0	0	0	0	0	0	0	0	0	0	0	0	0.077	0	0	0	0	0	0	0.026	0	0	0	0	0	0.043	0	0	0	0	0	0	0	0
AAACGT	simprepe	3	0	0	0	0	0	0	0	0	0	0	0	0	0	0	0	0	0	0	0	0	0	0	0	0	0	3	0	0	0	0	0	0	3	0	0	0	0	0	3	0	0	0	0	0	0	0	0
AAACGT	comprepe	2.004	2	2	2	2	2	0	2	2	2	2	2	2	2	2	2	2	2	2	2	2	2	0	0	2	0	2	2	2	2	2	2	2	2	2	2	2	2	2	2	2	0	2	2	0	2	0	2
AAACGT	simppoly	0.5	0	0	0	0	0	0	0	0	0	0	0	0	0	0	0	0	0	0	0	0	0	0	0	0	0	0	0	0	0	0	0	0	0	0	0	0	0	0	1	0	0	0	0	0	0	0	0
AAACGT	comppoly	0.148	0	0.333	0	0	0.5	0	0.25	0.353	0.231	0	0	0	0.125	0	0	0	0	0.222	0	0	0	0	0	0	0	0.333	0.143	0	0.25	0	0.302	0	0.243	0	0.138	0.231	0.333	1	0.136	1	0	0.167	0.111	0	0.156	0	0.179
AAACTC	simpfreq	0.05	0	0.282	0	0	0	0	0.137	0.051	0.041	0	0	0.275	0.261	0	0.156	0	0	0.049	0	0	0	0	0	0.364	0	0	0	0	0	0	0.152	0	0.034	0	0.391	0.071	0	0	0.253	0	0	0.077	0.099	0	0.045	0	0.043
AAACTC	compfreq	6.149	4.947	2.818	3.979	6.808	8.066	3.952	6.299	7.206	10.983	6.117	3.357	6.599	9.02	6.486	7.002	5.037	13.429	7.429	5.162	8.025	5.008	0	1.65	9.095	2.749	8.44	3.654	4.981	7.121	6.235	12.008	2.603	8.489	6.209	10.555	3.962	6.438	3.185	7.759	4.509	2.611	8.577	7.996	4.503	8.689	8.88	12.151
AAACTC	totfreq	6.198	4.947	3.1	3.979	6.808	8.066	3.952	6.436	7.258	11.025	6.117	3.357	6.874	9.281	6.486	7.158	5.037	13.429	7.478	5.162	8.025	5.008	0	1.65	9.459	2.749	8.44	3.654	4.981	7.121	6.235	12.16	2.603	8.523	6.209	10.945	4.033	6.438	3.185	8.012	4.509	2.611	8.654	8.095	4.503	8.735	8.88	12.194
AAACTC	fracsimp	0.008	0	0.091	0	0	0	0	0.021	0.007	0.004	0	0	0.04	0.028	0	0.022	0	0	0.007	0	0	0	0	0	0.038	0	0	0	0	0	0	0.012	0	0.004	0	0.036	0.018	0	0	0.032	0	0	0.009	0.012	0	0.005	0	0.003
AAACTC	simprepe	3.147	0	3	0	0	0	0	3	4	3	0	0	3	3.5	0	3	0	0	3	0	0	0	0	0	3	0	0	0	0	0	0	3.25	0	3	0	3.5	3	0	0	3	0	0	4	3.5	0	3	0	3
AAACTC	comprepe	2.018	2	2	2.167	2	2.033	2	2	2	2.004	2	2	2.021	2	2	2	2	2	2	2	2	2	0	2	2	2.333	2.026	2.026	2	2.038	2	2.022	2.333	2.004	2	2	2.018	2.011	2	2.022	2	2	2.018	2	2	2.005	2	2.021
AAACTC	simppoly	0.152	0	0	0	0	0	0	0	0	0	0	0	0	0.25	0	0	0	0	0	0	0	0	0	0	0	0	0	0	0	0	0	0	0	1	0	0.25	0	0	0	0	0	0	0	0.5	0	0	0	0
AAACTC	comppoly	0.143	0.062	0	0.167	0.019	0.133	0.2	0.196	0.229	0.288	0.05	0	0.146	0.181	0.062	0.133	0.143	0	0.257	0.167	0.143	0.273	0	0	0.04	0	0.167	0.132	0.222	0.154	0.167	0.17	0	0.255	0.263	0.176	0.25	0.213	0	0.152	0.071	0.111	0.243	0.136	0	0.208	0.071	0.204
AAACTG	simpfreq	0.047	0	0	0	0	0.269	0	0	0.154	0.082	0	0	0.137	0	0	0	0	0	0.049	0	0	0	0	0	0	0	0	0.096	0	0	0	0.189	0	0	0	0	0.071	0.068	0	0.084	0	0	0.309	0.099	0	0.226	0	0.128
AAACTG	compfreq	6.35	4.329	2.818	2.653	6.423	5.646	3.952	6.984	10.604	10.284	4.894	5.222	7.561	8.758	7.702	7.313	3.957	5.165	10.41	5.592	3.439	2.732	0	4.949	9.095	3.665	7.682	5.865	6.088	7.669	4.676	13.334	6.941	8.833	8.496	8.893	6.474	7.876	7.007	9.108	4.187	2.611	10.2	9.181	5.789	7.422	6.977	9.763
AAACTG	totfreq	6.397	4.329	2.818	2.653	6.423	5.915	3.952	6.984	10.758	10.366	4.894	5.222	7.699	8.758	7.702	7.313	3.957	5.165	10.459	5.592	3.439	2.732	0	4.949	9.095	3.665	7.682	5.961	6.088	7.669	4.676	13.524	6.941	8.833	8.496	8.893	6.545	7.945	7.007	9.192	4.187	2.611	10.509	9.279	5.789	7.648	6.977	9.891
AAACTG	fracsimp	0.006	0	0	0	0	0.045	0	0	0.014	0.008	0	0	0.018	0	0	0	0	0	0.005	0	0	0	0	0	0	0	0	0.016	0	0	0	0.014	0	0	0	0	0.011	0.009	0	0.009	0	0	0.029	0.011	0	0.03	0	0.013
AAACTG	simprepe	3.188	0	0	0	0	3	0	0	3.667	3.5	0	0	4	0	0	0	0	0	3	0	0	0	0	0	0	0	0	3	0	0	0	3.2	0	0	0	0	3	3	0	3	0	0	3.25	3	0	3	0	3
AAACTG	comprepe	2.014	2	2	2	2	2.048	2	2	2.029	2.004	2	2	2.036	2	2.105	2	2	2	2	2	2	2	0	2	2	2	2.007	2	2	2	2	2.026	2.125	2.004	2.038	2.044	2.011	2	2.091	2.028	2	2	2.008	2.005	2	2.018	2	2.039
AAACTG	simppoly	0.243	0	0	0	0	0	0	0	0.333	0	0	0	0	0	0	0	0	0	0	0	0	0	0	0	0	0	0	0	0	0	0	0	0	0	0	0	0.5	0	0	0	0	0	0.25	0	0	0.2	0	0.333
AAACTG	comppoly	0.111	0.143	0.1	0.25	0.04	0.048	0	0.157	0.262	0.26	0	0.214	0.073	0.216	0	0.149	0.091	0	0.254	0	0	0	0	0	0.12	0	0.162	0.115	0.091	0.214	0.111	0.21	0	0.249	0.115	0.275	0.24	0.148	0	0.148	0	0	0.242	0.102	0	0.189	0.091	0.162
AAACTT	simpfreq	0.005	0	0	0	0	0	0	0	0	0.041	0	0	0.137	0	0	0	0	0	0	0	0	0	0	0	0	0	0.054	0	0	0	0	0.038	0	0.103	0	0	0	0	0	0	0	0	0	0	0	0.045	0	0
AAACTT	compfreq	3.331	0.928	1.973	0.663	3.854	4.033	3.557	3.012	4.015	6.746	1.529	5.222	4.812	2.81	1.216	2.645	2.878	5.165	4.594	2.581	4.586	1.366	2.716	2.474	3.638	0.916	3.895	1.346	3.874	5.478	1.559	6.288	0.868	5.465	2.614	6.841	2.512	3.835	2.548	4.132	0.966	2.901	4.018	5.331	8.362	3.937	3.172	6.566
AAACTT	totfreq	3.336	0.928	1.973	0.663	3.854	4.033	3.557	3.012	4.015	6.788	1.529	5.222	4.949	2.81	1.216	2.645	2.878	5.165	4.594	2.581	4.586	1.366	2.716	2.474	3.638	0.916	3.949	1.346	3.874	5.478	1.559	6.326	0.868	5.568	2.614	6.841	2.512	3.835	2.548	4.132	0.966	2.901	4.018	5.331	8.362	3.983	3.172	6.566
AAACTT	fracsimp	0.001	0	0	0	0	0	0	0	0	0.006	0	0	0.028	0	0	0	0	0	0	0	0	0	0	0	0	0	0.014	0	0	0	0	0.006	0	0.019	0	0	0	0	0	0	0	0	0	0	0	0.011	0	0
AAACTT	simprepe	3	0	0	0	0	0	0	0	0	3	0	0	3	0	0	0	0	0	0	0	0	0	0	0	0	0	3	0	0	0	0	3	0	3	0	0	0	0	0	0	0	0	0	0	0	3	0	0
AAACTT	comprepe	2.002	2	2	2	2	2	2	2	2.038	2	2	2.071	2	2	2	2.059	2	2	2	2	2	2	2	2	2	2	2	2	2	2	2	2	2	2	2	2	2	2	2	2	2	2	2	2	2	2	2	2
AAACTT	simppoly	0.125	0	0	0	0	0	0	0	0	1	0	0	0	0	0	0	0	0	0	0	0	0	0	0	0	0	0	0	0	0	0	0	0	0	0	0	0	0	0	0	0	0	0	0	0	0	0	0
AAACTT	comppoly	0.146	0.333	0.286	1	0.033	0.133	0	0.227	0.167	0.165	0	0.071	0.086	0.186	0	0.235	0	0.2	0.309	0	0	0	0	0	0.1	0	0.167	0	0.143	0.1	0	0.193	0	0.214	0	0.286	0.127	0.196	0.25	0.122	0	0	0.231	0.157	0.077	0.161	0	0.143
AAAGAC	simpfreq	0.032	0	0	0	0	0	0	0	0	0.082	0	0	0	0.131	0.811	0	0	0	0	0	0	0	0	0	0	0	0	0.096	0	0	0	0.076	0	0	0	0	0.035	0.068	0	0	0	0	0	0	0	0	0.317	0.085
AAAGAC	compfreq	6.731	5.257	7.89	2.653	5.524	7.528	3.952	6.847	8.957	14.521	5.505	5.968	5.224	13.072	6.891	7.625	4.677	5.165	9.628	5.592	4.012	6.829	6.79	1.65	7.276	2.749	7.087	4.904	11.068	5.752	3.118	13.296	3.471	8.386	9.15	7.427	5.66	6.575	7.644	7.843	3.543	3.481	8.5	7.108	10.292	8.508	4.123	10.957
AAAGAC	totfreq	6.763	5.257	7.89	2.653	5.524	7.528	3.952	6.847	8.957	14.604	5.505	5.968	5.224	13.203	7.702	7.625	4.677	5.165	9.628	5.592	4.012	6.829	6.79	1.65	7.276	2.749	7.087	5	11.068	5.752	3.118	13.372	3.471	8.386	9.15	7.427	5.696	6.644	7.644	7.843	3.543	3.481	8.5	7.108	10.292	8.508	4.44	11.043
AAAGAC	fracsimp	0.005	0	0	0	0	0	0	0	0	0.006	0	0	0	0.01	0.105	0	0	0	0	0	0	0	0	0	0	0	0	0.019	0	0	0	0.006	0	0	0	0	0.006	0.01	0	0	0	0	0	0	0	0	0.071	0.008
AAAGAC	simprepe	3.219	0	0	0	0	0	0	0	0	3.5	0	0	0	3	3	0	0	0	0	0	0	0	0	0	0	0	0	3	0	0	0	3	0	0	0	0	3	3	0	0	0	0	0	0	0	0	3	3
AAAGAC	comprepe	2.013	2.059	2	2	2	2	2	2	2.006	2.006	2	2.438	2	2.005	2	2.02	2	2	2.015	2	2	2	2	2	2	2	2	2.02	2	2	2	2.011	2	2	2	2.013	2.025	2.01	2	2.043	2	2	2.009	2.007	2	2.011	2	2.019
AAAGAC	simppoly	0.125	0	0	0	0	0	0	0	0	0	0	0	0	0	0	0	0	0	0	0	0	0	0	0	0	0	0	0	0	0	0	0	0	0	0	0	0	0	0	0	0	0	0	0	0	0	0	0.5
AAAGAC	comppoly	0.137	0	0.071	0.25	0.07	0	0	0.2	0.224	0.266	0.056	0.188	0.053	0.255	0.059	0.163	0.154	0.4	0.208	0.308	0.143	0	0	0	0.15	0	0.137	0.078	0.1	0.048	0.167	0.202	0	0.205	0.107	0.224	0.225	0.219	0.333	0.183	0	0	0.291	0.056	0.188	0.191	0.308	0.163
AAAGAG	simpfreq	0.249	0.309	0.282	0	0.128	0	0	0.137	1.184	0.699	0.306	0	0.55	0.458	0.405	0	0	0	0.342	0	0.573	0	0	0	0	0.916	0.271	0	0	0	0	0.947	0	0.103	0	0	0.177	0.342	0	0.422	0	0	0.695	0.148	0.643	0.181	0.634	0.64
AAAGAG	compfreq	18.636	12.987	11.554	7.958	13.488	44.095	20.947	13.556	31.503	44.469	17.74	2.611	37.668	22.68	30.402	21.94	11.152	10.33	22.238	13.766	24.075	7.74	14.937	6.599	65.851	21.99	22.343	6.923	14.389	11.778	6.235	36.821	13.882	25.021	16.012	12.607	14.469	23.15	24.843	18.553	16.426	5.801	21.945	20.879	21.87	25.977	24.738	28.523
AAAGAG	totfreq	18.885	13.296	11.835	7.958	13.617	44.095	20.947	13.693	32.686	45.168	18.045	2.611	38.218	23.137	30.808	21.94	11.152	10.33	22.58	13.766	24.648	7.74	14.937	6.599	65.851	22.906	22.614	6.923	14.389	11.778	6.235	37.768	13.882	25.124	16.012	12.607	14.646	23.492	24.843	18.975	16.426	5.801	22.64	21.027	22.514	26.158	25.373	29.163
AAAGAG	fracsimp	0.014	0.023	0.024	0	0.009	0	0	0.01	0.036	0.015	0.017	0	0.014	0.02	0.013	0	0	0	0.015	0	0.023	0	0	0	0	0.04	0.012	0	0	0	0	0.025	0	0.004	0	0	0.012	0.015	0	0.022	0	0	0.031	0.007	0.029	0.007	0.025	0.022
AAAGAG	simprepe	3.281	3	3	0	3	0	0	3	3.348	3.235	4	0	3.5	3	3	0	0	0	3.286	0	3	0	0	0	0	3	3.4	0	0	0	0	3.08	0	3	0	0	3.6	3.4	0	4.2	0	0	3.222	5	4	3.5	3	3.267
AAAGAG	comprepe	2.028	2	2	2	2	2.012	2.019	2	2.074	2.033	2.017	2	2.044	2.037	2.053	2	2	2	2.033	2.125	2.214	2	2	2.125	2.006	2	2.044	2	2	2.093	2	2.038	2	2.016	2	2.016	2.022	2.053	2.026	2.109	2.02	2.05	2.035	2.028	2.029	2.014	2.064	2.048
AAAGAG	simppoly	0.197	0	0	0	0	0	0	1	0.435	0.176	0	0	0.5	0.286	0	0	0	0	0.286	0	0	0	0	0	0	0	0.6	0	0	0	0	0.24	0	0.333	0	0	0.6	0	0	0	0	0	0.333	0.333	1	0.25	0	0.067
AAAGAG	comppoly	0.135	0.095	0.098	0.167	0.057	0.091	0.094	0.131	0.279	0.267	0.069	0.143	0.109	0.21	0.04	0.099	0.065	0	0.264	0.219	0.048	0	0	0.25	0.088	0.125	0.189	0.069	0.115	0.047	0	0.182	0	0.245	0.041	0.14	0.244	0.175	0.103	0.15	0.157	0	0.271	0.085	0.088	0.211	0.128	0.176
AAAGAT	simpfreq	0.047	0	0	0	0.257	0	0	0.274	0.154	0.082	0.306	0	0	0.065	0	0	0	0	0.098	0	0	0	0	0	0.364	0	0.054	0	0	0	0	0	0	0.137	0	0.098	0.071	0	0	0.084	0	0	0	0.148	0	0.045	0	0.085
AAAGAT	compfreq	7.094	5.257	4.227	2.653	6.295	5.915	3.557	7.394	10.192	14.645	6.729	4.849	7.561	8.693	3.648	7.469	6.116	2.066	10.655	5.162	10.318	5.008	10.863	0.825	15.644	4.581	10.279	4.615	4.981	6.574	4.676	14.281	4.338	10.964	5.555	11.239	5.802	6.781	8.281	10.036	4.831	3.771	6.954	9.033	12.222	7.196	4.757	13.26
AAAGAT	totfreq	7.141	5.257	4.227	2.653	6.552	5.915	3.557	7.668	10.346	14.727	7.035	4.849	7.561	8.758	3.648	7.469	6.116	2.066	10.752	5.162	10.318	5.008	10.863	0.825	16.008	4.581	10.333	4.615	4.981	6.574	4.676	14.281	4.338	11.101	5.555	11.336	5.873	6.781	8.281	10.12	4.831	3.771	6.954	9.181	12.222	7.241	4.757	13.345
AAAGAT	fracsimp	0.005	0	0	0	0.039	0	0	0.036	0.015	0.006	0.043	0	0	0.007	0	0	0	0	0.009	0	0	0	0	0	0.023	0	0.005	0	0	0	0	0	0	0.012	0	0.009	0.012	0	0	0.008	0	0	0	0.016	0	0.006	0	0.006
AAAGAT	simprepe	3.155	0	0	0	3	0	0	4	3	3	3	0	0	3	0	0	0	0	5.5	0	0	0	0	0	3	0	3	0	0	0	0	0	0	3	0	3	3	0	0	3	0	0	0	3	0	3	0	3
AAAGAT	comprepe	2.011	2	2	2	2	2	2	2.056	2	2.006	2.045	2	2	2	2	2	2.059	2	2.014	2	2	2	2	2	2	2	2.005	2	2	2	2	2.005	2	2	2	2.017	2	2	2	2.034	2	2	2	2	2	2	2	2.01
AAAGAT	simppoly	0.195	0	0	0	0	0	0	0	0.333	0.5	1	0	0	0	0	0	0	0	0.5	0	0	0	0	0	0	0	0	0	0	0	0	0	0	0	0	0	0	0	0	0	0	0	0	0	0	0	0	0
AAAGAT	comppoly	0.106	0.118	0.2	0	0.082	0.045	0.111	0.13	0.247	0.244	0	0	0.073	0.15	0	0.083	0.059	0	0.248	0.167	0	0	0	0	0.07	0	0.163	0.021	0.222	0.167	0	0.204	0	0.238	0.118	0.226	0.25	0.182	0	0.084	0	0	0.278	0.093	0.053	0.176	0.067	0.18
AAAGCC	simpfreq	0.085	0	0	0	0	0	0	0	0.103	0.123	0	0	0	0.131	0.811	0	0	0	0	0	0	0	0	0.825	0	0	0.054	0	0	0.274	0.52	0.038	0	0.172	0.327	0	0.071	0.137	0	0.675	0	0	0.077	0	0	0.136	0	0.085
AAAGCC	compfreq	4.521	5.875	3.663	4.642	4.368	5.915	2.767	4.519	3.809	8.145	3.67	2.984	3.437	5.817	4.459	4.357	4.317	3.099	5.669	4.732	4.586	3.642	2.716	1.65	1.091	0.916	4.328	5.577	5.534	4.93	6.235	8.334	2.603	6.255	4.248	6.645	4.811	4.794	7.007	4.807	3.543	2.321	3.709	5.578	1.93	6.336	6.66	6.012
AAAGCC	totfreq	4.606	5.875	3.663	4.642	4.368	5.915	2.767	4.519	3.912	8.268	3.67	2.984	3.437	5.948	5.27	4.357	4.317	3.099	5.669	4.732	4.586	3.642	2.716	2.474	1.091	0.916	4.382	5.577	5.534	5.204	6.755	8.372	2.603	6.427	4.575	6.645	4.882	4.931	7.007	5.482	3.543	2.321	3.786	5.578	1.93	6.472	6.66	6.097
AAAGCC	fracsimp	0.018	0	0	0	0	0	0	0	0.026	0.015	0	0	0	0.022	0.154	0	0	0	0	0	0	0	0	0.333	0	0	0.012	0	0	0.053	0.077	0.005	0	0.027	0.071	0	0.014	0.028	0	0.123	0	0	0.02	0	0	0.021	0	0.014
AAAGCC	simprepe	3.214	0	0	0	0	0	0	0	3	3	0	0	0	4	3	0	0	0	0	0	0	0	0	3	0	0	3	0	0	3	3	3	0	3	3	0	4	3	0	3	0	0	4	0	0	3	0	3
AAAGCC	comprepe	2.032	2.053	2	2	2	2	2	2.03	2	2.005	2	2	2	2.034	2.091	2.107	2	2	2.017	2.091	2	2	2	2	2	2	2.025	2	2	2	2	2.023	2	2	2	2	2.022	2.071	2	2.07	2	2	2.021	2.018	2	2.029	2	2.021
AAAGCC	simppoly	0.23	0	0	0	0	0	0	0	0.5	0.667	0	0	0	0	0	0	0	0	0	0	0	0	0	0	0	0	0	0	0	0	0	0	0	0.2	0	0	0	1	0	0.25	0	0	1	0	0	0.333	0	0
AAAGCC	comppoly	0.143	0.211	0.231	0.143	0.088	0.227	0	0.152	0.27	0.293	0.083	0.25	0.08	0.169	0	0.143	0	0	0.319	0	0.25	0.125	0	0	0	0	0.237	0.155	0.4	0	0.083	0.209	0	0.28	0	0.309	0.272	0.3	0.091	0.228	0.091	0.125	0.229	0.15	0	0.193	0.095	0.22
AAAGCG	simpfreq	0.015	0	0	0	0	0	0	0	0	0	0	0	0	0.065	0	0	0	0	0	0	0	0	0	0	0	0	0.108	0	0	0	0	0	0	0.034	0	0	0	0	0.637	0	0	0	0	0	0	0	0	0
AAAGCG	compfreq	2.692	2.164	2.254	3.316	2.826	1.075	4.347	1.232	2.368	3.99	1.835	0.373	1.787	3.137	2.838	1.867	3.598	3.099	3.177	2.151	2.293	2.732	4.074	0.825	3.638	1.832	2.921	2.019	1.66	1.643	1.559	3.902	6.074	3.128	3.921	3.714	5.519	3.219	2.548	2.783	3.543	2.321	3.091	2.764	1.93	3.983	2.854	2.558
AAAGCG	totfreq	2.707	2.164	2.254	3.316	2.826	1.075	4.347	1.232	2.368	3.99	1.835	0.373	1.787	3.203	2.838	1.867	3.598	3.099	3.177	2.151	2.293	2.732	4.074	0.825	3.638	1.832	3.03	2.019	1.66	1.643	1.559	3.902	6.074	3.162	3.921	3.714	5.519	3.219	3.185	2.783	3.543	2.321	3.091	2.764	1.93	3.983	2.854	2.558
AAAGCG	fracsimp	0.005	0	0	0	0	0	0	0	0	0	0	0	0	0.02	0	0	0	0	0	0	0	0	0	0	0	0	0.036	0	0	0	0	0	0	0.011	0	0	0	0	0.2	0	0	0	0	0	0	0	0	0
AAAGCG	simprepe	3.45	0	0	0	0	0	0	0	0	0	0	0	0	6	0	0	0	0	0	0	0	0	0	0	0	0	3	0	0	0	0	0	0	4	0	0	0	0	3	0	0	0	0	0	0	0	0	0
AAAGCG	comprepe	2.005	2	2	2	2	2	2	2	2	2.01	2	2	2	2	2	2	2	2	2	2	2	2	2	2	2	2	2	2	2	2	2	2	2.143	2	2	2	2.006	2.021	2	2	2	2	2.1	2	2	2	2	2.017
AAAGCG	simppoly	0.233	0	0	0	0	0	0	0	0	0	0	0	0	1	0	0	0	0	0	0	0	0	0	0	0	0	0	0	0	0	0	0	0	1	0	0	0	0	0	0	0	0	0	0	0	0	0	0
AAAGCG	comppoly	0.12	0.286	0.125	0	0.182	0	0.091	0.222	0.217	0.247	0	0	0.077	0.188	0	0	0.1	0	0.169	0.2	0.25	0	0	0	0	0	0.148	0.19	0	0	0	0.243	0.143	0.253	0.167	0.211	0.25	0.149	0	0.061	0	0.25	0.175	0.125	0	0.205	0.111	0.167
AAAGCT	simpfreq	0.022	0.309	0	0	0.257	0	0	0	0	0.041	0	0	0	0	0	0	0	0	0	0	0	0	0	0	0	0	0	0	0	0.274	0	0	0	0	0	0	0	0.068	0	0	0	0	0	0	0	0.045	0	0
AAAGCT	compfreq	3.748	2.783	4.227	1.326	4.496	2.151	5.928	3.423	5.302	7.322	4.282	2.611	3.712	5.033	3.648	4.824	3.598	5.165	5.621	3.011	4.586	2.732	2.716	1.65	3.638	1.832	5.302	2.788	2.214	5.478	3.637	5.872	0.868	5.018	4.248	4.495	3.113	3.972	3.822	2.952	2.899	1.16	3.554	4.047	4.503	3.666	2.537	4.86
AAAGCT	totfreq	3.77	3.092	4.227	1.326	4.753	2.151	5.928	3.423	5.302	7.363	4.282	2.611	3.712	5.033	3.648	4.824	3.598	5.165	5.621	3.011	4.586	2.732	2.716	1.65	3.638	1.832	5.302	2.788	2.214	5.752	3.637	5.872	0.868	5.018	4.248	4.495	3.113	4.041	3.822	2.952	2.899	1.16	3.554	4.047	4.503	3.711	2.537	4.86
AAAGCT	fracsimp	0.005	0.1	0	0	0.054	0	0	0	0	0.006	0	0	0	0	0	0	0	0	0	0	0	0	0	0	0	0	0	0	0	0.048	0	0	0	0	0	0	0	0.017	0	0	0	0	0	0	0	0.012	0	0
AAAGCT	simprepe	3.067	3	0	0	3	0	0	0	0	3	0	0	0	0	0	0	0	0	0	0	0	0	0	0	0	0	0	0	0	3	0	0	0	0	0	0	0	3	0	0	0	0	0	0	0	3	0	0
AAAGCT	comprepe	2.009	2	2	2	2	2	2	2	2	2.006	2	2	2	2	2	2	2	2	2	2	2	2	2	2	2	2	2	2	2	2.05	2	2	2	2.007	2	2.022	2	2.034	2	2	2	2	2	2	2	2	2	2
AAAGCT	simppoly	0.189	0	0	0	0.5	0	0	0	0	0	0	0	0	0	0	0	0	0	0	0	0	0	0	0	0	0	0	0	0	1	0	0	0	0	0	0	0	0	0	0	0	0	0	0	0	0	0	0
AAAGCT	comppoly	0.124	0.222	0.067	0	0.057	0	0	0.2	0.233	0.253	0	0.143	0.074	0.247	0	0.032	0	0.2	0.261	0	0	0	0	0	0.2	0	0.245	0.172	0	0.25	0	0.232	0	0.24	0.077	0.13	0.216	0.155	0	0.171	0.222	0.25	0.326	0.146	0.143	0.136	0.125	0.167
AAAGGC	simpfreq	0.038	0	0.282	0	0.128	0	0	0	0.051	0.041	0	0	0	0.065	0	0	0	0	0.049	0.43	0	0	0	0	0	0	0	0	0	0	0	0.038	0.868	0.172	0	0.098	0	0	0	0	0	0	0.077	0.099	0	0.045	0	0
AAAGGC	compfreq	4.147	4.638	5.354	3.979	3.854	5.377	1.581	4.519	2.934	6.952	2.753	2.611	3.299	4.575	2.838	3.734	1.799	3.099	5.572	3.011	5.159	2.276	0	3.299	2.911	5.497	3.949	3.558	7.194	4.382	5.196	7.576	5.206	5.636	3.921	3.714	5.13	4.315	4.459	2.952	2.899	3.191	3.632	4.541	1.93	5.612	3.806	3.88
AAAGGC	totfreq	4.185	4.638	5.636	3.979	3.982	5.377	1.581	4.519	2.986	6.993	2.753	2.611	3.299	4.641	2.838	3.734	1.799	3.099	5.621	3.441	5.159	2.276	0	3.299	2.911	5.497	3.949	3.558	7.194	4.382	5.196	7.614	6.074	5.808	3.921	3.811	5.13	4.315	4.459	2.952	2.899	3.191	3.709	4.64	1.93	5.657	3.806	3.88
AAAGGC	fracsimp	0.008	0	0.05	0	0.032	0	0	0	0.017	0.006	0	0	0	0.014	0	0	0	0	0.009	0.125	0	0	0	0	0	0	0	0	0	0	0	0.005	0.143	0.03	0	0.026	0	0	0	0	0	0	0.021	0.021	0	0.008	0	0
AAAGGC	simprepe	3.274	0	3	0	3	0	0	0	3	4	0	0	0	3	0	0	0	0	3	3	0	0	0	0	0	0	0	0	0	0	0	3	3	3	0	3	0	0	0	0	0	0	4	3.5	0	6	0	0
AAAGGC	comprepe	2.02	2	2	2	2	2.05	2	2	2	2.024	2	2	2	2.043	2	2	2	2	2	2	2.222	2	0	2	2	2	2.055	2	2.077	2.062	2	2	2.667	2.03	2	2.184	2	2	2	2	2	2	2	2	2	2.008	2	2.011
AAAGGC	simppoly	0.131	0	0	0	0	0	0	0	0	0	0	0	0	0	0	0	0	0	0	0	0	0	0	0	0	0	0	0	0	0	0	0	0	0	0	0	0	0	0	0	0	0	0	0.5	0	1	0	0
AAAGGC	comppoly	0.148	0.133	0	0	0.133	0	0	0.212	0.298	0.284	0.222	0	0.125	0.2	0.143	0.208	0	0.333	0.298	0	0.111	0	0	0	0.25	0	0.164	0.108	0.154	0.125	0	0.23	0	0.311	0	0.158	0.262	0.238	0	0.143	0.111	0	0.128	0.087	0.333	0.274	0.083	0.165
AAAGGG	simpfreq	0.006	0	0	0	0	0	0	0	0	0	0	0	0	0.131	0.405	0	0	0	0	0	0	0	0	0	0	0	0	0	0	0	0	0	0	0	0	0	0.035	0	0	0	0	0	0	0	0	0	0	0
AAAGGG	compfreq	4.288	2.164	2.536	3.979	3.468	5.109	5.533	1.78	3.088	8.886	5.505	0.746	3.299	3.987	7.702	6.224	2.878	1.033	4.839	3.441	4.586	2.732	5.432	1.65	5.821	2.749	3.841	2.019	4.981	2.465	1.559	8.069	5.206	8.627	7.189	3.323	5.554	5.411	5.733	4.723	4.509	3.481	5.873	4.492	0.643	5.793	5.709	5.244
AAAGGG	totfreq	4.295	2.164	2.536	3.979	3.468	5.109	5.533	1.78	3.088	8.886	5.505	0.746	3.299	4.118	8.107	6.224	2.878	1.033	4.839	3.441	4.586	2.732	5.432	1.65	5.821	2.749	3.841	2.019	4.981	2.465	1.559	8.069	5.206	8.627	7.189	3.323	5.59	5.411	5.733	4.723	4.509	3.481	5.873	4.492	0.643	5.793	5.709	5.244
AAAGGG	fracsimp	0.001	0	0	0	0	0	0	0	0	0	0	0	0	0.032	0.05	0	0	0	0	0	0	0	0	0	0	0	0	0	0	0	0	0	0	0	0	0	0.006	0	0	0	0	0	0	0	0	0	0	0
AAAGGG	simprepe	3	0	0	0	0	0	0	0	0	0	0	0	0	3	3	0	0	0	0	0	0	0	0	0	0	0	0	0	0	0	0	0	0	0	0	0	3	0	0	0	0	0	0	0	0	0	0	0
AAAGGG	comprepe	2.01	2	2	2	2	2	2	2	2.017	2.005	2	2	2	2	2	2	2	2	2	2	2	2	2	2	2	2	2	2	2	2	2	2.009	2	2.012	2	2.088	2.013	2	2	2.018	2	2	2	2	2	2.008	2	2
AAAGGG	simppoly	0	0	0	0	0	0	0	0	0	0	0	0	0	0	0	0	0	0	0	0	0	0	0	0	0	0	0	0	0	0	0	0	0	0	0	0	0	0	0	0	0	0	0	0	0	0	0	0
AAAGGG	comppoly	0.124	0.143	0	0	0.222	0	0	0.154	0.3	0.19	0.056	0	0.208	0.098	0.053	0.175	0	0	0.222	0.125	0	0	0	0.5	0.125	0	0.225	0.048	0.222	0.111	0	0.225	0	0.215	0.136	0	0.185	0.228	0	0.232	0	0.083	0.329	0.077	0	0.188	0.167	0.171
AAAGGT	simpfreq	0.003	0	0	0	0	0	0	0	0	0	0	0	0	0	0	0	0	0	0	0	0	0	0	0	0	0	0	0	0	0	0	0	0	0.034	0	0	0.035	0	0	0.084	0	0	0	0.049	0	0	0	0.043
AAAGGT	compfreq	2.337	1.855	2.818	1.326	2.184	4.302	1.186	2.191	3.397	5.636	1.835	3.357	2.2	2.81	3.648	2.645	1.799	2.066	2.737	1.291	1.72	0.911	2.716	0.825	2.911	1.832	2.813	1.635	3.32	2.191	1.559	4.394	0.868	3.299	1.961	2.541	2.335	1.849	3.822	2.193	2.899	0.58	3.014	3.011	5.146	2.58	2.22	3.07
AAAGGT	totfreq	2.34	1.855	2.818	1.326	2.184	4.302	1.186	2.191	3.397	5.636	1.835	3.357	2.2	2.81	3.648	2.645	1.799	2.066	2.737	1.291	1.72	0.911	2.716	0.825	2.911	1.832	2.813	1.635	3.32	2.191	1.559	4.394	0.868	3.334	1.961	2.541	2.37	1.849	3.822	2.277	2.899	0.58	3.014	3.06	5.146	2.58	2.22	3.112
AAAGGT	fracsimp	0.001	0	0	0	0	0	0	0	0	0	0	0	0	0	0	0	0	0	0	0	0	0	0	0	0	0	0	0	0	0	0	0	0	0.01	0	0	0.015	0	0	0.037	0	0	0	0.016	0	0	0	0.014
AAAGGT	simprepe	3	0	0	0	0	0	0	0	0	0	0	0	0	0	0	0	0	0	0	0	0	0	0	0	0	0	0	0	0	0	0	0	0	3	0	0	3	0	0	3	0	0	0	3	0	0	0	3
AAAGGT	comprepe	2.005	2	2	2	2	2	2	2	2	2	2	2	2	2	2	2	2	2	2	2	2	2	2	2	2	2	2	2	2	2	2	2	2	2	2	2	2	2	2	2.038	2	2	2	2	2	2	2	2.028
AAAGGT	simppoly	0	0	0	0	0	0	0	0	0	0	0	0	0	0	0	0	0	0	0	0	0	0	0	0	0	0	0	0	0	0	0	0	0	0	0	0	0	0	0	0	0	0	0	0	0	0	0	0
AAAGGT	comppoly	0.105	0	0	0	0.059	0.188	0	0	0.227	0.248	0	0	0	0.349	0	0.176	0	0	0.179	0	0	0	0	0	0	0	0.154	0	0	0	0	0.198	0	0.24	0.167	0.154	0.212	0.222	0.167	0.269	0.222	0	0.231	0.098	0.25	0.14	0.143	0.181
AAAGTC	simpfreq	0.096	0	0	0	0	0	0	0	0.257	0.041	0	0	0	0	0	0	0	0	0	0	0	0	0	0	0	0	0	0	0	1.096	0	0.038	0	0.034	0	1.075	0	0.068	0	1.181	0	0	0.155	0.099	0	0	0	0.043
AAAGTC	compfreq	4.553	3.401	3.1	3.979	5.781	3.226	3.952	4.382	3.861	7.569	3.976	4.103	4.537	6.797	4.459	5.135	3.238	6.198	6.305	7.313	6.305	3.642	2.716	3.299	2.911	2.749	5.031	2.5	5.534	4.93	5.196	8.22	1.735	5.843	3.268	9.089	3.821	3.904	3.185	9.698	2.899	2.321	6.336	5.824	5.789	4.797	6.977	6.95
AAAGTC	totfreq	4.649	3.401	3.1	3.979	5.781	3.226	3.952	4.382	4.118	7.61	3.976	4.103	4.537	6.797	4.459	5.135	3.238	6.198	6.305	7.313	6.305	3.642	2.716	3.299	2.911	2.749	5.031	2.5	5.534	6.026	5.196	8.258	1.735	5.877	3.268	10.164	3.821	3.972	3.185	10.879	2.899	2.321	6.491	5.923	5.789	4.797	6.977	6.992
AAAGTC	fracsimp	0.014	0	0	0	0	0	0	0	0.062	0.005	0	0	0	0	0	0	0	0	0	0	0	0	0	0	0	0	0	0	0	0.182	0	0.005	0	0.006	0	0.106	0	0.017	0	0.109	0	0	0.024	0.017	0	0	0	0.006
AAAGTC	simprepe	3.106	0	0	0	0	0	0	0	3	3	0	0	0	0	0	0	0	0	0	0	0	0	0	0	0	0	0	0	0	3	0	3	0	3	0	3.182	0	3	0	3.429	0	0	3	3	0	0	0	3
AAAGTC	comprepe	2.01	2	2	2	2	2	2.1	2	2.013	2.027	2	2	2	2	2	2.061	2	2.167	2	2	2	2	2	2	2	2	2	2	2	2	2	2	2	2.006	2	2.043	2	2	2	2.122	2	2	2.024	2.008	2	2	2	2.006
AAAGTC	simppoly	0.223	0	0	0	0	0	0	0	0.4	0	0	0	0	0	0	0	0	0	0	0	0	0	0	0	0	0	0	0	0	0	0	0	0	0	0	0.364	0	0	0	0	0	0	0	1	0	0	0	0
AAAGTC	comppoly	0.143	0	0.091	0.167	0.044	0	0.1	0.094	0.24	0.239	0	0.091	0.061	0.192	0	0.121	0	0	0.256	0.118	0	0.125	0.5	0.5	0.25	0	0.215	0	0	0.056	0	0.203	0	0.265	0	0.183	0.213	0.316	0	0.165	0.222	0.125	0.268	0.076	0.222	0.217	0.091	0.196
AAAGTG	simpfreq	0.047	0	0	0	0	0	0	0.274	0	0.041	0	0	0	0	0	0.156	0	1.033	0.049	0	0	0	0	0	0	0	0.216	0	0	0	0	0.152	0	0.034	0	0	0	0.068	0	0.253	0	0	0.232	0	0	0.045	0	0.341
AAAGTG	compfreq	6.104	3.401	5.354	1.326	5.138	5.109	6.719	7.394	7.567	10.696	4.894	3.73	7.699	6.732	6.08	7.313	3.238	4.132	9.286	8.603	10.891	5.919	5.432	2.474	5.093	4.581	7.574	2.884	4.427	6.3	3.637	14.736	3.471	8.764	4.248	8.502	4.422	6.849	1.911	9.108	5.153	2.321	9.891	7.503	8.362	7.377	5.392	14.24
AAAGTG	totfreq	6.151	3.401	5.354	1.326	5.138	5.109	6.719	7.668	7.567	10.737	4.894	3.73	7.699	6.732	6.08	7.469	3.238	5.165	9.335	8.603	10.891	5.919	5.432	2.474	5.093	4.581	7.79	2.884	4.427	6.3	3.637	14.887	3.471	8.798	4.248	8.502	4.422	6.918	1.911	9.361	5.153	2.321	10.123	7.503	8.362	7.422	5.392	14.581
AAAGTG	fracsimp	0.007	0	0	0	0	0	0	0.036	0	0.004	0	0	0	0	0	0.021	0	0.2	0.005	0	0	0	0	0	0	0	0.028	0	0	0	0	0.01	0	0.004	0	0	0	0.01	0	0.027	0	0	0.023	0	0	0.006	0	0.023
AAAGTG	simprepe	3.193	0	0	0	0	0	0	3	0	4	0	0	0	0	0	3	0	3	4	0	0	0	0	0	0	0	3	0	0	0	0	3	0	3	0	0	0	3	0	3.333	0	0	3.667	0	0	3	0	3.25
AAAGTG	comprepe	2.005	2	2	2	2	2	2	2.019	2.007	2.015	2	2	2.036	2	2	2	2	2	2.011	2	2.053	2	2	2	2	2	2.007	2	2	2	2	2.008	2	2	2	2	2.008	2.01	2	2.009	2	2	2.008	2	2	2	2	2.015
AAAGTG	simppoly	0.159	0	0	0	0	0	0	0	0	0	0	0	0	0	0	0	0	0	0	0	0	0	0	0	0	0	0.5	0	0	0	0	0	0	1	0	0	0	1	0	0	0	0	0	0	0	0	0	0.25
AAAGTG	comppoly	0.125	0.091	0.105	0	0.075	0	0.059	0.222	0.313	0.331	0	0	0.018	0.184	0.133	0.043	0	0	0.232	0.05	0.105	0.154	0.5	0.333	0	0	0.114	0.133	0.125	0.13	0	0.231	0	0.224	0	0.264	0.224	0.17	0	0.176	0.188	0	0.289	0.092	0.154	0.221	0.059	0.141
AAAGTT	simpfreq	0.01	0	0	0	0	0	0	0	0	0	0	0	0	0	0	0	0	0	0.049	0	0	0	0	0	0	0	0.054	0	0	0	0	0.038	0	0	0	0	0	0	0	0	0	0	0	0.049	0	0.045	0	0.043
AAAGTT	compfreq	3.159	1.546	1.127	1.99	4.882	1.882	3.557	3.149	3.861	6.335	1.835	1.119	3.437	2.941	3.648	3.734	1.799	1.033	4.692	2.581	3.439	3.642	1.358	0	2.911	2.749	4.328	1.442	3.32	4.93	1.039	7.197	1.735	4.846	1.634	5.57	2.264	3.082	0.637	4.554	1.932	0.58	4.559	4.344	7.076	4.707	2.22	5.329
AAAGTT	totfreq	3.169	1.546	1.127	1.99	4.882	1.882	3.557	3.149	3.861	6.335	1.835	1.119	3.437	2.941	3.648	3.734	1.799	1.033	4.741	2.581	3.439	3.642	1.358	0	2.911	2.749	4.382	1.442	3.32	4.93	1.039	7.235	1.735	4.846	1.634	5.57	2.264	3.082	0.637	4.554	1.932	0.58	4.559	4.393	7.076	4.752	2.22	5.372
AAAGTT	fracsimp	0.002	0	0	0	0	0	0	0	0	0	0	0	0	0	0	0	0	0	0.01	0	0	0	0	0	0	0	0.012	0	0	0	0	0.005	0	0	0	0	0	0	0	0	0	0	0	0.011	0	0.01	0	0.008
AAAGTT	simprepe	3.03	0	0	0	0	0	0	0	0	0	0	0	0	0	0	0	0	0	3	0	0	0	0	0	0	0	3	0	0	0	0	3	0	0	0	0	0	0	0	0	0	0	0	3	0	3	0	3
AAAGTT	comprepe	2.006	2	2	2	2	2	2	2	2	2	2	2	2	2	2	2	2	2	2	2	2	2.125	2	0	2	2	2.013	2	2	2	2	2.005	2	2	2	2	2	2	2	2.019	2	2	2.017	2	2	2.019	2	2
AAAGTT	simppoly	0.182	0	0	0	0	0	0	0	0	0	0	0	0	0	0	0	0	0	1	0	0	0	0	0	0	0	0	0	0	0	0	0	0	0	0	0	0	0	0	0	0	0	0	0	0	0	0	0
AAAGTT	comppoly	0.104	0.2	0	0	0.105	0	0	0.174	0.307	0.234	0	0	0.2	0.222	0	0.042	0	0	0.24	0	0	0.125	0	0	0	0	0.15	0	0	0.167	0	0.137	0	0.213	0	0.246	0.141	0.156	0	0.074	0	0	0.186	0.091	0.273	0.173	0.143	0.136
AAATAC	simpfreq	0.06	0	0	0	0	0	0	0.137	0.051	0	0	0.373	0	0	0.405	0.156	0	0	0.049	0	0	0.455	0	0	0	0	0	0	0	0.548	0.52	0.114	0	0.034	0	0	0	0.068	0	0.084	0	0	0	0.049	0	0.091	0	0.256
AAATAC	compfreq	8.068	5.875	2.536	2.653	7.836	5.109	10.276	6.847	8.802	11.889	5.505	5.595	7.424	7.255	2.838	8.403	3.957	7.231	11.095	7.743	14.33	9.106	12.221	2.474	3.274	0.916	8.548	4.711	12.175	13.969	17.147	14.963	4.338	10.861	7.189	12.314	7.606	7.876	5.733	12.228	7.086	4.061	11.05	12.241	16.724	10.907	5.392	13.601
AAATAC	totfreq	8.128	5.875	2.536	2.653	7.836	5.109	10.276	6.984	8.854	11.889	5.505	5.968	7.424	7.255	3.243	8.558	3.957	7.231	11.143	7.743	14.33	9.561	12.221	2.474	3.274	0.916	8.548	4.711	12.175	14.517	17.667	15.077	4.338	10.895	7.189	12.314	7.606	7.945	5.733	12.313	7.086	4.061	11.05	12.29	16.724	10.997	5.392	13.856
AAATAC	fracsimp	0.007	0	0	0	0	0	0	0.02	0.006	0	0	0.062	0	0	0.125	0.018	0	0	0.004	0	0	0.048	0	0	0	0	0	0	0	0.038	0.029	0.008	0	0.003	0	0	0	0.009	0	0.007	0	0	0	0.004	0	0.008	0	0.018
AAATAC	simprepe	3.142	0	0	0	0	0	0	3	3	0	0	3	0	0	3	4	0	0	3	0	0	3	0	0	0	0	0	0	0	3	3	3.333	0	3	0	0	0	3	0	3	0	0	0	4	0	3	0	3.333
AAATAC	comprepe	2.008	2	2.111	2	2	2	2	2	2	2.003	2	2.067	2	2.009	2	2.019	2	2	2.004	2	2.04	2	2	2	2	2	2.013	2	2	2	2.03	2.005	2	2.003	2	2.008	2.009	2.026	2	2.034	2	2	2.007	2.016	2	2.004	2	2.003
AAATAC	simppoly	0.109	0	0	0	0	0	0	0	0	0	0	0	0	0	0	0	0	0	0	0	0	0	0	0	0	0	0	0	0	0	0	0	0	0	0	0	0	0	0	0	0	0	0	1	0	0.5	0	0.167
AAATAC	comppoly	0.12	0.053	0.111	0	0.115	0.105	0	0.28	0.228	0.266	0.056	0.267	0.056	0.252	0	0.056	0	0.143	0.225	0.111	0.04	0	0	0	0.111	0	0.139	0.041	0.136	0.118	0.061	0.205	0	0.259	0.045	0.206	0.209	0.2	0	0.193	0	0	0.329	0.165	0.077	0.17	0	0.154
AAATAG	simpfreq	0.024	0	0	0	0	0	0	0	0	0.082	0	0	0	0	0	0	0	0	0	0	0.573	0	0	0	0	0	0.108	0	0	0	0	0	0	0.034	0	0	0	0	0	0.253	0	0	0.077	0.049	0	0	0	0
AAATAG	compfreq	6.907	2.474	5.354	0.663	9.378	9.41	6.324	7.394	9.832	10.942	4.894	5.595	6.049	4.902	6.08	7.158	5.037	4.132	11.143	5.592	9.171	5.919	4.074	3.299	7.276	0.916	10.387	3.558	4.427	6.848	6.755	14.774	2.603	10.448	9.15	7.916	6.898	6.781	7.007	8.686	5.797	2.901	10.2	9.329	9.005	8.146	7.929	12.663
AAATAG	totfreq	6.93	2.474	5.354	0.663	9.378	9.41	6.324	7.394	9.832	11.025	4.894	5.595	6.049	4.902	6.08	7.158	5.037	4.132	11.143	5.592	9.745	5.919	4.074	3.299	7.276	0.916	10.495	3.558	4.427	6.848	6.755	14.774	2.603	10.482	9.15	7.916	6.898	6.781	7.007	8.939	5.797	2.901	10.277	9.378	9.005	8.146	7.929	12.663
AAATAG	fracsimp	0.003	0	0	0	0	0	0	0	0	0.007	0	0	0	0	0	0	0	0	0	0	0.059	0	0	0	0	0	0.01	0	0	0	0	0	0	0.003	0	0	0	0	0	0.028	0	0	0.008	0.005	0	0	0	0
AAATAG	simprepe	3.078	0	0	0	0	0	0	0	0	3	0	0	0	0	0	0	0	0	0	0	3	0	0	0	0	0	3	0	0	0	0	0	0	3	0	0	0	0	0	3.333	0	0	3	3	0	0	0	0
AAATAG	comprepe	2.005	2	2	2	2.027	2.029	2	2.056	2.005	2	2	2	2	2.027	2	2.022	2	2	2	2	2	2	2	2	2	2	2.005	2	2	2.04	2	2.008	2	2	2	2	2.015	2.061	2	2.039	2	2	2	2	2	2.006	2	2.027
AAATAG	simppoly	0.201	0	0	0	0	0	0	0	0	0.5	0	0	0	0	0	0	0	0	0	0	0	0	0	0	0	0	0.5	0	0	0	0	0	0	0	0	0	0	0	0	0.667	0	0	0	0	0	0	0	0
AAATAG	comppoly	0.108	0	0.105	0	0.027	0	0	0.111	0.178	0.248	0.062	0.067	0.045	0.2	0	0.152	0	0.25	0.224	0.077	0	0	0	0	0.1	0	0.12	0	0.125	0.08	0.154	0.2	0	0.171	0.036	0.235	0.2	0.263	0.091	0.165	0.111	0	0.273	0.127	0.071	0.178	0	0.168
AAATAT	simpfreq	0.052	0	0	0	0	0	0	0	0	0.041	0	0	0	0	0.405	0.156	0	0	0.098	0	0	0	0	0	0	0	0.162	0.096	0	0	0	0.227	0	0.103	0	0.195	0.071	0.137	0	0	0	0	0	0.099	0	0.045	0	0.128
AAATAT	compfreq	10.094	7.112	3.382	1.99	11.947	5.915	10.671	7.668	8.751	12.629	10.093	7.46	6.461	8.824	4.054	10.425	2.878	3.099	13.538	12.905	15.477	8.651	31.232	1.65	4.002	0.916	10.766	5.384	4.981	13.421	12.99	24.206	6.074	19.659	10.457	13.975	8.172	12.26	8.918	14.168	4.509	5.511	14.372	12.735	26.373	10.364	9.832	17.31
AAATAT	totfreq	10.146	7.112	3.382	1.99	11.947	5.915	10.671	7.668	8.751	12.67	10.093	7.46	6.461	8.824	4.459	10.581	2.878	3.099	13.636	12.905	15.477	8.651	31.232	1.65	4.002	0.916	10.928	5.481	4.981	13.421	12.99	24.433	6.074	19.762	10.457	14.17	8.243	12.397	8.918	14.168	4.509	5.511	14.372	12.833	26.373	10.409	9.832	17.438
AAATAT	fracsimp	0.005	0	0	0	0	0	0	0	0	0.003	0	0	0	0	0.091	0.015	0	0	0.007	0	0	0	0	0	0	0	0.015	0.018	0	0	0	0.009	0	0.005	0	0.014	0.009	0.011	0	0	0	0	0	0.008	0	0.004	0	0.007
AAATAT	simprepe	3.011	0	0	0	0	0	0	0	0	3	0	0	0	0	3	3	0	0	3	0	0	0	0	0	0	0	3	3	0	0	0	3	0	3	0	3	3	3	0	0	0	0	0	3	0	3	0	3
AAATAT	comprepe	2.013	2	2	2	2.011	2	2.074	2.018	2.006	2.003	2	2	2.021	2.015	2	2	2	2	2.004	2.033	2	2	2	2	2	2	2.005	2.018	2	2.02	2.04	2.009	2	2.017	2	2.035	2.013	2.022	2	2.006	2	2	2.016	2.004	2	2.004	2	2.012
AAATAT	simppoly	0.239	0	0	0	0	0	0	0	0	0	0	0	0	0	0	0	0	0	1	0	0	0	0	0	0	0	0	0	0	0	0	0.333	0	0.333	0	0.5	0.5	1	0	0	0	0	0	0	0	0	0	0
AAATAT	comppoly	0.103	0.043	0	0	0.075	0.045	0	0.179	0.165	0.205	0.091	0.05	0.128	0.163	0.1	0.06	0	0	0.184	0	0	0.053	0	0	0.091	0	0.106	0.071	0.111	0.041	0.04	0.169	0	0.187	0.156	0.168	0.152	0.173	0	0.167	0	0	0.253	0.081	0.268	0.192	0.161	0.143
AAATCC	simpfreq	0.072	0	0	0	0	0	0	0	0.103	0.123	0	0	0.137	0	0	0.467	0.36	1.033	0.147	0	0	0	0	0	0	0	0.108	0.096	0	0	0	0.227	0	0.206	0	0.195	0.035	0	0	0.084	0	0	0	0.099	0	0.226	0	0.171
AAATCC	compfreq	7.894	5.875	3.945	4.642	11.433	8.335	6.324	9.311	9.265	13.904	6.117	2.984	7.699	7.843	3.243	9.181	5.396	4.132	9.188	9.034	6.879	11.382	1.358	0.825	8.732	1.832	11.902	4.327	8.855	10.408	9.353	13.41	8.676	9.933	8.823	8.698	5.943	8.904	10.192	11.975	8.052	1.74	9.968	9.576	7.719	12.083	9.198	12.791
AAATCC	totfreq	7.966	5.875	3.945	4.642	11.433	8.335	6.324	9.311	9.368	14.028	6.117	2.984	7.836	7.843	3.243	9.647	5.756	5.165	9.335	9.034	6.879	11.382	1.358	0.825	8.732	1.832	12.01	4.423	8.855	10.408	9.353	13.637	8.676	10.139	8.823	8.893	5.979	8.904	10.192	12.06	8.052	1.74	9.968	9.674	7.719	12.31	9.198	12.961
AAATCC	fracsimp	0.009	0	0	0	0	0	0	0	0.011	0.009	0	0	0.018	0	0	0.048	0.062	0.2	0.016	0	0	0	0	0	0	0	0.009	0.022	0	0	0	0.017	0	0.02	0	0.022	0.006	0	0	0.007	0	0	0	0.01	0	0.018	0	0.013
AAATCC	simprepe	3.306	0	0	0	0	0	0	0	3	3	0	0	4	0	0	3.333	3	3	4	0	0	0	0	0	0	0	3	3	0	0	0	3.333	0	3.333	0	3	3	0	0	6	0	0	0	3	0	3.4	0	3.25
AAATCC	comprepe	2.013	2	2	2	2	2	2	2	2	2.021	2	2	2	2.033	2	2.017	2	2	2	2.048	2	2	2	2	2	2	2.014	2	2.062	2	2	2.051	2	2.021	2	2.011	2.03	2	2	2.085	2	2.167	2.023	2.041	2	2.026	2	2
AAATCC	simppoly	0.089	0	0	0	0	0	0	0	0.5	0	0	0	0	0	0	0	0	0	0	0	0	0	0	0	0	0	0	0	0	0	0	0	0	0.167	0	0	0	0	0	0	0	0	0	0	0	0	0	0.25
AAATCC	comppoly	0.134	0	0	0	0.112	0.129	0.062	0.176	0.272	0.269	0	0.5	0.107	0.225	0	0.085	0	0	0.261	0.095	0	0.12	0	0	0.125	0	0.159	0.067	0.375	0.132	0.111	0.226	0.1	0.301	0.037	0.213	0.208	0.246	0.188	0.134	0.08	0	0.233	0.144	0	0.195	0.138	0.167
AAATCG	simpfreq	0.053	0	0	0	0	0	0	0	0.051	0.041	0	0	0.137	0.261	0	0	0	0	0.049	0	0	0	0	0	0	0	0.162	0	0.553	0	0	0	0.868	0	0	0.098	0	0.068	0	0.084	0	0	0	0	0	0.091	0	0.043
AAATCG	compfreq	3.799	4.02	1.409	1.99	6.68	2.42	5.533	4.382	5.765	10.284	3.976	0.373	4.399	5.556	5.675	2.645	1.079	5.165	3.519	1.291	4.012	1.821	1.358	0	6.549	2.749	6.222	1.346	4.981	4.656	2.078	4.659	3.471	5.052	1.961	5.375	3.255	3.014	3.822	5.988	2.899	1.74	3.632	3.751	1.93	6.426	3.806	5.244
AAATCG	totfreq	3.852	4.02	1.409	1.99	6.68	2.42	5.533	4.382	5.817	10.325	3.976	0.373	4.537	5.817	5.675	2.645	1.079	5.165	3.568	1.291	4.012	1.821	1.358	0	6.549	2.749	6.384	1.346	5.534	4.656	2.078	4.659	4.338	5.052	1.961	5.473	3.255	3.082	3.822	6.072	2.899	1.74	3.632	3.751	1.93	6.517	3.806	5.287
AAATCG	fracsimp	0.011	0	0	0	0	0	0	0	0.009	0.004	0	0	0.03	0.045	0	0	0	0	0.014	0	0	0	0	0	0	0	0.025	0	0.1	0	0	0	0.2	0	0	0.018	0	0.022	0	0.014	0	0	0	0	0	0.014	0	0.008
AAATCG	simprepe	3.15	0	0	0	0	0	0	0	3	3	0	0	3	3.75	0	0	0	0	3	0	0	0	0	0	0	0	3	0	3	0	0	0	4	0	0	4	0	3	0	3	0	0	0	0	0	3.5	0	3
AAATCG	comprepe	2.032	2	2	3.333	2	2	2	2	2.062	2.008	2	2	2.062	2.047	2.071	2	2	2	2.014	2	2	2	2	0	2	2	2.052	2	2	2.118	2	2.008	2	2	2	2	2.054	2.023	2	2.07	2	2	2	2	2	2.014	2	2
AAATCG	simppoly	0.04	0	0	0	0	0	0	0	0	0	0	0	0	0	0	0	0	0	1	0	0	0	0	0	0	0	0	0	0	0	0	0	0	0	0	0	0	0	0	0	0	0	0	0	0	0	0	0
AAATCG	comppoly	0.147	0	0	0.333	0.019	0	0.071	0.25	0.259	0.288	0	1	0.062	0.129	0	0.176	0	0	0.319	0.333	0	0	0	0	0	0	0.148	0.143	0.111	0	0	0.228	0	0.327	0	0.2	0.228	0.25	0	0.183	0	0	0.213	0.066	0.667	0.218	0.333	0.138
AAATCT	simpfreq	0.011	0	0	0	0	0	0	0	0.051	0	0	0	0	0	0	0	0	0	0	0	0	0	0	0	0	0	0.054	0.096	0	0	0	0.038	0	0.069	0	0	0	0	0	0	0	0	0	0.049	0	0	0	0.171
AAATCT	compfreq	4.404	3.71	1.973	1.99	3.854	5.646	2.767	3.56	5.353	8.556	7.646	3.73	3.574	4.51	2.432	4.668	1.799	1.033	6.158	5.162	3.439	2.276	4.074	2.474	6.549	0	5.897	3.077	3.32	6.3	3.118	7.387	3.471	7.321	3.921	5.961	3.255	4.863	5.096	6.156	2.899	1.74	5.718	5.676	12.865	4.888	2.22	7.376
AAATCT	totfreq	4.415	3.71	1.973	1.99	3.854	5.646	2.767	3.56	5.405	8.556	7.646	3.73	3.574	4.51	2.432	4.668	1.799	1.033	6.158	5.162	3.439	2.276	4.074	2.474	6.549	0	5.951	3.173	3.32	6.3	3.118	7.425	3.471	7.389	3.921	5.961	3.255	4.863	5.096	6.156	2.899	1.74	5.718	5.726	12.865	4.888	2.22	7.546
AAATCT	fracsimp	0.002	0	0	0	0	0	0	0	0.01	0	0	0	0	0	0	0	0	0	0	0	0	0	0	0	0	0	0.009	0.03	0	0	0	0.005	0	0.009	0	0	0	0	0	0	0	0	0	0.009	0	0	0	0.023
AAATCT	simprepe	3.117	0	0	0	0	0	0	0	4	0	0	0	0	0	0	0	0	0	0	0	0	0	0	0	0	0	3	3	0	0	0	3	0	3	0	0	0	0	0	0	0	0	0	3	0	0	0	3.75
AAATCT	comprepe	2.007	2	2	2	2	2	2	2	2.019	2	2.04	2.1	2	2.014	2.167	2	2	2	2.016	2	2	2	2	2	2	0	2.046	2	2	2	2	2	2	2	2.083	2	2	2	2	2	2	2	2	2	2.05	2	2	2
AAATCT	simppoly	0.183	0	0	0	0	0	0	0	0	0	0	0	0	0	0	0	0	0	0	0	0	0	0	0	0	0	1	0	0	0	0	0	0	0	0	0	0	0	0	0	0	0	0	0	0	0	0	0.25
AAATCT	comppoly	0.11	0.083	0	0	0.067	0	0	0.231	0.279	0.231	0	0.1	0.077	0.203	0	0.1	0	0	0.254	0.167	0.167	0	0	0	0	0	0.202	0.062	0.167	0.087	0	0.256	0	0.221	0	0.197	0.174	0.141	0	0.096	0	0.167	0.23	0.061	0.15	0.176	0.143	0.179
AAATGC	simpfreq	0.088	0	0	0	0	0	0	0	0	0	0	0	0	0	0.405	0	0	1.033	0.049	0	0	0.455	0	0	0	0	0.054	0	0	0	0	0.152	2.603	0.034	0	0.195	0	0	0	0.253	0	0.29	0	0.049	0	0.091	0.317	0.043
AAATGC	compfreq	7.409	4.329	6.763	1.99	9.506	8.873	4.347	7.531	8.339	7.322	5.2	5.222	6.874	4.575	4.864	9.647	7.195	8.264	8.455	10.324	8.598	10.927	1.358	4.949	8.368	6.414	9.846	4.807	6.641	6.574	10.912	14.698	10.412	9.383	6.209	8.6	5.59	5.822	8.281	8.096	8.696	2.901	9.659	9.526	7.076	9.323	5.075	10.488
AAATGC	totfreq	7.497	4.329	6.763	1.99	9.506	8.873	4.347	7.531	8.339	7.322	5.2	5.222	6.874	4.575	5.27	9.647	7.195	9.297	8.504	10.324	8.598	11.382	1.358	4.949	8.368	6.414	9.9	4.807	6.641	6.574	10.912	14.849	13.015	9.417	6.209	8.795	5.59	5.822	8.281	8.349	8.696	3.191	9.659	9.576	7.076	9.413	5.392	10.531
AAATGC	fracsimp	0.01	0	0	0	0	0	0	0	0	0	0	0	0	0	0.077	0	0	0.111	0.006	0	0	0.04	0	0	0	0	0.005	0	0	0	0	0.01	0.2	0.004	0	0.022	0	0	0	0.03	0	0.091	0	0.005	0	0.01	0.059	0.004
AAATGC	simprepe	3.208	0	0	0	0	0	0	0	0	0	0	0	0	0	3	0	0	3	4	0	0	3	0	0	0	0	3	0	0	0	0	4	3	3	0	3.5	0	0	0	3	0	3	0	4	0	3	3	3
AAATGC	comprepe	2.01	2	2	2	2.014	2	2	2	2.019	2.006	2	2	2	2	2	2.048	2	2	2.006	2	2	2	2	2	2	2	2	2	2	2	2.048	2.013	2.167	2.004	2	2.034	2.006	2	2	2.021	2	2	2.016	2.016	2.091	2.01	2	2.004
AAATGC	simppoly	0.288	0	0	0	0	0	0	0	0	0	0	0	0	0	0	0	0	1	0	0	0	1	0	0	0	0	1	0	0	0	0	0.5	0	0	0	0.5	0	0	0	0.667	0	0	0	0	0	0	1	0
AAATGC	comppoly	0.131	0.071	0.042	0	0.054	0.121	0.182	0.073	0.29	0.287	0.059	0.214	0.12	0.186	0	0.065	0	0.125	0.225	0	0.133	0.083	0	0	0.087	0	0.17	0.08	0.167	0.083	0.048	0.168	0	0.22	0.105	0.261	0.285	0.153	0.077	0.188	0.037	0	0.296	0.155	0	0.18	0.125	0.195
AAATGG	simpfreq	0.099	0.309	0	0.663	0	0.538	0	0	0.206	0.082	0	0	0	0	0	0	0	0	0.049	0	0.573	0	0	0	0	0	0.216	0.096	0	0.548	0	0.152	0.868	0.069	0	0.195	0	0.205	0	0.169	0.322	0	0.309	0.148	0	0.045	0	0.171
AAATGG	compfreq	7.58	5.566	3.382	5.306	8.222	5.915	5.928	6.71	10.552	10.654	3.976	6.714	8.936	5.163	4.864	7.625	6.476	4.132	10.606	8.603	9.171	5.008	5.432	2.474	10.187	7.33	10.495	4.327	10.515	5.204	6.235	14.622	8.676	9.795	7.189	5.766	5.908	9.794	5.096	10.457	8.696	4.641	12.054	10.76	3.859	10.318	5.392	13.217
AAATGG	totfreq	7.679	5.875	3.382	5.969	8.222	6.453	5.928	6.71	10.758	10.737	3.976	6.714	8.936	5.163	4.864	7.625	6.476	4.132	10.655	8.603	9.745	5.008	5.432	2.474	10.187	7.33	10.712	4.423	10.515	5.752	6.235	14.774	9.544	9.864	7.189	5.961	5.908	10	5.096	10.626	9.018	4.641	12.363	10.908	3.859	10.364	5.392	13.387
AAATGG	fracsimp	0.012	0.053	0	0.111	0	0.083	0	0	0.019	0.008	0	0	0	0	0	0	0	0	0.005	0	0.059	0	0	0	0	0	0.02	0.022	0	0.095	0	0.01	0.091	0.007	0	0.033	0	0.021	0	0.016	0.036	0	0.025	0.014	0	0.004	0	0.013
AAATGG	simprepe	3.142	3	0	3	0	3	0	0	3.75	3	0	0	0	0	0	0	0	0	3	0	3	0	0	0	0	0	3.5	3	0	3	0	3	3	3	0	3	0	3.333	0	3	3	0	3.75	3	0	5	0	3
AAATGG	comprepe	2.018	2	2	2	2	2.091	2	2	2.034	2.008	2	2	2.015	2	2	2	2	2	2	2	2	2	2	2	2	2	2.041	2	2	2.053	2	2.013	2.1	2.025	2	2.017	2.006	2.042	2	2.056	2	2	2.006	2.014	2	2.018	2.059	2.071
AAATGG	simppoly	0.156	0	0	0	0	0	0	0	0.5	0.5	0	0	0	0	0	0	0	0	0	0	0	0	0	0	0	0	0.25	0	0	0	0	0.25	0	0.5	0	0	0	0.667	0	0.5	0	0	0.25	0	0	0	0	0.25
AAATGG	comppoly	0.127	0.111	0.083	0	0.078	0.045	0.067	0.163	0.283	0.224	0.077	0.056	0.138	0.139	0	0.061	0.111	0	0.244	0	0.062	0	0	0	0.071	0	0.186	0.067	0.158	0.053	0.167	0.236	0.1	0.228	0.091	0.136	0.168	0.161	0	0.145	0.074	0	0.295	0.101	0	0.175	0.118	0.181
AAATGT	simpfreq	0.041	0	0.282	0	0	0	0	0	0	0.041	0	0	0	0	0	0	0	0	0.049	0	0	0.455	0	0	0	0	0	0	0	0	0	0.076	0	0.034	0	0	0	0.068	0	0	0	0	0	0	0	0	0	0.043
AAATGT	compfreq	5.013	4.02	4.509	1.326	5.652	2.958	4.347	3.834	5.868	7.158	5.505	5.222	4.812	4.052	3.243	4.046	2.518	3.099	7.38	5.592	6.879	5.464	2.716	2.474	2.911	0.916	5.14	3.558	2.214	6.3	6.755	11.743	7.809	8.18	6.209	6.45	4.634	5.137	1.274	7.253	4.831	1.45	8.113	6.762	5.146	5.702	3.489	9.252
AAATGT	totfreq	5.054	4.02	4.791	1.326	5.652	2.958	4.347	3.834	5.868	7.199	5.505	5.222	4.812	4.052	3.243	4.046	2.518	3.099	7.429	5.592	6.879	5.919	2.716	2.474	2.911	0.916	5.14	3.558	2.214	6.3	6.755	11.819	7.809	8.214	6.209	6.45	4.634	5.205	1.274	7.253	4.831	1.45	8.113	6.762	5.146	5.702	3.489	9.294
AAATGT	fracsimp	0.007	0	0.059	0	0	0	0	0	0	0.006	0	0	0	0	0	0	0	0	0.007	0	0	0.077	0	0	0	0	0	0	0	0	0	0.006	0	0.004	0	0	0	0.013	0	0	0	0	0	0	0	0	0	0.005
AAATGT	simprepe	3.1	0	4	0	0	0	0	0	0	3	0	0	0	0	0	0	0	0	3	0	0	3	0	0	0	0	0	0	0	0	0	3	0	3	0	0	0	3	0	0	0	0	0	0	0	0	0	4
AAATGT	comprepe	2.003	2	2	2	2	2	2	2.036	2	2	2	2.071	2	2	2	2	2	2	2	2	2	2	2	2	2	2	2	2	2	2	2	2.003	2	2	2	2.03	2	2	2	2.012	2	2	2	2.022	2	2	2	2.023
AAATGT	simppoly	0.062	0	0	0	0	0	0	0	0	0	0	0	0	0	0	0	0	0	1	0	0	0	0	0	0	0	0	0	0	0	0	0	0	0	0	0	0	0	0	0	0	0	0	0	0	0	0	0
AAATGT	comppoly	0.135	0.231	0	0	0.091	0.182	0	0.143	0.228	0.19	0	0.286	0.057	0.097	0	0.038	0.143	0	0.252	0.077	0	0.083	0.5	0	0	0	0.074	0.054	0.25	0.043	0.077	0.197	0.111	0.193	0.105	0.167	0.26	0.16	0	0.128	0.067	0.2	0.295	0.102	0.125	0.143	0.091	0.152
AAATTC	simpfreq	0.08	0	0	0	0.514	0	0.395	0.137	0.309	0.041	0	0	0.137	0	0	0	0	0	0.195	0	0	0	0	0	0	0.916	0.433	0	0	0	0	0.114	0	0.069	0	0.098	0.035	0	0	0.084	0.322	0	0	0.148	0	0.091	0	0.426
AAATTC	compfreq	9.376	7.73	5.636	1.326	13.745	7.797	8.695	8.49	14.876	13.616	8.258	6.341	12.373	6.536	6.486	14.782	4.317	7.231	15.542	9.894	10.891	5.919	0	1.65	10.187	1.832	13.687	3.75	7.194	11.23	13.51	19.85	7.809	13.61	11.764	13.389	4.847	8.972	7.007	13.746	9.34	3.481	14.063	15.203	9.649	14.165	9.198	19.484
AAATTC	totfreq	9.456	7.73	5.636	1.326	14.259	7.797	9.09	8.627	15.185	13.657	8.258	6.341	12.51	6.536	6.486	14.782	4.317	7.231	15.738	9.894	10.891	5.919	0	1.65	10.187	2.749	14.12	3.75	7.194	11.23	13.51	19.963	7.809	13.679	11.764	13.486	4.882	8.972	7.007	13.831	9.662	3.481	14.063	15.351	9.649	14.256	9.198	19.911
AAATTC	fracsimp	0.01	0	0	0	0.036	0	0.043	0.016	0.02	0.003	0	0	0.011	0	0	0	0	0	0.012	0	0	0	0	0	0	0.333	0.031	0	0	0	0	0.006	0	0.005	0	0.007	0.007	0	0	0.006	0.033	0	0	0.01	0	0.006	0	0.021
AAATTC	simprepe	3.098	0	0	0	3.25	0	3	4	3.167	3	0	0	3	0	0	0	0	0	3.25	0	0	0	0	0	0	3	3.25	0	0	0	0	3	0	3	0	3	3	0	0	4	3	0	0	3	0	3	0	3.4
AAATTC	comprepe	2.009	2	2	2	2.019	2	2.045	2	2.024	2.015	2.037	2.059	2.011	2	2	2.021	2	2	2.035	2	2.053	2	0	2	2	2	2.047	2.051	2	2	2.038	2	2	2.003	2	2.007	2	2.008	2	2.018	2	2	2	2.006	2	2.026	2.034	2.026
AAATTC	simppoly	0.116	0	0	0	0	0	0	0	0.167	0	0	0	0	0	0	0	0	0	0.25	0	0	0	0	0	0	0	0.25	0	0	0	0	0	0	0	0	0	0	0	0	1	0	0	0	0	0	0	0	0.2
AAATTC	comppoly	0.108	0.04	0.05	0	0.047	0.069	0	0.161	0.27	0.266	0.037	0.059	0.089	0.14	0.062	0.126	0	0.143	0.242	0.043	0.105	0	0	0	0	0	0.138	0.026	0.231	0.049	0.115	0.206	0	0.227	0.111	0.212	0.248	0.13	0	0.147	0.138	0	0.236	0.114	0.133	0.179	0.069	0.179
AAATTG	simpfreq	0.053	0	0.282	0	0	0	0	0.274	0.154	0.041	0	0	0.412	0.065	0	0	0	0	0.195	0	0	0	0	0	0	0	0.379	0	0	0	0	0.152	0	0.069	0	0.098	0.035	0.137	0	0.084	0	0	0.155	0	0	0.045	0	0.384
AAATTG	compfreq	9.322	4.329	3.382	2.653	12.332	7.528	6.719	11.228	14.773	11.93	8.258	6.714	12.923	4.706	8.918	9.647	4.677	6.198	14.076	14.196	14.903	6.374	6.79	0.825	13.825	1.832	16.338	3.654	9.961	9.587	8.833	19.319	9.544	12.579	7.516	11.239	5.731	9.246	5.096	12.144	8.052	3.191	14.604	15.4	10.935	13.396	8.246	22.511
AAATTG	totfreq	9.375	4.329	3.663	2.653	12.332	7.528	6.719	11.502	14.928	11.971	8.258	6.714	13.335	4.771	8.918	9.647	4.677	6.198	14.271	14.196	14.903	6.374	6.79	0.825	13.825	1.832	16.717	3.654	9.961	9.587	8.833	19.471	9.544	12.648	7.516	11.336	5.766	9.383	5.096	12.228	8.052	3.191	14.759	15.4	10.935	13.441	8.246	22.895
AAATTG	fracsimp	0.005	0	0.077	0	0	0	0	0.024	0.01	0.003	0	0	0.031	0.014	0	0	0	0	0.014	0	0	0	0	0	0	0	0.023	0	0	0	0	0.008	0	0.005	0	0.009	0.006	0.015	0	0.007	0	0	0.01	0	0	0.003	0	0.017
AAATTG	simprepe	3.155	0	3	0	0	0	0	3	3.333	3	0	0	3	4	0	0	0	0	3	0	0	0	0	0	0	0	3.571	0	0	0	0	3	0	3.5	0	3	3	3	0	4	0	0	3.5	0	0	3	0	3.444
AAATTG	comprepe	2.014	2	2	2	2	2	2	2.037	2.038	2.007	2.037	2	2.053	2	2.091	2	2	2	2.021	2.121	2	2	2	2	2.026	2	2.013	2	2	2.029	2	2.014	2	2.003	2	2.026	2.006	2.015	2	2.014	2.16	2	2.016	2	2	2.003	2	2.085
AAATTG	simppoly	0.197	0	0	0	0	0	0	0.5	0	1	0	0	0	0	0	0	0	0	0	0	0	0	0	0	0	0	0.286	0	0	0	0	0	0	0.5	0	0	1	0	0	0	0	0	0	0	0	0	0	0.222
AAATTG	comppoly	0.103	0.143	0	0.25	0.052	0	0.059	0.159	0.24	0.197	0.111	0.056	0.053	0.069	0	0.032	0	0	0.208	0.03	0.038	0.071	0	0	0.053	0	0.132	0.053	0	0.171	0.059	0.182	0	0.216	0.043	0.191	0.259	0.185	0.125	0.181	0.12	0	0.286	0.083	0.059	0.142	0.154	0.18
AAATTT	simpfreq	0	0	0	0	0	0	0	0	0	0	0	0	0	0	0	0	0	0	0	0	0	0	0	0	0	0	0	0	0	0	0	0	0	0	0	0	0	0	0	0	0	0	0	0	0	0	0	0
AAATTT	compfreq	2.908	0.928	1.127	0	3.212	2.958	6.324	1.78	3.037	5.553	2.447	1.865	2.2	1.895	1.621	2.956	0.72	3.099	4.936	3.011	2.866	1.366	1.358	0	1.455	1.832	3.625	0.961	3.32	5.204	4.157	8.144	0.868	6.118	3.921	4.3	1.592	2.466	0.637	4.976	1.932	0.87	4.25	4.442	10.292	4.345	3.172	5.372
AAATTT	totfreq	2.909	0.928	1.127	0	3.212	2.958	6.324	1.78	3.037	5.553	2.447	1.865	2.2	1.895	1.621	2.956	0.72	3.099	4.936	3.011	2.866	1.366	1.358	0	1.455	1.832	3.625	0.961	3.32	5.204	4.157	8.144	0.868	6.118	3.921	4.3	1.592	2.466	0.637	4.976	1.932	0.87	4.25	4.442	10.292	4.345	3.172	5.372
AAATTT	fracsimp	0	0	0	0	0	0	0	0	0	0	0	0	0	0	0	0	0	0	0	0	0	0	0	0	0	0	0	0	0	0	0	0	0	0	0	0	0	0	0	0	0	0	0	0	0	0	0	0
AAATTT	simprepe	3	0	0	0	0	0	0	0	0	0	0	0	0	0	0	0	0	0	0	0	0	0	0	0	0	0	0	0	0	0	0	0	0	0	0	0	0	0	0	0	0	0	0	0	0	0	0	0
AAATTT	comprepe	2	2	2	0	2	2	2	2	2	2	2	2	2	2	2	2	2	2	2	2	2	2	2	0	2	2	2	2	2	2	2	2	2	2.011	2	2	2	2	2	2	2	2	2	2	2	2	2	2.008
AAATTT	simppoly	0	0	0	0	0	0	0	0	0	0	0	0	0	0	0	0	0	0	0	0	0	0	0	0	0	0	0	0	0	0	0	0	0	0	0	0	0	0	0	0	0	0	0	0	0	0	0	0
AAATTT	comppoly	0.117	0.333	0	0	0	0.091	0	0.077	0.254	0.148	0.25	0	0.062	0.172	0	0.053	0	0	0.139	0	0	0	0	0	0	0	0.209	0	0	0.105	0.125	0.177	0	0.174	0	0.136	0.2	0.111	1	0.136	0	0	0.309	0.122	0.125	0.104	0.1	0.071
AACAAG	simpfreq	0.109	0	0	0	0	0	0	0.137	0.412	0.247	0	0	0	0.261	0.405	0	0	0	0.391	0	0	0	0	0	0	0	0.325	0.192	0	0	0	0.53	0	0.103	0.327	0.293	0.212	0.205	0	0.253	0	0	0.309	0.296	0	0.272	0	0.512
AACAAG	compfreq	12.185	9.585	5.636	10.611	9.506	10.217	8.3	14.241	18.171	21.926	10.399	8.206	10.036	18.497	11.35	12.759	8.274	11.363	16.764	8.603	10.318	4.553	8.147	5.774	22.557	8.246	14.499	9.711	14.389	12.052	8.314	22.691	19.088	14.16	16.339	14.952	14.115	10.753	13.377	16.445	9.018	8.992	12.904	12.883	10.292	14.844	14.272	18.291
AACAAG	totfreq	12.293	9.585	5.636	10.611	9.506	10.217	8.3	14.378	18.582	22.173	10.399	8.206	10.036	18.758	11.756	12.759	8.274	11.363	17.155	8.603	10.318	4.553	8.147	5.774	22.557	8.246	14.823	9.903	14.389	12.052	8.314	23.221	19.088	14.263	16.666	15.245	14.328	10.958	13.377	16.698	9.018	8.992	13.213	13.179	10.292	15.116	14.272	18.802
AACAAG	fracsimp	0.008	0	0	0	0	0	0	0.01	0.022	0.011	0	0	0	0.014	0.034	0	0	0	0.023	0	0	0	0	0	0	0	0.022	0.019	0	0	0	0.023	0	0.007	0.02	0.019	0.015	0.019	0	0.015	0	0	0.023	0.022	0	0.018	0	0.027
AACAAG	simprepe	3.388	0	0	0	0	0	0	3	3.25	3.5	0	0	0	3	3	0	0	0	3.25	0	0	0	0	0	0	0	3.833	3	0	0	0	3.071	0	3	4	3	3.167	3.333	0	3.333	0	0	4.25	3.333	0	3.167	0	3.167
AACAAG	comprepe	2.017	2.129	2	2	2	2	2.048	2.029	2.031	2.03	2	2	2	2.018	2.071	2.037	2	2.091	2.017	2	2	2	2	2	2.081	2	2.056	2.01	2	2	2	2.018	2	2.015	2	2	2.02	2.006	2.048	2.041	2	2.065	2.012	2.05	2	2.012	2.022	2.04
AACAAG	simppoly	0.217	0	0	0	0	0	0	0	0.375	0.5	0	0	0	0.25	0	0	0	0	0.5	0	0	0	0	0	0	0	0	0	0	0	0	0.143	0	0.667	0	0	0.167	0.333	0	0.333	0	0	0.25	0.167	0	0.167	0	0.25
AACAAG	comppoly	0.134	0.129	0.1	0	0.068	0.132	0.048	0.202	0.286	0.287	0.059	0.045	0.151	0.208	0	0.098	0	0	0.286	0.1	0.056	0	0	0.143	0.081	0	0.179	0.129	0.038	0.045	0.062	0.237	0	0.235	0.06	0.229	0.213	0.217	0.048	0.164	0	0.065	0.287	0.107	0	0.189	0.178	0.175
AACAAT	simpfreq	0.071	0	0	0	0.128	0	0	0.274	0.051	0.041	0	0	0.275	0	0	0.156	0	0	0.244	0	0.573	0	0	0	0	0	0	0	0	0.274	0	0.152	0	0.069	0	0.098	0.071	0	0	0	0	0	0.077	0.197	0.643	0.045	0	0.213
AACAAT	compfreq	7.818	5.875	3.382	0.663	7.579	6.991	8.3	8.353	12.354	11.395	6.117	6.714	8.936	6.275	7.297	10.114	1.799	10.33	12.854	5.592	4.012	3.187	9.505	2.474	5.821	1.832	8.061	3.75	5.534	10.408	8.314	18.903	11.279	10.757	11.437	17.786	6.474	6.986	3.822	11.975	6.442	5.511	10.818	11.007	15.438	8.599	8.563	17.267
AACAAT	totfreq	7.889	5.875	3.382	0.663	7.708	6.991	8.3	8.627	12.405	11.436	6.117	6.714	9.211	6.275	7.297	10.27	1.799	10.33	13.098	5.592	4.586	3.187	9.505	2.474	5.821	1.832	8.061	3.75	5.534	10.682	8.314	19.054	11.279	10.826	11.437	17.884	6.545	6.986	3.822	11.975	6.442	5.511	10.895	11.204	16.081	8.644	8.563	17.48
AACAAT	fracsimp	0.008	0	0	0	0.017	0	0	0.032	0.004	0.004	0	0	0.03	0	0	0.015	0	0	0.019	0	0.125	0	0	0	0	0	0	0	0	0.026	0	0.008	0	0.006	0	0.005	0.011	0	0	0	0	0	0.007	0.018	0.04	0.005	0	0.012
AACAAT	simprepe	3.083	0	0	0	3	0	0	3	3	3	0	0	3	0	0	3	0	0	3	0	3	0	0	0	0	0	0	0	0	3	0	3	0	3	0	3	3	0	0	0	0	0	3	3.25	3	3	0	3.4
AACAAT	comprepe	2.013	2	2	2	2	2.038	2	2.033	2	2.004	2	2	2	2	2	2	2	2	2.011	2	2.286	2.143	2	2	2.062	2	2.007	2	2	2.079	2.062	2.014	2	2.01	2	2.011	2	2.039	2	2.021	2	2	2.021	2.027	2	2	2	2.03
AACAAT	simppoly	0.181	0	0	0	0	0	0	0	0	1	0	0	0	0	0	0	0	0	0.2	0	0	0	0	0	0	0	0	0	0	0	0	0	0	0	0	0	0.5	0	0	0	0	0	0	0	0	0	0	0.2
AACAAT	comppoly	0.109	0.105	0.083	0	0.102	0.077	0	0.246	0.212	0.245	0.1	0.056	0.092	0.198	0	0.062	0	0.2	0.266	0.154	0	0	0	0	0.062	0	0.181	0.077	0.1	0.132	0.25	0.192	0	0.22	0.114	0.225	0.158	0.137	0	0.204	0	0.053	0.279	0.117	0.167	0.179	0.185	0.198
AACACC	simpfreq	0.162	0	0	0	0	0	0	0.411	1.235	0.082	0	0	0.412	0.458	0	0	0	0	0.244	0	0.573	0	0	0	0	0	0.054	0.192	0	0.274	0.52	0.682	0	0.069	0	0.195	0.106	0.068	0	0.422	0	0	0.386	0.197	0	0.226	0	0.213
AACACC	compfreq	8.754	8.349	3.663	5.306	7.708	5.377	8.695	9.037	12.251	11.23	4.282	5.222	13.198	8.628	11.756	11.048	4.677	12.396	8.602	6.453	6.879	5.464	25.8	5.774	13.825	6.414	6.222	5	10.515	6.3	3.637	15.948	7.809	9.658	10.13	15.734	11.745	7.123	7.007	15.602	4.509	4.931	11.745	10.859	6.432	10.545	7.929	14.325
AACACC	totfreq	8.917	8.349	3.663	5.306	7.708	5.377	8.695	9.448	13.486	11.313	4.282	5.222	13.61	9.085	11.756	11.048	4.677	12.396	8.846	6.453	7.452	5.464	25.8	5.774	13.825	6.414	6.276	5.192	10.515	6.574	4.157	16.63	7.809	9.726	10.13	15.93	11.851	7.192	7.007	16.023	4.509	4.931	12.132	11.056	6.432	10.771	7.929	14.539
AACACC	fracsimp	0.016	0	0	0	0	0	0	0.043	0.092	0.007	0	0	0.03	0.05	0	0	0	0	0.028	0	0.077	0	0	0	0	0	0.009	0.037	0	0.042	0.125	0.041	0	0.007	0	0.012	0.009	0.01	0	0.026	0	0	0.032	0.018	0	0.021	0	0.015
AACACC	simprepe	3.264	0	0	0	0	0	0	3.667	3.333	3	0	0	4	3.286	0	0	0	0	3	0	3	0	0	0	0	0	3	3	0	3	3	3.056	0	3	0	3.5	3.333	3	0	3.8	0	0	4	3.5	0	3	0	3
AACACC	comprepe	2.029	2.037	2	2	2	2	2	2.045	2.139	2.015	2	2	2.042	2.03	2.069	2	2	2.083	2.023	2	2	2	2	2	2.053	2	2.017	2.038	2	2.043	2	2.017	2	2.014	2	2.019	2.021	2.01	2.545	2.059	2	2	2.026	2.05	2	2.026	2	2.033
AACACC	simppoly	0.237	0	0	0	0	0	0	0.667	0.417	0.5	0	0	0	0.286	0	0	0	0	0.2	0	0	0	0	0	0	0	0	0	0	0	0	0.222	0	1	0	0	0.333	0	0	0	0	0	0.4	0.25	0	0.4	0	0.2
AACACC	comppoly	0.138	0.111	0	0.125	0.15	0.15	0	0.167	0.311	0.293	0.071	0.143	0.083	0.212	0.069	0.127	0	0.25	0.267	0.2	0.083	0	0.053	0.143	0.079	0	0.191	0.096	0.158	0.043	0	0.219	0.111	0.285	0.065	0.261	0.211	0.212	0.091	0.162	0.143	0	0.197	0.118	0.1	0.253	0.24	0.208
AACACG	simpfreq	0.026	0	0	0	0	0	0	0	0	0	0	0	0	0	0.405	0	0	0	0.049	0	0.573	0	0	0	0	0	0.108	0	0	0.274	0	0.038	0	0	0	0	0	0	0	0	0	0	0	0	0	0.091	0.317	0.043
AACACG	compfreq	2.73	1.855	0.845	1.326	1.542	0.807	1.976	3.56	1.905	4.073	2.141	3.73	1.237	3.333	3.648	2.178	1.799	3.099	2.444	2.151	5.159	1.821	5.432	3.299	1.455	1.832	1.948	1.731	1.66	4.656	2.078	3.523	2.603	2.887	0.654	4.3	4.281	1.986	1.911	3.626	0.966	4.931	1.932	1.777	0.643	3.077	1.903	2.857
AACACG	totfreq	2.756	1.855	0.845	1.326	1.542	0.807	1.976	3.56	1.905	4.073	2.141	3.73	1.237	3.333	4.054	2.178	1.799	3.099	2.493	2.151	5.732	1.821	5.432	3.299	1.455	1.832	2.056	1.731	1.66	4.93	2.078	3.561	2.603	2.887	0.654	4.3	4.281	1.986	1.911	3.626	0.966	4.931	1.932	1.777	0.643	3.168	2.22	2.899
AACACG	fracsimp	0.008	0	0	0	0	0	0	0	0	0	0	0	0	0	0.1	0	0	0	0.02	0	0.1	0	0	0	0	0	0.053	0	0	0.056	0	0.011	0	0	0	0	0	0	0	0	0	0	0	0	0	0.029	0.143	0.015
AACACG	simprepe	3.302	0	0	0	0	0	0	0	0	0	0	0	0	0	4	0	0	0	3	0	3	0	0	0	0	0	3	0	0	4	0	3	0	0	0	0	0	0	0	0	0	0	0	0	0	3	3	3
AACACG	comprepe	2.007	2	2	2	2	2	2	2.038	2	2	2	2	2	2	2	2	2	2	2.08	2	2	2	2	2	2	2	2.056	2	2	2	2	2.011	2	2	2	2.045	2	2	2	2	2	2	2	2	2	2.015	2	2
AACACG	simppoly	0.208	0	0	0	0	0	0	0	0	0	0	0	0	0	0	0	0	0	0	0	0	0	0	0	0	0	0	0	0	0	0	1	0	0	0	0	0	0	0	0	0	0	0	0	0	0	0	0
AACACG	comppoly	0.185	0.5	0	0.5	0.167	0	0	0.115	0.297	0.253	0	0.1	0.222	0.275	0	0.143	0.2	0	0.32	0	0.444	0	0	0	0.25	0	0.139	0.111	0.667	0	0.25	0.215	0	0.298	0	0.273	0.19	0.345	0.667	0.093	0	0	0.4	0.111	0	0.206	0.167	0.254
AACACT	simpfreq	0.003	0	0	0	0	0	0	0	0	0	0	0	0	0	0	0	0	0	0	0	0	0	0	0	0	0	0	0	0	0	0	0.076	0	0.069	0	0	0	0.068	0	0	0	0	0	0	0	0	0	0.043
AACACT	compfreq	2.381	1.855	3.1	0.663	2.312	1.613	2.767	2.876	3.758	3.209	1.223	1.865	1.925	2.222	2.432	2.645	2.878	2.066	2.884	1.291	4.012	2.276	2.716	0.825	2.547	0	2.489	1.923	0	2.191	1.559	6.743	2.603	3.093	2.614	4.398	2.512	2.877	1.911	3.964	2.577	1.45	3.709	3.455	4.503	2.172	1.903	5.031
AACACT	totfreq	2.384	1.855	3.1	0.663	2.312	1.613	2.767	2.876	3.758	3.209	1.223	1.865	1.925	2.222	2.432	2.645	2.878	2.066	2.884	1.291	4.012	2.276	2.716	0.825	2.547	0	2.489	1.923	0	2.191	1.559	6.819	2.603	3.162	2.614	4.398	2.512	2.945	1.911	3.964	2.577	1.45	3.709	3.455	4.503	2.172	1.903	5.074
AACACT	fracsimp	0.001	0	0	0	0	0	0	0	0	0	0	0	0	0	0	0	0	0	0	0	0	0	0	0	0	0	0	0	0	0	0	0.011	0	0.022	0	0	0	0.023	0	0	0	0	0	0	0	0	0	0.008
AACACT	simprepe	3	0	0	0	0	0	0	0	0	0	0	0	0	0	0	0	0	0	0	0	0	0	0	0	0	0	0	0	0	0	0	3	0	3	0	0	0	3	0	0	0	0	0	0	0	0	0	3
AACACT	comprepe	2.005	2.167	2	2	2	2	2	2	2.027	2	2	2	2	2	2	2	2	2	2	2	2	2	2	2	2	0	2	2	0	2	2	2.017	2	2.022	2	2	2	2.048	2	2	2	2	2	2	2	2	2	2
AACACT	simppoly	0.3	0	0	0	0	0	0	0	0	0	0	0	0	0	0	0	0	0	0	0	0	0	0	0	0	0	0	0	0	0	0	0.5	0	0	0	0	0	1	0	0	0	0	0	0	0	0	0	0
AACACT	comppoly	0.139	0.333	0.091	0	0.056	0	0.286	0.286	0.26	0.256	0	0	0.071	0.118	0.167	0.118	0	0	0.373	0.333	0	0	0	0	0.143	0	0.196	0.05	0	0	0	0.197	0	0.156	0	0.2	0.239	0.238	0.333	0.106	0.125	0	0.312	0.143	0	0.229	0.167	0.161
AACAGC	simpfreq	0.304	0	0.282	0	0.385	0	0	0.411	0.309	0.37	0	0.746	0.412	0.261	0	0.467	0	1.033	0.538	0	0	0.455	1.358	0	0.728	0	0.271	0.192	1.107	0	0	0.72	0	0.344	0.327	0.098	0.354	0.274	0.637	0.253	0.644	0	0.464	0	0	0.181	0.634	0.682
AACAGC	compfreq	11.176	10.822	7.89	8.621	10.405	7.259	11.857	10.681	13.589	11.683	11.317	10.071	12.923	10.196	10.539	12.915	8.274	14.462	12.854	9.034	10.891	6.374	5.432	6.599	10.551	8.246	12.605	10.576	6.088	5.204	4.676	18.751	21.691	12.785	13.398	10.457	14.08	9.178	14.651	12.397	7.73	7.832	11.745	14.66	5.146	18.148	12.369	12.833
AACAGC	totfreq	11.479	10.822	8.172	8.621	10.791	7.259	11.857	11.091	13.898	12.053	11.317	10.817	13.335	10.458	10.539	13.382	8.274	15.495	13.392	9.034	10.891	6.829	6.79	6.599	11.278	8.246	12.876	10.769	7.194	5.204	4.676	19.471	21.691	13.129	13.725	10.555	14.434	9.452	15.288	12.65	8.374	7.832	12.209	14.66	5.146	18.329	13.003	13.515
AACAGC	fracsimp	0.028	0	0.034	0	0.036	0	0	0.037	0.022	0.031	0	0.069	0.031	0.025	0	0.035	0	0.067	0.04	0	0	0.067	0.2	0	0.065	0	0.021	0.018	0.154	0	0	0.037	0	0.026	0.024	0.009	0.025	0.029	0.042	0.02	0.077	0	0.038	0	0	0.01	0.049	0.05
AACAGC	simprepe	3.196	0	3	0	3.333	0	0	3	4.167	3	0	3.5	3	3	0	3	0	5	3.273	0	0	3	3	0	3	0	3.4	3	3	0	0	3.368	0	3.1	3	3	3	3	3	3	3	0	3.167	0	0	3.25	3.5	3.062
AACAGC	comprepe	2.044	2.029	2.036	2	2.074	2	2	2.013	2.136	2.039	2	2	2.149	2.006	2.038	2.024	2	2.071	2.027	2	2	2	2	2	2.207	2	2.009	2.009	2	2	2	2.04	2.24	2.04	2	2.047	2.023	2.03	2.087	2.095	2.042	2.037	2.046	2.037	2	2.02	2.103	2.033
AACAGC	simppoly	0.189	0	1	0	0.667	0	0	1	0.5	0.222	0	0	0	0	0	0	0	0	0.091	0	0	0	0	0	0	0	0.2	0	0	0	0	0.105	0	0.4	0	0	0.4	0.25	0	0	0	0	0.333	0	0	0.25	0.5	0.25
AACAGC	comppoly	0.149	0	0	0	0.037	0.074	0.133	0.179	0.265	0.254	0.243	0.185	0.064	0.205	0.077	0.181	0	0.214	0.221	0.095	0.053	0.071	0.25	0.25	0.069	0	0.176	0.091	0.091	0.105	0	0.228	0.04	0.325	0.073	0.252	0.274	0.201	0.13	0.238	0.083	0.037	0.289	0.121	0.125	0.202	0.128	0.203
AACAGG	simpfreq	0.078	0	0	0	0	0	0	0	0.309	0.041	0.306	0	0	0	0	0	0	0	0.147	0	0.573	0	0	0	0	0.916	0	0	0.553	0.274	0	0	0	0.069	0	0.195	0.035	0.205	0	0.169	0	0	0.155	0	0	0.091	0	0.043
AACAGG	compfreq	4.9	5.875	3.1	3.979	3.34	2.958	1.976	3.012	4.89	6.253	4.894	4.849	4.124	5.098	3.648	5.135	5.396	4.132	4.545	3.011	3.439	2.732	2.716	4.124	6.185	3.665	4.707	5.384	1.107	4.93	3.637	9.698	12.147	5.327	4.575	4.202	6.545	3.562	7.007	5.144	3.865	4.641	7.032	5.676	3.859	5.069	5.709	6.353
AACAGG	totfreq	4.978	5.875	3.1	3.979	3.34	2.958	1.976	3.012	5.199	6.294	5.2	4.849	4.124	5.098	3.648	5.135	5.396	4.132	4.692	3.011	4.012	2.732	2.716	4.124	6.185	4.581	4.707	5.384	1.66	5.204	3.637	9.698	12.147	5.396	4.575	4.398	6.58	3.767	7.007	5.313	3.865	4.641	7.186	5.676	3.859	5.159	5.709	6.395
AACAGG	fracsimp	0.018	0	0	0	0	0	0	0	0.059	0.007	0.059	0	0	0	0	0	0	0	0.031	0	0.143	0	0	0	0	0.2	0	0	0.333	0.053	0	0	0	0.013	0	0.044	0.005	0.055	0	0.032	0	0	0.022	0	0	0.018	0	0.007
AACAGG	simprepe	3.128	0	0	0	0	0	0	0	3.167	3	3	0	0	0	0	0	0	0	3	0	3	0	0	0	0	3	0	0	3	3	0	0	0	3.5	0	3	3	3.333	0	3	0	0	3	0	0	3.5	0	4
AACAGG	comprepe	2.006	2	2	2	2	2	2	2.045	2.053	2	2	2	2	2.013	2	2	2	2	2.022	2	2	2	2	2	2	2	2	2	2	2.056	2	2.023	2	2	2	2	2.005	2	2	2	2	2	2.055	2.026	2	2.009	2	2.02
AACAGG	simppoly	0.421	0	0	0	0	0	0	0	0.167	0	0	0	0	0	0	0	0	0	0.333	0	0	0	0	0	0	0	0	0	0	1	0	0	0	0.5	0	0.5	1	0.333	0	0.5	0	0	0.5	0	0	0	0	1
AACAGG	comppoly	0.13	0.105	0.091	0	0.115	0	0	0.091	0.326	0.243	0.188	0.154	0.167	0.205	0	0.091	0	0	0.301	0	0	0.167	0	0	0	0	0.149	0.107	0.5	0.222	0.143	0.211	0	0.258	0.214	0.186	0.276	0.212	0.273	0.082	0.083	0.062	0.253	0.13	0.167	0.152	0.167	0.235
AACAGT	simpfreq	0.044	0	0	0	0	0	0	0	0.051	0.082	0	0	0	0	0	0	0	0	0	0	0	0	0	0	0	0	0	0.096	0	0	0	0.189	0.868	0	0	0.293	0	0.068	0	0.253	0	0	0	0.049	0	0	0.317	0.043
AACAGT	compfreq	3.62	1.546	0.845	2.653	3.982	2.151	1.581	3.012	5.559	4.854	3.976	4.476	5.087	3.464	4.459	5.135	0.72	3.099	5.621	3.872	4.586	0.911	6.79	0.825	3.638	0.916	3.733	2.211	4.427	2.739	1.559	7.084	9.544	4.056	1.961	4.398	3.679	3.63	2.548	3.036	1.61	1.74	3.864	4.837	6.432	3.756	6.026	6.438
AACAGT	totfreq	3.664	1.546	0.845	2.653	3.982	2.151	1.581	3.012	5.611	4.936	3.976	4.476	5.087	3.464	4.459	5.135	0.72	3.099	5.621	3.872	4.586	0.911	6.79	0.825	3.638	0.916	3.733	2.308	4.427	2.739	1.559	7.273	10.412	4.056	1.961	4.691	3.679	3.698	2.548	3.289	1.61	1.74	3.864	4.887	6.432	3.756	6.343	6.481
AACAGT	fracsimp	0.012	0	0	0	0	0	0	0	0.009	0.017	0	0	0	0	0	0	0	0	0	0	0	0	0	0	0	0	0	0.042	0	0	0	0.026	0.083	0	0	0.062	0	0.019	0	0.077	0	0	0	0.01	0	0	0.05	0.007
AACAGT	simprepe	3.01	0	0	0	0	0	0	0	3	3	0	0	0	0	0	0	0	0	0	0	0	0	0	0	0	0	0	3	0	0	0	3	3	0	0	3	0	3	0	3	0	0	0	3	0	0	3	3
AACAGT	comprepe	2.007	2	2	2	2	2	2	2.045	2	2	2	2	2.027	2	2	2	2	2	2.052	2	2	2	2	2	2	2	2	2	2	2	2	2.021	2	2.008	2	2	2	2	2	2.056	2	2	2.02	2	2	2	2.053	2.046
AACAGT	simppoly	0.207	0	0	0	0	0	0	0	0	0.5	0	0	0	0	0	0	0	0	0	0	0	0	0	0	0	0	0	0	0	0	0	0.4	0	0	0	0.333	0	1	0	0.333	0	0	0	0	0	0	0	0
AACAGT	comppoly	0.139	0.4	0	0	0.129	0	0.25	0.182	0.194	0.28	0.077	0.25	0.108	0.094	0	0.182	0	0	0.296	0	0	0.5	0.2	0	0	0	0.13	0.087	0.25	0.2	0	0.267	0.091	0.271	0	0.2	0.183	0.151	0	0.028	0	0	0.28	0.173	0	0.205	0	0.238
AACATC	simpfreq	0.111	0	0	0	0	0	0	0	0.36	0.123	0.306	0	0.275	0.131	0	0.311	0	0	0.098	0	0	0	0	0.825	0.364	0	0.108	0.096	0	0	0	0.341	0	0.137	0	0.195	0.071	0.068	0.637	0.843	0	0	0.386	0.099	0	0.136	0	0.384
AACATC	compfreq	11.563	13.296	12.117	7.295	13.488	12.906	10.276	13.282	15.751	14.316	13.458	11.19	15.397	11.699	11.35	12.759	5.756	7.231	14.076	8.173	9.745	10.017	10.863	2.474	11.278	13.743	12.01	8.269	10.515	14.791	7.794	21.138	6.941	13.713	8.823	16.516	10.79	9.383	10.829	18.806	11.273	7.252	14.682	16.288	10.292	14.482	13.638	22.384
AACATC	totfreq	11.674	13.296	12.117	7.295	13.488	12.906	10.276	13.282	16.112	14.439	13.763	11.19	15.672	11.83	11.35	13.071	5.756	7.231	14.174	8.173	9.745	10.017	10.863	3.299	11.642	13.743	12.118	8.365	10.515	14.791	7.794	21.479	6.941	13.851	8.823	16.711	10.861	9.452	11.466	19.65	11.273	7.252	15.068	16.387	10.292	14.618	13.638	22.767
AACATC	fracsimp	0.012	0	0	0	0	0	0	0	0.022	0.009	0.022	0	0.018	0.011	0	0.024	0	0	0.007	0	0	0	0	0.25	0.031	0	0.009	0.011	0	0	0	0.016	0	0.01	0	0.012	0.007	0.007	0.056	0.043	0	0	0.026	0.006	0	0.009	0	0.017
AACATC	simprepe	3.232	0	0	0	0	0	0	0	3.571	3	3	0	3.5	3	0	3.5	0	0	3	0	0	0	0	3	3	0	3	3	0	0	0	3.111	0	3	0	3.5	3	4	5	3.1	0	0	3.2	3	0	3	0	3.333
AACATC	comprepe	2.017	2	2	2	2	2	2.115	2.031	2.026	2.011	2	2	2.054	2.022	2	2	2	2	2.003	2	2	2	2	2	2	2	2.027	2	2	2	2	2.023	2	2.02	2	2.024	2	2.029	2	2.022	2	2	2	2.009	2	2.025	2	2.017
AACATC	simppoly	0.128	0	0	0	0	0	0	0	0	0	0	0	0	0	0	0	0	0	0	0	0	0	0	0	0	0	0	0	0	0	0	0	0	0	0	0	0	0	0	0.2	0	0	0.4	0.5	0	0.667	0	0
AACATC	comppoly	0.142	0.047	0.047	0.182	0.067	0.104	0.077	0.175	0.281	0.287	0.091	0.067	0.098	0.246	0.107	0.073	0	0	0.257	0.211	0	0.136	0	0	0.129	0	0.198	0.151	0.158	0.056	0.067	0.206	0	0.276	0.037	0.231	0.305	0.19	0.176	0.166	0.029	0.08	0.305	0.121	0.25	0.219	0.14	0.187
AACATG	simpfreq	0.105	0	0	0	0.128	0	0	0.274	0	0.123	0	0	0.137	0.131	0	0	0	0	0.049	0.43	0	0	0	0	0	0	0.054	0	0	0	0	0.379	0	0.034	0	0	0.142	0	0	0.759	0	0	0.309	0.049	0.643	0	0.317	0.171
AACATG	compfreq	6.537	6.803	5.072	2.653	3.725	5.109	3.162	6.573	9.523	8.556	8.258	9.325	5.362	6.732	6.08	4.357	7.195	7.231	7.38	2.581	6.305	5.919	1.358	1.65	7.276	1.832	6.871	6.25	6.641	6.848	5.716	13.372	10.412	7.389	6.862	9.186	8.561	6.986	4.459	11.048	7.408	4.931	11.05	6.861	7.076	6.743	5.075	10.872
AACATG	totfreq	6.642	6.803	5.072	2.653	3.854	5.109	3.162	6.847	9.523	8.68	8.258	9.325	5.499	6.863	6.08	4.357	7.195	7.231	7.429	3.011	6.305	5.919	1.358	1.65	7.276	1.832	6.925	6.25	6.641	6.848	5.716	13.751	10.412	7.424	6.862	9.186	8.703	6.986	4.459	11.807	7.408	4.931	11.359	6.91	7.719	6.743	5.392	11.043
AACATG	fracsimp	0.014	0	0	0	0.033	0	0	0.04	0	0.014	0	0	0.025	0.019	0	0	0	0	0.007	0.143	0	0	0	0	0	0	0.008	0	0	0	0	0.028	0	0.005	0	0	0.016	0	0	0.064	0	0	0.027	0.007	0.083	0	0.059	0.015
AACATG	simprepe	3.268	0	0	0	3	0	0	3	0	3	0	0	3	3	0	0	0	0	3	4	0	0	0	0	0	0	4	0	0	0	0	3.2	0	3	0	0	3.25	0	0	3.333	0	0	3.25	3	3	0	3	3.75
AACATG	comprepe	2.018	2	2.167	2	2	2	2	2.042	2.011	2.014	2	2.04	2.026	2	2	2	2	2	2	2.333	2	2	2	2	2	2	2	2	2	2.04	2	2.011	2	2.005	2	2.011	2.012	2	2	2.031	2	2	2.007	2.007	2	2	2	2.031
AACATG	simppoly	0.216	0	0	0	0	0	0	0	0	0.667	0	0	0	0	0	0	0	0	0	0	0	0	0	0	0	0	1	0	0	0	0	0.2	0	1	0	0	0	0	0	0.111	0	0	0.5	0	0	0	0	0
AACATG	comppoly	0.121	0.045	0.056	0	0.034	0.158	0.125	0.25	0.222	0.236	0.074	0	0.051	0.194	0	0.036	0	0	0.278	0.167	0.091	0.077	0	0	0.2	0	0.181	0.092	0.083	0.16	0.091	0.207	0.083	0.256	0.048	0.181	0.281	0.235	0	0.145	0	0.059	0.224	0.079	0.091	0.195	0.125	0.192
AACATT	simpfreq	0.03	0	0	0	0.128	0	0	0	0.103	0.041	0	0	0	0	0	0.156	0	0	0.049	0	0	0	0	0	0	0	0	0	0	0	0	0.152	0	0.034	0	0	0.035	0	0	0.084	0	0	0	0.049	0	0.045	0	0.043
AACATT	compfreq	4.573	2.164	2.536	1.326	4.496	2.689	3.952	4.656	7.361	6.047	0.918	3.357	5.224	3.529	2.838	5.135	1.799	2.066	7.869	4.302	5.159	3.187	9.505	3.299	2.547	0.916	7.574	2.5	7.194	6.3	4.157	10.72	0.868	8.042	8.17	8.698	3.432	5	1.911	6.156	2.899	2.031	7.418	6.318	5.789	4.164	2.537	10.275
AACATT	totfreq	4.603	2.164	2.536	1.326	4.625	2.689	3.952	4.656	7.464	6.088	0.918	3.357	5.224	3.529	2.838	5.29	1.799	2.066	7.918	4.302	5.159	3.187	9.505	3.299	2.547	0.916	7.574	2.5	7.194	6.3	4.157	10.872	0.868	8.077	8.17	8.698	3.467	5	1.911	6.241	2.899	2.031	7.418	6.367	5.789	4.209	2.537	10.318
AACATT	fracsimp	0.007	0	0	0	0.028	0	0	0	0.014	0.007	0	0	0	0	0	0.029	0	0	0.006	0	0	0	0	0	0	0	0	0	0	0	0	0.014	0	0.004	0	0	0.01	0	0	0.014	0	0	0	0.008	0	0.011	0	0.004
AACATT	simprepe	3.053	0	0	0	3	0	0	0	3	3	0	0	0	0	0	3	0	0	3	0	0	0	0	0	0	0	0	0	0	0	0	3	0	3	0	0	3	0	0	3	0	0	0	4	0	3	0	3
AACATT	comprepe	2.006	2	2	2	2.029	2	2	2	2	2.007	2.333	2	2	2	2	2	2	2	2	2	2	2	2	2	2	2	2.014	2	2	2	2	2.004	2	2	2	2.034	2	2	2	2	2	2	2	2	2	2	2	2.029
AACATT	simppoly	0.189	0	0	0	0	0	0	0	0	0	0	0	0	0	0	0	0	0	0	0	0	0	0	0	0	0	0	0	0	0	0	0.25	0	0	0	0	0	0	0	0	0	0	0	0	0	0	0	1
AACATT	comppoly	0.117	0	0.111	0	0.057	0.1	0	0.206	0.28	0.184	0	0.222	0.053	0.185	0	0.061	0	0	0.205	0.1	0	0	0.143	0	0	0	0.129	0.154	0.077	0	0	0.194	0	0.248	0.12	0.225	0.186	0.274	0	0.11	0.111	0	0.25	0.156	0.111	0.087	0.375	0.166
AACCAC	simpfreq	0.068	0	0	0	0	0	0.395	0	0.154	0.165	0	0	0.137	0.065	0.405	0	0	1.033	0.049	0	0	0	0	0	0	0	0.054	0	0.553	0	0	0.189	0	0.069	0	0.293	0.035	0.068	0	0.506	0	0	0.232	0.197	0	0.181	0	0.085
AACCAC	compfreq	6.673	7.112	4.791	8.621	5.652	5.646	3.162	6.299	6.898	8.927	4.588	4.849	7.561	7.843	9.729	4.824	6.116	9.297	6.745	2.581	2.293	3.187	16.295	8.248	9.095	4.581	4.761	3.942	9.961	7.395	3.118	12.387	6.941	6.083	6.209	10.555	20.695	5.822	5.733	10.12	7.408	2.321	9.736	7.108	2.573	8.825	5.709	9.337
AACCAC	totfreq	6.741	7.112	4.791	8.621	5.652	5.646	3.557	6.299	7.052	9.091	4.588	4.849	7.699	7.909	10.134	4.824	6.116	10.33	6.794	2.581	2.293	3.187	16.295	8.248	9.095	4.581	4.815	3.942	10.515	7.395	3.118	12.577	6.941	6.152	6.209	10.848	20.731	5.89	5.733	10.626	7.408	2.321	9.968	7.305	2.573	9.006	5.709	9.422
AACCAC	fracsimp	0.008	0	0	0	0	0	0.111	0	0.022	0.018	0	0	0.018	0.008	0.04	0	0	0.1	0.007	0	0	0	0	0	0	0	0.011	0	0.053	0	0	0.015	0	0.011	0	0.027	0.002	0.012	0	0.048	0	0	0.023	0.027	0	0.02	0	0.009
AACCAC	simprepe	3.262	0	0	0	0	0	3	0	3.667	3	0	0	3	3	3	0	0	3	3	0	0	0	0	0	0	0	3	0	4	0	0	3.4	0	3	0	3	4	4	0	3.333	0	0	3.333	3.5	0	3	0	3
AACCAC	comprepe	2.024	2	2	2	2	2	2	2.043	2.09	2.005	2	2	2.236	2.033	2	2	2	2.222	2.014	2	2	2	2	2	2	2	2	2	2	2	2	2.043	2	2.006	2	2.009	2.019	2.024	2	2.125	2.087	2.375	2.024	2.028	2	2.036	2.056	2.018
AACCAC	simppoly	0.301	0	0	0	0	0	0	0	0.333	0	0	0	0	1	0	0	0	0	0	0	0	0	0	0	0	0	0	0	0	0	0	0.4	0	0.5	0	0.667	1	0	0	0.167	0	0	0.667	0.25	0	0	0	0
AACCAC	comppoly	0.135	0.13	0	0.077	0.045	0	0.125	0.217	0.276	0.369	0.133	0	0.127	0.25	0.083	0.226	0.118	0.111	0.239	0	0	0.143	0	0	0.12	0	0.148	0.049	0.111	0.148	0	0.202	0	0.186	0.053	0.25	0.268	0.188	0	0.108	0.043	0.125	0.183	0.083	0.25	0.185	0	0.164
AACCAG	simpfreq	0.116	0	0	0	0	0	0	0.137	0.257	0.165	0	0	0	0.196	0	0	0	0	0.293	0.86	0	0	0	0	0	0	0.271	0	0	0.274	0	0.189	0	0.034	0	0.195	0.071	0.068	0	0	0	0	0.309	0.296	0	0.091	0	0.171
AACCAG	compfreq	5.826	7.73	2.818	5.969	4.239	6.991	2.371	4.245	7.876	12.012	6.423	5.968	4.399	8.693	6.891	3.112	5.037	4.132	6.891	6.883	4.012	3.187	6.79	5.774	6.913	5.497	7.033	4.231	9.408	3.561	4.157	9.887	8.676	7.217	5.882	6.548	6.297	5.548	4.459	5.144	5.797	4.351	8.113	7.256	3.216	8.01	4.757	7.205
AACCAG	totfreq	5.942	7.73	2.818	5.969	4.239	6.991	2.371	4.382	8.133	12.176	6.423	5.968	4.399	8.889	6.891	3.112	5.037	4.132	7.185	7.743	4.012	3.187	6.79	5.774	6.913	5.497	7.304	4.231	9.408	3.835	4.157	10.076	8.676	7.252	5.882	6.743	6.368	5.616	4.459	5.144	5.797	4.351	8.423	7.552	3.216	8.101	4.757	7.376
AACCAG	fracsimp	0.017	0	0	0	0	0	0	0.031	0.032	0.014	0	0	0	0.022	0	0	0	0	0.041	0.111	0	0	0	0	0	0	0.037	0	0	0.071	0	0.019	0	0.005	0	0.029	0.011	0.012	0	0	0	0	0.037	0.039	0	0.011	0	0.023
AACCAG	simprepe	3.393	0	0	0	0	0	0	4	3.6	3.25	0	0	0	3	0	0	0	0	3.167	3	0	0	0	0	0	0	3.6	0	0	5	0	3.6	0	3	0	3	3	3	0	0	0	0	3.25	3.167	0	3.5	0	3.5
AACCAG	comprepe	2.027	2	2	2	2	2.077	2.167	2.065	2.039	2.017	2.19	2.062	2	2.015	2	2	2	2	2.035	2.25	2	2	2	2	2	2	2.054	2	2	2.077	2	2.027	2.1	2.005	2	2.015	2.011	2.012	2	2.148	2	2	2.076	2.02	2	2.011	2	2.036
AACCAG	simppoly	0.14	0	0	0	0	0	0	0	0.4	0.5	0	0	0	0	0	0	0	0	0.333	0	0	0	0	0	0	0	0	0	0	0	0	0	0	0	0	0	0	0	0	0	0	0	0.5	0	0	0	0	0.25
AACCAG	comppoly	0.152	0.24	0	0.111	0	0.038	0	0.161	0.288	0.284	0.19	0.125	0.062	0.241	0.059	0.1	0.071	0	0.277	0.062	0	0.143	0	0	0.053	0	0.208	0.136	0.059	0.077	0.125	0.234	0.1	0.267	0	0.164	0.27	0.259	0	0.23	0.111	0.067	0.229	0.143	0.2	0.203	0.467	0.172
AACCAT	simpfreq	0.035	0	0	0	0.128	0	0.395	0	0.051	0.041	0.306	0	0	0.261	0	0.156	0.36	0	0	0	0	0	0	0	0	0	0.054	0	0	0	0	0	0	0	0	0.195	0.035	0	0	0	0	0	0	0	0	0	0	0.085
AACCAT	compfreq	4.339	2.783	2.254	1.326	4.368	4.033	3.557	3.56	4.993	7.734	4.894	2.238	6.324	4.51	2.838	4.357	1.439	4.132	4.35	4.302	4.012	6.374	4.074	3.299	3.638	0.916	4.653	2.308	6.088	2.739	5.716	8.258	1.735	4.949	4.575	9.089	3.361	2.877	3.185	7.759	3.221	2.321	6.182	5.084	6.432	4.164	4.757	8.143
AACCAT	totfreq	4.374	2.783	2.254	1.326	4.496	4.033	3.952	3.56	5.045	7.775	5.2	2.238	6.324	4.771	2.838	4.512	1.799	4.132	4.35	4.302	4.012	6.374	4.074	3.299	3.638	0.916	4.707	2.308	6.088	2.739	5.716	8.258	1.735	4.949	4.575	9.284	3.396	2.877	3.185	7.759	3.221	2.321	6.182	5.084	6.432	4.164	4.757	8.229
AACCAT	fracsimp	0.009	0	0	0	0.029	0	0.1	0	0.01	0.005	0.059	0	0	0.055	0	0.034	0.2	0	0	0	0	0	0	0	0	0	0.011	0	0	0	0	0	0	0	0	0.021	0.01	0	0	0	0	0	0	0	0	0	0	0.01
AACCAT	simprepe	3.33	0	0	0	3	0	3	0	3	4	5	0	0	3.25	0	3	3	0	0	0	0	0	0	0	0	0	3	0	0	0	0	0	0	0	0	3	3	0	0	0	0	0	0	0	0	0	0	3.5
AACCAT	comprepe	2.007	2	2	2	2	2	2	2	2	2	2	2	2.022	2.014	2	2	2	2	2.011	2	2	2	2	2	2	2	2	2	2	2	2	2.023	2	2.007	2	2.022	2	2	2	2.065	2	2	2	2.01	2	2	2	2.037
AACCAT	simppoly	0.25	0	0	0	0	0	0	0	0	0	0	0	0	0.5	0	0	1	0	0	0	0	0	0	0	0	0	0	0	0	0	0	0	0	0	0	0	0	0	0	0	0	0	0	0	0	0	0	0
AACCAT	comppoly	0.14	0.111	0.125	0	0.059	0	0.111	0.077	0.299	0.261	0.062	0.333	0.065	0.116	0.143	0.214	0	0	0.258	0.1	0.143	0.071	0	0	0.1	0	0.372	0.083	0.182	0	0.091	0.147	0	0.292	0	0.194	0.211	0.214	0.4	0.174	0	0	0.263	0.097	0.2	0.217	0	0.209
AACCCC	simpfreq	0.002	0	0	0	0	0	0	0	0	0	0	0	0	0	0	0	0	0	0	0	0	0	0	0	0	0	0.054	0	0	0	0	0	0	0.069	0	0	0	0	0	0	0	0	0	0	0	0	0	0.043
AACCCC	compfreq	2.785	2.783	0.845	0.663	1.927	3.226	1.581	1.917	1.802	4.278	4.588	0.746	1.925	2.222	2.838	1.712	2.159	2.066	2.199	3.441	3.439	3.187	2.716	0.825	1.819	3.665	2.976	1.923	3.32	1.643	3.637	4.925	5.206	4.502	1.634	4.691	6.403	3.014	3.822	3.542	1.61	1.74	2.704	2.369	5.789	4.707	2.22	2.43
AACCCC	totfreq	2.787	2.783	0.845	0.663	1.927	3.226	1.581	1.917	1.802	4.278	4.588	0.746	1.925	2.222	2.838	1.712	2.159	2.066	2.199	3.441	3.439	3.187	2.716	0.825	1.819	3.665	3.03	1.923	3.32	1.643	3.637	4.925	5.206	4.571	1.634	4.691	6.403	3.014	3.822	3.542	1.61	1.74	2.704	2.369	5.789	4.707	2.22	2.473
AACCCC	fracsimp	0.001	0	0	0	0	0	0	0	0	0	0	0	0	0	0	0	0	0	0	0	0	0	0	0	0	0	0.018	0	0	0	0	0	0	0.015	0	0	0	0	0	0	0	0	0	0	0	0	0	0.017
AACCCC	simprepe	3	0	0	0	0	0	0	0	0	0	0	0	0	0	0	0	0	0	0	0	0	0	0	0	0	0	3	0	0	0	0	0	0	3	0	0	0	0	0	0	0	0	0	0	0	0	0	3
AACCCC	comprepe	2.004	2	2	2	2	2	2	2	2.029	2	2	2	2	2	2	2	2	2	2	2	2	2	2	2	2	2	2	2	2	2	2	2.085	2	2.023	2	2.021	2.017	2	2	2	2	2	2	2	2	2	2	2
AACCCC	simppoly	0.167	0	0	0	0	0	0	0	0	0	0	0	0	0	0	0	0	0	0	0	0	0	0	0	0	0	0	0	0	0	0	0	0	0.5	0	0	0	0	0	0	0	0	0	0	0	0	0	0
AACCCC	comppoly	0.132	0.222	0	0	0.067	0.083	0	0.214	0.429	0.144	0.067	0	0	0.176	0	0.091	0.167	0	0.244	0.125	0.167	0.143	0	0	0	0	0.236	0.1	0	0	0.143	0.223	0	0.26	0	0.167	0.26	0.227	0.167	0.214	0	0	0.171	0.188	0.222	0.202	0	0.07
AACCCG	simpfreq	0.079	0	0	0	0	0	0	0	0.051	0.041	0	0	0.137	0	0	0.311	0	0	0.195	0	0	0	0	0	0	0	0	0	0	0	0	0.189	0	0.069	0	0.098	0.071	0.205	0	0.084	0.322	0	0.077	0.049	0	0.091	0	0.043
AACCCG	compfreq	2.2	2.474	0	5.306	3.34	1.344	0.79	2.328	0.309	3.085	3.67	1.119	1.237	2.092	2.432	2.023	0.72	2.066	1.906	0	1.146	0.455	4.074	4.949	0.728	2.749	2.976	1.827	1.66	2.465	0	2.765	2.603	2.543	0.654	4.495	4.599	2.466	1.911	1.855	2.899	2.901	2.009	0.987	3.216	3.802	0.951	1.407
AACCCG	totfreq	2.28	2.474	0	5.306	3.34	1.344	0.79	2.328	0.36	3.126	3.67	1.119	1.375	2.092	2.432	2.334	0.72	2.066	2.102	0	1.146	0.455	4.074	4.949	0.728	2.749	2.976	1.827	1.66	2.465	0	2.955	2.603	2.612	0.654	4.593	4.67	2.671	1.911	1.94	3.221	2.901	2.086	1.037	3.216	3.892	0.951	1.45
AACCCG	fracsimp	0.031	0	0	0	0	0	0	0	0.143	0.013	0	0	0.1	0	0	0.133	0	0	0.093	0	0	0	0	0	0	0	0	0	0	0	0	0.064	0	0.026	0	0.021	0.015	0.077	0	0.043	0.1	0	0.037	0.048	0	0.023	0	0.029
AACCCG	simprepe	3.512	0	0	0	0	0	0	0	3	3	0	0	3	0	0	5.5	0	0	3	0	0	0	0	0	0	0	0	0	0	0	0	4	0	3.5	0	3	3	3.667	0	3	6	0	3	3	0	4	0	3
AACCCG	comprepe	2.053	2	0	2	2	2	2	2	2	2.04	2.417	2	2.111	2.031	2	2.308	2	2	2.205	0	2	2	2	2	2	2	2.055	2	2	2	0	2.151	2	2.041	2.5	2.065	2	2.083	2	2.091	2	2	2	2.3	2.2	2.238	2	2.061
AACCCG	simppoly	0.269	0	0	0	0	0	0	0	0	0	0	0	0	0	0	0	0	0	0.25	0	0	0	0	0	0	0	0	0	0	0	0	0	0	0.5	0	0	0	0	0	0	0	0	1	0	0	0.5	0	0
AACCCG	comppoly	0.159	0.125	0	0	0.231	0.2	0.5	0.235	0.667	0.307	0.083	0	0.111	0.188	0	0.231	0	0.5	0.308	0	0	0	0	0	0	0	0.127	0.053	0	0.111	0	0.233	0	0.27	0	0.239	0.292	0.25	0	0.227	0	0.1	0.038	0.15	0.2	0.31	0	0.152
AACCCT	simpfreq	0.357	0.309	0	0	0.385	0	2.371	0.959	0.36	0.247	3.67	0	0.825	0	0.405	0.467	0	1.033	0.244	0	0	0	0	0	0.364	0	0.325	0	0	0.274	0	1.061	0	0.034	0	0.489	0	0.342	0	0.337	0.644	0	0.386	0.296	1.93	0.815	0	0.469
AACCCT	compfreq	4.106	5.257	1.409	4.642	4.753	4.302	6.324	3.697	3.912	4.936	16.822	0	7.699	3.595	3.243	2.49	1.079	1.033	3.177	1.721	5.159	2.732	0	4.124	9.459	0.916	3.895	2.692	4.427	6.026	0.52	6.932	1.735	4.468	2.287	5.375	3.962	4.246	3.185	3.964	8.052	1.45	4.559	3.06	9.005	6.336	4.123	4.349
AACCCT	totfreq	4.463	5.566	1.409	4.642	5.138	4.302	8.695	4.656	4.272	5.183	20.492	0	8.524	3.595	3.648	2.956	1.079	2.066	3.421	1.721	5.159	2.732	0	4.124	9.823	0.916	4.22	2.692	4.427	6.3	0.52	7.993	1.735	4.502	2.287	5.864	3.962	4.589	3.185	4.301	8.696	1.45	4.945	3.356	10.935	7.151	4.123	4.818
AACCCT	fracsimp	0.066	0.056	0	0	0.075	0	0.273	0.206	0.084	0.048	0.179	0	0.097	0	0.111	0.158	0	0.5	0.071	0	0	0	0	0	0.037	0	0.077	0	0	0.043	0	0.133	0	0.008	0	0.083	0	0.075	0	0.078	0.074	0	0.078	0.088	0.176	0.114	0	0.097
AACCCT	simprepe	3.267	3	0	0	3	0	3.833	3.286	3.429	3	3.333	0	3.5	0	4	3	0	3	3.2	0	0	0	0	0	3	0	3.333	0	0	3	0	3.643	0	3	0	3.2	0	3.2	0	3.5	3	0	3.4	3	3.333	3.167	0	3.545
AACCCT	comprepe	2.125	2.118	2	2	2.081	2.25	2.5	2.407	2.066	2	2.291	0	2.161	2.036	2	2.125	2	2	2.092	2.75	2	2	0	2	2	3	2.042	2.071	2.375	2.091	2	2.333	2.5	2.085	2	2.073	2	2.065	2.4	2.085	2.04	2	2.102	2.048	2.286	2.114	2.077	2.137
AACCCT	simppoly	0.14	0	0	0	0	0	0	0.286	0.286	0.833	0.083	0	0.167	0	0	0	0	0	0.4	0	0	0	0	0	0	0	0.333	0	0	0	0	0.143	0	0	0	0.2	0	0	0	0	0	0	0.2	0	0	0.389	0	0.273
AACCCT	comppoly	0.133	0.294	0	0	0	0	0.188	0.37	0.289	0.317	0.091	0	0.107	0.127	0	0.062	0.333	1	0.338	0	0.222	0	0	0	0.192	0	0.181	0.071	0	0.136	0	0.257	0	0.246	0	0.091	0.25	0.129	0.4	0.213	0.04	0	0.237	0.065	0.071	0.3	0.308	0.147
AACCGC	simpfreq	0.032	0	0	0	0	0	0	0	0	0	0	0	0.137	0.065	0	0	0	0	0	0	0	0	0	0	0	0	0	0	0	0.274	0.52	0	0	0	0	0.098	0.071	0	0	0	0	0	0.155	0.049	0	0.091	0	0.043
AACCGC	compfreq	2.013	1.546	1.127	1.99	1.028	1.344	2.371	2.876	0.824	3.332	1.529	2.238	1.65	3.399	2.027	0.934	1.799	1.033	2.297	0.43	1.146	2.276	6.79	2.474	0.364	3.665	0.866	2.211	0.553	2.465	0.52	4.015	2.603	1.89	0.98	4.398	4.281	2.26	3.185	2.446	1.61	1.74	2.318	1.283	1.93	3.032	1.269	1.45
AACCGC	totfreq	2.044	1.546	1.127	1.99	1.028	1.344	2.371	2.876	0.824	3.332	1.529	2.238	1.787	3.464	2.027	0.934	1.799	1.033	2.297	0.43	1.146	2.276	6.79	2.474	0.364	3.665	0.866	2.211	0.553	2.739	1.039	4.015	2.603	1.89	0.98	4.495	4.351	2.26	3.185	2.446	1.61	1.74	2.473	1.333	1.93	3.123	1.269	1.492
AACCGC	fracsimp	0.016	0	0	0	0	0	0	0	0	0	0	0	0.077	0.019	0	0	0	0	0	0	0	0	0	0	0	0	0	0	0	0.1	0.5	0	0	0	0	0.022	0.016	0	0	0	0	0	0.062	0.037	0	0.029	0	0.029
AACCGC	simprepe	3.232	0	0	0	0	0	0	0	0	0	0	0	3	3	0	0	0	0	0	0	0	0	0	0	0	0	0	0	0	3	3	0	0	0	0	3	3	0	0	0	0	0	3	4	0	4	0	4
AACCGC	comprepe	2.018	2	2	2	2	2	2	2	2	2.012	2	2	2.083	2.019	2	2	2	2	2	2	2	2	2	2	2	2.5	2.062	2.043	2	2	2	2	2	2	2	2.022	2	2	2.4	2.103	2	2	2	2.077	2	2.06	2	2
AACCGC	simppoly	0.176	0	0	0	0	0	0	0	0	0	0	0	0	0	0	0	0	0	0	0	0	0	0	0	0	0	0	0	0	1	0	0	0	0	0	1	0.5	0	0	0	0	0	0	0	0	0	0	0
AACCGC	comppoly	0.179	0	0.25	0	0.125	0.2	0.333	0.381	0.375	0.259	0.2	0	0.167	0.308	0	0.167	0.2	0	0.319	0	0	0.2	0	0.333	1	0	0.25	0.13	0	0.111	0	0.17	0.333	0.327	0	0.133	0.223	0.212	0.2	0.069	0	0	0.2	0.154	0	0.164	0	0.176
AACCGG	simpfreq	0.043	0	0	0	0	0	0	0.137	0.154	0.247	0	0	0	0	0	0	0	0	0.098	0	0	0	0	0	0	0	0	0	0	0	0	0.038	0.868	0	0	0.098	0.035	0	0	0.253	0	0	0.232	0.099	0	0.045	0	0.043
AACCGG	compfreq	1.967	1.546	0.564	2.653	1.028	1.075	1.581	2.191	0.978	3.579	1.223	0	0.962	3.856	2.432	1.089	0.72	4.132	1.759	0.43	2.866	0.911	0	1.65	0.728	0.916	2.543	2.019	2.767	3.835	0.52	2.349	3.471	1.787	1.634	4.3	3.396	2.329	3.185	3.458	1.288	2.031	2.164	1.333	0.643	2.127	0.634	2.26
AACCGG	totfreq	2.01	1.546	0.564	2.653	1.028	1.075	1.581	2.328	1.132	3.826	1.223	0	0.962	3.856	2.432	1.089	0.72	4.132	1.857	0.43	2.866	0.911	0	1.65	0.728	0.916	2.543	2.019	2.767	3.835	0.52	2.387	4.338	1.787	1.634	4.398	3.432	2.329	3.185	3.711	1.288	2.031	2.395	1.431	0.643	2.172	0.634	2.302
AACCGG	fracsimp	0.015	0	0	0	0	0	0	0.059	0.136	0.065	0	0	0	0	0	0	0	0	0.053	0	0	0	0	0	0	0	0	0	0	0	0	0.016	0.2	0	0	0.022	0.01	0	0	0.068	0	0	0.097	0.069	0	0.021	0	0.019
AACCGG	simprepe	3.311	0	0	0	0	0	0	5	3.333	3.167	0	0	0	0	0	0	0	0	3	0	0	0	0	0	0	0	0	0	0	0	0	3	4	0	0	3	3	0	0	3.333	0	0	3	3.5	0	3	0	4
AACCGG	comprepe	2.038	2.2	2	2	2	2	2	2	2	2.057	2	0	2	2	2	2	2	2	2.028	2	2	2	0	2	2	2	2.106	2.095	2	2.071	2	2.065	2	2.019	2.4	2	2.01	2	2	2.537	2	2	2	2.037	2	2.043	2	2
AACCGG	simppoly	0.333	0	0	0	0	0	0	0	0.333	0.5	0	0	0	0	0	0	0	0	0.5	0	0	0	0	0	0	0	0	0	0	0	0	1	0	0	0	0	0	0	0	0.667	0	0	0.333	0	0	1	0	0
AACCGG	comppoly	0.145	0	0.5	0.5	0	0	0	0.25	0.579	0.218	0	0	0.143	0.237	0	0.286	0	0.25	0.25	0	0	0	0	0	0.5	0	0.213	0.048	0	0.286	0	0.21	0	0.192	0.4	0.295	0.281	0.206	0	0.195	0	0	0.286	0.148	0	0.191	0	0.151
AACCGT	simpfreq	0.004	0	0	0	0	0	0	0	0	0.041	0	0	0	0.131	0	0	0	0	0	0	0	0	0	0	0	0	0	0	0	0	0	0	0	0	0	0	0	0.068	0	0	0	0	0	0	0	0	0	0.043
AACCGT	compfreq	0.846	0.618	0	0	1.156	0.269	0.395	0.685	0.618	3.003	0.918	0.746	1.237	2.092	0.811	0	0.36	2.066	1.026	1.291	0	0.455	0	1.65	0	0	0.757	0.481	0.553	2.191	1.039	1.212	1.735	0.79	0.654	2.639	1.132	0.616	0	0.759	0.644	0.29	0.927	0.691	0	1.086	1.269	1.492
AACCGT	totfreq	0.85	0.618	0	0	1.156	0.269	0.395	0.685	0.618	3.044	0.918	0.746	1.237	2.222	0.811	0	0.36	2.066	1.026	1.291	0	0.455	0	1.65	0	0	0.757	0.481	0.553	2.191	1.039	1.212	1.735	0.79	0.654	2.639	1.132	0.685	0	0.759	0.644	0.29	0.927	0.691	0	1.086	1.269	1.535
AACCGT	fracsimp	0.004	0	0	0	0	0	0	0	0	0.014	0	0	0	0.059	0	0	0	0	0	0	0	0	0	0	0	0	0	0	0	0	0	0	0	0	0	0	0	0.1	0	0	0	0	0	0	0	0	0	0.028
AACCGT	simprepe	3.25	0	0	0	0	0	0	0	0	3	0	0	0	3.5	0	0	0	0	0	0	0	0	0	0	0	0	0	0	0	0	0	0	0	0	0	0	0	3	0	0	0	0	0	0	0	0	0	4
AACCGT	comprepe	2.013	2	0	0	2	2	2	2	2	2.014	2	2	2	2	2	0	2	2	2	2	0	2	0	2	0	0	2	2	2	2	2	2.031	2	2	2	2.111	2	2	0	2	2	2	2	2	0	2	2	2
AACCGT	simppoly	0	0	0	0	0	0	0	0	0	0	0	0	0	0	0	0	0	0	0	0	0	0	0	0	0	0	0	0	0	0	0	0	0	0	0	0	0	0	0	0	0	0	0	0	0	0	0	0
AACCGT	comppoly	0.173	0.5	0	0	0.111	0	0	0	0.25	0.178	0.333	0.5	0.222	0.188	0	0	0	0	0.19	0.333	0	0	0	0	0	0	0.286	0.2	0	0.25	0	0.281	0.5	0.217	0	0.148	0.125	0	0	0.222	0	0	0.167	0.214	0	0.25	0	0.229
AACCTC	simpfreq	0.075	0	0	0	0.257	0	0	0	0.257	0.165	0.306	0	0.412	0	0	0	0	1.033	0.098	0	0	0	0	0	0	0	0	0	0	0.274	0	0.189	0	0.034	0	0.098	0.035	0.068	0	0.169	0	0	0	0.099	0	0.045	0	0.085
AACCTC	compfreq	5.849	6.493	3.1	6.632	6.166	5.109	3.557	6.847	6.486	7.693	9.176	2.611	10.311	7.712	4.459	5.757	3.238	8.264	5.474	4.302	5.732	5.008	2.716	3.299	6.913	6.414	5.248	5.481	5.534	2.739	2.598	12.311	3.471	6.324	5.229	6.645	7.323	7.602	5.096	6.662	3.543	5.511	7.882	5.824	7.719	8.056	2.22	7.888
AACCTC	totfreq	5.923	6.493	3.1	6.632	6.423	5.109	3.557	6.847	6.743	7.857	9.482	2.611	10.723	7.712	4.459	5.757	3.238	9.297	5.572	4.302	5.732	5.008	2.716	3.299	6.913	6.414	5.248	5.481	5.534	3.013	2.598	12.501	3.471	6.358	5.229	6.743	7.358	7.671	5.096	6.831	3.543	5.511	7.882	5.923	7.719	8.101	2.22	7.973
AACCTC	fracsimp	0.011	0	0	0	0.04	0	0	0	0.038	0.021	0.032	0	0.038	0	0	0	0	0.111	0.018	0	0	0	0	0	0	0	0	0	0	0.091	0	0.015	0	0.005	0	0.014	0.005	0.009	0	0.025	0	0	0	0.017	0	0.006	0	0.011
AACCTC	simprepe	3.229	0	0	0	3	0	0	0	3.2	3	3	0	3.667	0	0	0	0	3	3	0	0	0	0	0	0	0	0	0	0	3	0	3.2	0	3	0	3	3	4	0	3.5	0	0	0	4	0	3	0	3
AACCTC	comprepe	2.013	2	2	2	2.021	2	2	2.04	2.04	2.011	2	2	2.107	2	2	2	2	2	2	2	2.2	2	2	2	2.158	2	2	2	2	2	2	2.052	2	2.033	2	2	2.005	2	2	2.013	2	2	2.118	2.025	2	2.022	2	2.011
AACCTC	simppoly	0.289	0	0	0	0	0	0	0	0	0.25	1	0	0	0	0	0	0	0	1	0	0	0	0	0	0	0	0	0	0	0	0	0.2	0	1	0	1	0	1	0	0	0	0	0	0	0	0	0	0
AACCTC	comppoly	0.155	0.095	0	0	0.042	0.158	0.111	0.22	0.278	0.289	0.1	0	0.133	0.169	0.182	0.135	0	0	0.366	0.1	0.1	0	0	0	0.158	0	0.186	0.123	0.1	0.2	0.4	0.222	0.25	0.277	0.125	0.191	0.275	0.234	0.25	0.253	0.091	0	0.245	0.11	0.083	0.174	0.286	0.2
AACCTG	simpfreq	0.074	0	0	0	0	0	0	0.137	0.309	0.082	0	0	0	0.065	0	0	0	0	0.049	0.43	0	0.455	0	0	0	0	0.054	0	0	0	0	0.038	0.868	0	0.327	0	0.106	0.068	0	0.253	0	0	0.077	0.049	0	0.045	0	0.171
AACCTG	compfreq	3.935	4.638	2.818	3.979	3.468	3.226	1.581	2.465	4.427	5.389	2.753	6.341	2.75	4.444	4.054	3.112	4.677	5.165	3.323	3.011	1.72	2.276	1.358	8.248	3.638	2.749	4.436	7.019	4.427	3.287	3.637	6.023	4.338	4.33	3.921	4.495	5.377	2.603	3.185	3.711	3.543	5.511	8.268	3.85	1.93	4.299	5.709	4.903
AACCTG	totfreq	4.01	4.638	2.818	3.979	3.468	3.226	1.581	2.602	4.736	5.471	2.753	6.341	2.75	4.51	4.054	3.112	4.677	5.165	3.372	3.441	1.72	2.732	1.358	8.248	3.638	2.749	4.49	7.019	4.427	3.287	3.637	6.061	5.206	4.33	4.248	4.495	5.483	2.671	3.185	3.964	3.543	5.511	8.345	3.899	1.93	4.345	5.709	5.074
AACCTG	fracsimp	0.021	0	0	0	0	0	0	0.053	0.065	0.015	0	0	0	0.014	0	0	0	0	0.014	0.125	0	0.167	0	0	0	0	0.012	0	0	0	0	0.006	0.167	0	0.077	0	0.019	0.026	0	0.064	0	0	0.009	0.013	0	0.01	0	0.034
AACCTG	simprepe	3.136	0	0	0	0	0	0	3	3.333	3	0	0	0	3	0	0	0	0	3	3	0	3	0	0	0	0	3	0	0	0	0	3	4	0	4	0	3	3	0	3.333	0	0	3	3	0	3	0	3
AACCTG	comprepe	2.026	2	2	2	2.037	2	2	2	2.047	2.008	2	2.176	2	2	2	2	2	2	2	2.286	2	2	2	2	2	2	2.061	2	2	2.083	2	2.025	2	2.024	2.083	2.152	2.039	2	2	2.068	2	2	2.009	2.026	2	2	2	2.017
AACCTG	simppoly	0.217	0	0	0	0	0	0	0	0.667	0	0	0	0	0	0	0	0	0	0	0	0	0	0	0	0	0	0	0	0	0	0	0	1	0	0	0	0.667	0	0	0.333	0	0	0	0	0	0	0	0
AACCTG	comppoly	0.145	0.133	0.1	0	0.074	0.083	0.25	0.167	0.419	0.397	0.111	0.118	0.05	0.176	0	0.05	0	0.2	0.294	0.143	0	0	0	0	0.1	0	0.195	0.164	0.25	0.167	0.143	0.208	0	0.278	0.25	0.283	0.217	0.316	0.2	0.25	0	0	0.206	0.09	0	0.253	0.222	0.243
AACCTT	simpfreq	0.013	0	0	0	0	0	0	0.137	0	0	0	0	0	0	0	0	0	0	0	0	0	0	0	0	0	0	0	0	0	0	0	0.038	0	0	0	0	0	0.068	0	0	0	0	0	0.049	0	0.045	0	0.043
AACCTT	compfreq	2.332	3.092	1.691	1.326	1.413	2.958	1.186	2.739	2.368	5.389	2.141	1.119	3.162	2.876	2.027	3.268	1.439	2.066	2.786	3.011	1.72	1.821	0	0.825	2.547	0.916	2.813	1.442	2.767	4.109	2.078	5.341	1.735	2.921	2.287	3.811	2.335	2.534	0.637	1.434	1.288	0.29	2.318	2.517	1.93	2.942	2.537	4.562
AACCTT	totfreq	2.344	3.092	1.691	1.326	1.413	2.958	1.186	2.876	2.368	5.389	2.141	1.119	3.162	2.876	2.027	3.268	1.439	2.066	2.786	3.011	1.72	1.821	0	0.825	2.547	0.916	2.813	1.442	2.767	4.109	2.078	5.379	1.735	2.921	2.287	3.811	2.335	2.603	0.637	1.434	1.288	0.29	2.318	2.567	1.93	2.987	2.537	4.605
AACCTT	fracsimp	0.004	0	0	0	0	0	0	0.048	0	0	0	0	0	0	0	0	0	0	0	0	0	0	0	0	0	0	0	0	0	0	0	0.007	0	0	0	0	0	0.026	0	0	0	0	0	0.019	0	0.015	0	0.009
AACCTT	simprepe	3.091	0	0	0	0	0	0	3	0	0	0	0	0	0	0	0	0	0	0	0	0	0	0	0	0	0	0	0	0	0	0	3	0	0	0	0	0	3	0	0	0	0	0	3	0	3	0	3
AACCTT	comprepe	2.003	2	2	2	2	2	2	2	2	2.008	2	2	2	2	2	2	2	2	2	2	2	2	0	2	2	2	2	2	2	2	2	2.021	2	2	2	2	2	2.027	2	2	2	2	2	2	2	2	2	2.075
AACCTT	simppoly	0	0	0	0	0	0	0	0	0	0	0	0	0	0	0	0	0	0	0	0	0	0	0	0	0	0	0	0	0	0	0	0	0	0	0	0	0	0	0	0	0	0	0	0	0	0	0	0
[truncated: 2,233 more rows]
[truncated: 41 more columns]
