# Supplementary material for: Patterned sequence in the transcriptome of vascular plants
Source: BMC Genomics. 2007 Jun 15;8:173. doi: 10.1186/1471-2164-8-173 (PMC1940011; doi:10.1186/1471-2164-8-173)
Supplement: Additional File 4 — Per-megabase frequency of canonical motifs in microsatellites in 88 genera, allowing two mismatched repeat positions. This Excel table is also parallels Additional file 2, with up to two mismatches allowed among repeats. [file 1471-2164-8-173-S4.xls]

## Sheet: revtableA2.txt
Motif	Type	Mean	Acorus	Adiantum	Aegilops	Allium	Amborella	Ananas	Antirrhinum	Aquilegia	Arabidopsis	Asparagus	Avena	Beta	Brassica	Bruguiera	Capsicum	Ceratopteris	Cichorium	Citrus	Cryptomeria	Cucumis	Cycas	Cynodon	Eragrostis	Eschscholzia	Eucalyptus	Euphorbia	Festuca	Fragaria	Gerbera	Ginkgo	Glycine	Gnetum	Gossypium	Hedyotis	Helianthus	Hordeum	Ipomoea	Juglans	Lactuca	Liriodendron	Lolium	Lotus	Lycopersicon	Lycoris	Malus	Manihot	Medicago
A	simpfreq	14.528	4.947	0	0.663	2.055	5.915	29.642	11.913	10.861	21.556	9.176	25.363	6.736	10.654	0.405	19.762	11.872	4.132	25.806	0.86	23.502	4.098	63.822	1.65	2.911	2.749	13.687	4.519	3.874	22.186	6.755	29.244	4.338	31.482	22.221	15.441	39.94	8.082	3.822	11.722	5.797	1.45	4.482	16.288	4.503	11.676	9.198	30.399
A	compfreq	2.028	0	0	0	0	0.269	2.371	3.149	0.875	2.139	0.306	0.746	0.275	1.242	0	1.089	6.476	0	1.613	0	2.866	0.911	27.158	0	0	0.916	0.595	0.192	0.553	1.917	0	3.788	0	5.327	0.654	1.857	8.137	1.575	0	1.012	0.644	0	0.386	3.11	1.286	1.403	0.634	1.663
A	totfreq	16.556	4.947	0	0.663	2.055	6.184	32.013	15.062	11.736	23.695	9.482	26.109	7.011	11.896	0.405	20.851	18.348	4.132	27.419	0.86	26.368	5.008	90.98	1.65	2.911	3.665	14.282	4.711	4.427	24.103	6.755	33.032	4.338	36.809	22.875	17.298	48.077	9.657	3.822	12.734	6.442	1.45	4.868	19.398	5.789	13.079	9.832	32.062
A	fracsimp	0.903	1	0	1	1	0.957	0.926	0.791	0.925	0.91	0.968	0.971	0.961	0.896	1	0.948	0.647	1	0.941	1	0.891	0.818	0.701	1	1	0.75	0.958	0.959	0.875	0.92	1	0.885	1	0.855	0.971	0.893	0.831	0.837	1	0.921	0.9	1	0.921	0.84	0.778	0.893	0.935	0.948
A	simprepe	25.992	22	0	23	24.812	21.864	24.347	25.874	22.422	27.225	23.5	25.721	29.306	34.84	20	24.646	43.03	28	24.837	21	32.195	24.333	25.553	23	21.625	32.667	24.162	25.064	21.857	24.383	31.077	25.177	22	25.344	24.985	23.19	27.067	25.797	24.5	22.511	21.944	20.8	22.328	26.124	23.714	25.667	22.414	24.295
A	comprepe	29.818	0	0	0	0	21	22	46.13	22.824	29.654	24	23	22.5	45.737	0	27.429	55.611	0	22.515	0	25	21.5	24.55	0	0	21	25.636	37.5	29	27.571	0	31.78	0	27.723	22.5	26.895	32.343	32.217	0	22.833	23.5	0	20.6	48.857	22.5	25.839	21	26.513
A	simppoly	0.086	0.062	0	0	0.062	0.045	0.067	0.069	0.199	0.177	0.033	0.044	0.02	0.172	0	0.079	0.121	0	0.189	0	0.122	0	0.043	0	0	0	0.079	0.064	0	0.037	0	0.115	0	0.144	0.029	0.19	0.16	0.254	0	0.151	0	0	0.259	0.136	0.143	0.109	0.103	0.189
A	comppoly	0.143	0	0	0	0	0	0.167	0.217	0.235	0.135	0	0	0	0.053	0	0.143	0	0	0.212	0	0	0	0.1	0	0	0	0.091	0.5	1	0.143	0	0.14	0	0.097	0	0.105	0.065	0.13	0	0.167	0	0	0.2	0.063	0	0.097	0.5	0.154
C	simpfreq	2.378	0	0	0	0.128	0.269	0	0.959	0.103	8.762	1.529	0.746	1.925	0.98	0.405	0.934	16.909	0	2.15	0	0	0	40.737	0	0.364	0.916	0.649	0.769	1.66	1.917	0.52	1.818	0	8.249	0	2.541	32.865	1.918	0.637	0.337	0	0	1.005	0.494	1.93	1.086	0	2.046
C	compfreq	0.9	0	0	0	0	0	0	0	0.051	2.139	0.306	0	0	0.131	0	0	9.354	0	0.195	0	0.573	0	17.653	0	0	0	0.433	0.385	0	0	0	0.341	0	4.33	0	0.293	24.198	0.411	0	0	0	0	0.077	0	0	0.045	0	0.512
C	totfreq	3.278	0	0	0	0.128	0.269	0	0.959	0.154	10.901	1.835	0.746	1.925	1.111	0.405	0.934	26.262	0	2.346	0	0.573	0	58.39	0	0.364	0.916	1.082	1.154	1.66	1.917	0.52	2.159	0	12.579	0	2.834	57.063	2.329	0.637	0.337	0	0	1.082	0.494	1.93	1.131	0	2.558
C	fracsimp	0.855	0	0	0	1	1	0	1	0.667	0.804	0.833	1	1	0.882	1	1	0.644	0	0.917	0	0	0	0.698	0	1	1	0.6	0.667	1	1	1	0.842	0	0.656	0	0.897	0.576	0.824	1	1	0	0	0.929	1	1	0.96	0	0.8
C	simprepe	23.057	0	0	0	24	20	0	24	23	26.075	22.2	28	22.357	23.4	20	23.5	23.362	0	24.273	0	0	0	24.7	0	21	21	21.833	21.75	23.333	26	39	22.542	0	23.521	0	23.308	23.727	22.286	20	20.75	0	0	22.077	20.7	23.333	22.333	0	22.812
C	comprepe	24.464	0	0	0	0	0	0	0	20	33.115	22	0	0	24	0	0	24.462	0	21.75	0	23	0	27.462	0	0	0	27.25	22.75	0	0	0	24	0	25.944	0	20	27.654	24.167	0	0	0	0	20	0	0	20	0	23.75
C	simppoly	0.086	0	0	0	0	0	0	0	0	0.023	0	0	0.071	0.067	0	0.167	0	0	0.045	0	0	0	0	0	0	1	0	0	0	0.143	0	0.062	0	0.025	0	0.038	0.061	0.071	0	0	0	0	0.308	0.1	0.333	0.125	0	0
C	comppoly	0.042	0	0	0	0	0	0	0	0	0.019	0	0	0	0	0	0	0	0	0.25	0	0	0	0	0	0	0	0.125	0.25	0	0	0	0	0	0.048	0	0	0.061	0.167	0	0	0	0	0	0	0	0	0	0
AC	simpfreq	3.086	3.092	5.354	3.979	1.028	3.495	4.347	5.477	1.75	1.933	2.447	2.611	0.962	2.68	9.323	2.801	1.799	1.033	4.985	0.86	1.146	2.276	0	3.299	1.819	0.916	0.812	0.673	0.553	2.739	4.157	3.22	1.735	2.096	4.248	3.616	5.13	1.438	0.637	5.735	3.221	1.16	2.859	0.691	1.286	3.53	1.586	2.046
AC	compfreq	0.72	0.618	0.564	0	0.257	0.807	1.581	0.411	0.257	0.288	0	0	0.275	0.196	3.243	0.156	2.159	0	0.684	0	0	0	2.716	0	0	0	0.216	0.865	0.553	1.37	0	0.606	0	0.241	0	0.391	0.531	0.411	0	0.843	1.932	0	0.386	0.049	3.859	0.588	0.317	0.554
AC	totfreq	3.806	3.71	5.918	3.979	1.285	4.302	5.928	5.888	2.008	2.221	2.447	2.611	1.237	2.876	12.566	2.956	3.957	1.033	5.669	0.86	1.146	2.276	2.716	3.299	1.819	0.916	1.028	1.538	1.107	4.109	4.157	3.826	1.735	2.337	4.248	4.007	5.66	1.849	0.637	6.578	5.153	1.16	3.245	0.74	5.146	4.118	1.903	2.601
AC	fracsimp	0.834	0.833	0.905	1	0.8	0.812	0.733	0.93	0.872	0.87	1	1	0.778	0.932	0.742	0.947	0.455	1	0.879	1	1	1	0	1	1	1	0.789	0.438	0.5	0.667	1	0.842	1	0.897	1	0.902	0.906	0.778	1	0.872	0.625	1	0.881	0.933	0.25	0.857	0.833	0.787
AC	simprepe	12.772	13.3	12.632	14.167	16.75	12.769	14.909	12.175	12.647	11.745	11.375	10.857	10.429	11.829	12.696	12.889	12.6	11	12.961	17	14.5	11	0	13.5	15.8	20	11.267	10.286	20	15.9	12.625	11.765	11.5	12.049	12.462	13.324	12.145	11.524	10	10.985	13.8	10.75	12.946	11.429	21	12.974	12.8	11.438
AC	comprepe	14.407	14	11	0	18.5	16.333	11	13	12.8	12	0	0	12	12	13.375	13	24.833	0	13.071	0	0	0	10	0	0	0	18.5	14.778	10	11.6	0	17.438	0	12.714	0	15.5	13.733	12.333	0	13.8	20.333	0	11.8	11	25.167	11.231	14	11.154
AC	simppoly	0.129	0	0.053	0	0	0	0.182	0.175	0.235	0.17	0.125	0.143	0	0.244	0.087	0.278	0	0	0.363	0	0	0	0	0	0	0	0.067	0.286	0	0.1	0	0.165	0.5	0.213	0.077	0.135	0.338	0	0	0.176	0	0	0.189	0.214	0	0.218	0.2	0.25
AC	comppoly	0.155	0	0	0	0	0	0.5	0.333	0	0.571	0	0	0	0	0	0	0.167	0	0.5	0	0	0	0	0	0	0	0.25	0.111	0	0.2	0	0.375	0	0.143	0	0	0.133	0	0	0	0.167	0	0.2	0	0.333	0.231	0	0.077
AG	simpfreq	25.549	70.19	14.653	5.306	0.642	101.633	69.56	12.05	34.076	22.255	38.538	2.238	15.122	46.732	137.824	13.226	8.274	12.396	19.159	3.872	20.062	4.553	2.716	10.723	119.697	84.293	12.551	7.5	27.671	32.594	6.755	34.813	12.147	6.461	17.32	12.9	15.353	41.916	50.322	29.095	58.296	6.092	16.691	4.541	14.151	67.975	28.544	22.256
AG	compfreq	3.41	8.349	1.127	0	0	15.594	11.857	0.822	3.964	3.168	4.282	0.746	1.512	2.026	24.727	2.49	3.238	0	2.688	0	6.879	1.366	0	0	13.097	4.581	1.353	0.577	2.214	3.013	0.52	3.258	1.735	0.928	0	1.466	2.087	4.794	3.822	4.554	9.984	0.29	2.859	0.79	5.789	9.142	4.123	2.302
AG	totfreq	28.958	78.538	15.781	5.306	0.642	117.227	81.416	12.872	38.04	25.422	42.82	2.984	16.635	48.759	162.551	15.716	11.512	12.396	21.847	3.872	26.941	5.919	2.716	10.723	132.794	88.874	13.904	8.077	29.884	35.607	7.274	38.071	13.882	7.389	17.32	14.366	17.441	46.711	54.144	33.649	68.28	6.382	19.55	5.331	19.941	77.117	32.667	24.558
AG	fracsimp	0.889	0.894	0.929	1	1	0.867	0.854	0.936	0.896	0.875	0.9	0.75	0.909	0.958	0.848	0.842	0.719	1	0.877	1	0.745	0.769	1	1	0.901	0.948	0.903	0.929	0.926	0.915	0.929	0.914	0.875	0.874	1	0.898	0.88	0.897	0.929	0.865	0.854	0.955	0.854	0.852	0.71	0.881	0.874	0.906
AG	simprepe	14.73	14.295	12.923	22.125	10	14.146	15.46	12.182	14.323	12.438	13.452	25.5	13.2	12.698	14.741	19.294	19.87	16.333	13.872	22.889	13.057	12.6	11	15.769	12.663	14.011	13.603	15.692	12.36	22.765	12.154	15.906	11.143	13.495	24.868	13.22	16.721	12.928	13.101	16.771	16.354	19.857	13.231	18.141	14.364	14.212	12.767	15.726
AG	comprepe	16.865	13.778	16.5	0	0	16.034	16.1	11	14.831	14.494	14.429	20	16.273	12.29	15.197	21.938	27.111	0	17.309	0	22.083	27	0	0	14.667	16	14.32	25.5	14.5	19.909	16	16.326	12	14.037	0	16.467	15.661	13.586	19	20.907	17.387	10	13.892	19.188	19.444	15.267	14.846	18.907
AG	simppoly	0.135	0.097	0.096	0	0	0.09	0.193	0.125	0.278	0.201	0.135	0.167	0.1	0.234	0.05	0.082	0.13	0	0.324	0	0.114	0	0	0.077	0.106	0.011	0.159	0.128	0.08	0.092	0.385	0.14	0.071	0.293	0.113	0.25	0.161	0.16	0.101	0.29	0.105	0	0.167	0.174	0.091	0.281	0.067	0.251
AG	comppoly	0.143	0.111	0	0	0	0.086	0.367	0.333	0.273	0.273	0.071	0	0	0.161	0.148	0	0	0	0.364	0	0.167	0	0	0	0.028	0	0.2	0.167	0	0	0	0.14	0	0.296	0	0.133	0.22	0.2	0.167	0.185	0.065	0	0.108	0	0.111	0.297	0	0.167
AT	simpfreq	6.229	3.092	0	1.99	2.955	7.528	5.533	4.108	3.449	4.895	3.059	4.476	1.237	5.294	10.945	4.979	0.36	1.033	11.486	2.151	7.452	6.829	0	0	1.455	0	5.14	1.25	8.301	4.656	14.029	17.956	3.471	11.823	10.13	3.909	2.83	8.493	12.103	2.024	2.255	1.45	5.564	9.822	20.584	8.101	5.075	5.713
AT	compfreq	0.993	0	0	0	0.385	1.613	0.79	0.411	0.463	2.016	0.306	0.746	0.275	0.261	2.027	0.934	0	0	1.32	0.43	2.293	1.366	0	0	0.728	0	0.541	0	1.107	0	3.637	1.667	0.868	1.031	0.327	0.489	0.177	1.233	0	0.084	0.966	0	0.541	1.185	7.076	1.493	0.317	0.981
AT	totfreq	7.221	3.092	0	1.99	3.34	9.142	6.324	4.519	3.912	6.911	3.364	5.222	1.512	5.556	12.972	5.913	0.36	1.033	12.805	2.581	9.745	8.195	0	0	2.183	0	5.681	1.25	9.408	4.656	17.667	19.622	4.338	12.854	10.457	4.398	3.007	9.726	12.103	2.108	3.221	1.45	6.104	11.007	27.659	9.594	5.392	6.694
AT	fracsimp	0.878	1	0	1	0.885	0.824	0.875	0.909	0.882	0.708	0.909	0.857	0.818	0.953	0.844	0.842	1	1	0.897	0.833	0.765	0.833	0	0	0.667	0	0.905	1	0.882	1	0.794	0.915	0.8	0.92	0.969	0.889	0.941	0.873	1	0.96	0.7	1	0.911	0.892	0.744	0.844	0.941	0.854
AT	simprepe	14.948	16.1	0	24.333	20.13	17.357	11.214	13.433	13.761	13.723	19.8	16.917	17.667	12.444	14.222	13.5	13	10	13.766	11	13.077	13.733	0	0	13	0	21.621	15.538	12	17.353	13.963	18.074	11.25	12.788	14.161	11.775	14.225	12.524	12.842	12.5	19.714	12.2	15.653	14.075	23.594	14.531	14.75	14.679
AT	comprepe	17.361	0	0	0	27.333	13.5	13	12	11.333	66.469	23	10.5	11.5	10.75	22.2	15.5	0	0	13.444	10	11.5	16.667	0	0	17	0	26.7	0	11	0	18.714	19.318	16	13.4	13	20	13	14.778	0	10	12.667	0	16.143	16.917	20.818	14.576	14	17.522
AT	simppoly	0.156	0	0	0	0.174	0.107	0.143	0.167	0.299	0.336	0.2	0.167	0.111	0.173	0.185	0.125	0	0	0.302	0	0.154	0.133	0	0	0	0	0.126	0.231	0.067	0.059	0.222	0.209	0	0.302	0.129	0.175	0.263	0.202	0.263	0.125	0.143	0	0.319	0.246	0.156	0.274	0.125	0.276
AT	comppoly	0.15	0	0	0	0	0	0	0	0.111	0.224	0	0	0	0.25	0.4	0	0	0	0.259	0	0	0	0	0	0	0	0.1	0	0.5	0	0.286	0.205	0	0.233	0	0.2	0	0.056	0	0	0.333	0	0.143	0.208	0.182	0.364	0	0.391
CG	simpfreq	0.079	0	0	0	0	0	0	0	0	0.082	0.306	0	0	0.065	0	0	0	0	0	0	0	0	0	0.825	0	0	0	0.192	0	0	0	0.114	0	0.241	0	0	0.318	0.068	0	0	0	0	0	0	0.643	0.045	0	0.128
CG	compfreq	0.026	0	0.282	0	0	0	0	0	0	0	0	0	0	0	0	0	0.36	0	0	0	0	0	0	0	0	0	0	0	0	0.274	0	0.076	0	0.034	0	0.098	0.071	0	0	0	0	0	0	0	0	0	0	0.043
CG	totfreq	0.105	0	0.282	0	0	0	0	0	0	0.082	0.306	0	0	0.065	0	0	0.36	0	0	0	0	0	0	0.825	0	0	0	0.192	0	0.274	0	0.189	0	0.275	0	0.098	0.389	0.068	0	0	0	0	0	0	0.643	0.045	0	0.171
CG	fracsimp	0.727	0	0	0	0	0	0	0	0	1	1	0	0	1	0	0	0	0	0	0	0	0	0	1	0	0	0	1	0	0	0	0.6	0	0.875	0	0	0.818	1	0	0	0	0	0	0	1	1	0	0.75
CG	simprepe	11.771	0	0	0	0	0	0	0	0	10	10	0	0	12	0	0	0	0	0	0	0	0	0	10	0	0	0	10	0	0	0	18.667	0	10.571	0	0	11.778	12	0	0	0	0	0	0	14	12	0	10.667
CG	comprepe	13.75	0	10	0	0	0	0	0	0	0	0	0	0	0	0	0	10	0	0	0	0	0	0	0	0	0	0	0	0	18	0	30	0	10	0	27	10	0	0	0	0	0	0	0	0	0	0	12
CG	simppoly	0.16	0	0	0	0	0	0	0	0	0.5	1	0	0	0	0	0	0	0	0	0	0	0	0	0	0	0	0	0	0	0	0	0	0	0	0	0	0.333	0	0	0	0	0	0	0	0	0	0	0
CG	comppoly	0.219	0	0	0	0	0	0	0	0	0	0	0	0	0	0	0	0	0	0	0	0	0	0	0	0	0	0	0	0	0	0	0	0	0	0	0	0.5	0	0	0	0	0	0	0	0	0	0	0
AAC	simpfreq	2.556	3.71	0.282	0.663	0.899	1.613	2.371	5.888	14.104	7.487	2.447	1.119	10.036	6.013	6.486	3.112	0.36	1.033	3.763	0.43	2.866	0	0	0.825	9.459	0	1.677	0.865	2.214	1.096	1.039	9.167	3.471	2.371	3.268	2.736	1.698	1.986	3.185	4.554	1.932	1.16	6.491	3.455	3.216	1.946	0	5.884
AAC	compfreq	0.376	0.928	0	0	0.128	0	1.581	0.822	2.11	0.946	0	0	2.337	0.327	1.621	0.311	0	0	0.733	0	0	0	0	0	1.091	0	0.108	0	0	0.548	0	0.947	1.735	0.206	0.327	0.098	0.884	0.137	0.637	1.012	0	0.29	0.155	0.247	0.643	0.453	0	0.938
AAC	totfreq	2.932	4.638	0.282	0.663	1.028	1.613	3.952	6.71	16.215	8.433	2.447	1.119	12.373	6.34	8.107	3.423	0.36	1.033	4.496	0.43	2.866	0	0	0.825	10.551	0	1.785	0.865	2.214	1.643	1.039	10.114	5.206	2.578	3.595	2.834	2.582	2.123	3.822	5.566	1.932	1.45	6.645	3.702	3.859	2.399	0	6.822
AAC	fracsimp	0.884	0.8	1	1	0.875	1	0.6	0.878	0.87	0.888	1	1	0.811	0.948	0.8	0.909	1	1	0.837	1	1	0	0	1	0.897	0	0.939	1	1	0.667	1	0.906	0.667	0.92	0.909	0.966	0.658	0.935	0.833	0.818	1	0.8	0.977	0.933	0.833	0.811	0	0.863
AAC	simprepe	8.386	8.083	10	10	7.714	7.5	9.5	8.047	8.715	8.418	7.875	8	8.945	7.674	9.188	8.05	7	7	8.532	9	8.6	0	0	12	7.846	0	8.548	9.222	7.75	7.5	7.5	8.099	7.25	8.043	8.9	7.857	8.479	8.655	7.2	8.519	8.667	8.75	8.607	8.157	8.6	7.86	0	7.877
AAC	comprepe	9.114	8.333	0	0	7	0	10.25	9.333	9.61	9.652	0	0	9	8.6	8.75	9	0	0	10.333	0	0	0	0	0	9.667	0	7.5	0	0	9	0	8.08	10	7.667	22	8	9.68	8.5	7	8.167	0	8	7	8	8	9.1	0	8.136
AAC	simppoly	0.147	0.167	0	0	0.143	0	0.167	0.14	0.372	0.308	0	0	0.123	0.152	0	0.15	0	0	0.312	0	0.2	0	0	0	0.038	0	0.194	0.333	0	0	0	0.165	0	0.304	0.2	0.25	0.333	0.034	0	0.222	0	0	0.214	0.129	0.4	0.302	0	0.283
AAC	comppoly	0.16	0	0	0	0	0	0.25	0.167	0.488	0.391	0	0	0.118	0	0	0	0	0	0.2	0	0	0	0	0	0	0	0.5	0	0	0	0	0.16	0	0.167	0	0	0.16	0	0	0.417	0	0	0	0.4	1	0.2	0	0.318
AAG	simpfreq	11.041	11.441	1.409	4.642	2.441	4.84	11.462	12.598	51.011	31.963	7.646	3.73	7.699	21.634	44.185	7.625	2.159	6.198	13.001	6.022	34.966	2.732	1.358	4.949	42.567	10.995	30.783	1.827	8.855	8.765	1.559	16.706	20.823	9.417	14.705	8.209	5.696	21.164	9.555	14.168	15.46	3.481	17.309	8.144	5.146	10.228	13.955	17.736
AAG	compfreq	1.379	0.618	0	0	0.257	0.269	4.347	1.369	7.876	3.168	3.059	1.492	1.237	1.373	7.297	0.467	0.36	0	1.417	1.721	4.012	0	0	0.825	5.821	0.916	2.651	0.385	0.553	1.37	0	1.705	1.735	1.1	1.634	1.27	2.406	1.986	0	2.277	2.577	0.29	2.009	0.839	0	1.041	2.537	1.492
AAG	totfreq	12.42	12.059	1.409	4.642	2.698	5.109	15.809	13.967	58.887	35.131	10.705	5.222	8.936	23.007	51.481	8.091	2.518	6.198	14.418	7.743	38.978	2.732	1.358	5.774	48.388	11.911	33.434	2.211	9.408	10.134	1.559	18.41	22.559	10.517	16.339	9.48	8.101	23.15	9.555	16.445	18.036	3.771	19.318	8.983	5.146	11.269	16.492	19.229
AAG	fracsimp	0.896	0.949	1	1	0.905	0.947	0.725	0.902	0.866	0.91	0.714	0.714	0.862	0.94	0.858	0.942	0.857	1	0.902	0.778	0.897	1	1	0.857	0.88	0.923	0.921	0.826	0.941	0.865	1	0.907	0.923	0.895	0.9	0.866	0.703	0.914	1	0.862	0.857	0.923	0.896	0.907	1	0.908	0.846	0.922
AAG	simprepe	8.42	8.189	9	9.286	8.316	8.278	9.138	8.174	8.646	8.329	7.88	8.7	7.893	8.136	9.284	8.327	8	7.333	8.541	7.571	9.361	8.667	8	10.333	8.12	9.083	9.283	8.579	9.188	8.094	8.667	8.465	8	8.628	8.2	8.393	8.366	8.702	8	8.994	8.604	7.583	8.607	7.721	8.625	8.124	8.341	8.632
AAG	comprepe	9.309	7	0	0	9.5	24	9.182	8.9	9.092	8.662	7.8	9.5	7.444	9	11.222	8	7	0	8.793	9.5	10	0	0	10	9.125	10	10.082	8.25	9	7.4	0	10.111	7	9.594	8.2	8.077	12.029	8.31	0	15.778	8.5	7	9.231	8.118	0	8.391	9.875	9
AAG	simppoly	0.149	0.027	0	0	0.053	0.167	0.069	0.228	0.289	0.26	0.24	0.1	0.196	0.205	0.055	0.102	0	0.167	0.297	0.214	0.098	0.167	0	0	0.111	0	0.236	0.105	0	0.094	0	0.168	0.083	0.299	0.089	0.274	0.23	0.194	0.133	0.19	0.083	0	0.179	0.261	0.125	0.265	0.159	0.274
AAG	comppoly	0.188	0	0	0	1	0	0.182	0.1	0.32	0.247	0.1	0	0.111	0.095	0	0	0	0	0.241	0	0	0	0	1	0.125	0	0.184	0.5	0	0.2	0	0.089	0	0.281	0	0.308	0.206	0.31	0	0.296	0	0	0.231	0.412	0	0.217	0.125	0.314
AAT	simpfreq	3.226	1.237	0	0	1.542	0.807	7.509	6.025	3.964	0.494	2.447	1.119	3.574	1.765	8.107	5.29	0.36	2.066	10.997	1.721	5.732	4.553	0	0	1.455	0	10.604	0.192	0.553	8.765	3.118	9.054	4.338	4.365	2.614	5.668	0.743	5.068	1.911	10.879	2.577	0.29	1.391	5.874	1.93	1.312	3.172	5.116
AAT	compfreq	0.447	0	0	0	0.128	0.538	0.79	0.411	0.412	0.123	0	0	0	0.065	1.216	0.311	0	0	2.199	0	0.573	0	0	0	0.364	0	0.703	0	0	0.548	0	0.796	0	0.516	0.327	0.391	0.177	0.411	1.911	1.771	0.322	0	0.309	0.543	0.643	0.136	0.317	0.853
AAT	totfreq	3.673	1.237	0	0	1.67	1.344	8.3	6.436	4.375	0.617	2.447	1.119	3.574	1.83	9.323	5.602	0.36	2.066	13.196	1.721	6.305	4.553	0	0	1.819	0	11.307	0.192	0.553	9.313	3.118	9.849	4.338	4.88	2.941	6.059	0.92	5.479	3.822	12.65	2.899	0.29	1.7	6.417	2.573	1.448	3.489	5.969
AAT	fracsimp	0.882	1	0	0	0.923	0.6	0.905	0.936	0.906	0.8	1	1	1	0.964	0.87	0.944	1	1	0.833	1	0.909	1	0	0	0.8	0	0.938	1	1	0.941	1	0.919	1	0.894	0.889	0.935	0.808	0.925	0.5	0.86	0.889	1	0.818	0.915	0.75	0.906	0.909	0.857
AAT	simprepe	8.739	7.75	0	0	7.75	9.333	8.579	8.659	8.286	8	7.75	10.667	8.154	7.889	10.5	8.441	16	9.5	8.809	8.75	7.9	7.8	0	0	8	0	9.755	11	8	9.438	8.167	9.184	7.4	9.693	8	8.138	8.19	8.27	8.333	8.512	11.125	7	9	8.756	9.667	8.759	8.8	8.675
AAT	comprepe	9.487	0	0	0	7	7.5	8.5	7	7.375	8	0	0	0	9	8.667	7	0	0	10.889	0	7	0	0	0	8	0	9.538	0	0	8.5	0	12	0	8.933	7	8	19.2	9.667	9	8.333	8	0	11.75	12.182	8	9.667	13	9.75
AAT	simppoly	0.189	0.25	0	0	0	0.333	0.105	0.091	0.312	0.333	0.125	0.333	0.038	0.259	0	0.147	0	0	0.289	0.25	0	0	0	0	0	0	0.23	0.5	0	0.125	0.167	0.243	0.2	0.307	0	0.224	0.286	0.203	0	0.155	0	0	0.333	0.311	0.333	0.138	0	0.258
AAT	comppoly	0.145	0	0	0	0	0	0	0	0.375	0	0	0	0	0	0	0	0	0	0.267	0	0	0	0	0	0	0	0.154	0	0	0	0	0.095	0	0.133	0	0.75	0	0.167	0	0.048	0	0	0	0.091	0	0.667	0	0.25
ACC	simpfreq	3.882	8.039	2.536	3.979	0.514	4.302	3.557	3.286	11.324	2.962	2.753	0.746	6.736	3.987	7.297	4.046	1.079	3.099	3.617	1.291	5.159	0.455	0	2.474	11.278	0.916	3.895	1.923	6.088	2.739	1.039	6.137	0	2.921	3.595	8.6	4.033	2.74	4.459	16.867	1.932	1.16	8.345	2.912	0	5.974	1.586	4.733
ACC	compfreq	0.447	0.928	0	0	0.128	0	0	0.548	1.647	0.247	0	0	0.412	0.588	1.216	0.467	0	2.066	0.195	0.43	1.72	0	0	0	1.455	0	0.216	0.096	0	0.274	0	0.758	0	0.619	0	1.27	0.637	0.274	0	2.614	0	0.87	1.159	0.494	0	0.543	0.634	0.256
ACC	totfreq	4.329	8.967	2.536	3.979	0.642	4.302	3.557	3.834	12.972	3.209	2.753	0.746	7.149	4.575	8.513	4.512	1.079	5.165	3.812	1.721	6.879	0.455	0	2.474	12.734	0.916	4.112	2.019	6.088	3.013	1.039	6.894	0	3.54	3.595	9.87	4.67	3.014	4.459	19.481	1.932	2.031	9.504	3.406	0	6.517	2.22	4.988
ACC	fracsimp	0.908	0.897	1	1	0.8	1	1	0.857	0.873	0.923	1	1	0.942	0.871	0.857	0.897	1	0.6	0.949	0.75	0.75	1	0	1	0.886	1	0.947	0.952	1	0.909	1	0.89	0	0.825	1	0.871	0.864	0.909	1	0.866	1	0.571	0.878	0.855	0	0.917	0.714	0.949
ACC	simprepe	7.929	8.577	7.111	7.333	7.75	8.25	8.778	7.542	8.6	7.75	8.444	7	8.327	7.754	8.167	7.615	7.667	7.667	8.257	8.333	7.667	8	0	7	8.129	8	7.972	7.55	7.909	7.6	9	8.327	0	8.2	8	7.705	8.061	7.575	8.714	7.845	8.833	7.75	8.102	7.763	0	7.985	7.4	7.928
ACC	comprepe	8.33	7.333	0	0	7	0	0	8.75	8.75	8.667	0	0	7	8	10	8	0	7.5	7.5	7	8.333	0	0	0	8.75	0	8.5	7	0	9	0	7.85	0	9.556	0	7.538	8.389	7.25	0	8	0	7.333	8.067	7.8	0	8.667	11.5	8
ACC	simppoly	0.194	0.154	0	0.167	0	0.25	0.111	0.125	0.332	0.264	0	0.5	0.143	0.115	0	0.154	0	0	0.27	0.667	0.111	1	0	0	0.097	0	0.153	0.1	0.091	0.2	1	0.191	0	0.424	0.091	0.261	0.272	0.175	0	0.205	0	0	0.222	0.22	0	0.273	0.2	0.279
ACC	comppoly	0.224	0	0	0	0	0	0	0	0.344	0.333	0	0	0.333	0.333	0	0	0	0	0.5	1	0	0	0	0	0	0	0.25	1	0	0	0	0.4	0	0.389	0	0.615	0.5	0.5	0	0.129	0	0.333	0.067	0.4	0	0.25	0.5	0.167
ACG	simpfreq	1.563	0.928	0.282	3.979	0.257	0	13.438	0.411	0.36	0.411	0.918	0	0.55	1.373	5.675	0.778	0.36	1.033	1.271	0	1.146	0	0	1.65	0.364	1.832	0.974	1.442	0	1.917	0	2.197	1.735	0.653	1.634	0.293	3.927	0.616	1.274	1.181	1.288	2.611	0.464	0.543	0	1.765	0	0.426
ACG	compfreq	0.262	0	0	3.979	0	0	0.79	0.137	0	0	0.306	0	0.137	0.065	0.405	0.156	0	0	0.098	0	0	0	0	0	0	0.916	0.162	0.096	0.553	0	0	0.038	0	0.137	0	0.195	0.389	0	0.637	0.337	0	0.29	0.077	0.099	0	0.226	0	0.085
ACG	totfreq	1.825	0.928	0.282	7.958	0.257	0	14.228	0.548	0.36	0.411	1.223	0	0.687	1.438	6.08	0.934	0.36	1.033	1.368	0	1.146	0	0	1.65	0.364	2.749	1.136	1.538	0.553	1.917	0	2.235	1.735	0.79	1.634	0.489	4.316	0.616	1.911	1.518	1.288	2.901	0.541	0.642	0	1.991	0	0.512
ACG	fracsimp	0.869	1	1	0.5	1	0	0.944	0.75	1	1	0.75	0	0.8	0.955	0.933	0.833	1	1	0.929	0	1	0	0	1	1	0.667	0.857	0.938	0	1	0	0.983	1	0.826	1	0.6	0.91	1	0.667	0.778	1	0.9	0.857	0.846	0	0.886	0	0.833
ACG	simprepe	7.98	8	7	8.833	8	0	9.353	7.333	8.429	7.6	8.667	0	7.75	7.524	8.786	7.6	10	7	7.808	0	8.5	0	0	7	7	7.5	8.5	7.733	0	8.286	0	8.103	10	8.579	9	7	7.82	7.667	8.5	7.429	8.5	7.333	7.833	8.455	0	8.41	0	7.6
ACG	comprepe	8.273	0	0	13.167	0	0	10.5	8	0	0	7	0	10	7	7	7	0	0	8	0	0	0	0	0	0	9	7.333	7	8	0	0	9	0	8.75	0	7.5	7.727	0	8	7.75	0	7	8	8.5	0	8.2	0	8
ACG	simppoly	0.179	0	0	0.667	0.5	0	0.265	0.333	0.286	0.3	0	0	0.25	0.143	0	0.2	0	0	0.192	0	0	0	0	0	0	0	0.333	0.333	0	0	0	0.241	0	0.368	0	0	0.207	0.556	0.5	0.286	0	0.111	0.167	0.273	0	0.205	0	0.3
ACG	comppoly	0.234	0	0	0.333	0	0	0	0	0	0	0	0	0	0	0	0	0	0	0.5	0	0	0	0	0	0	0	0.333	1	0	0	0	1	0	0.5	0	0.5	0.364	0	0	0.25	0	0	0	0	0	0.4	0	0
ACT	simpfreq	0.686	0.618	0.282	0	0.128	0	1.581	2.191	5.868	0.699	0.306	1.119	2.062	0.654	0.811	0.622	0	0	0.684	0	0.573	0	0	0.825	4.002	0	1.894	0.385	0.553	0.548	0	1.477	0	0.516	1.307	0.88	0.531	0.959	0.637	2.024	0	0.58	1.005	1.185	0	0.588	0	0.981
ACT	compfreq	0.054	0	0	0	0	0	0	0	0.721	0.082	0	0	0	0.131	0	0	0	0	0.098	0	0	0	0	0	0	0	0.325	0.096	0.553	0	0	0.076	0	0.034	0	0.293	0.142	0.137	0	0.169	0	0	0.077	0.099	0	0.045	0	0.171
ACT	totfreq	0.74	0.618	0.282	0	0.128	0	1.581	2.191	6.589	0.782	0.306	1.119	2.062	0.784	0.811	0.622	0	0	0.782	0	0.573	0	0	0.825	4.002	0	2.218	0.481	1.107	0.548	0	1.553	0	0.55	1.307	1.173	0.672	1.096	0.637	2.193	0	0.58	1.082	1.283	0	0.634	0	1.151
ACT	fracsimp	0.938	1	1	0	1	0	1	1	0.891	0.895	1	1	1	0.833	1	1	0	0	0.875	0	1	0	0	1	1	0	0.854	0.8	0.5	1	0	0.951	0	0.938	1	0.75	0.789	0.875	1	0.923	0	1	0.929	0.923	0	0.929	0	0.852
ACT	simprepe	8.116	7	7	0	7	0	10.5	8.188	8.044	8.118	7	11.667	8.067	7.6	9	7.25	0	0	8.429	0	7	0	0	7	7.909	0	8.943	8.25	8	7.5	0	8.308	0	8.333	8.5	7.778	7.2	8.143	9	8	0	7.5	8.846	7.625	0	7.385	0	8.217
ACT	comprepe	9.824	0	0	0	0	0	0	0	8.143	7.5	0	0	0	9.5	0	0	0	0	10.5	0	0	0	0	0	0	0	8.5	7	7	0	0	7.5	0	18	0	9.333	20.5	8.5	0	7	0	0	12	9	0	7	0	7.25
ACT	simppoly	0.179	0	0	0	0	0	0	0.188	0.351	0.118	0	0.333	0.067	0.5	0	0	0	0	0.214	0	0	0	0	0	0.182	0	0.2	0.25	1	0.5	0	0.103	0	0.2	0	0.111	0.467	0	0	0.25	0	0	0.462	0.125	0	0.077	0	0.304
ACT	comppoly	0.188	0	0	0	0	0	0	0	0.357	0	0	0	0	0	0	0	0	0	0.5	0	0	0	0	0	0	0	0.333	0	0	0	0	0.5	0	0	0	0	0.25	0	0	0.5	0	0	0	0.5	0	0	0	0.25
AGC	simpfreq	5.787	6.803	1.409	13.927	3.725	1.344	12.252	3.149	4.478	1.892	8.87	4.849	2.75	3.856	12.566	3.734	1.079	1.033	7.087	4.302	3.439	2.276	0	7.423	4.002	10.079	3.03	6.25	4.427	1.917	1.039	4.432	47.72	3.437	6.862	4.105	11.71	2.74	8.281	2.108	12.239	3.481	3.014	3.751	1.93	5.431	6.343	2.814
AGC	compfreq	0.699	0.618	0	3.316	0.257	0.269	2.371	0.137	0.618	0.411	2.141	0.373	0.962	0.196	1.621	0	0	0	0.342	1.291	0.573	1.366	0	0	1.091	3.665	0.054	0.481	0	0	0	1.061	5.206	0.378	0.654	0.391	2.016	0.411	1.274	0.253	0.322	0.58	0.309	0.247	0	0.317	0.634	0.384
AGC	totfreq	6.487	7.421	1.409	17.243	3.982	1.613	14.623	3.286	5.096	2.304	11.011	5.222	3.712	4.052	14.188	3.734	1.079	1.033	7.429	5.592	4.012	3.642	0	7.423	5.093	13.743	3.084	6.73	4.427	1.917	1.039	5.493	52.926	3.815	7.516	4.495	13.726	3.151	9.555	2.361	12.561	4.061	3.323	3.998	1.93	5.748	6.977	3.198
AGC	fracsimp	0.898	0.917	1	0.808	0.935	0.833	0.838	0.958	0.879	0.821	0.806	0.929	0.741	0.952	0.886	1	1	1	0.954	0.769	0.857	0.625	0	1	0.786	0.733	0.982	0.929	1	1	1	0.807	0.902	0.901	0.913	0.913	0.853	0.87	0.867	0.893	0.974	0.857	0.907	0.938	1	0.945	0.909	0.88
AGC	simprepe	8.234	8.318	7.4	8.048	8.448	7.6	9.419	8.261	8	7.848	8.483	8.769	8.45	7.932	8.71	7.875	7.333	8	8.214	9.8	8.833	8.4	0	7.889	8	9.455	7.911	8.108	8.375	7.429	9	8.248	8.309	8.24	7.952	7.833	8.054	8	7.923	8.16	8.079	7.25	8.128	7.895	8	7.95	8.15	8
AGC	comprepe	8.835	10	0	7.8	7	7	9	8	8.75	9.2	8.286	8	8.857	7	7.5	0	0	0	7.714	8.333	7	9	0	0	9	10.25	8	7.8	0	0	0	8.429	8.667	9.273	10.5	7.5	9.193	8.667	11.5	8.667	9	9.5	8.25	8	0	7	16.5	9
AGC	simppoly	0.175	0.045	0	0.095	0.138	0.2	0.129	0.304	0.322	0.304	0.103	0.077	0.15	0.136	0.032	0.25	0.333	0	0.366	0.2	0.167	0.2	0	0	0	0	0.321	0.046	0	0.286	0	0.205	0.036	0.27	0.048	0.214	0.196	0.175	0.077	0.24	0.132	0.083	0.231	0.132	0	0.333	0.3	0.455
AGC	comppoly	0.21	0	0	0	0.5	1	0	0	0.167	0.4	0.286	0	0	0.333	0	0	0	0	0.143	0	0	0	0	0	0.333	0	0	0.2	0	0	0	0.071	0.167	0.273	0	0.5	0.351	0	0	0	0	0	0.25	0.2	0	0	0.5	0.333
AGG	simpfreq	4.917	10.204	0.845	10.611	1.798	2.958	15.809	3.834	3.14	5.06	10.093	1.865	2.062	9.346	17.836	2.645	1.799	0	2.199	3.872	5.732	1.366	0	4.949	5.457	25.654	7.033	5	4.427	0.274	0	4.167	10.412	1.684	6.209	1.661	11.887	4.246	9.555	4.385	1.288	5.801	4.636	2.221	3.216	8.237	2.854	2.174
AGG	compfreq	0.524	2.474	0.282	1.99	0.257	0	1.581	0	0.36	0.288	0.612	0.373	0	0.523	2.027	0.156	0	0	0.44	0.43	1.146	0	0	0	0.364	3.665	0.487	0.961	0	0.274	0	0.72	0.868	0.344	0.327	0.195	1.026	0.205	0.637	0.422	0	0.29	0.541	0.197	0	0.769	0.317	0.128
AGG	totfreq	5.441	12.677	1.127	12.601	2.055	2.958	17.39	3.834	3.5	5.348	10.705	2.238	2.062	9.869	19.863	2.801	1.799	0	2.639	4.302	6.879	1.366	0	4.949	5.821	29.319	7.52	5.961	4.427	0.548	0	4.887	11.279	2.028	6.536	1.857	12.912	4.452	10.192	4.807	1.288	6.092	5.177	2.419	3.216	9.006	3.172	2.302
AGG	fracsimp	0.908	0.805	0.75	0.842	0.875	1	0.909	1	0.897	0.946	0.943	0.833	1	0.947	0.898	0.944	1	0	0.833	0.9	0.833	1	0	1	0.938	0.875	0.935	0.839	1	0.5	0	0.853	0.923	0.831	0.95	0.895	0.921	0.954	0.938	0.912	1	0.952	0.896	0.918	1	0.915	0.9	0.944
AGG	simprepe	8.06	8.485	7.667	7.812	7.714	8.727	8.025	7.893	7.836	7.789	8.091	10.4	8.333	7.839	9.068	7.824	8.6	0	8.222	7.667	8.6	7.333	0	7.5	7.933	8.643	7.938	7.865	7.875	8	0	8.1	8.75	7.98	8.421	7.412	7.72	7.887	8.533	8.135	7.75	7.75	7.867	7.978	9.6	8.022	7.778	7.843
AGG	comprepe	8.233	8.75	13	8	9	0	7.5	0	8.143	7.857	7	8	0	7.625	9.2	8	0	0	7.667	7	10	0	0	0	7	8.75	7.667	7.9	0	8	0	8.158	8	7.8	8	7	8	8	8	8.4	0	12	7.571	8.5	0	8	9	8
AGG	simppoly	0.142	0.152	0	0.062	0.071	0.091	0.075	0.214	0.328	0.268	0.091	0	0.2	0.21	0.045	0.059	0	0	0.489	0.111	0.1	0	0	0.167	0.133	0.036	0.2	0.038	0	0	0	0.182	0.167	0.367	0	0.059	0.167	0.21	0.067	0.115	0.25	0.1	0.133	0.311	0.2	0.253	0.111	0.275
AGG	comppoly	0.187	0.125	0	0.333	0	0	0.25	0	0.429	0.143	0.5	0	0	0.375	0	0	0	0	0.333	0	0	0	0	0	0	0	0.333	0.3	0	0	0	0.211	0	0.3	0	0.5	0.172	0	0	0	0	0	0.143	0	0	0.294	0	0.333
ATC	simpfreq	5.005	4.329	1.973	1.99	2.184	4.302	4.743	10.544	11.479	10.243	7.646	0.746	10.448	9.085	6.891	5.135	3.238	12.396	5.474	3.441	8.598	1.366	1.358	2.474	11.278	1.832	11.523	0.961	2.767	4.382	2.598	6.932	13.015	6.702	11.111	7.427	3.078	6.712	3.822	17.963	4.831	0.58	5.873	3.899	4.503	3.123	4.757	7.632
ATC	compfreq	0.571	0.928	0	0.663	0	0.269	0	1.506	1.132	1.234	0.306	0	2.062	0.719	2.027	0.156	0.72	0	0.538	0.86	1.72	0.455	0	0	0.728	0	1.028	0.192	0	0.274	0.52	0.758	0.868	0.756	1.307	1.075	0.212	0.616	0	3.12	0.644	0.29	0.85	0.494	0	0.679	1.269	0.767
ATC	totfreq	5.576	5.257	1.973	2.653	2.184	4.571	4.743	12.05	12.611	11.477	7.952	0.746	12.51	9.804	8.918	5.29	3.957	12.396	6.012	4.302	10.318	1.821	1.358	2.474	12.006	1.832	12.551	1.154	2.767	4.656	3.118	7.69	13.882	7.458	12.418	8.502	3.29	7.328	3.822	21.083	5.475	0.87	6.723	4.393	4.503	3.802	6.026	8.399
ATC	fracsimp	0.903	0.824	1	0.75	1	0.941	1	0.875	0.91	0.892	0.962	1	0.835	0.927	0.773	0.971	0.818	1	0.911	0.8	0.833	0.75	1	1	0.939	1	0.918	0.833	1	0.941	0.833	0.901	0.938	0.899	0.895	0.874	0.935	0.916	1	0.852	0.882	0.667	0.874	0.888	1	0.821	0.789	0.909
ATC	simprepe	8.313	8	8	9.667	8.118	7.875	8.25	8.143	8.354	7.992	7.76	9	8.303	8.137	9.353	8.212	7.778	8.667	8.214	8.75	8.133	7.333	7	9.333	8.29	8	8.535	7.5	7.8	8.188	7.8	8.011	8.067	8.559	8.559	8.184	8	7.898	8.833	8.629	7.867	8	8.289	7.81	8.857	8.435	8.267	8.039
ATC	comprepe	8.623	7.333	0	8	0	7	0	9.455	8.773	8.8	8	0	8.533	9.091	8.6	7	10.5	0	8.636	8.5	8.333	7	0	0	8	0	9.053	8.5	0	9	7	7.95	7	9.5	8	10	10.833	8.778	0	8.973	11	9	8.545	9.3	0	8.8	10.5	8.833
ATC	simppoly	0.175	0.071	0	0.333	0.176	0	0.083	0.247	0.341	0.285	0.16	0	0.092	0.209	0	0.182	0	0.25	0.33	0	0.067	0.333	0	0	0.097	0	0.282	0.1	0	0	0	0.219	0.2	0.364	0.118	0.289	0.345	0.224	0	0.202	0.067	0	0.355	0.139	0.143	0.261	0.267	0.335
ATC	comppoly	0.219	0.333	0	0	0	0	0	0.182	0.409	0.5	0	0	0.333	0.182	0.2	0	0	0	0.182	0.5	0.333	0	0	0	0	0	0.316	0.5	0	0	1	0.1	1	0.318	0	0.182	0.333	0.222	0	0.378	0	0	0.545	0.4	0	0.067	0.25	0.167
CCG	simpfreq	6.45	6.184	0.564	40.454	1.028	0	3.952	1.78	0.154	0.535	10.705	2.238	0.687	2.222	12.972	1.712	0	0	2.297	2.581	0	0	0	11.547	0	32.068	1.407	13.269	2.214	1.37	0	2.917	1.735	1.203	3.595	0.586	25.79	7.602	1.274	2.024	0.644	16.534	1.082	1.333	2.573	1.991	0.634	0.213
CCG	compfreq	0.566	0	0	3.979	0	0	0	0.137	0	0	0.918	0	0	0	0.405	0	0	0	0.147	0.86	0	0	0	1.65	0	2.749	0.054	0.673	0	0.274	0	0.152	0	0.069	0	0.293	2.37	0.342	0	0.084	0	2.031	0	0.148	0	0.136	0	0.043
CCG	totfreq	7.017	6.184	0.564	44.434	1.028	0	3.952	1.917	0.154	0.535	11.623	2.238	0.687	2.222	13.377	1.712	0	0	2.444	3.441	0	0	0	13.197	0	34.817	1.461	13.942	2.214	1.643	0	3.068	1.735	1.272	3.595	0.88	28.16	7.945	1.274	2.108	0.644	18.565	1.082	1.481	2.573	2.127	0.634	0.256
CCG	fracsimp	0.942	1	1	0.91	1	0	1	0.929	1	1	0.921	1	1	1	0.97	1	0	0	0.94	0.75	0	0	0	0.875	0	0.921	0.963	0.952	1	0.833	0	0.951	1	0.946	1	0.667	0.916	0.957	1	0.96	1	0.891	1	0.9	1	0.936	1	0.833
CCG	simprepe	7.888	7.9	8	7.787	8.25	0	8.9	7.385	7	7.538	7.857	7.5	8.4	7.529	8.281	7.818	0	0	7.723	7.833	0	0	0	7.286	0	8.457	7.654	8.022	7.25	7.8	0	8.052	8	8.029	8.273	8.667	8.003	7.613	8	7.5	8	7.737	7.714	7.815	8.25	7.841	7	8.4
CCG	comprepe	7.817	0	0	7.5	0	0	0	7	0	0	8.333	0	0	0	7	0	0	0	8.333	8.5	0	0	0	8	0	7.667	9	7.714	0	7	0	8	0	8	0	8	8.134	7	0	7	0	7.429	0	7.333	0	7.667	0	7
CCG	simppoly	0.162	0.05	0	0.082	0	0	0	0.154	0.333	0.231	0.143	0	0	0.206	0	0.091	0	0	0.298	0.5	0	0	0	0.071	0	0.029	0.154	0.065	0	0.2	0	0.156	0.5	0.343	0	0.167	0.203	0.288	0	0.25	0	0.035	0.214	0.185	0	0.227	0.5	0.4
CCG	comppoly	0.231	0	0	0	0	0	0	0	0	0	0	0	0	0	0	0	0	0	0.667	0.5	0	0	0	0	0	0	1	0.286	0	0	0	0	0	0	0	0	0.209	0.4	0	0	0	0	0	0.333	0	0.667	0	0
AAAC	simpfreq	0.72	0.618	0	0	0.128	0.269	0.395	1.369	1.699	1.604	0.612	0.373	0.962	2.092	0	0.778	0.36	0	1.222	0	0	1.366	0	0	0.364	0	0.974	0.288	0	1.917	0	1.212	0.868	0.997	0.654	3.909	1.132	1.096	1.911	2.193	0.644	0.29	0.695	0.444	0.643	0.769	0	1.066
AAAC	compfreq	0.05	0	0.282	0	0	0	0	0.274	0.154	0.041	0	0	0	0.131	0	0	0	0	0.098	0	0.573	0	0	0	0	0	0.108	0.096	0	0	0	0.114	0	0.069	0	0.195	0.142	0	0	0.084	0.322	0.29	0.155	0	0	0.045	0	0
AAAC	totfreq	0.77	0.618	0.282	0	0.128	0.269	0.395	1.643	1.853	1.645	0.612	0.373	0.962	2.222	0	0.778	0.36	0	1.32	0	0.573	1.366	0	0	0.364	0	1.082	0.385	0	1.917	0	1.326	0.868	1.065	0.654	4.105	1.274	1.096	1.911	2.277	0.966	0.58	0.85	0.444	0.643	0.815	0	1.066
AAAC	fracsimp	0.919	1	0	0	1	1	1	0.833	0.917	0.975	1	1	1	0.941	0	1	1	0	0.926	0	0	1	0	0	1	0	0.9	0.75	0	1	0	0.914	1	0.935	1	0.952	0.889	1	1	0.963	0.667	0.5	0.818	1	1	0.944	0	1
AAAC	simprepe	5.601	5	0	0	6	7	7	5.6	5.788	5.487	5	6	6.286	5.375	0	5.4	5	0	5.6	0	0	6	0	0	6	0	5.5	6.667	0	5.286	0	5.344	9	5.586	5	5.5	5.312	5.688	6	5.769	6	5	5.778	5.333	5	5.471	0	5.48
AAAC	comprepe	5.443	0	6	0	0	0	0	5	5	5	0	0	0	6	0	0	0	0	5.5	0	5	0	0	0	0	0	5	5	0	0	0	5	0	5	0	6	6	0	0	8	5	5	6	0	0	5	0	0
AAAC	simppoly	0.137	0	0	0	0	0	0	0.1	0.333	0.308	0	0	0	0.125	0	0	0	0	0.16	0	0	0	0	0	0	0	0.278	0	0	0.143	0	0.281	0	0.31	0	0.4	0.188	0.312	0	0.192	0.5	0	0.333	0.333	0	0.294	0	0.08
AAAC	comppoly	0.164	0	0	0	0	0	0	0	0.333	0	0	0	0	0	0	0	0	0	0	0	0	0	0	0	0	0	0	0	0	0	0	0	0	0.5	0	0.5	0.25	0	0	0	0	0	0	0	0	1	0	0
AAAG	simpfreq	1.749	1.546	0.282	1.326	0.257	0.807	4.347	1.506	8.082	3.949	0.612	1.119	1.375	2.026	9.323	1.556	0	0	3.275	0.43	2.866	0	2.716	0.825	1.819	0.916	2.002	0.769	1.66	0.822	0	4.281	5.206	2.062	1.961	2.345	1.309	3.356	3.822	1.602	2.577	0.58	2.627	0.79	3.216	1.177	2.854	3.112
AAAG	compfreq	0.222	0	0	0	0	0	1.186	0	1.956	0.329	0	0	0.137	0	1.216	0.156	0	0	0.489	0	0.573	0	0	0.825	0	0	0.216	0.096	0	0	0	0.303	0	0.309	0	0.195	0.106	0.274	1.911	0.337	0.644	0	0.077	0.148	0.643	0.136	0.634	0.213
AAAG	totfreq	1.971	1.546	0.282	1.326	0.257	0.807	5.533	1.506	10.038	4.278	0.612	1.119	1.512	2.026	10.539	1.712	0	0	3.763	0.43	3.439	0	2.716	1.65	1.819	0.916	2.218	0.865	1.66	0.822	0	4.584	5.206	2.371	1.961	2.541	1.415	3.63	5.733	1.94	3.221	0.58	2.704	0.938	3.859	1.312	3.489	3.326
AAAG	fracsimp	0.913	1	1	1	1	1	0.786	1	0.805	0.923	1	1	0.909	1	0.885	0.909	0	0	0.87	1	0.833	0	1	0.5	1	1	0.902	0.889	1	1	0	0.934	1	0.87	1	0.923	0.925	0.925	0.667	0.826	0.8	1	0.971	0.842	0.833	0.897	0.818	0.936
AAAG	simprepe	5.541	6	6	6.5	5.5	5	6.455	5.909	5.873	5.406	5	5.333	5.8	5.29	5.87	5.4	0	0	5.821	5	6.4	0	5	5	5.4	7	5.703	5	5.667	5	0	5.478	5.167	5.5	5.167	5.625	5.514	5.531	5.667	5.895	5.5	7	5.412	5.438	5.8	5.269	5.889	5.493
AAAG	comprepe	5.961	0	0	0	0	0	5.333	0	5.816	5	0	0	6	0	5	5	0	0	5.7	0	10	0	0	5	0	0	5.75	6	0	0	0	5.375	0	6.333	0	5.5	5	6	7	6	7	0	5	8	5	5	5.5	5
AAAG	simppoly	0.126	0.2	0	0	0	0	0	0	0.274	0.083	1	0	0.1	0.194	0	0.1	0	0	0.313	0	0	0	0	0	0	0	0.135	0	0	0.333	0	0.142	0	0.183	0	0.208	0.351	0.143	0.5	0.316	0	0	0.235	0.188	0	0.231	0.222	0.219
AAAG	comppoly	0.152	0	0	0	0	0	0	0	0.368	0.125	0	0	0	0	0	0	0	0	0.3	0	0	0	0	0	0	0	0.5	0	0	0	0	0.125	0	0.222	0	0	0.333	0	0.333	0	0	0	0	0	0	0.333	0.5	0.2
AAAT	simpfreq	1.807	2.783	0	0	0.899	1.613	2.371	0.685	1.132	0.535	1.223	1.492	0.962	1.176	5.27	2.49	0.36	0	6.207	0.43	1.146	1.821	1.358	0	0.728	0.916	2.976	0.288	1.107	1.917	2.078	4.053	0	3.781	1.961	2.248	1.097	2.192	1.274	3.12	2.899	0.29	1.623	1.876	8.362	2.263	2.22	2.601
AAAT	compfreq	0.152	0.309	0	0	0	0	0.395	0	0.154	0.041	0	0	0	0.261	0.811	0	0	0	0.342	0	0	0	0	0	0.364	0	0.108	0.192	0	0	0	0.152	0	0.344	0	0.195	0.142	0.411	0	0.169	0	0	0	0.247	0.643	0.136	0	0.469
AAAT	totfreq	1.959	3.092	0	0	0.899	1.613	2.767	0.685	1.287	0.576	1.223	1.492	0.962	1.438	6.08	2.49	0.36	0	6.549	0.43	1.146	1.821	1.358	0	1.091	0.916	3.084	0.481	1.107	1.917	2.078	4.205	0	4.124	1.961	2.443	1.238	2.603	1.274	3.289	2.899	0.29	1.623	2.122	9.005	2.399	2.22	3.07
AAAT	fracsimp	0.933	0.9	0	0	1	1	0.857	1	0.88	0.929	1	1	1	0.818	0.867	1	1	0	0.948	1	1	1	1	0	0.667	1	0.965	0.6	1	1	1	0.964	0	0.917	1	0.92	0.886	0.842	1	0.949	1	1	1	0.884	0.929	0.943	1	0.847
AAAT	simprepe	5.445	5.444	0	0	5.143	6.167	6	5.2	5.318	5	5	5.25	5.429	5.167	5.538	5.75	6	0	5.417	5	5	5.25	5	0	5	5	5.473	6	6	5.286	6.75	5.299	0	5.318	5.833	5.739	5.194	5.656	5	5.459	5.667	5	5.19	5.368	5.462	5.5	6	5.377
AAAT	comprepe	5.575	6	0	0	0	0	5	0	5.333	5	0	0	0	5	6	0	0	0	5.429	0	0	0	0	0	5	0	6	5	0	0	0	5	0	5.6	0	5	5.5	5.667	0	5	0	0	0	5.2	5	6.667	0	5.727
AAAT	simppoly	0.083	0	0	0	0	0	0	0	0.136	0.077	0.25	0	0.143	0.222	0	0.125	0	0	0.197	0	0	0	0	0	0	0	0.091	0	0	0	0.5	0.14	0	0.273	0	0.13	0.258	0.156	0	0.054	0	0	0.286	0.211	0.154	0.26	0	0.197
AAAT	comppoly	0.129	0	0	0	0	0	0	0	0.333	0	0	0	0	0	0	0	0	0	0.286	0	0	0	0	0	0	0	0	0	0	0	0	0.25	0	0.2	0	0.5	0.25	0	0	0	0	0	0	0	1	0	0	0.091
AACC	simpfreq	0.177	0.309	0	0	0.128	0	0.395	0.274	0.36	0.165	0	0	0.137	0.065	0.405	0	0	1.033	0.147	0	0	0	0	0	0	0	0.379	0.288	0	0	0	0.265	0	0.172	0.327	0.489	0.814	0.137	0	0.337	0	0.58	0.464	0.049	0	0.272	0	0.171
AACC	compfreq	0.009	0	0	0	0	0	0	0	0.206	0	0	0	0	0	0	0	0	0	0	0	0	0	0	0	0	0	0	0	0	0	0	0	0	0	0	0.098	0.035	0	0	0	0	0	0	0	0	0	0	0
AACC	totfreq	0.186	0.309	0	0	0.128	0	0.395	0.274	0.566	0.165	0	0	0.137	0.065	0.405	0	0	1.033	0.147	0	0	0	0	0	0	0	0.379	0.288	0	0	0	0.265	0	0.172	0.327	0.586	0.849	0.137	0	0.337	0	0.58	0.464	0.049	0	0.272	0	0.171
AACC	fracsimp	0.967	1	0	0	1	0	1	1	0.636	1	0	0	1	1	1	0	0	1	1	0	0	0	0	0	0	0	1	1	0	0	0	1	0	1	1	0.833	0.958	1	0	1	0	1	1	1	0	1	0	1
AACC	simprepe	5.388	5	0	0	6	0	5	5	5.429	5.25	0	0	5	8	5	0	0	5	5	0	0	0	0	0	0	0	5.857	6.333	0	0	0	5	0	5.4	5	5.2	5.696	5	0	5	0	5.5	5.167	5	0	5.667	0	5.25
AACC	comprepe	5.78	0	0	0	0	0	0	0	5.5	0	0	0	0	0	0	0	0	0	0	0	0	0	0	0	0	0	0	0	0	0	0	0	0	0	0	6	5	0	0	0	0	0	0	0	0	0	0	0
AACC	simppoly	0.113	0	0	0	0	0	0	0	0.429	0	0	0	0	0	0	0	0	0	0	0	0	0	0	0	0	0	0.286	0	0	0	0	0.286	0	0.2	0	0	0.13	0	0	0.25	0	0	0.333	0	0	0.333	0	0
AACC	comppoly	0.161	0	0	0	0	0	0	0	0.75	0	0	0	0	0	0	0	0	0	0	0	0	0	0	0	0	0	0	0	0	0	0	0	0	0	0	0	0	0	0	0	0	0	0	0	0	0	0	0
AACG	simpfreq	0.058	0	0	0	0	0	0	0.137	0.36	0	0	0	0	0.196	0	0.311	0	0	0.147	0	0	0	0	0	0	0	0.108	0.096	0	0	0	0.114	0	0	0	0.098	0.318	0.068	0	0	0	0	0.232	0	0	0.045	0	0.043
AACG	compfreq	0.011	0	0	0	0	0	0	0	0	0	0	0	0	0	0	0	0	0	0	0	0	0	0	0	0	0	0	0	0	0	0	0	0.868	0	0	0	0	0	0	0	0	0	0	0	0	0	0	0
AACG	totfreq	0.069	0	0	0	0	0	0	0.137	0.36	0	0	0	0	0.196	0	0.311	0	0	0.147	0	0	0	0	0	0	0	0.108	0.096	0	0	0	0.114	0.868	0	0	0.098	0.318	0.068	0	0	0	0	0.232	0	0	0.045	0	0.043
AACG	fracsimp	0.958	0	0	0	0	0	0	1	1	0	0	0	0	1	0	1	0	0	1	0	0	0	0	0	0	0	1	1	0	0	0	1	0	0	0	1	1	1	0	0	0	0	1	0	0	1	0	1
AACG	simprepe	5.566	0	0	0	0	0	0	5	5.143	0	0	0	0	5.667	0	6	0	0	5.667	0	0	0	0	0	0	0	5.5	5	0	0	0	5.333	0	0	0	6	5.889	5	0	0	0	0	5.333	0	0	5	0	6
AACG	comprepe	5.833	0	0	0	0	0	0	0	0	0	0	0	0	0	0	0	0	0	0	0	0	0	0	0	0	0	0	0	0	0	0	0	6	0	0	0	0	0	0	0	0	0	0	0	0	0	0	0
AACG	simppoly	0.28	0	0	0	0	0	0	0	0.143	0	0	0	0	0.333	0	0	0	0	0.667	0	0	0	0	0	0	0	0.5	1	0	0	0	0	0	0	0	0	0.444	1	0	0	0	0	0.333	0	0	1	0	0
AACG	comppoly	0	0	0	0	0	0	0	0	0	0	0	0	0	0	0	0	0	0	0	0	0	0	0	0	0	0	0	0	0	0	0	0	0	0	0	0	0	0	0	0	0	0	0	0	0	0	0	0
AACT	simpfreq	0.064	0	0	0	0	0	0	0	0.206	0.082	0	0	0.137	0	0	0	0	0	0	0	0.573	0	0	0	0	0	0.325	0	0	0.274	0	0.189	0	0	0	0.195	0.035	0	0	0	0	0	0	0	0	0.045	0	0.341
AACT	compfreq	0.002	0	0	0	0	0	0	0	0.103	0.041	0	0	0	0	0	0	0	0	0	0	0	0	0	0	0	0	0	0	0	0	0	0	0	0	0	0	0.035	0	0	0	0	0	0	0	0	0	0	0
AACT	totfreq	0.066	0	0	0	0	0	0	0	0.309	0.123	0	0	0.137	0	0	0	0	0	0	0	0.573	0	0	0	0	0	0.325	0	0	0.274	0	0.189	0	0	0	0.195	0.071	0	0	0	0	0	0	0	0	0.045	0	0.341
AACT	fracsimp	0.955	0	0	0	0	0	0	0	0.667	0.667	0	0	1	0	0	0	0	0	0	0	1	0	0	0	0	0	1	0	0	1	0	1	0	0	0	1	0.5	0	0	0	0	0	0	0	0	1	0	1
AACT	simprepe	5.445	0	0	0	0	0	0	0	6.25	5	0	0	5	0	0	0	0	0	0	0	5	0	0	0	0	0	6.167	0	0	5	0	5.4	0	0	0	5.5	5	0	0	0	0	0	0	0	0	5	0	5.25
AACT	comprepe	5.833	0	0	0	0	0	0	0	6.5	6	0	0	0	0	0	0	0	0	0	0	0	0	0	0	0	0	0	0	0	0	0	0	0	0	0	0	5	0	0	0	0	0	0	0	0	0	0	0
AACT	simppoly	0.303	0	0	0	0	0	0	0	0.25	0.5	0	0	1	0	0	0	0	0	0	0	0	0	0	0	0	0	0.167	0	0	0	0	0	0	0	0	0	1	0	0	0	0	0	0	0	0	0	0	0.625
AACT	comppoly	0.167	0	0	0	0	0	0	0	0.5	0	0	0	0	0	0	0	0	0	0	0	0	0	0	0	0	0	0	0	0	0	0	0	0	0	0	0	0	0	0	0	0	0	0	0	0	0	0	0
AAGC	simpfreq	0.2	0	0.564	0	0	0	0	0	0.618	0.041	0	0.746	0.137	0.458	0	0	0	1.033	0.195	0	0	0	0	0.825	0	0	0.379	0.385	0.553	0	0	0.038	0.868	0.034	0	0.489	1.061	0.411	0	0.084	0	0.58	0.077	0	0	0.091	0	0
AAGC	compfreq	0.01	0	0	0	0	0	0	0	0.051	0	0.306	0	0	0	0	0	0	0	0	0	0	0	0	0	0	0	0	0	0	0	0	0	0	0	0	0	0.071	0	0	0.084	0	0	0	0	0	0	0	0
AAGC	totfreq	0.21	0	0.564	0	0	0	0	0	0.669	0.041	0.306	0.746	0.137	0.458	0	0	0	1.033	0.195	0	0	0	0	0.825	0	0	0.379	0.385	0.553	0	0	0.038	0.868	0.034	0	0.489	1.132	0.411	0	0.169	0	0.58	0.077	0	0	0.091	0	0
AAGC	fracsimp	0.948	0	1	0	0	0	0	0	0.923	1	0	1	1	1	0	0	0	1	1	0	0	0	0	1	0	0	1	1	1	0	0	1	1	1	0	1	0.938	1	0	0.5	0	1	1	0	0	1	0	0
AAGC	simprepe	5.271	0	5.5	0	0	0	0	0	5.417	5	0	5	5	5.143	0	0	0	5	5.5	0	0	0	0	5	0	0	5.571	5	6	0	0	5	5	5	0	6	5.4	5.333	0	5	0	6.5	5	0	0	5.5	0	0
AAGC	comprepe	5.528	0	0	0	0	0	0	0	5	0	5	0	0	0	0	0	0	0	0	0	0	0	0	0	0	0	0	0	0	0	0	0	0	0	0	0	7.5	0	0	7	0	0	0	0	0	0	0	0
AAGC	simppoly	0.166	0	0	0	0	0	0	0	0.333	0	0	0	0	0.286	0	0	0	0	0.25	0	0	0	0	0	0	0	0.143	0.25	0	0	0	0	0	0	0	0.4	0.3	0.167	0	0	0	0	0	0	0	0	0	0
AAGC	comppoly	0.111	0	0	0	0	0	0	0	0	0	0	0	0	0	0	0	0	0	0	0	0	0	0	0	0	0	0	0	0	0	0	0	0	0	0	0	0	0	0	0	0	0	0	0	0	0	0	0
AAGG	simpfreq	0.473	0	0	2.653	0.128	0	0.395	0.137	0.566	0.165	0	0	0.275	0.85	0.811	0.311	0	0	0.147	0	1.146	0.455	0	0	0	2.749	0.595	0.192	0	0	0	0.644	3.471	0.344	0.98	0.098	2.087	0.342	0	0.253	0	0.87	0.464	0.148	0	0.679	0	0.597
AAGG	compfreq	0.034	0	0	0	0	0.269	0	0	0.154	0.041	0	0	0	0.065	0.405	0	0	0	0	0	0	0	0	0	0	0.916	0	0	0	0	0	0.038	0	0.034	0	0	0.142	0	0	0.253	0	0	0	0	0	0.045	0	0.043
AAGG	totfreq	0.508	0	0	2.653	0.128	0.269	0.395	0.137	0.721	0.206	0	0	0.275	0.915	1.216	0.311	0	0	0.147	0	1.146	0.455	0	0	0	3.665	0.595	0.192	0	0	0	0.682	3.471	0.378	0.98	0.098	2.229	0.342	0	0.506	0	0.87	0.464	0.148	0	0.724	0	0.64
AAGG	fracsimp	0.931	0	0	1	1	0	1	1	0.786	0.8	0	0	1	0.929	0.667	1	0	0	1	0	1	1	0	0	0	0.75	1	1	0	0	0	0.944	1	0.909	1	1	0.937	1	0	0.5	0	1	1	1	0	0.938	0	0.933
AAGG	simprepe	5.591	0	0	5.75	5	0	5	7	6.545	5	0	0	6	5.769	6	5	0	0	5.667	0	5	6	0	0	0	6.333	5.727	5	0	0	0	5.412	6.5	5.4	5	6	5.661	5.2	0	5.333	0	6.667	5.167	5.333	0	6.4	0	5.5
AAGG	comprepe	6.145	0	0	0	0	5	0	0	5.333	5	0	0	0	13	8	0	0	0	0	0	0	0	0	0	0	7	0	0	0	0	0	5	0	5	0	0	5.75	0	0	5.333	0	0	0	0	0	6	0	5
AAGG	simppoly	0.121	0	0	0	0	0	0	0	0.182	0	0	0	0	0.077	0	0	0	0	0.333	0	0	0	0	0	0	0	0.182	0	0	0	0	0.235	0	0.2	0.333	0	0.203	0	0	0	0	0	0.333	0.333	0	0.4	0	0.071
AAGG	comppoly	0.188	0	0	0	0	0	0	0	0.333	0	0	0	0	0	0	0	0	0	0	0	0	0	0	0	0	0	0	0	0	0	0	0	0	1	0	0	0.25	0	0	0.333	0	0	0	0	0	0	0	0
AAGT	simpfreq	0.014	0	0	0	0	0	0	0	0.154	0.041	0	0	0	0	0	0	0	0	0.049	0	0	0	0	0	0	0	0	0	0	0	0	0.076	0	0.034	0	0	0.248	0	0	0	0	0	0	0	0	0	0	0
AAGT	compfreq	0.001	0	0	0	0	0	0	0	0.051	0	0	0	0	0	0	0	0	0	0	0	0	0	0	0	0	0	0	0	0	0	0	0	0	0	0	0	0	0	0	0	0	0	0	0	0	0	0	0
AAGT	totfreq	0.014	0	0	0	0	0	0	0	0.206	0.041	0	0	0	0	0	0	0	0	0.049	0	0	0	0	0	0	0	0	0	0	0	0	0.076	0	0.034	0	0	0.248	0	0	0	0	0	0	0	0	0	0	0
AAGT	fracsimp	0.979	0	0	0	0	0	0	0	0.75	1	0	0	0	0	0	0	0	0	1	0	0	0	0	0	0	0	0	0	0	0	0	1	0	1	0	0	1	0	0	0	0	0	0	0	0	0	0	0
AAGT	simprepe	5.504	0	0	0	0	0	0	0	5	5	0	0	0	0	0	0	0	0	6	0	0	0	0	0	0	0	0	0	0	0	0	6.5	0	5	0	0	5.714	0	0	0	0	0	0	0	0	0	0	0
AAGT	comprepe	5	0	0	0	0	0	0	0	5	0	0	0	0	0	0	0	0	0	0	0	0	0	0	0	0	0	0	0	0	0	0	0	0	0	0	0	0	0	0	0	0	0	0	0	0	0	0	0
AAGT	simppoly	0.27	0	0	0	0	0	0	0	0.333	1	0	0	0	0	0	0	0	0	0	0	0	0	0	0	0	0	0	0	0	0	0	0	0	0	0	0	0.571	0	0	0	0	0	0	0	0	0	0	0
AAGT	comppoly	0	0	0	0	0	0	0	0	0	0	0	0	0	0	0	0	0	0	0	0	0	0	0	0	0	0	0	0	0	0	0	0	0	0	0	0	0	0	0	0	0	0	0	0	0	0	0	0
AATC	simpfreq	0.469	0	0	0	0	0	0.79	1.643	2.11	0.288	0	0.373	1.1	0.784	0	0.156	0.36	0	0.586	0.86	0.573	0	0	0	1.091	0	1.244	0.288	0	0	0.52	0.379	3.471	0.309	0	0.782	0.672	0.89	0	0.928	0.322	0.58	0.773	0.346	1.286	0.181	0.317	0.64
AATC	compfreq	0.042	0	0	0	0	0	0	0	0.36	0	0	0	0.275	0	0	0	0	0	0.049	0	0	0	0	0	0	0	0.108	0.096	0	0.274	0	0.076	0.868	0	0	0.098	0.142	0.068	0	0.253	0	0	0	0	0	0	0	0.043
AATC	totfreq	0.511	0	0	0	0	0	0.79	1.643	2.471	0.288	0	0.373	1.375	0.784	0	0.156	0.36	0	0.635	0.86	0.573	0	0	0	1.091	0	1.353	0.385	0	0.274	0.52	0.455	4.338	0.309	0	0.88	0.814	0.959	0	1.181	0.322	0.58	0.773	0.346	1.286	0.181	0.317	0.682
AATC	fracsimp	0.924	0	0	0	0	0	1	1	0.854	1	0	1	0.8	1	0	1	1	0	0.923	1	1	0	0	0	1	0	0.92	0.75	0	0	1	0.833	0.8	1	0	0.889	0.826	0.929	0	0.786	1	1	1	1	1	1	1	0.938
AATC	simprepe	5.415	0	0	0	0	0	6	5.75	5.561	5.143	0	5	5.75	5.333	0	5	6	0	5.583	5	5	0	0	0	5	0	5.609	5	0	0	5	5.7	5.25	5.333	0	5.25	5.211	5.462	0	5.636	6	5	5.8	5.143	5.5	5	5	5.533
AATC	comprepe	5.731	0	0	0	0	0	0	0	5	0	0	0	8	0	0	0	0	0	5	0	0	0	0	0	0	0	6	5	0	5	0	5.5	5	0	0	7	5.5	5	0	5.333	0	0	0	0	0	0	0	6
AATC	simppoly	0.149	0	0	0	0	0	0	0.5	0.268	0	0	0	0	0.167	0	0	0	0	0.25	0	0	0	0	0	0	0	0.087	0	0	0	0	0.2	0.25	0.222	0	0	0.211	0.308	0	0.273	0	0	0	0.143	1	0	0	0.133
AATC	comppoly	0.188	0	0	0	0	0	0	0	0.429	0	0	0	0	0	0	0	0	0	0	0	0	0	0	0	0	0	0	1	0	1	0	0	1	0	0	0	0	0	0	0	0	0	0	0	0	0	0	0
AATG	simpfreq	0.362	0.309	0.282	0	0	0	0	0	0.978	0.288	0	0.746	0.275	0.261	0	0.311	0	0	0.293	0.43	1.72	0	0	0	0.364	0	0.757	0.385	0	0	0	0.644	2.603	0.412	1.307	0.684	0.708	0.753	0	1.012	0	0.58	0.541	0.346	0.643	0.362	0	1.066
AATG	compfreq	0.025	0	0	0	0	0	0	0	0.206	0	0	0	0	0	0	0	0	0	0.049	0	0	0	0	0	0	0	0.054	0	0	0	0	0.114	0	0	0	0.098	0	0.068	0	0.337	0	0	0.077	0	0	0	0	0.128
AATG	totfreq	0.387	0.309	0.282	0	0	0	0	0	1.184	0.288	0	0.746	0.275	0.261	0	0.311	0	0	0.342	0.43	1.72	0	0	0	0.364	0	0.812	0.385	0	0	0	0.758	2.603	0.412	1.307	0.782	0.708	0.822	0	1.349	0	0.58	0.618	0.346	0.643	0.362	0	1.194
AATG	fracsimp	0.939	1	1	0	0	0	0	0	0.826	1	0	1	1	1	0	1	0	0	0.857	1	1	0	0	0	1	0	0.933	1	0	0	0	0.85	1	1	1	0.875	1	0.917	0	0.75	0	1	0.875	1	1	1	0	0.893
AATG	simprepe	5.413	6	6	0	0	0	0	0	5.632	6	0	5.5	5	5.25	0	5	0	0	5.5	5	5.333	0	0	0	6	0	5.357	5.25	0	0	0	5.471	5	5.667	5.5	5.714	5.5	5.273	0	5.417	0	5	5.429	6	5	5.125	0	5.28
AATG	comprepe	5.807	0	0	0	0	0	0	0	5.5	0	0	0	0	0	0	0	0	0	6	0	0	0	0	0	0	0	5	0	0	0	0	5	0	0	0	5	0	6	0	6	0	0	5	0	0	0	0	5.333
AATG	simppoly	0.151	0	0	0	0	0	0	0	0.158	0	0	0	0	0.25	0	0	0	0	0.167	0	0.333	0	0	0	0	0	0.214	0	0	0	0	0.176	0	0.5	0	0.286	0.3	0.364	0	0.333	0	0.5	0.143	0	0	0.25	0	0.24
AATG	comppoly	0.281	0	0	0	0	0	0	0	0.25	0	0	0	0	0	0	0	0	0	0	0	0	0	0	0	0	0	0	0	0	0	0	0	0	0	0	1	0	1	0	0.25	0	0	1	0	0	0	0	0.333
AATT	simpfreq	0.408	0.618	0	0	0	0	0	0.274	0.463	0.165	0.306	0.373	0.275	0.131	1.621	0.778	0	0	1.515	0	0	0	0	0.825	0	0	2.489	0	0	0.548	0	1.25	0	0.378	0.327	0.684	0.283	0.342	0.637	0.422	0	0	0.309	0.543	1.286	0.724	0	1.236
AATT	compfreq	0.049	0	0	0	0	0	0	0	0.103	0	0	0	0	0	0	0.156	0	0	0.098	0	0.573	0	0	0	0	0	0.325	0	0	0	0	0.038	0	0	0	0.098	0	0.068	0	0	0	0	0	0.099	0	0	0	0
AATT	totfreq	0.457	0.618	0	0	0	0	0	0.274	0.566	0.165	0.306	0.373	0.275	0.131	1.621	0.934	0	0	1.613	0	0.573	0	0	0.825	0	0	2.813	0	0	0.548	0	1.288	0	0.378	0.327	0.782	0.283	0.411	0.637	0.422	0	0	0.309	0.642	1.286	0.724	0	1.236
AATT	fracsimp	0.902	1	0	0	0	0	0	1	0.818	1	1	1	1	1	1	0.833	0	0	0.939	0	0	0	0	1	0	0	0.885	0	0	1	0	0.971	0	1	1	0.875	1	0.833	1	1	0	0	1	0.846	1	1	0	1
AATT	simprepe	5.549	5.5	0	0	0	0	0	5.5	5.556	5	9	5	5	5	6.25	5.4	0	0	5.548	0	0	0	0	5	0	0	5.478	0	0	5.5	0	5.909	0	5.455	6	5.143	5.375	5.4	5	5.2	0	0	5.25	5.909	5.5	5.375	0	5.31
AATT	comprepe	5.45	0	0	0	0	0	0	0	5.5	0	0	0	0	0	0	6	0	0	5	0	6	0	0	0	0	0	5.667	0	0	0	0	5	0	0	0	5	0	6	0	0	0	0	0	5	0	0	0	0
AATT	simppoly	0.182	0	0	0	0	0	0	0	0.222	0	0	0	0	0	0	0.2	0	0	0.323	0	0	0	0	0	0	0	0.196	0	0	0	0	0.364	0	0.273	0	0.286	0.375	0.4	0	0.2	0	0	0.25	0.636	0	0.188	0	0.31
AATT	comppoly	0.175	0	0	0	0	0	0	0	0	0	0	0	0	0	0	1	0	0	0.5	0	0	0	0	0	0	0	0.5	0	0	0	0	0	0	0	0	0	0	0	0	0	0	0	0	0	0	0	0	0
ACAG	simpfreq	0.226	0	0	0.663	0	0	0	0.137	0.103	0.041	0	0.373	0.137	0.261	1.621	0	0	0	0.293	0	0	0	0	0.825	0	0	0.054	0.096	0	0	0	0.189	1.735	0.275	0	0.195	0.566	0.548	1.274	0.59	0.322	0	0.077	0.049	0	0.317	0	0.128
ACAG	compfreq	0.016	0	0	0	0	0	0	0	0	0	0	0	0	0	0	0	0	0	0.098	0	0	0	0	0	0	0	0	0	0	0	0	0.038	0	0	0	0	0	0	0	0.084	0	0	0	0	0	0.181	0	0
ACAG	totfreq	0.242	0	0	0.663	0	0	0	0.137	0.103	0.041	0	0.373	0.137	0.261	1.621	0	0	0	0.391	0	0	0	0	0.825	0	0	0.054	0.096	0	0	0	0.227	1.735	0.275	0	0.195	0.566	0.548	1.274	0.675	0.322	0	0.077	0.049	0	0.498	0	0.128
ACAG	fracsimp	0.949	0	0	1	0	0	0	1	1	1	0	1	1	1	1	0	0	0	0.75	0	0	0	0	1	0	0	1	1	0	0	0	0.833	1	1	0	1	1	1	1	0.875	1	0	1	1	0	0.636	0	1
ACAG	simprepe	5.69	0	0	5	0	0	0	6	6	5	0	5	5	5.25	6.5	0	0	0	6.333	0	0	0	0	9	0	0	5	5	0	0	0	5.4	6	6.25	0	5	5.562	5.75	6	5.286	5	0	5	9	0	5.857	0	5.667
ACAG	comprepe	5.8	0	0	0	0	0	0	0	0	0	0	0	0	0	0	0	0	0	7.5	0	0	0	0	0	0	0	0	0	0	0	0	5	0	0	0	0	0	0	0	5	0	0	0	0	0	6.5	0	0
ACAG	simppoly	0.175	0	0	0	0	0	0	0	1	0	0	0	0	0	0	0	0	0	0.167	0	0	0	0	0	0	0	0	0	0	0	0	0	0	0	0	0.5	0.25	0.125	1	0.286	0	0	0	1	0	0.286	0	0.333
ACAG	comppoly	0.425	0	0	0	0	0	0	0	0	0	0	0	0	0	0	0	0	0	0.5	0	0	0	0	0	0	0	0	0	0	0	0	1	0	0	0	0	0	0	0	0	0	0	0	0	0	0.25	0	0
ACAT	simpfreq	0.696	0	0.282	0.663	0.385	0	0.395	0.959	0.103	0.494	0.612	1.119	0.275	0.392	0.405	0.622	0	0	1.124	0	1.146	0.455	0	0.825	0	0	0.649	0.192	0	1.643	1.039	0.758	0	2.062	0.654	2.345	1.91	1.781	0	1.434	2.255	0	0.232	0.543	0	0.679	0.317	0.853
ACAT	compfreq	0.148	0	0.282	0	0.514	0	0	0.137	0	0	0	0	0.137	0	0	0.156	0	0	0.244	0	0	0	0	0	0	0	0.108	0.096	0	0.548	0	0.076	0	0.584	0	0.195	0.248	0.205	0	0.169	0.322	0	0.155	0.049	0	0.181	0	0.043
ACAT	totfreq	0.843	0	0.564	0.663	0.899	0	0.395	1.095	0.103	0.494	0.612	1.119	0.412	0.392	0.405	0.778	0	0	1.368	0	1.146	0.455	0	0.825	0	0	0.757	0.288	0	2.191	1.039	0.833	0	2.646	0.654	2.541	2.158	1.986	0	1.602	2.577	0	0.386	0.592	0	0.86	0.317	0.895
ACAT	fracsimp	0.861	0	0.5	1	0.429	0	1	0.875	1	1	1	1	0.667	1	1	0.8	0	0	0.821	0	1	1	0	1	0	0	0.857	0.667	0	0.75	1	0.909	0	0.779	1	0.923	0.885	0.897	0	0.895	0.875	0	0.6	0.917	0	0.789	1	0.952
ACAT	simprepe	5.893	0	5	6	6	0	5	6.714	5.5	5.917	5	11.667	6	5.667	5	6.25	0	0	5.913	0	6	6	0	5	0	0	7	5	0	5.667	5.5	6.05	0	6.283	9	5.958	6.278	5.5	0	5.529	6	0	5.333	5.091	0	6.333	6	5.55
ACAT	comprepe	6.297	0	5	0	9.75	0	0	5	0	0	0	0	5	0	0	6	0	0	6.8	0	0	0	0	0	0	0	10.5	5	0	5	0	5	0	6.647	0	10.5	5.857	5.667	0	5	5	0	5.5	6	0	9.5	0	5
ACAT	simppoly	0.218	0	0	0	0	0	0	0.143	0	0.333	0	0.333	0	0.333	0	0	0	0	0.304	0	0	0	0	0	0	0	0.083	0	0	0.167	0.5	0.1	0	0.267	0	0.25	0.222	0.269	0	0.059	0.143	0	1	0.273	0	0.2	0	0.5
ACAT	comppoly	0.212	0	0	0	0.25	0	0	1	0	0	0	0	0	0	0	0	0	0	0	0	0	0	0	0	0	0	0.5	0	0	0	0	0	0	0.588	0	0	0.143	0	0	0	0	0	0	1	0	0.5	0	0
ACCC	simpfreq	0.096	0	0	1.99	0	0	0	0	0	0.247	0	0	0	0.065	0	0	0.36	0	0.049	0	0	0	0	0	0	0	0.054	0.096	0	0	0	0.152	0	0.172	0.327	0	0.46	0.342	0	0.084	0	0	0	0.148	0	0.045	0.317	0.085
ACCC	compfreq	0.015	0	0	0	0	0	0	0	0	0	0	0	0	0	0	0	0.36	0	0	0	0	0	0	0	0	0	0	0	0	0	0	0	0	0.103	0	0	0.142	0	0	0	0	0	0	0	0	0	0	0
ACCC	totfreq	0.112	0	0	1.99	0	0	0	0	0	0.247	0	0	0	0.065	0	0	0.72	0	0.049	0	0	0	0	0	0	0	0.054	0.096	0	0	0	0.152	0	0.275	0.327	0	0.601	0.342	0	0.084	0	0	0	0.148	0	0.045	0.317	0.085
ACCC	fracsimp	0.888	0	0	1	0	0	0	0	0	1	0	0	0	1	0	0	0.5	0	1	0	0	0	0	0	0	0	1	1	0	0	0	1	0	0.625	1	0	0.765	1	0	1	0	0	0	1	0	1	1	1
ACCC	simprepe	5.225	0	0	6.333	0	0	0	0	0	5.5	0	0	0	5	0	0	5	0	5	0	0	0	0	0	0	0	5	5	0	0	0	5.25	0	5.2	5	0	5.231	5.2	0	6	0	0	0	5	0	5	5	5.5
ACCC	comprepe	5.402	0	0	0	0	0	0	0	0	0	0	0	0	0	0	0	5	0	0	0	0	0	0	0	0	0	0	0	0	0	0	0	0	5.667	0	0	5.25	0	0	0	0	0	0	0	0	0	0	0
ACCC	simppoly	0.132	0	0	0	0	0	0	0	0	0	0	0	0	0	0	0	0	0	1	0	0	0	0	0	0	0	0	0	0	0	0	0	0	0	0	0	0.231	0.4	0	0	0	0	0	0.333	0	0	0	0
ACCC	comppoly	0.25	0	0	0	0	0	0	0	0	0	0	0	0	0	0	0	0	0	0	0	0	0	0	0	0	0	0	0	0	0	0	0	0	0	0	0	0.25	0	0	0	0	0	0	0	0	0	0	0
ACCG	simpfreq	0.105	0	0	0.663	0	0	0.395	0	0.051	0	0	0.746	0	0.065	0	0	0	0	0	0	0	0	0	0	0	1.832	0.054	0.192	0	0	0	0	0.868	0	0	0.098	0.283	0	0	0	0	0	0	0	0	0.045	0	0
ACCG	compfreq	0.003	0	0	0	0	0	0	0	0	0	0	0	0	0	0	0	0	0	0	0	0	0	0	0	0	0	0	0.096	0	0	0	0	0	0	0	0	0	0	0	0	0	0	0	0.049	0	0	0	0
ACCG	totfreq	0.107	0	0	0.663	0	0	0.395	0	0.051	0	0	0.746	0	0.065	0	0	0	0	0	0	0	0	0	0	0	1.832	0.054	0.288	0	0	0	0	0.868	0	0	0.098	0.283	0	0	0	0	0	0	0.049	0	0.045	0	0
ACCG	fracsimp	0.926	0	0	1	0	0	1	0	1	0	0	1	0	1	0	0	0	0	0	0	0	0	0	0	0	1	1	0.667	0	0	0	0	1	0	0	1	1	0	0	0	0	0	0	0	0	1	0	0
ACCG	simprepe	5.429	0	0	5	0	0	7	0	6	0	0	5	0	5	0	0	0	0	0	0	0	0	0	0	0	6.5	5	5	0	0	0	0	5	0	0	6	5.125	0	0	0	0	0	0	0	0	5	0	0
ACCG	comprepe	5.1	0	0	0	0	0	0	0	0	0	0	0	0	0	0	0	0	0	0	0	0	0	0	0	0	0	0	5	0	0	0	0	0	0	0	0	0	0	0	0	0	0	0	5	0	0	0	0
ACCG	simppoly	0.289	0	0	0	0	0	0	0	0	0	0	1	0	1	0	0	0	0	0	0	0	0	0	0	0	0	0	0	0	0	0	0	0	0	0	1	0.25	0	0	0	0	0	0	0	0	0	0	0
ACCG	comppoly	0.1	0	0	0	0	0	0	0	0	0	0	0	0	0	0	0	0	0	0	0	0	0	0	0	0	0	0	0	0	0	0	0	0	0	0	0	0	0	0	0	0	0	0	0	0	0	0	0
ACCT	simpfreq	0.028	0	0	0	0	0	0	0	0.103	0	0	0.373	0	0	0.405	0.156	0	0	0.049	0	0	0	0	0	0	0	0	0	0	0	0	0.038	0	0	0	0.098	0.248	0.068	0	0	0	0	0	0.148	0	0.045	0	0
ACCT	compfreq	0.027	0	0	0	0	0	0	0	0	0	0	0	0	0	0	0	0	0	0	0	0	0	0	0	0	0	0.054	0	0	0	0	0	0	0	0	0	0	0	0	0	0	0	0	0	0	0	0	0
ACCT	totfreq	0.055	0	0	0	0	0	0	0	0.103	0	0	0.373	0	0	0.405	0.156	0	0	0.049	0	0	0	0	0	0	0	0.054	0	0	0	0	0.038	0	0	0	0.098	0.248	0.068	0	0	0	0	0	0.148	0	0.045	0	0
ACCT	fracsimp	0.814	0	0	0	0	0	0	0	1	0	0	1	0	0	1	1	0	0	1	0	0	0	0	0	0	0	0	0	0	0	0	1	0	0	0	1	1	1	0	0	0	0	0	1	0	1	0	0
ACCT	simprepe	5.555	0	0	0	0	0	0	0	5	0	0	6	0	0	8	6	0	0	7	0	0	0	0	0	0	0	0	0	0	0	0	6	0	0	0	5	5.857	5	0	0	0	0	0	5	0	5	0	0
ACCT	comprepe	7.595	0	0	0	0	0	0	0	0	0	0	0	0	0	0	0	0	0	0	0	0	0	0	0	0	0	22	0	0	0	0	0	0	0	0	0	0	0	0	0	0	0	0	0	0	0	0	0
ACCT	simppoly	0.24	0	0	0	0	0	0	0	0	0	0	0	0	0	0	0	0	0	1	0	0	0	0	0	0	0	0	0	0	0	0	0	0	0	0	0	0.286	0	0	0	0	0	0	0.667	0	0	0	0
ACCT	comppoly	0.214	0	0	0	0	0	0	0	0	0	0	0	0	0	0	0	0	0	0	0	0	0	0	0	0	0	0	0	0	0	0	0	0	0	0	0	0	0	0	0	0	0	0	0	0	0	0	0
ACGC	simpfreq	0.189	0	0.282	0.663	0	0.269	0.79	0	0	0.041	0	0	0.137	0.065	0.405	0.156	0	0	0.049	0	0	0	0	0	0	0	0	0.865	0	0	0	0.076	0	0.103	0	0	1.875	0	0	0	0	0.58	0	0	0	0	0	0.128
ACGC	compfreq	0.025	0	0	0	0	0	0	0	0	0	0	0	0	0	0.811	0	0	0	0	0	0	0	0	0	0	0	0	0.096	0	0	0	0	0	0	0	0	0.142	0	0	0	0	0	0	0	0	0	0	0.043
ACGC	totfreq	0.215	0	0.282	0.663	0	0.269	0.79	0	0	0.041	0	0	0.137	0.065	1.216	0.156	0	0	0.049	0	0	0	0	0	0	0	0	0.961	0	0	0	0.076	0	0.103	0	0	2.016	0	0	0	0	0.58	0	0	0	0	0	0.171
ACGC	fracsimp	0.899	0	1	1	0	1	1	0	0	1	0	0	1	1	0.333	1	0	0	1	0	0	0	0	0	0	0	0	0.9	0	0	0	1	0	1	0	0	0.93	0	0	0	0	1	0	0	0	0	0	0.75
ACGC	simprepe	5.43	0	5	6	0	6	5	0	0	5	0	0	5	5	6	5	0	0	5	0	0	0	0	0	0	0	0	5.556	0	0	0	5	0	6	0	0	5.509	0	0	0	0	5	0	0	0	0	0	5
ACGC	comprepe	5.953	0	0	0	0	0	0	0	0	0	0	0	0	0	6.5	0	0	0	0	0	0	0	0	0	0	0	0	6	0	0	0	0	0	0	0	0	6.25	0	0	0	0	0	0	0	0	0	0	5
ACGC	simppoly	0.14	0	0	0	0	0	0	0	0	1	0	0	1	0	0	0	0	0	0	0	0	0	0	0	0	0	0	0.222	0	0	0	0.5	0	0	0	0	0.245	0	0	0	0	0	0	0	0	0	0	0
ACGC	comppoly	0.125	0	0	0	0	0	0	0	0	0	0	0	0	0	0	0	0	0	0	0	0	0	0	0	0	0	0	0	0	0	0	0	0	0	0	0	0.25	0	0	0	0	0	0	0	0	0	0	0
ACGG	simpfreq	0.156	0	0	1.99	0	0	0.395	0	0	0.041	0	0.373	0	0	0	0	0	0	0.147	0	0	0	0	0	0.364	0	0.108	0	0	0	0	0.038	2.603	0	0	0	0.849	0.068	0	0	0	0	0	0	0	0	0	0.043
ACGG	compfreq	0.027	0	0	0	0	0	0	0	0	0	0	0	0	0	0	0	0	0	0	0	0	0	0	0	0	0.916	0	0	0	0	0	0	0	0	0	0	0.071	0	0	0	0	0.29	0	0	0	0	0	0.043
ACGG	totfreq	0.184	0	0	1.99	0	0	0.395	0	0	0.041	0	0.373	0	0	0	0	0	0	0.147	0	0	0	0	0	0.364	0.916	0.108	0	0	0	0	0.038	2.603	0	0	0	0.92	0.068	0	0	0	0.29	0	0	0	0	0	0.085
ACGG	fracsimp	0.812	0	0	1	0	0	1	0	0	1	0	1	0	0	0	0	0	0	1	0	0	0	0	0	1	0	1	0	0	0	0	1	1	0	0	0	0.923	1	0	0	0	0	0	0	0	0	0	0.5
ACGG	simprepe	5.657	0	0	5	0	0	7	0	0	5	0	5	0	0	0	0	0	0	5.333	0	0	0	0	0	7	0	5.5	0	0	0	0	6	5	0	0	0	5.333	6	0	0	0	0	0	0	0	0	0	5
ACGG	comprepe	5.55	0	0	0	0	0	0	0	0	0	0	0	0	0	0	0	0	0	0	0	0	0	0	0	0	8	0	0	0	0	0	0	0	0	0	0	6	0	0	0	0	5	0	0	0	0	0	6
ACGG	simppoly	0.303	0	0	0.333	0	0	0	0	0	1	0	0	0	0	0	0	0	0	0	0	0	0	0	0	0	0	0	0	0	0	0	0	0.667	0	0	0	0.25	1	0	0	0	0	0	0	0	0	0	1
ACGG	comppoly	0.1	0	0	0	0	0	0	0	0	0	0	0	0	0	0	0	0	0	0	0	0	0	0	0	0	0	0	0	0	0	0	0	0	0	0	0	0.5	0	0	0	0	0	0	0	0	0	0	0
ACGT	simpfreq	0.098	0	0	1.326	0	0	0	0	0	0	0	0	0	0	0	0	0	0	0	0	0	0	0	0	0	0	0	0	0	0	0	0	0	0.034	0	0	0.743	0	0	0	0	0	0	0	0	0.045	0	0
ACGT	compfreq	0.001	0	0	0	0	0	0	0	0	0	0	0	0	0	0	0	0	0	0	0	0	0	0	0	0	0	0	0	0	0	0	0	0	0	0	0	0	0	0	0	0	0	0	0	0	0	0	0
ACGT	totfreq	0.099	0	0	1.326	0	0	0	0	0	0	0	0	0	0	0	0	0	0	0	0	0	0	0	0	0	0	0	0	0	0	0	0	0	0.034	0	0	0.743	0	0	0	0	0	0	0	0	0.045	0	0
ACGT	fracsimp	0.991	0	0	1	0	0	0	0	0	0	0	0	0	0	0	0	0	0	0	0	0	0	0	0	0	0	0	0	0	0	0	0	0	1	0	0	1	0	0	0	0	0	0	0	0	1	0	0
ACGT	simprepe	5.434	0	0	5	0	0	0	0	0	0	0	0	0	0	0	0	0	0	0	0	0	0	0	0	0	0	0	0	0	0	0	0	0	9	0	0	5.19	0	0	0	0	0	0	0	0	5	0	0
ACGT	comprepe	5	0	0	0	0	0	0	0	0	0	0	0	0	0	0	0	0	0	0	0	0	0	0	0	0	0	0	0	0	0	0	0	0	0	0	0	0	0	0	0	0	0	0	0	0	0	0	0
ACGT	simppoly	0.173	0	0	0	0	0	0	0	0	0	0	0	0	0	0	0	0	0	0	0	0	0	0	0	0	0	0	0	0	0	0	0	0	0	0	0	0.429	0	0	0	0	0	0	0	0	0	0	0
ACGT	comppoly	0.333	0	0	0	0	0	0	0	0	0	0	0	0	0	0	0	0	0	0	0	0	0	0	0	0	0	0	0	0	0	0	0	0	0	0	0	0	0	0	0	0	0	0	0	0	0	0	0
ACTC	simpfreq	0.266	0.618	0	1.326	0.128	1.075	0	0.685	0.463	0.165	0	0	0	0.131	0.405	0.156	0	0	0.44	0	0	0	0	0.825	0	0	0.054	0	0	0	0	1.136	0	0.103	0.327	0.195	0.495	0.274	0	0.169	0	0.58	1.623	0.148	0	0.362	0.317	0.682
ACTC	compfreq	0.045	0	0	0.663	0	0	0	0	0.051	0	0	0	0	0	0	0.156	0	0	0.049	0	0	0	0	0	0	0	0.054	0	0	0	0	0.076	0	0.069	0	0.098	0.071	0	0	0.169	0	0	0.077	0	0	0.045	0	0
ACTC	totfreq	0.311	0.618	0	1.99	0.128	1.075	0	0.685	0.515	0.165	0	0	0	0.131	0.405	0.311	0	0	0.489	0	0	0	0	0.825	0	0	0.108	0	0	0	0	1.212	0	0.172	0.327	0.293	0.566	0.274	0	0.337	0	0.58	1.7	0.148	0	0.407	0.317	0.682
ACTC	fracsimp	0.848	1	0	0.667	1	1	0	1	0.9	1	0	0	0	1	1	0.5	0	0	0.9	0	0	0	0	1	0	0	0.5	0	0	0	0	0.938	0	0.6	1	0.667	0.875	1	0	0.5	0	1	0.955	1	0	0.889	1	1
ACTC	simprepe	5.579	5	0	5.5	5	6.75	0	5	5.889	5.75	0	0	0	6	5	5	0	0	5.222	0	0	0	0	6	0	0	5	0	0	0	0	5.6	0	5.667	6	6.5	5.429	5.25	0	5	0	5.5	5.952	5.333	0	5.625	5	5.812
ACTC	comprepe	5.908	0	0	6	0	0	0	0	6	0	0	0	0	0	0	5	0	0	6	0	0	0	0	0	0	0	9	0	0	0	0	5.5	0	5.5	0	5	5	0	0	6	0	0	6	0	0	5	0	0
ACTC	simppoly	0.157	0	0	0	0	0.25	0	0.2	0.222	0.25	0	0	0	0.5	0	0	0	0	0.333	0	0	0	0	0	0	0	0	0	0	0	0	0.1	0	0.333	1	0	0.143	0.25	0	0.5	0	0	0.238	0	0	0	0	0.062
ACTC	comppoly	0.24	0	0	0	0	0	0	0	0	0	0	0	0	0	0	0	0	0	0	0	0	0	0	0	0	0	1	0	0	0	0	0	0	0	0	0	1	0	0	0	0	0	0	0	0	0	0	0
ACTG	simpfreq	0.076	0	0	0	0	0	0.395	0	0.206	0	0	0	0	0.065	0.405	0	0	0	0.049	0	0	0	0	0.825	0	0	0.108	0.385	0	0	0	0.038	0	0.034	0	0.098	0.566	0	0	0.084	0	0	0	0.049	0	0.181	0	0
ACTG	compfreq	0.01	0	0	0	0	0	0	0	0	0	0	0	0	0	0	0	0	0	0	0	0	0	0	0	0	0	0	0	0	0	0	0	0	0	0	0	0	0	0	0	0	0	0	0	0	0.045	0	0
ACTG	totfreq	0.086	0	0	0	0	0	0.395	0	0.206	0	0	0	0	0.065	0.405	0	0	0	0.049	0	0	0	0	0.825	0	0	0.108	0.385	0	0	0	0.038	0	0.034	0	0.098	0.566	0	0	0.084	0	0	0	0.049	0	0.226	0	0
ACTG	fracsimp	0.933	0	0	0	0	0	1	0	1	0	0	0	0	1	1	0	0	0	1	0	0	0	0	1	0	0	1	1	0	0	0	1	0	1	0	1	1	0	0	1	0	0	0	1	0	0.8	0	0
ACTG	simprepe	5.533	0	0	0	0	0	10	0	5.75	0	0	0	0	5	5	0	0	0	5	0	0	0	0	5	0	0	6	5.75	0	0	0	5	0	5	0	5	5.312	0	0	6	0	0	0	5	0	5.25	0	0
ACTG	comprepe	5.5	0	0	0	0	0	0	0	0	0	0	0	0	0	0	0	0	0	0	0	0	0	0	0	0	0	0	0	0	0	0	0	0	0	0	0	0	0	0	0	0	0	0	0	0	5	0	0
ACTG	simppoly	0.266	0	0	0	0	0	0	0	0.5	0	0	0	0	0	0	0	0	0	1	0	0	0	0	0	0	0	0.5	0	0	0	0	0	0	1	0	0	0.438	0	0	0	0	0	0	0	0	0	0	0
ACTG	comppoly	0.062	0	0	0	0	0	0	0	0	0	0	0	0	0	0	0	0	0	0	0	0	0	0	0	0	0	0	0	0	0	0	0	0	0	0	0	0	0	0	0	0	0	0	0	0	0	0	0
AGAT	simpfreq	0.545	0.309	0.845	0.663	0.128	0	0.79	0.959	1.647	0.288	0	0.746	0.275	0.654	2.432	0.156	0	0	0.586	0	0	0	0	2.474	0.728	0	1.407	0	0	0.548	0.52	0.833	2.603	0.344	0.654	0.782	0.778	0.959	1.274	0.337	0	0.29	0.927	0.247	0	0.226	0	1.279
AGAT	compfreq	0.103	0	0	0	0	0	0.395	0.137	0.257	0	0	0	0	0.065	1.216	0	0	0	0.098	0	0	0	0	0.825	0.728	0	0.271	0	0	0	0	0.189	0	0	0	0.098	0.071	0.068	0.637	0.084	0.322	0	0.077	0.099	0	0.091	0	0.043
AGAT	totfreq	0.648	0.309	0.845	0.663	0.128	0	1.186	1.095	1.905	0.288	0	0.746	0.275	0.719	3.648	0.156	0	0	0.684	0	0	0	0	3.299	1.455	0	1.677	0	0	0.548	0.52	1.023	2.603	0.344	0.654	0.88	0.849	1.027	1.911	0.422	0.322	0.29	1.005	0.346	0	0.317	0	1.322
AGAT	fracsimp	0.86	1	1	1	1	0	0.667	0.875	0.865	1	0	1	1	0.909	0.667	1	0	0	0.857	0	0	0	0	0.75	0.5	0	0.839	0	0	1	1	0.815	1	1	1	0.889	0.917	0.933	0.667	0.8	0	1	0.923	0.714	0	0.714	0	0.968
AGAT	simprepe	5.865	5	5.333	5	8	0	5	5.857	6.469	6	0	8	5	5	6	5	0	0	5.417	0	0	0	0	6	5.5	0	6.077	0	0	6.5	5	5.682	6.667	5.6	5	6.625	5.591	5.929	9.5	5.75	0	7	5.583	5	0	5.4	0	5.633
AGAT	comprepe	6.952	0	0	0	0	0	6	6	5.4	0	0	0	0	5	5.667	0	0	0	6	0	0	0	0	6	11.5	0	8.2	0	0	0	0	8.6	0	0	0	5	6	5	5	9	6	0	5	5.5	0	7.5	0	7
AGAT	simppoly	0.175	0	0	0	0	0	0	0	0.219	0.429	0	0	0	0.2	0	1	0	0	0.167	0	0	0	0	0.667	0	0	0.115	0	0	0	0	0.182	0	0.1	0.5	0.5	0.455	0.286	0	0	0	0	0.333	0	0	0	0	0.133
AGAT	comppoly	0.189	0	0	0	0	0	0	0	0.6	0	0	0	0	0	0.333	0	0	0	0	0	0	0	0	1	0	0	0.2	0	0	0	0	0.2	0	0	0	0	0.5	0	0	0	0	0	1	0	0	0	0	0
AGCC	simpfreq	0.187	0	0	0	0	0	0	0	0	0.165	0	0	0	0	0.405	0	0	0	0.293	0	0	0	0	0.825	0	0.916	0.054	0.481	0	0.274	0	0.038	0	0.137	0	0.195	0.991	0.548	0.637	0	0	0.58	0.077	0	0	0	0	0
AGCC	compfreq	0.007	0	0	0	0	0	0	0	0	0	0	0	0	0	0	0	0	0	0.049	0	0	0	0	0	0	0	0	0	0	0	0	0	0	0	0	0	0.035	0	0	0	0	0.29	0	0	0	0	0	0
AGCC	totfreq	0.195	0	0	0	0	0	0	0	0	0.165	0	0	0	0	0.405	0	0	0	0.342	0	0	0	0	0.825	0	0.916	0.054	0.481	0	0.274	0	0.038	0	0.137	0	0.195	1.026	0.548	0.637	0	0	0.87	0.077	0	0	0	0	0
AGCC	fracsimp	0.977	0	0	0	0	0	0	0	0	1	0	0	0	0	1	0	0	0	0.857	0	0	0	0	1	0	1	1	1	0	1	0	1	0	1	0	1	0.966	1	1	0	0	0.667	1	0	0	0	0	0
AGCC	simprepe	5.424	0	0	0	0	0	0	0	0	5	0	0	0	0	5	0	0	0	5.5	0	0	0	0	5	0	5	5	5.6	0	5	0	5	0	5.75	0	5	5.429	6.5	5	0	0	6.5	5	0	0	0	0	0
AGCC	comprepe	5.583	0	0	0	0	0	0	0	0	0	0	0	0	0	0	0	0	0	7	0	0	0	0	0	0	0	0	0	0	0	0	0	0	0	0	0	7	0	0	0	0	5	0	0	0	0	0	0
AGCC	simppoly	0.135	0	0	0	0	0	0	0	0	0.25	0	0	0	0	0	0	0	0	0.333	0	0	0	0	0	0	0	0	0.2	0	0	0	0	0	0.25	0	0.5	0.143	0.25	0	0	0	0	0	0	0	0	0	0
AGCC	comppoly	0.438	0	0	0	0	0	0	0	0	0	0	0	0	0	0	0	0	0	1	0	0	0	0	0	0	0	0	0	0	0	0	0	0	0	0	0	1	0	0	0	0	0	0	0	0	0	0	0
AGCG	simpfreq	0.431	0.928	0	3.316	0	0	1.186	0	0.154	0.165	0.306	0.373	0	0.196	0.811	0.156	0	0	0.293	0	0	0	0	0	0	3.665	0.162	0.577	0	0	0	0.265	0.868	0	0.327	0.098	1.981	0.342	0	0	0.322	0.29	0.155	0.049	0	0.453	0	0.085
AGCG	compfreq	0.039	0	0	0.663	0	0	0.395	0	0	0	0	0	0	0	0	0	0	0	0.049	0	0	0	0	0	0	0	0	0	0	0	0	0	0	0	0	0	0.035	0	0	0	0	0	0	0	0	0	0	0.043
AGCG	totfreq	0.47	0.928	0	3.979	0	0	1.581	0	0.154	0.165	0.306	0.373	0	0.196	0.811	0.156	0	0	0.342	0	0	0	0	0	0	3.665	0.162	0.577	0	0	0	0.265	0.868	0	0.327	0.098	2.016	0.342	0	0	0.322	0.29	0.155	0.049	0	0.453	0	0.128
AGCG	fracsimp	0.933	1	0	0.833	0	0	0.75	0	1	1	1	1	0	1	1	1	0	0	0.857	0	0	0	0	0	0	1	1	1	0	0	0	1	1	0	1	1	0.982	1	0	0	1	1	1	1	0	1	0	0.667
AGCG	simprepe	5.507	5.667	0	5	0	0	5.667	0	5.333	5.75	6	5	0	5	5	6	0	0	6.5	0	0	0	0	0	0	5.75	5	5.333	0	0	0	5.286	5	0	5	5	5.482	5.6	0	0	8	7	5.5	5	0	7.6	0	5
AGCG	comprepe	5.73	0	0	5	0	0	5	0	0	0	0	0	0	0	0	0	0	0	6	0	0	0	0	0	0	0	0	0	0	0	0	0	0	0	0	0	5	0	0	0	0	0	0	0	0	0	0	6
AGCG	simppoly	0.127	0	0	0.2	0	0	0.667	0	0	0	0	0	0	0	0	1	0	0	0.333	0	0	0	0	0	0	0	0	0	0	0	0	0	0	0	0	0	0.161	0	0	0	0	0	0	0	0	0.4	0	0
AGCG	comppoly	0.222	0	0	0	0	0	0	0	0	0	0	0	0	0	0	0	0	0	1	0	0	0	0	0	0	0	0	0	0	0	0	0	0	0	0	0	0	0	0	0	0	0	0	0	0	0	0	0
AGCT	simpfreq	0.332	0	0	0	0	0	0.395	0.137	0.721	0	0	1.119	0	0	0	0	0	0	0.195	0	0	0	0	0	0	0	0.162	0.481	0	0	0	0.53	0.868	0.069	0.654	0.098	0.778	1.233	0.637	0	0	0.29	0.386	0.099	0	0.091	0	0.171
AGCT	compfreq	0.014	0	0	0	0	0	0	0	0.154	0	0	0	0	0.065	0	0	0	0	0.049	0	0	0	0	0	0	0	0	0	0	0	0	0	0	0	0	0	0	0.068	0	0	0	0	0	0	0	0	0.317	0
AGCT	totfreq	0.347	0	0	0	0	0	0.395	0.137	0.875	0	0	1.119	0	0.065	0	0	0	0	0.244	0	0	0	0	0	0	0	0.162	0.481	0	0	0	0.53	0.868	0.069	0.654	0.098	0.778	1.301	0.637	0	0	0.29	0.386	0.099	0	0.091	0.317	0.171
AGCT	fracsimp	0.921	0	0	0	0	0	1	1	0.824	0	0	1	0	0	0	0	0	0	0.8	0	0	0	0	0	0	0	1	1	0	0	0	1	1	1	1	1	1	0.947	1	0	0	1	1	1	0	1	0	1
AGCT	simprepe	5.344	0	0	0	0	0	6	7	5.286	0	0	5.333	0	0	0	0	0	0	5.5	0	0	0	0	0	0	0	5.333	5	0	0	0	5.286	8	5.5	5	5	5.045	5.111	5	0	0	5	5	5.5	0	5	0	5
AGCT	comprepe	5.224	0	0	0	0	0	0	0	5.667	0	0	0	0	5	0	0	0	0	6	0	0	0	0	0	0	0	0	0	0	0	0	0	0	0	0	0	0	5	0	0	0	0	0	0	0	0	5	0
AGCT	simppoly	0.252	0	0	0	0	0	1	1	0.214	0	0	0	0	0	0	0	0	0	0	0	0	0	0	0	0	0	0	0	0	0	0	0.286	0	0	0	1	0.182	0.111	0	0	0	1	0.4	0	0	0	0	0.25
AGCT	comppoly	0.214	0	0	0	0	0	0	0	0	0	0	0	0	0	0	0	0	0	0	0	0	0	0	0	0	0	0	0	0	0	0	0	0	0	0	0	0	0	0	0	0	0	0	0	0	0	0	0
AGGC	simpfreq	0.246	0	0	0.663	0.128	0	0	0.274	0	0	0	0.746	0	0	0.405	0	0	0	0.049	0	0	0	0	0	0	0	0	0.192	0	0	0	0	1.735	0.172	0	0.293	1.097	0.411	0	0.253	0	0	0	0.049	0	0.136	0	0
AGGC	compfreq	0.006	0	0	0	0	0	0	0	0	0	0	0	0	0	0	0	0	0	0	0	0	0	0	0	0	0	0	0	0	0	0	0	0	0	0	0	0	0	0	0	0	0	0	0	0	0	0	0
AGGC	totfreq	0.252	0	0	0.663	0.128	0	0	0.274	0	0	0	0.746	0	0	0.405	0	0	0	0.049	0	0	0	0	0	0	0	0	0.192	0	0	0	0	1.735	0.172	0	0.293	1.097	0.411	0	0.253	0	0	0	0.049	0	0.136	0	0
AGGC	fracsimp	0.985	0	0	1	1	0	0	1	0	0	0	1	0	0	1	0	0	0	1	0	0	0	0	0	0	0	0	1	0	0	0	0	1	1	0	1	1	1	0	1	0	0	0	1	0	1	0	0
AGGC	simprepe	5.849	0	0	5	12	0	0	5	0	0	0	5	0	0	7	0	0	0	6	0	0	0	0	0	0	0	0	5	0	0	0	0	8.5	5.6	0	5	5.742	5.333	0	5	0	0	0	5	0	9	0	0
AGGC	comprepe	5.764	0	0	0	0	0	0	0	0	0	0	0	0	0	0	0	0	0	0	0	0	0	0	0	0	0	0	0	0	0	0	0	0	0	0	0	0	0	0	0	0	0	0	0	0	0	0	0
AGGC	simppoly	0.182	0	0	0	0	0	0	0	0	0	0	0	0	0	1	0	0	0	0	0	0	0	0	0	0	0	0	0	0	0	0	0	0.5	0	0	0	0.129	0.5	0	0.667	0	0	0	0	0	0.333	0	0
AGGC	comppoly	0.089	0	0	0	0	0	0	0	0	0	0	0	0	0	0	0	0	0	0	0	0	0	0	0	0	0	0	0	0	0	0	0	0	0	0	0	0	0	0	0	0	0	0	0	0	0	0	0
AGGG	simpfreq	0.485	0	0	1.99	0.385	0.269	0	0	0.154	0.206	0.918	0	0	0.327	0.405	0.156	0.36	0	0.147	0	0	0	0	1.65	0.364	5.497	0.433	0.481	0	0	0	0.152	1.735	0.309	0	0	3.113	0.685	0	0.337	0.322	1.16	0.155	0.247	0.643	1.267	0	0.128
AGGG	compfreq	0.072	0.309	0	0	0	0.269	0	0	0	0.041	0.306	0	0	0	1.216	0	0	0	0	0	0	0	0	0	0	0	0.054	0.096	0	0	0	0.038	0	0.069	0	0	0.884	0	0	0	0.322	0	0	0	0	0.226	0	0.213
AGGG	totfreq	0.557	0.309	0	1.99	0.385	0.538	0	0	0.154	0.247	1.223	0	0	0.327	1.621	0.156	0.36	0	0.147	0	0	0	0	1.65	0.364	5.497	0.487	0.577	0	0	0	0.189	1.735	0.378	0	0	3.998	0.685	0	0.337	0.644	1.16	0.155	0.247	0.643	1.493	0	0.341
AGGG	fracsimp	0.852	0	0	1	1	0.5	0	0	1	0.833	0.75	0	0	1	0.25	1	1	0	1	0	0	0	0	1	1	1	0.889	0.833	0	0	0	0.8	1	0.818	0	0	0.779	1	0	1	0.5	1	1	1	1	0.848	0	0.375
AGGG	simprepe	5.514	0	0	5	5	5	0	0	5.667	5.2	6	0	0	5.2	5	9	5	0	5	0	0	0	0	5	5	6	5.75	5.4	0	0	0	5.5	5.5	5.556	0	0	5.364	5.6	0	5.5	6	5	5	5.2	6	5.786	0	6
AGGG	comprepe	5.54	8	0	0	0	5	0	0	0	5	6	0	0	0	5.667	0	0	0	0	0	0	0	0	0	0	0	5	5	0	0	0	5	0	5.5	0	0	5.32	0	0	0	5	0	0	0	0	5.6	0	5.2
AGGG	simppoly	0.084	0	0	0	0.333	0	0	0	0	0	0	0	0	0.4	0	0	0	0	0.333	0	0	0	0	0	0	0	0.25	0.2	0	0	0	0	0	0	0	0	0.227	0.3	0	0	0	0	0	0	0	0.143	0	0
AGGG	comppoly	0.088	0	0	0	0	0	0	0	0	0	0	0	0	0	0	0	0	0	0	0	0	0	0	0	0	0	0	0	0	0	0	1	0	0	0	0	0.04	0	0	0	0	0	0	0	0	0	0	0.2
ATCC	simpfreq	0.508	0	0	2.653	0	0	0.79	0.137	0.103	0.082	0.306	1.119	0	0.261	0.811	0	0.36	0	0.049	0	0.573	0	0	0.825	0.364	0	0.271	0.385	0	0	0.52	0.114	4.338	0.172	0.327	0.293	2.653	0.205	0	0.759	0.966	0.58	0.232	0.049	0	0.272	0.317	0.213
ATCC	compfreq	0.03	0	0	0	0	0	0	0	0	0	0.306	0	0	0	0.811	0	0	0	0	0	0	0	0	0	0	0	0.162	0.192	0	0	0	0	0	0	0	0	0.177	0	0	0	0.322	0	0	0	0	0	0	0
ATCC	totfreq	0.538	0	0	2.653	0	0	0.79	0.137	0.103	0.082	0.612	1.119	0	0.261	1.621	0	0.36	0	0.049	0	0.573	0	0	0.825	0.364	0	0.433	0.577	0	0	0.52	0.114	4.338	0.172	0.327	0.293	2.83	0.205	0	0.759	1.288	0.58	0.232	0.049	0	0.272	0.317	0.213
ATCC	fracsimp	0.956	0	0	1	0	0	1	1	1	1	0.5	1	0	1	0.5	0	1	0	1	0	1	0	0	1	1	0	0.625	0.667	0	0	1	1	1	1	1	1	0.938	1	0	1	0.75	1	1	1	0	1	1	1
ATCC	simprepe	5.541	0	0	5.25	0	0	7	5	8	5	7	5.333	0	5.25	5.5	0	6	0	5	0	5	0	0	5	6	0	6.2	5.25	0	0	5	5	5.2	5.4	7	5	5.52	5.667	0	5.222	5.333	5	5	5	0	6	6	5.2
ATCC	comprepe	5.536	0	0	0	0	0	0	0	0	0	6	0	0	0	6.5	0	0	0	0	0	0	0	0	0	0	0	5.333	5	0	0	0	0	0	0	0	0	6.2	0	0	0	6	0	0	0	0	0	0	0
ATCC	simppoly	0.191	0	0	0.25	0	0	0	1	0.5	0	0	0	0	0.5	0.5	0	0	0	0	0	0	0	0	0	0	0	0.2	0.25	0	0	0	0	0.6	0.4	0	0	0.267	0.333	0	0.111	0	0.5	0.333	0	0	0.167	1	0
ATCC	comppoly	0.211	0	0	0	0	0	0	0	0	0	0	0	0	0	0	0	0	0	0	0	0	0	0	0	0	0	0	0.5	0	0	0	0	0	0	0	0	0	0	0	0	0	0	0	0	0	0	0	0
ATCG	simpfreq	0.238	1.546	0	0	0	0	0.79	0.137	0.515	0	0.612	0.746	0	0.131	0	0.311	0	0	0.195	0	0.573	0	0	0	0.364	0	0.054	0.481	0	0.548	0	0.076	0	0	0	0.195	0.566	0.068	0	0	0	0.58	0.155	0.099	0	0.045	0.317	0.085
ATCG	compfreq	0.019	0.309	0	0	0	0	0	0	0	0	0	0	0	0.065	0	0	0	0	0	0	0	0	0	0	0	0	0	0	0	0	0	0	0	0	0	0	0	0	0	0	0	0	0	0	0	0	0	0
ATCG	totfreq	0.257	1.855	0	0	0	0	0.79	0.137	0.515	0	0.612	0.746	0	0.196	0	0.311	0	0	0.195	0	0.573	0	0	0	0.364	0	0.054	0.481	0	0.548	0	0.076	0	0	0	0.195	0.566	0.068	0	0	0	0.58	0.155	0.099	0	0.045	0.317	0.085
ATCG	fracsimp	0.954	0.833	0	0	0	0	1	1	1	0	1	1	0	0.667	0	1	0	0	1	0	1	0	0	0	1	0	1	1	0	1	0	1	0	0	0	1	1	1	0	0	0	1	1	1	0	1	1	1
ATCG	simprepe	5.354	5.2	0	0	0	0	5.5	5	5.3	0	6	5	0	5.5	0	5	0	0	5	0	5	0	0	0	6	0	5	5	0	5.5	0	5.5	0	0	0	5	5.312	7	0	0	0	5	5	5	0	5	5	5.5
ATCG	comprepe	5.934	5	0	0	0	0	0	0	0	0	0	0	0	5	0	0	0	0	0	0	0	0	0	0	0	0	0	0	0	0	0	0	0	0	0	0	0	0	0	0	0	0	0	0	0	0	0	0
ATCG	simppoly	0.111	0.2	0	0	0	0	0	0	0.1	0	0	0	0	0.5	0	0	0	0	0	0	0	0	0	0	0	0	0	0.2	0	0.5	0	0.5	0	0	0	0	0.375	0	0	0	0	0	0	0	0	0	0	0
ATCG	comppoly	0.143	0	0	0	0	0	0	0	0	0	0	0	0	1	0	0	0	0	0	0	0	0	0	0	0	0	0	0	0	0	0	0	0	0	0	0	0	0	0	0	0	0	0	0	0	0	0	0
ATGC	simpfreq	0.246	0	0	0	0	0	0.395	0	0.051	0	0	0	0	0	0	0	0.36	0	0.293	0	0	0	0	0	0	0.916	0	0.481	0.553	0	0	0.379	0.868	0.344	0.327	0.391	2.052	0.89	0	0.422	0.322	0	0	0.049	0	0.272	0	0.171
ATGC	compfreq	0.013	0.309	0	0	0.128	0	0	0	0	0.041	0	0	0.137	0	0	0	0	0	0	0	0	0	0	0	0	0	0	0.288	0	0	0	0.038	0	0	0	0	0	0	0	0	0	0	0	0	0	0	0	0
ATGC	totfreq	0.259	0.309	0	0	0.128	0	0.395	0	0.051	0.041	0	0	0.137	0	0	0	0.36	0	0.293	0	0	0	0	0	0	0.916	0	0.769	0.553	0	0	0.417	0.868	0.344	0.327	0.391	2.052	0.89	0	0.422	0.322	0	0	0.049	0	0.272	0	0.171
ATGC	fracsimp	0.888	0	0	0	0	0	1	0	1	0	0	0	0	0	0	0	1	0	1	0	0	0	0	0	0	1	0	0.625	1	0	0	0.909	1	1	1	1	1	1	0	1	1	0	0	1	0	1	0	1
ATGC	simprepe	5.333	0	0	0	0	0	6	0	5	0	0	0	0	0	0	0	5	0	5.167	0	0	0	0	0	0	5	0	5.2	5	0	0	5.4	5	5.5	5	5.5	5.517	5.231	0	5.8	6	0	0	5	0	5.167	0	5.5
ATGC	comprepe	5.259	5	0	0	5	0	0	0	0	5	0	0	5	0	0	0	0	0	0	0	0	0	0	0	0	0	0	5	0	0	0	6	0	0	0	0	0	0	0	0	0	0	0	0	0	0	0	0
ATGC	simppoly	0.156	0	0	0	0	0	0	0	0	0	0	0	0	0	0	0	0	0	0.667	0	0	0	0	0	0	0	0	0.2	0	0	0	0.4	0	0.2	0	0.5	0.293	0.231	0	0.2	0	0	0	0	0	0.333	0	0.25
ATGC	comppoly	0.37	1	0	0	1	0	0	0	0	0	0	0	0	0	0	0	0	0	0	0	0	0	0	0	0	0	0	0.667	0	0	0	0	0	0	0	0	0	0	0	0	0	0	0	0	0	0	0	0
CCCG	simpfreq	0.19	0	0	0.663	0	0	0	0	0.051	0	0	0	0	0	0	0.156	0	0	0.098	0	0	0	0	0	0	0	0	0.769	0	0	0	0	0	0	0	0.098	1.733	0.068	0	0	0	0.58	0	0	0	0	0	0
CCCG	compfreq	0.03	0	0	0.663	0	0	0	0	0	0	0	0	0	0	0	0	0	0	0	0	0	0	0	0	0	0.916	0	0	0	0	0	0	0	0.034	0	0	0.106	0	0	0	0	0	0	0	0	0	0	0
CCCG	totfreq	0.221	0	0	1.326	0	0	0	0	0.051	0	0	0	0	0	0	0.156	0	0	0.098	0	0	0	0	0	0	0.916	0	0.769	0	0	0	0	0	0.034	0	0.098	1.84	0.068	0	0	0	0.58	0	0	0	0	0	0
CCCG	fracsimp	0.808	0	0	0.5	0	0	0	0	1	0	0	0	0	0	0	1	0	0	1	0	0	0	0	0	0	0	0	1	0	0	0	0	0	0	0	1	0.942	1	0	0	0	1	0	0	0	0	0	0
CCCG	simprepe	5.308	0	0	5	0	0	0	0	5	0	0	0	0	0	0	5	0	0	7	0	0	0	0	0	0	0	0	5.625	0	0	0	0	0	0	0	5	5.571	5	0	0	0	5	0	0	0	0	0	0
CCCG	comprepe	5.094	0	0	5	0	0	0	0	0	0	0	0	0	0	0	0	0	0	0	0	0	0	0	0	0	5	0	0	0	0	0	0	0	5	0	0	5.333	0	0	0	0	0	0	0	0	0	0	0
CCCG	simppoly	0.183	0	0	1	0	0	0	0	1	0	0	0	0	0	0	0	0	0	0	0	0	0	0	0	0	0	0	0.25	0	0	0	0	0	0	0	0	0.306	0	0	0	0	0	0	0	0	0	0	0
CCCG	comppoly	0.206	0	0	0	0	0	0	0	0	0	0	0	0	0	0	0	0	0	0	0	0	0	0	0	0	0	0	0	0	0	0	0	0	0	0	0	0	0	0	0	0	0	0	0	0	0	0	0
CCGG	simpfreq	0.089	0	0	0	0	0	0	0	0	0	0	0	0	0	0	0	0	0	0	0	0	0	0	0	0	0	0	0.096	0	0	0	0	0	0	0	0	0.248	0.068	0	0	0.322	0.29	0	0	0	0	0.317	0
CCGG	compfreq	0.001	0	0	0	0	0	0	0	0	0	0	0	0	0	0	0	0	0	0	0	0	0	0	0	0	0	0	0	0	0	0	0	0	0	0	0	0	0	0	0	0	0	0	0	0	0	0	0
CCGG	totfreq	0.091	0	0	0	0	0	0	0	0	0	0	0	0	0	0	0	0	0	0	0	0	0	0	0	0	0	0	0.096	0	0	0	0	0	0	0	0	0.248	0.068	0	0	0.322	0.29	0	0	0	0	0.317	0
CCGG	fracsimp	0.99	0	0	0	0	0	0	0	0	0	0	0	0	0	0	0	0	0	0	0	0	0	0	0	0	0	0	1	0	0	0	0	0	0	0	0	1	1	0	0	1	1	0	0	0	0	1	0
CCGG	simprepe	5.14	0	0	0	0	0	0	0	0	0	0	0	0	0	0	0	0	0	0	0	0	0	0	0	0	0	0	5	0	0	0	0	0	0	0	0	5.143	5	0	0	5	5	0	0	0	0	6	0
CCGG	comprepe	5.125	0	0	0	0	0	0	0	0	0	0	0	0	0	0	0	0	0	0	0	0	0	0	0	0	0	0	0	0	0	0	0	0	0	0	0	0	0	0	0	0	0	0	0	0	0	0	0
CCGG	simppoly	0.219	0	0	0	0	0	0	0	0	0	0	0	0	0	0	0	0	0	0	0	0	0	0	0	0	0	0	0	0	0	0	0	0	0	0	0	0.143	1	0	0	0	0	0	0	0	0	0	0
CCGG	comppoly	0.125	0	0	0	0	0	0	0	0	0	0	0	0	0	0	0	0	0	0	0	0	0	0	0	0	0	0	0	0	0	0	0	0	0	0	0	0	0	0	0	0	0	0	0	0	0	0	0
AAAAC	simpfreq	0.882	0	0	0	0.514	1.075	0.395	1.643	1.081	2.674	0.918	0.746	0.825	1.699	2.432	0.156	0	1.033	1.222	0.43	2.293	0.911	0	0	0	0	1.569	0.192	0	1.096	0.52	2.008	0	1.615	0.654	3.811	0.778	1.986	0.637	2.108	0.966	0.58	1.391	0.691	0	1.312	1.586	2.302
AAAAC	compfreq	0.073	0	0	0	0.128	0	0	0	0	0.041	0	0	0	0.065	0	0	0	0	0.244	0	0	0	0	0	0	0	0.054	0	0	0	0	0.114	0	0.206	0	0.098	0.177	0.274	0.637	0.084	0	0	0.155	0.049	0	0.091	0	0
AAAAC	totfreq	0.955	0	0	0	0.642	1.075	0.395	1.643	1.081	2.715	0.918	0.746	0.825	1.765	2.432	0.156	0	1.033	1.466	0.43	2.293	0.911	0	0	0	0	1.623	0.192	0	1.096	0.52	2.121	0	1.822	0.654	3.909	0.955	2.26	1.274	2.193	0.966	0.58	1.545	0.74	0	1.403	1.586	2.302
AAAAC	fracsimp	0.93	0	0	0	0.8	1	1	1	1	0.985	1	1	1	0.963	1	1	0	1	0.833	1	1	1	0	0	0	0	0.967	1	0	1	1	0.946	0	0.887	1	0.975	0.815	0.879	0.5	0.962	1	1	0.9	0.933	0	0.935	1	1
AAAAC	simprepe	4.224	0	0	0	4	4	5	4.167	4.524	4.062	4.333	4	4.833	4.269	4	5	0	4	4.32	4	4	4	0	0	0	0	4.138	4	0	4.5	5	4.113	0	4.149	4.5	4.333	4.091	4.138	4	4.2	4	4	4.278	4	0	4.31	4.2	4.222
AAAAC	comprepe	4.441	0	0	0	6	0	0	0	0	4	0	0	0	4	0	0	0	0	4.2	0	0	0	0	0	0	0	4	0	0	0	0	4	0	4	0	6	4	4.25	4	5	0	0	4	4	0	4.5	0	0
AAAAC	simppoly	0.198	0	0	0	0	0	0	0.083	0.238	0.231	0.333	0	0.167	0.231	0.167	0	0	0	0.32	0	0.25	0.5	0	0	0	0	0.241	0	0	0	1	0.151	0	0.213	0	0.359	0.182	0.241	0	0.2	0	0	0.222	0.143	0	0.172	0	0.204
AAAAC	comppoly	0.224	0	0	0	0	0	0	0	0	0	0	0	0	0	0	0	0	0	0.4	0	0	0	0	0	0	0	0	0	0	0	0	0	0	0.333	0	1	0.2	0.25	0	0	0	0	1	0	0	0.5	0	0
AAAAG	simpfreq	2.113	1.546	0.564	0.663	0.771	3.226	4.743	0.959	2.574	3.332	2.447	2.238	1.237	1.569	4.459	1.089	0	0	3.666	0	9.745	0	4.074	0	1.091	2.749	1.731	0.961	2.214	0.548	0	4.432	0	4.296	3.595	1.661	1.84	1.712	2.548	0.843	3.543	0.87	2.009	1.629	14.795	1.267	5.075	2.345
AAAAG	compfreq	0.289	0	0.282	0	0	0.269	0.79	0	0.206	0.082	0.612	0	0.137	0.065	1.216	0.311	0	0	0.391	0	2.293	0.455	1.358	0	0	0.916	0.271	0	0	0	0	0.417	0	0.653	0	0.098	0.248	0.068	1.911	0.169	0.644	0	0	0	2.573	0.181	0.634	0.213
AAAAG	totfreq	2.402	1.546	0.845	0.663	0.771	3.495	5.533	0.959	2.78	3.414	3.059	2.238	1.375	1.634	5.675	1.4	0	0	4.057	0	12.037	0.455	5.432	0	1.091	3.665	2.002	0.961	2.214	0.548	0	4.849	0	4.949	3.595	1.759	2.087	1.781	4.459	1.012	4.187	0.87	2.009	1.629	17.368	1.448	5.709	2.558
AAAAG	fracsimp	0.887	1	0.667	1	1	0.923	0.857	1	0.926	0.976	0.8	1	0.9	0.96	0.786	0.778	0	0	0.904	0	0.81	0	0.75	0	1	0.75	0.865	1	1	1	0	0.914	0	0.868	1	0.944	0.881	0.962	0.571	0.833	0.846	1	1	1	0.852	0.875	0.889	0.917
AAAAG	simprepe	4.264	4.6	4	5	4	4.167	4.75	4.429	4.2	4.074	4.5	4.167	4.333	4.25	4.727	4.143	0	0	4.413	0	4.294	0	4	0	4	4.333	4.219	4.2	4	4	0	4.103	0	4.248	4	4.235	4.096	4.2	4	4	4.182	4	4.038	4.061	4.13	4.179	4.688	4.164
AAAAG	comprepe	4.459	0	4	0	0	4	6	0	4.75	4	4	0	4	5	5	5	0	0	4.75	0	5.5	4	4	0	0	4	4.6	0	0	0	0	4.182	0	4.263	0	6	4	4	4	4	5	0	0	0	4.75	4	8	4.2
AAAAG	simppoly	0.158	0.2	0	1	0.167	0	0.167	0	0.2	0.222	0.125	0	0.222	0.042	0.182	0	0	0	0.24	0	0.118	0	0	0	0.333	0	0.062	0	0.5	0	0	0.231	0	0.28	0.091	0.412	0.212	0.2	0	0.2	0	0	0.346	0.212	0.174	0.214	0	0.218
AAAAG	comppoly	0.126	0	0	0	0	1	0	0	0.25	0	0	0	0	0	0	0	0	0	0.125	0	0	0	0	0	0	0	0.4	0	0	0	0	0.091	0	0.263	0	1	0	0	0	0.5	0	0	0	0	0.5	0	0	0.6
AAAAT	simpfreq	1.724	3.401	0	0	1.156	3.226	2.767	1.095	1.338	1.399	2.753	0.373	0.412	1.765	3.648	1.089	0	0	4.399	0.43	0.573	2.276	1.358	0	0.728	0	2.813	0.096	1.107	3.013	1.559	4.432	1.735	3.506	1.961	2.443	0.778	2.74	0.637	2.53	1.288	0.58	1.7	1.826	5.789	2.399	2.537	3.667
AAAAT	compfreq	0.162	0	0	0	0	0.807	0	0.411	0.103	0	0	0	0	0.065	0.405	0.156	0	0	0.489	0.43	0	0	0	0	0	0	0.325	0	0	0.548	0	0.455	0	0.584	0	0.391	0.212	0.205	0	0.337	0	0	0.232	0.148	1.286	0.091	0	0.298
AAAAT	totfreq	1.886	3.401	0	0	1.156	4.033	2.767	1.506	1.441	1.399	2.753	0.373	0.412	1.83	4.054	1.245	0	0	4.887	0.86	0.573	2.276	1.358	0	0.728	0	3.138	0.096	1.107	3.561	1.559	4.887	1.735	4.09	1.961	2.834	0.991	2.945	0.637	2.867	1.288	0.58	1.932	1.974	7.076	2.489	2.537	3.965
AAAAT	fracsimp	0.919	1	0	0	1	0.8	1	0.727	0.929	1	1	1	1	0.964	0.9	0.875	0	0	0.9	0.5	1	1	1	0	1	0	0.897	1	1	0.846	1	0.907	1	0.857	1	0.862	0.786	0.93	1	0.882	1	1	0.88	0.925	0.818	0.964	1	0.925
AAAAT	simprepe	4.195	4.455	0	0	4	4.083	5.286	4	4.231	4.029	4.333	4	4.333	4.185	4.111	4	0	0	4.267	4	4	4	4	0	4	0	4.096	4	4	4.182	4	4.137	4	4.098	4.167	4.2	4.136	4.175	4	4.267	4	4	4.091	4.108	4.333	4.189	4	4.186
AAAAT	comprepe	4.3	0	0	0	0	4.667	0	4	4	0	0	0	0	4	5	4	0	0	4.1	4	0	0	0	0	0	0	4.833	0	0	4.5	0	4.083	0	4.412	0	4	4.167	4.333	0	4.25	0	0	4	4	5.5	4	0	4.286
AAAAT	simppoly	0.103	0	0	0	0	0.083	0.143	0.125	0.192	0.059	0	0	0	0.111	0.222	0	0	0	0.244	0	0	0.2	0	0	0	0	0.115	0	0	0.091	0	0.12	0	0.245	0	0.12	0.136	0.175	0	0.333	0	0	0.045	0.189	0.222	0.151	0.25	0.209
AAAAT	comppoly	0.123	0	0	0	0	0	0	0	0	0	0	0	0	0	0	0	0	0	0	0	0	0	0	0	0	0	0.167	0	0	0.5	0	0.083	0	0.059	0	0	0	0.333	0	0	0	0	0	0.333	0	0	0	0
AAACC	simpfreq	0.354	0	0	0.663	0	0	0	0.274	0.463	0.699	0	0	0.137	1.046	0.405	0	0	0	0.44	0	0	0	0	0	0.364	0.916	0.216	0.288	0	0.548	1.039	0.682	0.868	0.344	0	1.759	0.318	0.411	0.637	0.759	0.644	0.58	0.541	0.296	0	0.226	0	0.725
AAACC	compfreq	0.031	0	0	0	0	0	0	0	0.103	0.082	0	0	0	0.065	0	0	0	0	0.098	0	0	0	0	0	0	0	0	0	0	0	0	0.076	0	0.069	0.327	0.098	0.071	0	0	0.084	0	0	0	0	0	0.181	0	0.043
AAACC	totfreq	0.385	0	0	0.663	0	0	0	0.274	0.566	0.782	0	0	0.137	1.111	0.405	0	0	0	0.538	0	0	0	0	0	0.364	0.916	0.216	0.288	0	0.548	1.039	0.758	0.868	0.412	0.327	1.857	0.389	0.411	0.637	0.843	0.644	0.58	0.541	0.296	0	0.407	0	0.767
AAACC	fracsimp	0.897	0	0	1	0	0	0	1	0.818	0.895	0	0	1	0.941	1	0	0	0	0.818	0	0	0	0	0	1	1	1	1	0	1	1	0.9	1	0.833	0	0.947	0.818	1	1	0.9	1	1	1	1	0	0.556	0	0.944
AAACC	simprepe	4.313	0	0	4	0	0	0	4	4.667	4.176	0	0	4	4.062	4	0	0	0	4.333	0	0	0	0	0	4	4	4.25	4	0	4	4	4.278	4	4.4	0	4.167	4.667	4.167	4	4.222	4	4	4.286	4.167	0	4.4	0	4.294
AAACC	comprepe	4.685	0	0	0	0	0	0	0	4.5	4	0	0	0	4	0	0	0	0	4.5	0	0	0	0	0	0	0	0	0	0	0	0	4	0	4	4	4	4	0	0	4	0	0	0	0	0	4.25	0	8
AAACC	simppoly	0.195	0	0	1	0	0	0	0	0	0.294	0	0	0	0.25	1	0	0	0	0.111	0	0	0	0	0	0	0	0	0	0	0	0	0.111	0	0.4	0	0.5	0.111	0.333	0	0.111	0	0	0.286	0.167	0	0.4	0	0.353
AAACC	comppoly	0.207	0	0	0	0	0	0	0	0.5	0.5	0	0	0	0	0	0	0	0	0	0	0	0	0	0	0	0	0	0	0	0	0	0	0	0.5	0	0	0	0	0	0	0	0	0	0	0	0.25	0	1
AAACG	simpfreq	0.075	0	0	0.663	0	0	0	0.137	0.257	0.247	0	0	0	0	0	0	0.36	0	0.049	0	0	0	0	0	0	0	0	0	0	0.548	0	0.189	0	0	0	0.293	0.106	0.068	0	0.084	0	0.29	0.232	0.049	0	0.181	0.317	0.043
AAACG	compfreq	0.009	0	0	0	0	0	0	0	0	0	0	0	0	0	0	0	0	0	0	0	0	0	0	0	0	0	0.054	0	0	0	0	0	0	0	0	0	0	0	0.637	0	0	0	0	0	0	0	0	0.043
AAACG	totfreq	0.083	0	0	0.663	0	0	0	0.137	0.257	0.247	0	0	0	0	0	0	0.36	0	0.049	0	0	0	0	0	0	0	0.054	0	0	0.548	0	0.189	0	0	0	0.293	0.106	0.068	0.637	0.084	0	0.29	0.232	0.049	0	0.181	0.317	0.085
AAACG	fracsimp	0.917	0	0	1	0	0	0	1	1	1	0	0	0	0	0	0	1	0	1	0	0	0	0	0	0	0	0	0	0	1	0	1	0	0	0	1	1	1	0	1	0	1	1	1	0	1	1	0.5
AAACG	simprepe	4.093	0	0	4	0	0	0	4	4.2	4	0	0	0	0	0	0	4	0	4	0	0	0	0	0	0	0	0	0	0	4	0	4.2	0	0	0	4	4	4	0	4	0	4	4	4	0	4	4	4
AAACG	comprepe	4.625	0	0	0	0	0	0	0	0	0	0	0	0	0	0	0	0	0	0	0	0	0	0	0	0	0	5	0	0	0	0	0	0	0	0	0	0	0	4	0	0	0	0	0	0	0	0	5
AAACG	simppoly	0.173	0	0	1	0	0	0	0	0.2	0.5	0	0	0	0	0	0	1	0	0	0	0	0	0	0	0	0	0	0	0	0	0	0.2	0	0	0	0	0	0	0	0	0	0	0	1	0	0.25	0	0
AAACG	comppoly	0.375	0	0	0	0	0	0	0	0	0	0	0	0	0	0	0	0	0	0	0	0	0	0	0	0	0	1	0	0	0	0	0	0	0	0	0	0	0	0	0	0	0	0	0	0	0	0	0
AAACT	simpfreq	0.123	0	0	0	0	0.269	0	0	0.051	0.041	0	0	0.275	0.065	0	0	0	1.033	0	0.43	0	0	0	0	0	0	0.271	0	0	0	0	0.189	0	0.206	0.98	0.098	0.071	0	0	0	0	0	0.155	0	0	0.045	0.317	0.171
AAACT	compfreq	0.017	0	0	0	0	0	0	0	0.051	0	0	0	0.55	0	0	0	0	0	0	0	0	0	0	0	0	0	0.054	0	0	0	0	0	0	0	0	0	0	0.068	0	0	0	0	0	0	0	0.045	0	0
AAACT	totfreq	0.139	0	0	0	0	0.269	0	0	0.103	0.041	0	0	0.825	0.065	0	0	0	1.033	0	0.43	0	0	0	0	0	0	0.325	0	0	0	0	0.189	0	0.206	0.98	0.098	0.071	0.068	0	0	0	0	0.155	0	0	0.091	0.317	0.171
AAACT	fracsimp	0.873	0	0	0	0	1	0	0	0.5	1	0	0	0.333	1	0	0	0	1	0	1	0	0	0	0	0	0	0.833	0	0	0	0	1	0	1	1	1	1	0	0	0	0	0	1	0	0	0.5	1	1
AAACT	simprepe	4.3	0	0	0	0	4	0	0	5	4	0	0	7	4	0	0	0	4	0	4	0	0	0	0	0	0	4.6	0	0	0	0	4.6	0	4.167	5	4	4.5	0	0	0	0	0	4	0	0	4	4	4
AAACT	comprepe	5	0	0	0	0	0	0	0	5	0	0	0	11	0	0	0	0	0	0	0	0	0	0	0	0	0	5	0	0	0	0	0	0	0	0	0	0	4	0	0	0	0	0	0	0	4	0	0
AAACT	simppoly	0.177	0	0	0	0	0	0	0	1	0	0	0	0	0	0	0	0	0	0	0	0	0	0	0	0	0	0.2	0	0	0	0	0	0	0.333	0	0	0	0	0	0	0	0	0.5	0	0	1	0	0
AAACT	comppoly	0.333	0	0	0	0	0	0	0	0	0	0	0	0	0	0	0	0	0	0	0	0	0	0	0	0	0	1	0	0	0	0	0	0	0	0	0	0	0	0	0	0	0	0	0	0	1	0	0
AAAGC	simpfreq	0.289	0	0	0	0.257	0	0.395	0.137	0.309	0.247	0.612	0	0.275	0.523	1.216	0.156	0	0	0.684	0.43	1.146	0	0	0	0	0	0.216	0	1.107	0.274	0.52	0.492	0	0.584	0	0.684	0.566	0.274	0	0.253	0	0.29	0.155	0.099	0	0.226	0	0.256
AAAGC	compfreq	0.02	0	0	0	0	0	0	0	0.051	0	0	0	0	0	0	0	0	0	0.147	0	0	0	0	0	0	0	0	0	0	0	0	0	0	0	0	0	0.071	0	0	0	0	0	0.077	0	0	0	0	0.043
AAAGC	totfreq	0.309	0	0	0	0.257	0	0.395	0.137	0.36	0.247	0.612	0	0.275	0.523	1.216	0.156	0	0	0.831	0.43	1.146	0	0	0	0	0	0.216	0	1.107	0.274	0.52	0.492	0	0.584	0	0.684	0.637	0.274	0	0.253	0	0.29	0.232	0.099	0	0.226	0	0.298
AAAGC	fracsimp	0.949	0	0	0	1	0	1	1	0.857	1	1	0	1	1	1	1	0	0	0.824	1	1	0	0	0	0	0	1	0	1	1	1	1	0	1	0	1	0.889	1	0	1	0	1	0.667	1	0	1	0	0.857
AAAGC	simprepe	4.198	0	0	0	4	0	5	4	4.5	4.167	4	0	5	4.375	4	4	0	0	4.071	4	4	0	0	0	0	0	4	0	4	5	4	4.077	0	4.235	0	4.429	4.188	4.5	0	4	0	4	4	4	0	4.4	0	4
AAAGC	comprepe	4.217	0	0	0	0	0	0	0	4	0	0	0	0	0	0	0	0	0	4	0	0	0	0	0	0	0	0	0	0	0	0	0	0	0	0	0	4	0	0	0	0	0	4	0	0	0	0	4
AAAGC	simppoly	0.169	0	0	0	0	0	0	0	0.333	0.167	0	0	0	0.375	0	0	0	0	0.286	0	0	0	0	0	0	0	0	0	0	1	0	0.154	0	0.529	0	0.286	0.312	0	0	0	0	0	0	0.5	0	0.2	0	0.333
AAAGC	comppoly	0.217	0	0	0	0	0	0	0	0	0	0	0	0	0	0	0	0	0	0	0	0	0	0	0	0	0	0	0	0	0	0	0	0	0	0	0	0	0	0	0	0	0	0	0	0	0	0	0
AAAGG	simpfreq	0.252	0	0	0.663	0.128	0	0	0	0.309	0.288	0	0.373	0.687	0.065	0.811	0.311	0	0	0.244	0	0	0	0	0	0	1.832	0.595	0.192	0	0.548	0	0.72	0.868	0.309	0.327	0.098	0.389	0.753	0	0.084	0.966	0	0.309	0.099	0	0.226	0.951	0.256
AAAGG	compfreq	0.045	0	0	0	0	0	0	0	0	0	0	0.373	0	0.131	0.811	0	0	0	0	0	0.573	0	0	0	0	0	0	0	0	0	0	0.076	0	0.034	0	0	0.035	0.068	0	0.084	0	0	0	0	0	0	0.317	0.043
AAAGG	totfreq	0.297	0	0	0.663	0.128	0	0	0	0.309	0.288	0	0.746	0.687	0.196	1.621	0.311	0	0	0.244	0	0.573	0	0	0	0	1.832	0.595	0.192	0	0.548	0	0.796	0.868	0.344	0.327	0.098	0.425	0.822	0	0.169	0.966	0	0.309	0.099	0	0.226	1.269	0.298
AAAGG	fracsimp	0.861	0	0	1	1	0	0	0	1	1	0	0.5	1	0.333	0.5	1	0	0	1	0	0	0	0	0	0	1	1	1	0	1	0	0.905	1	0.9	1	1	0.917	0.917	0	0.5	1	0	1	1	0	1	0.75	0.857
AAAGG	simprepe	4.272	0	0	4	4	0	0	0	4	4	0	6	4	4	4.5	4	0	0	4.4	0	0	0	0	0	0	4	4	4	0	4	0	4.316	6	4	4	4	4	4.364	0	4	4.333	0	4	4	0	4.2	4	4
AAAGG	comprepe	4.658	0	0	0	0	0	0	0	0	0	0	4	0	4	5.5	0	0	0	0	0	4	0	0	0	0	0	0	0	0	0	0	4	0	4	0	0	5	4	0	4	0	0	0	0	0	0	8	5
AAAGG	simppoly	0.11	0	0	0	0	0	0	0	0	0.143	0	0	0	0	0	0	0	0	0	0	0	0	0	0	0	0	0.182	0	0	0	0	0.158	0	0.222	0	0	0.182	0.273	0	0	0	0	0	0	0	0.2	0.667	0.333
AAAGG	comppoly	0.117	0	0	0	0	0	0	0	0	0	0	0	0	0	0	0	0	0	0	0	1	0	0	0	0	0	0	0	0	0	0	0	0	0	0	0	0	0	0	0	0	0	0	0	0	0	0	0
AAAGT	simpfreq	0.057	0	0	0	0	0.269	0.395	0	0	0.165	0	0.373	0	0	0	0	0	0	0.049	0	0	0	0	0	0	0	0.108	0.096	0	0	0	0.114	0.868	0.069	0	0.195	0.035	0	0	0.084	0	0.29	0.077	0.148	0	0	0	0.085
AAAGT	compfreq	0	0	0	0	0	0	0	0	0	0	0	0	0	0	0	0	0	0	0	0	0	0	0	0	0	0	0	0	0	0	0	0	0	0	0	0	0	0	0	0	0	0	0	0	0	0	0	0
AAAGT	totfreq	0.057	0	0	0	0	0.269	0.395	0	0	0.165	0	0.373	0	0	0	0	0	0	0.049	0	0	0	0	0	0	0	0.108	0.096	0	0	0	0.114	0.868	0.069	0	0.195	0.035	0	0	0.084	0	0.29	0.077	0.148	0	0	0	0.085
AAAGT	fracsimp	1	0	0	0	0	1	1	0	0	1	0	1	0	0	0	0	0	0	1	0	0	0	0	0	0	0	1	1	0	0	0	1	1	1	0	1	1	0	0	1	0	1	1	1	0	0	0	1
AAAGT	simprepe	4.147	0	0	0	0	4	4	0	0	4	0	4	0	0	0	0	0	0	5	0	0	0	0	0	0	0	4	4	0	0	0	4	4	4.5	0	4	5	0	0	4	0	4	4	4.333	0	0	0	4
AAAGT	comprepe	0	0	0	0	0	0	0	0	0	0	0	0	0	0	0	0	0	0	0	0	0	0	0	0	0	0	0	0	0	0	0	0	0	0	0	0	0	0	0	0	0	0	0	0	0	0	0	0
AAAGT	simppoly	0.115	0	0	0	0	0	1	0	0	0	0	0	0	0	0	0	0	0	0	0	0	0	0	0	0	0	0.5	0	0	0	0	0	0	0	0	1	0	0	0	0	0	0	0	0	0	0	0	0
AAAGT	comppoly	0	0	0	0	0	0	0	0	0	0	0	0	0	0	0	0	0	0	0	0	0	0	0	0	0	0	0	0	0	0	0	0	0	0	0	0	0	0	0	0	0	0	0	0	0	0	0	0
AAATC	simpfreq	0.415	0.928	0	0	0.514	0	0	0.548	1.132	0.494	0.306	1.119	0.687	0.392	1.216	0.622	0.36	0	0.586	0	0.573	0.455	0	0	0.364	0	0.541	0	0	0.822	0	0.606	0	0.309	0.327	1.466	0.425	0.342	0	0.675	0	0.29	0.773	0.395	1.93	0.543	0	1.023
AAATC	compfreq	0.023	0	0	0	0	0	0	0	0.103	0	0	0	0	0	0	0	0	0	0.195	0	0	0	0	0	0	0	0.108	0	0	0.274	0	0.076	0	0	0	0.098	0	0.068	0	0	0.322	0	0	0	0	0.045	0.317	0.043
AAATC	totfreq	0.438	0.928	0	0	0.514	0	0	0.548	1.235	0.494	0.306	1.119	0.687	0.392	1.216	0.622	0.36	0	0.782	0	0.573	0.455	0	0	0.364	0	0.649	0	0	1.096	0	0.682	0	0.309	0.327	1.564	0.425	0.411	0	0.675	0.322	0.29	0.773	0.395	1.93	0.588	0.317	1.066
AAATC	fracsimp	0.937	1	0	0	1	0	0	1	0.917	1	1	1	1	1	1	1	1	0	0.75	0	1	1	0	0	1	0	0.833	0	0	0.75	0	0.889	0	1	1	0.938	1	0.833	0	1	0	1	1	1	1	0.923	0	0.96
AAATC	simprepe	4.208	4	0	0	4	0	0	4	4.773	4.083	4	4	4.2	4.5	4.667	4	5	0	4.083	0	5	4	0	0	4	0	4.3	0	0	4	0	4.125	0	4.222	4	4.333	4	4.4	0	4.25	0	4	4.8	4	4	4.167	0	4.083
AAATC	comprepe	4.406	0	0	0	0	0	0	0	4	0	0	0	0	0	0	0	0	0	4	0	0	0	0	0	0	0	5	0	0	4	0	4.5	0	0	0	4	0	4	0	0	4	0	0	0	0	6	4	4
AAATC	simppoly	0.145	0	0	0	0	0	0	0.25	0.364	0.25	0	0	0.2	0.167	0	0	0	0	0.25	0	0	0	0	0	0	0	0.1	0	0	0	0	0	0	0.111	0	0.067	0.167	0.4	0	0.375	0	0	0.4	0.375	0.333	0.25	0	0.5
AAATC	comppoly	0.266	0	0	0	0	0	0	0	0.5	0	0	0	0	0	0	0	0	0	0.75	0	0	0	0	0	0	0	0.5	0	0	0	0	0	0	0	0	0	0	0	0	0	0	0	0	0	0	0	0	1
AAATG	simpfreq	0.285	0	0	0	0.128	0.269	0	0.274	0.412	0.123	0.306	0	0.275	0.131	0.405	0.467	0	0	0.293	0.43	1.146	0.911	0	0	0	0	0.541	0	0	0	1.039	0.644	0	0.309	0	0.684	0.389	0.205	0	0.253	0.966	0	0.927	0	0.643	0.091	0	0.938
AAATG	compfreq	0.019	0	0	0	0	0	0	0	0	0.041	0	0	0.137	0	0	0	0	0	0	0	0	0	0	0	0	0	0	0	0.553	0	0	0	0	0	0	0	0.071	0	0	0	0	0	0	0	0	0	0	0
AAATG	totfreq	0.304	0	0	0	0.128	0.269	0	0.274	0.412	0.165	0.306	0	0.412	0.131	0.405	0.467	0	0	0.293	0.43	1.146	0.911	0	0	0	0	0.541	0	0.553	0	1.039	0.644	0	0.309	0	0.684	0.46	0.205	0	0.253	0.966	0	0.927	0	0.643	0.091	0	0.938
AAATG	fracsimp	0.92	0	0	0	1	1	0	1	1	0.75	1	0	0.667	1	1	1	0	0	1	1	1	1	0	0	0	0	1	0	0	0	1	1	0	1	0	1	0.846	1	0	1	1	0	1	0	1	1	0	1
AAATG	simprepe	4.117	0	0	0	4	4	0	4	4.125	4	4	0	4	4	4	4	0	0	4.167	4	4.5	4	0	0	0	0	4.2	0	0	0	4	4.059	0	4.333	0	4	4.182	4.333	0	4	4	0	4.167	0	4	4.5	0	4.045
AAATG	comprepe	4.462	0	0	0	0	0	0	0	0	4	0	0	4	0	0	0	0	0	0	0	0	0	0	0	0	0	0	0	4	0	0	0	0	0	0	0	4	0	0	0	0	0	0	0	0	0	0	0
AAATG	simppoly	0.113	0	0	0	0	0	0	0	0	0	0	0	0	0.5	0	0	0	0	0.333	0	0	0	0	0	0	0	0.3	0	0	0	0	0.059	0	0.222	0	0.286	0.182	0	0	0	0	0	0.167	0	0	0	0	0.409
AAATG	comppoly	0.231	0	0	0	0	0	0	0	0	0	0	0	0	0	0	0	0	0	0	0	0	0	0	0	0	0	0	0	0	0	0	0	0	0	0	0	0	0	0	0	0	0	0	0	0	0	0	0
AAATT	simpfreq	0.252	0	0	0	0.257	0	0.395	0.137	0.051	0.206	0.306	0	0.137	0.261	0	0.311	0	0	0.831	0	0.573	0	0	0	0	0	0.649	0.288	0	0	1.039	0.758	0	0.447	0.654	0.293	0.071	0.548	0	0.253	0	0	0.541	0.346	1.93	0.407	0	0.64
AAATT	compfreq	0.02	0	0	0	0	0	0	0.137	0.051	0	0	0	0	0	0	0	0	0	0.049	0	0	0	0	0	0	0	0	0	0	0	0	0.038	0	0.137	0	0	0	0	0	0	0	0	0	0	0.643	0.091	0	0.085
AAATT	totfreq	0.272	0	0	0	0.257	0	0.395	0.274	0.103	0.206	0.306	0	0.137	0.261	0	0.311	0	0	0.88	0	0.573	0	0	0	0	0	0.649	0.288	0	0	1.039	0.796	0	0.584	0.654	0.293	0.071	0.548	0	0.253	0	0	0.541	0.346	2.573	0.498	0	0.725
AAATT	fracsimp	0.936	0	0	0	1	0	1	0.5	0.5	1	1	0	1	1	0	1	0	0	0.944	0	1	0	0	0	0	0	1	1	0	0	1	0.952	0	0.765	1	1	1	1	0	1	0	0	1	1	0.75	0.818	0	0.882
AAATT	simprepe	4.224	0	0	0	4	0	4	5	4	4	6	0	7	4.25	0	4	0	0	4.235	0	4	0	0	0	0	0	4.333	4	0	0	4	4	0	4.231	4	4	4	4.625	0	4	0	0	4	4.143	4	4	0	4.2
AAATT	comprepe	4.094	0	0	0	0	0	0	4	4	0	0	0	0	0	0	0	0	0	4	0	0	0	0	0	0	0	0	0	0	0	0	4	0	4	0	0	0	0	0	0	0	0	0	0	4	4	0	4
AAATT	simppoly	0.116	0	0	0	0	0	0	0	0	0	0	0	0	0	0	0	0	0	0.294	0	0	0	0	0	0	0	0.333	0	0	0	0	0.05	0	0.231	0	0	0.5	0.375	0	0	0	0	0.429	0.143	0	0.333	0	0.133
AAATT	comppoly	0.219	0	0	0	0	0	0	1	0	0	0	0	0	0	0	0	0	0	0	0	0	0	0	0	0	0	0	0	0	0	0	1	0	0.5	0	0	0	0	0	0	0	0	0	0	0	0	0	0.5
AACAC	simpfreq	0.295	0	0	0	0	0	1.581	0.137	0.309	0.37	0	0	0.412	0.392	0.405	0	0	0	0.44	0	0	0	1.358	0	0	0	0.216	0.096	0	0.548	0	1.515	0	0.344	0	0.782	0.389	0.274	0	0.675	0	0.29	1.082	0	0	0.136	0	1.279
AACAC	compfreq	0.049	0	0	0	0	0	0	0	0.051	0.082	0	0	0	0	0.405	0	0	0	0	0	0	0	0	0	0	0	0	0	0	0	0	0.189	0.868	0	0	0.098	0.106	0	0	0	0	0	0.077	0.099	0	0	0	0.043
AACAC	totfreq	0.344	0	0	0	0	0	1.581	0.137	0.36	0.453	0	0	0.412	0.392	0.811	0	0	0	0.44	0	0	0	1.358	0	0	0	0.216	0.096	0	0.548	0	1.705	0.868	0.344	0	0.88	0.495	0.274	0	0.675	0	0.29	1.159	0.099	0	0.136	0	1.322
AACAC	fracsimp	0.858	0	0	0	0	0	1	1	0.857	0.818	0	0	1	1	0.5	0	0	0	1	0	0	0	1	0	0	0	1	1	0	1	0	0.889	0	1	0	0.889	0.786	1	0	1	0	1	0.933	0	0	1	0	0.968
AACAC	simprepe	4.268	0	0	0	0	0	4.5	7	4.167	4.444	0	0	4	4.167	5	0	0	0	4.556	0	0	0	4	0	0	0	4	4	0	4	0	4.25	0	4.2	0	4.25	4.091	4.5	0	4.25	0	4	4.5	0	0	4	0	4.3
AACAC	comprepe	4.228	0	0	0	0	0	0	0	5	4	0	0	0	0	4	0	0	0	0	0	0	0	0	0	0	0	0	0	0	0	0	4	4	0	0	4	4.333	0	0	0	0	0	4	4	0	0	0	4
AACAC	simppoly	0.132	0	0	0	0	0	0.25	0	0.167	0.222	0	0	0	0.167	0	0	0	0	0.111	0	0	0	0	0	0	0	0.25	0	0	0	0	0.125	0	0.4	0	0.125	0.091	0	0	0.125	0	0	0.071	0	0	0	0	0.1
AACAC	comppoly	0.17	0	0	0	0	0	0	0	1	0	0	0	0	0	0	0	0	0	0	0	0	0	0	0	0	0	0	0	0	0	0	0.4	0	0	0	0	0.333	0	0	0	0	0	0	0.5	0	0	0	0
AACAG	simpfreq	0.128	0	0	0	0	0	0	0.822	0.463	0.123	0.306	0	0	0.131	0	0.156	0	0	0.147	0	0	0	0	0	0	0	0.271	0.096	0	0	0	0.303	1.735	0.103	0	0	0.177	0.205	0	0.253	0	0.29	0.618	0	0	0.045	0	0.384
AACAG	compfreq	0.013	0	0	0	0	0	0	0	0.206	0	0	0	0	0	0	0	0	0	0.049	0	0	0.455	0	0	0	0	0	0	0	0	0	0	0	0	0	0.098	0	0.068	0	0	0	0	0	0	0	0.045	0	0.043
AACAG	totfreq	0.141	0	0	0	0	0	0	0.822	0.669	0.123	0.306	0	0	0.131	0	0.156	0	0	0.195	0	0	0.455	0	0	0	0	0.271	0.096	0	0	0	0.303	1.735	0.103	0	0.098	0.177	0.274	0	0.253	0	0.29	0.618	0	0	0.091	0	0.426
AACAG	fracsimp	0.889	0	0	0	0	0	0	1	0.692	1	1	0	0	1	0	1	0	0	0.75	0	0	0	0	0	0	0	1	1	0	0	0	1	1	1	0	0	1	0.75	0	1	0	1	1	0	0	0.5	0	0.9
AACAG	simprepe	4.229	0	0	0	0	0	0	4.667	4.111	4	5	0	0	4	0	4	0	0	5	0	0	0	0	0	0	0	4.4	4	0	0	0	4.125	4.5	4.667	0	0	4	4.667	0	4	0	4	4.125	0	0	4	0	4.444
AACAG	comprepe	4.409	0	0	0	0	0	0	0	4.5	0	0	0	0	0	0	0	0	0	5	0	0	5	0	0	0	0	0	0	0	0	0	0	0	0	0	4	0	5	0	0	0	0	0	0	0	4	0	4
AACAG	simppoly	0.242	0	0	0	0	0	0	0.167	0.333	0.333	1	0	0	0.5	0	0	0	0	0.667	0	0	0	0	0	0	0	0	0	0	0	0	0.25	0	0.333	0	0	0.2	0.333	0	0.333	0	0	0.25	0	0	0	0	0.222
AACAG	comppoly	0.045	0	0	0	0	0	0	0	0.5	0	0	0	0	0	0	0	0	0	0	0	0	0	0	0	0	0	0	0	0	0	0	0	0	0	0	0	0	0	0	0	0	0	0	0	0	0	0	0
AACAT	simpfreq	0.066	0	0	0	0	0	0	0	0.103	0.082	0	0	0	0.065	0.405	0	0	0	0.147	0	0	0	0	0	0	0	0.108	0.096	0	0	0	0.227	0	0.034	0	0.293	0.035	0	0	0.59	0	0	0.077	0.099	0	0.045	0	0.469
AACAT	compfreq	0.006	0	0	0	0	0	0	0	0	0	0	0	0	0.131	0	0	0	0	0	0	0	0	0	0	0	0	0	0	0	0	0	0.038	0	0	0	0	0	0	0	0.169	0	0	0	0.049	0	0	0	0
AACAT	totfreq	0.072	0	0	0	0	0	0	0	0.103	0.082	0	0	0	0.196	0.405	0	0	0	0.147	0	0	0	0	0	0	0	0.108	0.096	0	0	0	0.265	0	0.034	0	0.293	0.035	0	0	0.759	0	0	0.077	0.148	0	0.045	0	0.469
AACAT	fracsimp	0.916	0	0	0	0	0	0	0	1	1	0	0	0	0.333	1	0	0	0	1	0	0	0	0	0	0	0	1	1	0	0	0	0.857	0	1	0	1	1	0	0	0.778	0	0	1	0.667	0	1	0	1
AACAT	simprepe	4.091	0	0	0	0	0	0	0	4.5	4	0	0	0	4	5	0	0	0	4	0	0	0	0	0	0	0	4.5	4	0	0	0	4	0	4	0	4	4	0	0	4.143	0	0	4	4	0	4	0	4.273
AACAT	comprepe	5.286	0	0	0	0	0	0	0	0	0	0	0	0	4	0	0	0	0	0	0	0	0	0	0	0	0	0	0	0	0	0	6	0	0	0	0	0	0	0	11	0	0	0	4	0	0	0	0
AACAT	simppoly	0.209	0	0	0	0	0	0	0	0	0	0	0	0	0	0	0	0	0	0.333	0	0	0	0	0	0	0	0	0	0	0	0	0.167	0	1	0	0.667	0	0	0	0.286	0	0	0	0.5	0	0	0	0.273
AACAT	comppoly	0.214	0	0	0	0	0	0	0	0	0	0	0	0	0.5	0	0	0	0	0	0	0	0	0	0	0	0	0	0	0	0	0	0	0	0	0	0	0	0	0	0	0	0	0	0	0	0	0	0
AACCC	simpfreq	0.175	0	0	0	0	0	0.395	0	0.103	0.206	0	0	0	0.131	0	0.156	0	0	0.049	0	0	0	1.358	0	0	0	0.487	0	0	0	0	0.341	1.735	0.241	0	0.489	0.601	0.205	0	0.759	0.644	0	0.309	0.049	0	0.272	0.317	0.171
AACCC	compfreq	0.004	0	0	0	0	0	0	0	0.154	0	0	0	0	0	0	0	0	0	0	0	0	0	0	0	0	0	0	0	0	0	0	0	0	0	0	0	0.071	0.068	0	0	0	0	0	0	0	0	0	0
AACCC	totfreq	0.179	0	0	0	0	0	0.395	0	0.257	0.206	0	0	0	0.131	0	0.156	0	0	0.049	0	0	0	1.358	0	0	0	0.487	0	0	0	0	0.341	1.735	0.241	0	0.489	0.672	0.274	0	0.759	0.644	0	0.309	0.049	0	0.272	0.317	0.171
AACCC	fracsimp	0.966	0	0	0	0	0	1	0	0.4	1	0	0	0	1	0	1	0	0	1	0	0	0	1	0	0	0	1	0	0	0	0	1	1	1	0	1	0.895	0.75	0	1	1	0	1	1	0	1	1	1
AACCC	simprepe	4.346	0	0	0	0	0	4	0	4	4	0	0	0	4	0	4	0	0	5	0	0	0	4	0	0	0	4.444	0	0	0	0	4.333	4	4.429	0	4.4	4.529	5	0	4.111	7.5	0	4.25	4	0	4.333	4	4
AACCC	comprepe	4	0	0	0	0	0	0	0	4	0	0	0	0	0	0	0	0	0	0	0	0	0	0	0	0	0	0	0	0	0	0	0	0	0	0	0	4	4	0	0	0	0	0	0	0	0	0	0
AACCC	simppoly	0.202	0	0	0	0	0	0	0	0	0.2	0	0	0	0	0	1	0	0	0	0	0	0	0	0	0	0	0	0	0	0	0	0	0	0.286	0	0.4	0.294	0.333	0	0.333	0	0	0.25	0	0	0.167	1	0.25
AACCC	comppoly	0.056	0	0	0	0	0	0	0	0.333	0	0	0	0	0	0	0	0	0	0	0	0	0	0	0	0	0	0	0	0	0	0	0	0	0	0	0	0	0	0	0	0	0	0	0	0	0	0	0
AACCG	simpfreq	0.08	0	0	0	0	0	0	0	0.154	0.123	0.306	0	0	0.261	0	0	0	0	0.098	0	0	0	0	0	0	0	0.216	0	0	0	0	0.076	0	0.034	0.327	0.391	0.318	0	0	0.169	0.322	0	0	0	0	0.045	0	0.085
AACCG	compfreq	0.009	0	0	0	0	0	0	0	0	0	0	0	0	0	0	0	0	0	0	0	0	0	0	0	0	0	0.162	0	0	0	0	0.076	0	0	0	0.098	0	0	0	0	0	0.29	0	0	0	0.045	0	0
AACCG	totfreq	0.089	0	0	0	0	0	0	0	0.154	0.123	0.306	0	0	0.261	0	0	0	0	0.098	0	0	0	0	0	0	0	0.379	0	0	0	0	0.152	0	0.034	0.327	0.489	0.318	0	0	0.169	0.322	0.29	0	0	0	0.091	0	0.085
AACCG	fracsimp	0.892	0	0	0	0	0	0	0	1	1	1	0	0	1	0	0	0	0	1	0	0	0	0	0	0	0	0.571	0	0	0	0	0.5	0	1	1	0.8	1	0	0	1	1	0	0	0	0	0.5	0	1
AACCG	simprepe	4.19	0	0	0	0	0	0	0	4	4	5	0	0	4.5	0	0	0	0	4.5	0	0	0	0	0	0	0	4.75	0	0	0	0	4	0	4	4	4.5	4.444	0	0	4	5	0	0	0	0	4	0	4
AACCG	comprepe	4.286	0	0	0	0	0	0	0	0	0	0	0	0	0	0	0	0	0	0	0	0	0	0	0	0	0	4	0	0	0	0	4	0	0	0	6	0	0	0	0	0	4	0	0	0	4	0	0
AACCG	simppoly	0.248	0	0	0	0	0	0	0	0.333	0	0	0	0	0.25	0	0	0	0	0.5	0	0	0	0	0	0	0	0	0	0	0	0	0.5	0	1	0	0.25	0.444	0	0	0.5	0	0	0	0	0	0	0	0
AACCG	comppoly	0.071	0	0	0	0	0	0	0	0	0	0	0	0	0	0	0	0	0	0	0	0	0	0	0	0	0	0	0	0	0	0	0	0	0	0	0	0	0	0	0	0	0	0	0	0	0	0	0
AACCT	simpfreq	0.032	0	0	0	0	0	0	0	0.154	0.041	0	0	0	0	0	0	0	0	0	0	0.573	0	0	0	0	0	0.108	0	0	0	0	0.076	0	0.034	0	0	0.071	0.068	0	0	0	0	0.077	0.049	0	0	0	0.043
AACCT	compfreq	0	0	0	0	0	0	0	0	0	0	0	0	0	0	0	0	0	0	0	0	0	0	0	0	0	0	0	0	0	0	0	0	0	0	0	0	0	0	0	0	0	0	0	0	0	0	0	0
AACCT	totfreq	0.032	0	0	0	0	0	0	0	0.154	0.041	0	0	0	0	0	0	0	0	0	0	0.573	0	0	0	0	0	0.108	0	0	0	0	0.076	0	0.034	0	0	0.071	0.068	0	0	0	0	0.077	0.049	0	0	0	0.043
AACCT	fracsimp	1	0	0	0	0	0	0	0	1	1	0	0	0	0	0	0	0	0	0	0	1	0	0	0	0	0	1	0	0	0	0	1	0	1	0	0	1	1	0	0	0	0	1	1	0	0	0	1
AACCT	simprepe	4.217	0	0	0	0	0	0	0	5.333	4	0	0	0	0	0	0	0	0	0	0	4	0	0	0	0	0	4	0	0	0	0	4	0	4	0	0	4	4	0	0	0	0	6	4	0	0	0	4
AACCT	comprepe	0	0	0	0	0	0	0	0	0	0	0	0	0	0	0	0	0	0	0	0	0	0	0	0	0	0	0	0	0	0	0	0	0	0	0	0	0	0	0	0	0	0	0	0	0	0	0	0
AACCT	simppoly	0.117	0	0	0	0	0	0	0	0.333	0	0	0	0	0	0	0	0	0	0	0	0	0	0	0	0	0	0	0	0	0	0	0	0	0	0	0	0	0	0	0	0	0	0	0	0	0	0	0
AACCT	comppoly	0	0	0	0	0	0	0	0	0	0	0	0	0	0	0	0	0	0	0	0	0	0	0	0	0	0	0	0	0	0	0	0	0	0	0	0	0	0	0	0	0	0	0	0	0	0	0	0
AACGC	simpfreq	0.04	0	0	0	0	0	0	0	0	0	0	0	0	0	0	0	0	0	0	0	0	0	0	0	0	0	0	0	0	0	0	0.152	0	0	0	0	0.248	0	0	0	0	0	0	0	0	0.091	0	0.085
AACGC	compfreq	0.001	0	0	0	0	0	0	0	0	0	0	0	0	0	0	0	0	0	0	0	0	0	0	0	0	0	0	0	0	0	0	0	0	0	0	0	0.035	0	0	0	0	0	0	0	0	0	0	0
AACGC	totfreq	0.041	0	0	0	0	0	0	0	0	0	0	0	0	0	0	0	0	0	0	0	0	0	0	0	0	0	0	0	0	0	0	0.152	0	0	0	0	0.283	0	0	0	0	0	0	0	0	0.091	0	0.085
AACGC	fracsimp	0.988	0	0	0	0	0	0	0	0	0	0	0	0	0	0	0	0	0	0	0	0	0	0	0	0	0	0	0	0	0	0	1	0	0	0	0	0.875	0	0	0	0	0	0	0	0	1	0	1
AACGC	simprepe	4.543	0	0	0	0	0	0	0	0	0	0	0	0	0	0	0	0	0	0	0	0	0	0	0	0	0	0	0	0	0	0	4	0	0	0	0	4.429	0	0	0	0	0	0	0	0	4	0	4
AACGC	comprepe	4	0	0	0	0	0	0	0	0	0	0	0	0	0	0	0	0	0	0	0	0	0	0	0	0	0	0	0	0	0	0	0	0	0	0	0	4	0	0	0	0	0	0	0	0	0	0	0
AACGC	simppoly	0.137	0	0	0	0	0	0	0	0	0	0	0	0	0	0	0	0	0	0	0	0	0	0	0	0	0	0	0	0	0	0	0	0	0	0	0	0.429	0	0	0	0	0	0	0	0	0	0	0.5
AACGC	comppoly	0	0	0	0	0	0	0	0	0	0	0	0	0	0	0	0	0	0	0	0	0	0	0	0	0	0	0	0	0	0	0	0	0	0	0	0	0	0	0	0	0	0	0	0	0	0	0	0
AACGG	simpfreq	0.032	0	0	0.663	0.128	0	0	0	0.051	0	0	0	0	0	0	0	0	0	0	0	0	0	0	0	0	0	0.054	0	0	0	0	0.038	0	0	0	0.098	0.071	0.137	0	0	0	0	0	0	0	0	0	0
AACGG	compfreq	0.006	0	0	0	0	0	0	0	0	0	0	0	0	0	0	0	0	0	0	0	0	0	0	0	0	0	0	0	0	0	0	0	0	0.034	0	0	0	0	0	0	0	0	0	0	0	0	0	0
AACGG	totfreq	0.038	0	0	0.663	0.128	0	0	0	0.051	0	0	0	0	0	0	0	0	0	0	0	0	0	0	0	0	0	0.054	0	0	0	0	0.038	0	0.034	0	0.098	0.071	0.137	0	0	0	0	0	0	0	0	0	0
AACGG	fracsimp	0.831	0	0	1	1	0	0	0	1	0	0	0	0	0	0	0	0	0	0	0	0	0	0	0	0	0	1	0	0	0	0	1	0	0	0	1	1	1	0	0	0	0	0	0	0	0	0	0
AACGG	simprepe	4.269	0	0	4	4	0	0	0	4	0	0	0	0	0	0	0	0	0	0	0	0	0	0	0	0	0	4	0	0	0	0	6	0	0	0	4	4	4	0	0	0	0	0	0	0	0	0	0
AACGG	comprepe	4.167	0	0	0	0	0	0	0	0	0	0	0	0	0	0	0	0	0	0	0	0	0	0	0	0	0	0	0	0	0	0	0	0	4	0	0	0	0	0	0	0	0	0	0	0	0	0	0
AACGG	simppoly	0.089	0	0	0	0	0	0	0	0	0	0	0	0	0	0	0	0	0	0	0	0	0	0	0	0	0	0	0	0	0	0	0	0	0	0	0	0	0	0	0	0	0	0	0	0	0	0	0
AACGG	comppoly	0.333	0	0	0	0	0	0	0	0	0	0	0	0	0	0	0	0	0	0	0	0	0	0	0	0	0	0	0	0	0	0	0	0	1	0	0	0	0	0	0	0	0	0	0	0	0	0	0
AACGT	simpfreq	0.006	0	0	0	0	0	0	0.137	0	0	0	0	0.137	0	0	0	0	0	0	0	0	0	0	0	0	0	0	0	0	0	0	0.038	0	0	0	0	0.035	0.068	0	0	0	0	0	0	0	0	0	0
AACGT	compfreq	0	0	0	0	0	0	0	0	0	0	0	0	0	0	0	0	0	0	0	0	0	0	0	0	0	0	0	0	0	0	0	0	0	0	0	0	0.035	0	0	0	0	0	0	0	0	0	0	0
AACGT	totfreq	0.006	0	0	0	0	0	0	0.137	0	0	0	0	0.137	0	0	0	0	0	0	0	0	0	0	0	0	0	0	0	0	0	0	0.038	0	0	0	0	0.071	0.068	0	0	0	0	0	0	0	0	0	0
AACGT	fracsimp	0.929	0	0	0	0	0	0	1	0	0	0	0	1	0	0	0	0	0	0	0	0	0	0	0	0	0	0	0	0	0	0	1	0	0	0	0	0.5	1	0	0	0	0	0	0	0	0	0	0
AACGT	simprepe	4.857	0	0	0	0	0	0	6	0	0	0	0	4	0	0	0	0	0	0	0	0	0	0	0	0	0	0	0	0	0	0	5	0	0	0	0	4	4	0	0	0	0	0	0	0	0	0	0
AACGT	comprepe	4	0	0	0	0	0	0	0	0	0	0	0	0	0	0	0	0	0	0	0	0	0	0	0	0	0	0	0	0	0	0	0	0	0	0	0	4	0	0	0	0	0	0	0	0	0	0	0
AACGT	simppoly	0.214	0	0	0	0	0	0	0	0	0	0	0	1	0	0	0	0	0	0	0	0	0	0	0	0	0	0	0	0	0	0	0	0	0	0	0	0	0	0	0	0	0	0	0	0	0	0	0
AACGT	comppoly	1	0	0	0	0	0	0	0	0	0	0	0	0	0	0	0	0	0	0	0	0	0	0	0	0	0	0	0	0	0	0	0	0	0	0	0	1	0	0	0	0	0	0	0	0	0	0	0
AACTC	simpfreq	0.116	0.309	0	0.663	0.128	0	0	0	0.309	0	0.612	0	0.137	0.065	0	0	0	0	0.195	0	0	0	0	0	0	0	0.162	0.096	0	0	0.52	0.076	0.868	0.137	0	0	0.142	0.068	0	0.337	0	0	0.309	0.099	0	0.091	0	0.426
AACTC	compfreq	0.012	0	0	0	0	0	0	0	0	0	0	0	0.275	0	0	0	0	0	0	0	0	0	0	0	0	0	0.054	0	0	0	0	0.038	0	0	0	0.098	0	0	0	0	0	0	0	0	0	0	0	0.043
AACTC	totfreq	0.127	0.309	0	0.663	0.128	0	0	0	0.309	0	0.612	0	0.412	0.065	0	0	0	0	0.195	0	0	0	0	0	0	0	0.216	0.096	0	0	0.52	0.114	0.868	0.137	0	0.098	0.142	0.068	0	0.337	0	0	0.309	0.099	0	0.091	0	0.469
AACTC	fracsimp	0.923	1	0	1	1	0	0	0	1	0	1	0	0.333	1	0	0	0	0	1	0	0	0	0	0	0	0	0.75	1	0	0	1	0.667	1	1	0	0	1	1	0	1	0	0	1	1	0	1	0	0.909
AACTC	simprepe	4.324	4	0	4	4	0	0	0	4.5	0	4.5	0	4	4	0	0	0	0	5.5	0	0	0	0	0	0	0	5.333	4	0	0	4	4.5	6	5.75	0	0	4	4	0	4.25	0	0	4.5	4	0	4	0	4.8
AACTC	comprepe	4.625	0	0	0	0	0	0	0	0	0	0	0	6	0	0	0	0	0	0	0	0	0	0	0	0	0	5	0	0	0	0	4	0	0	0	4	0	0	0	0	0	0	0	0	0	0	0	4
AACTC	simppoly	0.195	0	0	0	0	0	0	0	0.5	0	0	0	0	0	0	0	0	0	0.75	0	0	0	0	0	0	0	0	0	0	0	0	0	0	0.5	0	0	0.25	0	0	0	0	0	0.5	0.5	0	0.5	0	0.5
AACTC	comppoly	0.25	0	0	0	0	0	0	0	0	0	0	0	0	0	0	0	0	0	0	0	0	0	0	0	0	0	1	0	0	0	0	0	0	0	0	0	0	0	0	0	0	0	0	0	0	0	0	0
AACTG	simpfreq	0.09	0	0	0	0	0	0	0.137	0	0.041	0	0	0	0.065	0	0	0	0	0.098	0	0	0	0	0	0	0	0.812	0.096	0	0.274	0	0.114	0	0.034	0	0.195	0.177	0.205	0	0.169	0	0	0.077	0.099	0	0.045	0.317	0.085
AACTG	compfreq	0.005	0	0	0	0	0	0	0	0.051	0	0	0	0	0	0	0	0	0	0	0	0	0	0	0	0	0	0.325	0	0	0	0	0	0	0	0	0	0	0	0	0	0	0	0	0	0	0	0	0
AACTG	totfreq	0.094	0	0	0	0	0	0	0.137	0.051	0.041	0	0	0	0.065	0	0	0	0	0.098	0	0	0	0	0	0	0	1.136	0.096	0	0.274	0	0.114	0	0.034	0	0.195	0.177	0.205	0	0.169	0	0	0.077	0.099	0	0.045	0.317	0.085
AACTG	fracsimp	0.961	0	0	0	0	0	0	1	0	1	0	0	0	1	0	0	0	0	1	0	0	0	0	0	0	0	0.714	1	0	1	0	1	0	1	0	1	1	1	0	1	0	0	1	1	0	1	1	1
AACTG	simprepe	4.291	0	0	0	0	0	0	4	0	4	0	0	0	4	0	0	0	0	4	0	0	0	0	0	0	0	4.267	4	0	4	0	4.333	0	4	0	4	4.2	4.333	0	4	0	0	4	4.5	0	5	6	4
AACTG	comprepe	4.667	0	0	0	0	0	0	0	5	0	0	0	0	0	0	0	0	0	0	0	0	0	0	0	0	0	5	0	0	0	0	0	0	0	0	0	0	0	0	0	0	0	0	0	0	0	0	0
AACTG	simppoly	0.133	0	0	0	0	0	0	0	0	1	0	0	0	0	0	0	0	0	0.5	0	0	0	0	0	0	0	0.267	0	0	0	0	0	0	0	0	0	0	0	0	0	0	0	0	0	0	0	0	0
AACTG	comppoly	0.5	0	0	0	0	0	0	0	1	0	0	0	0	0	0	0	0	0	0	0	0	0	0	0	0	0	0.5	0	0	0	0	0	0	0	0	0	0	0	0	0	0	0	0	0	0	0	0	0
AACTT	simpfreq	0.014	0	0	0	0	0	0	0	0	0	0	0	0	0	0	0	0	0	0	0	0	0	0	0	0	0	0	0	0	0	0	0	0	0	0	0	0	0	0	0.253	0	0	0	0	0	0	0	0
AACTT	compfreq	0.001	0	0	0	0	0	0	0	0	0	0	0	0	0	0	0	0	0	0	0	0	0	0	0	0	0	0	0	0	0	0	0	0	0	0	0	0	0	0	0.084	0	0	0	0	0	0	0	0
AACTT	totfreq	0.015	0	0	0	0	0	0	0	0	0	0	0	0	0	0	0	0	0	0	0	0	0	0	0	0	0	0	0	0	0	0	0	0	0	0	0	0	0	0	0.337	0	0	0	0	0	0	0	0
AACTT	fracsimp	0.969	0	0	0	0	0	0	0	0	0	0	0	0	0	0	0	0	0	0	0	0	0	0	0	0	0	0	0	0	0	0	0	0	0	0	0	0	0	0	0.75	0	0	0	0	0	0	0	0
AACTT	simprepe	4.292	0	0	0	0	0	0	0	0	0	0	0	0	0	0	0	0	0	0	0	0	0	0	0	0	0	0	0	0	0	0	0	0	0	0	0	0	0	0	5	0	0	0	0	0	0	0	0
AACTT	comprepe	5	0	0	0	0	0	0	0	0	0	0	0	0	0	0	0	0	0	0	0	0	0	0	0	0	0	0	0	0	0	0	0	0	0	0	0	0	0	0	5	0	0	0	0	0	0	0	0
AACTT	simppoly	0.417	0	0	0	0	0	0	0	0	0	0	0	0	0	0	0	0	0	0	0	0	0	0	0	0	0	0	0	0	0	0	0	0	0	0	0	0	0	0	0.333	0	0	0	0	0	0	0	0
AACTT	comppoly	0	0	0	0	0	0	0	0	0	0	0	0	0	0	0	0	0	0	0	0	0	0	0	0	0	0	0	0	0	0	0	0	0	0	0	0	0	0	0	0	0	0	0	0	0	0	0	0
AAGAC	simpfreq	0.078	0	0	0	0	0	0	0	0	0.123	0	0.373	0	0.458	0	0.311	0	0	0.147	0	0	0	0	0	0.364	0.916	0.054	0	0	0	0	0.076	0	0.034	0	0	0.212	0.137	0	0.084	0	0	0.077	0.099	0	0.181	0	0.085
AAGAC	compfreq	0.003	0	0	0	0	0	0	0	0	0	0	0	0	0.065	0	0	0	0	0	0	0	0	0	0	0	0	0	0	0	0	0	0	0	0	0	0	0.035	0	0	0.084	0	0	0	0	0	0	0	0
AAGAC	totfreq	0.081	0	0	0	0	0	0	0	0	0.123	0	0.373	0	0.523	0	0.311	0	0	0.147	0	0	0	0	0	0.364	0.916	0.054	0	0	0	0	0.076	0	0.034	0	0	0.248	0.137	0	0.169	0	0	0.077	0.099	0	0.181	0	0.085
AAGAC	fracsimp	0.959	0	0	0	0	0	0	0	0	1	0	1	0	0.875	0	1	0	0	1	0	0	0	0	0	1	1	1	0	0	0	0	1	0	1	0	0	0.857	1	0	0.5	0	0	1	1	0	1	0	1
AAGAC	simprepe	4.298	0	0	0	0	0	0	0	0	4	0	4	0	4.857	0	4	0	0	4.667	0	0	0	0	0	4	4	4	0	0	0	0	4.5	0	4	0	0	4.667	4	0	8	0	0	5	4	0	4	0	4
AAGAC	comprepe	4	0	0	0	0	0	0	0	0	0	0	0	0	4	0	0	0	0	0	0	0	0	0	0	0	0	0	0	0	0	0	0	0	0	0	0	4	0	0	4	0	0	0	0	0	0	0	0
AAGAC	simppoly	0.163	0	0	0	0	0	0	0	0	0	0	0	0	0	0	0	0	0	0.333	0	0	0	0	0	0	0	0	0	0	0	0	0	0	1	0	0	0.167	0	0	0	0	0	1	0	0	0.5	0	0
AAGAC	comppoly	0	0	0	0	0	0	0	0	0	0	0	0	0	0	0	0	0	0	0	0	0	0	0	0	0	0	0	0	0	0	0	0	0	0	0	0	0	0	0	0	0	0	0	0	0	0	0	0
AAGAG	simpfreq	0.976	0.928	0.282	0	0.514	1.882	1.186	0.959	2.728	1.975	0.612	0	1.1	1.438	0.811	0.778	0.36	0	0.635	0.43	0.573	0	0	0.825	2.183	1.832	2.272	0.192	1.107	0	2.598	1.705	0.868	1.203	0	0.391	1.45	1.644	1.274	0.506	0.966	0	1.7	1.135	0	0.634	0.951	1.961
AAGAG	compfreq	0.115	0.309	0	0	0	0.538	0	0	0.566	0.123	0	0	0.137	0.131	0	0	0	0	0.049	0	0	0	0	0	0.364	0.916	0.433	0	0	0	0	0.152	0.868	0.103	0	0	0.106	0.205	0	0	0.644	0	0.309	0.148	0	0.091	0	0.213
AAGAG	totfreq	1.091	1.237	0.282	0	0.514	2.42	1.186	0.959	3.294	2.098	0.612	0	1.237	1.569	0.811	0.778	0.36	0	0.684	0.43	0.573	0	0	0.825	2.547	2.749	2.705	0.192	1.107	0	2.598	1.856	1.735	1.306	0	0.391	1.557	1.849	1.274	0.506	1.61	0	2.009	1.283	0	0.724	0.951	2.174
AAGAG	fracsimp	0.925	0.75	1	0	1	0.778	1	1	0.828	0.941	1	0	0.889	0.917	1	1	1	0	0.929	1	1	0	0	1	0.857	0.667	0.84	1	1	0	1	0.918	0.5	0.921	0	1	0.932	0.889	1	1	0.6	0	0.846	0.885	0	0.875	1	0.902
AAGAG	simprepe	4.302	4	4	0	4	4.857	4.667	4.286	4.679	4.438	4.5	0	4.875	4.136	4	4.4	4	0	4.385	5	4	0	0	4	4.333	4	4.548	4	5	0	4	4.222	5	4.486	0	4.5	4.512	4.542	4	4.333	4.333	0	4.227	4.261	0	4.214	4	4.457
AAGAG	comprepe	4.482	5	0	0	0	4	0	0	4.636	4	0	0	4	4	0	0	0	0	4	0	0	0	0	0	5	6	4.875	0	0	0	0	4.25	5	4	0	0	5.333	4	0	0	4	0	4.75	4.333	0	6	0	4.2
AAGAG	simppoly	0.128	0	0	0	0	0.571	0	0.286	0.151	0.104	0	0	0.125	0.227	0	0	0	0	0.154	0	0	0	0	0	0	0	0.19	0.5	0	0	0.2	0.111	0	0.229	0	0.25	0.195	0.125	0	0.167	0.333	0	0.136	0.174	0	0.214	0	0.304
AAGAG	comppoly	0.148	0	0	0	0	0	0	0	0.364	0.333	0	0	0	0	0	0	0	0	0	0	0	0	0	0	0	0	0.375	0	0	0	0	0	0	0.333	0	0	0.333	0	0	0	0	0	0	0	0	0	0	0
AAGAT	simpfreq	0.045	0	0	0	0	0	0	0	0.051	0	0	0	0	0	0	0	0	0	0.049	0.43	0	0	0	0	0	0	0.054	0	0	0	0	0.189	0	0	0	0.098	0	0	0	0.169	0	0	0.077	0	0	0.181	0	0.298
AAGAT	compfreq	0.007	0	0	0	0	0	0	0	0	0	0	0	0	0	0	0	0	0	0	0	0	0	0	0	0	0	0.054	0	0	0	0	0.379	0	0	0	0	0	0	0	0	0	0	0	0	0	0.091	0	0
AAGAT	totfreq	0.052	0	0	0	0	0	0	0	0.051	0	0	0	0	0	0	0	0	0	0.049	0.43	0	0	0	0	0	0	0.108	0	0	0	0	0.568	0	0	0	0.098	0	0	0	0.169	0	0	0.077	0	0	0.272	0	0.298
AAGAT	fracsimp	0.917	0	0	0	0	0	0	0	1	0	0	0	0	0	0	0	0	0	1	1	0	0	0	0	0	0	0.5	0	0	0	0	0.333	0	0	0	1	0	0	0	1	0	0	1	0	0	0.667	0	1
AAGAT	simprepe	4.186	0	0	0	0	0	0	0	4	0	0	0	0	0	0	0	0	0	4	4	0	0	0	0	0	0	6	0	0	0	0	4	0	0	0	5	0	0	0	4	0	0	4	0	0	4	0	4.286
AAGAT	comprepe	4.84	0	0	0	0	0	0	0	0	0	0	0	0	0	0	0	0	0	0	0	0	0	0	0	0	0	8	0	0	0	0	4.2	0	0	0	0	0	0	0	0	0	0	0	0	0	4	0	0
AAGAT	simppoly	0.132	0	0	0	0	0	0	0	0	0	0	0	0	0	0	0	0	0	0	0	0	0	0	0	0	0	1	0	0	0	0	0.6	0	0	0	0	0	0	0	0	0	0	0	0	0	0	0	0.429
AAGAT	comppoly	0.1	0	0	0	0	0	0	0	0	0	0	0	0	0	0	0	0	0	0	0	0	0	0	0	0	0	0	0	0	0	0	0	0	0	0	0	0	0	0	0	0	0	0	0	0	0.5	0	0
AAGCC	simpfreq	0.054	0	0	0	0	0	0	0	0	0	0	0	0	0	0	0	0	0	0.244	0	0	0	0	0	0	0	0	0	0	0	0	0.076	0.868	0.034	0	0	0.318	0.205	0	0	0	0.29	0	0	0	0.045	0	0.085
AAGCC	compfreq	0.005	0	0	0	0	0	0	0	0	0	0	0	0	0	0	0	0	0	0	0	0	0	0	0	0	0	0.054	0	0	0	0	0	0	0	0	0	0.035	0	0	0	0	0	0	0	0	0	0	0
AAGCC	totfreq	0.059	0	0	0	0	0	0	0	0	0	0	0	0	0	0	0	0	0	0.244	0	0	0	0	0	0	0	0.054	0	0	0	0	0.076	0.868	0.034	0	0	0.354	0.205	0	0	0	0.29	0	0	0	0.045	0	0.085
AAGCC	fracsimp	0.925	0	0	0	0	0	0	0	0	0	0	0	0	0	0	0	0	0	1	0	0	0	0	0	0	0	0	0	0	0	0	1	1	1	0	0	0.9	1	0	0	0	1	0	0	0	1	0	1
AAGCC	simprepe	4.332	0	0	0	0	0	0	0	0	0	0	0	0	0	0	0	0	0	5	0	0	0	0	0	0	0	0	0	0	0	0	4.5	5	4	0	0	4.111	4.333	0	0	0	4	0	0	0	4	0	4.5
AAGCC	comprepe	4.125	0	0	0	0	0	0	0	0	0	0	0	0	0	0	0	0	0	0	0	0	0	0	0	0	0	4	0	0	0	0	0	0	0	0	0	4	0	0	0	0	0	0	0	0	0	0	0
AAGCC	simppoly	0.264	0	0	0	0	0	0	0	0	0	0	0	0	0	0	0	0	0	0.4	0	0	0	0	0	0	0	0	0	0	0	0	0	0	1	0	0	0	0.667	0	0	0	0	0	0	0	0	0	0
AAGCC	comppoly	0	0	0	0	0	0	0	0	0	0	0	0	0	0	0	0	0	0	0	0	0	0	0	0	0	0	0	0	0	0	0	0	0	0	0	0	0	0	0	0	0	0	0	0	0	0	0	0
AAGCG	simpfreq	0.039	0	0	0	0	0	0	0	0.051	0	0	0	0	0	0	0	0	0	0.098	0	0	0	0	0	0	0	0	0	0	0	0	0	0	0.069	0	0	0.071	0	0	0	0	0	0	0	0	0	0.317	0.085
AAGCG	compfreq	0.001	0	0	0	0	0	0	0	0	0	0	0	0	0	0	0	0	0	0	0	0	0	0	0	0	0	0	0	0	0	0	0	0	0	0	0	0	0	0	0	0	0	0	0	0	0	0	0
AAGCG	totfreq	0.04	0	0	0	0	0	0	0	0.051	0	0	0	0	0	0	0	0	0	0.098	0	0	0	0	0	0	0	0	0	0	0	0	0	0	0.069	0	0	0.071	0	0	0	0	0	0	0	0	0	0.317	0.085
AAGCG	fracsimp	0.994	0	0	0	0	0	0	0	1	0	0	0	0	0	0	0	0	0	1	0	0	0	0	0	0	0	0	0	0	0	0	0	0	1	0	0	1	0	0	0	0	0	0	0	0	0	1	1
AAGCG	simprepe	4.211	0	0	0	0	0	0	0	4	0	0	0	0	0	0	0	0	0	4	0	0	0	0	0	0	0	0	0	0	0	0	0	0	4	0	0	4	0	0	0	0	0	0	0	0	0	4	4.5
AAGCG	comprepe	6.5	0	0	0	0	0	0	0	0	0	0	0	0	0	0	0	0	0	0	0	0	0	0	0	0	0	0	0	0	0	0	0	0	0	0	0	0	0	0	0	0	0	0	0	0	0	0	0
AAGCG	simppoly	0.172	0	0	0	0	0	0	0	0	0	0	0	0	0	0	0	0	0	0.5	0	0	0	0	0	0	0	0	0	0	0	0	0	0	0	0	0	0	0	0	0	0	0	0	0	0	0	0	0
AAGCG	comppoly	0	0	0	0	0	0	0	0	0	0	0	0	0	0	0	0	0	0	0	0	0	0	0	0	0	0	0	0	0	0	0	0	0	0	0	0	0	0	0	0	0	0	0	0	0	0	0	0
AAGCT	simpfreq	0.074	0	0	0	0	0.269	0.395	0	0	0	0	0	0	0.196	0	0	0	0	0.049	0	0	0	0	0	0	0	0.108	0.096	0	0.274	0	0.038	0.868	0.172	0	0	0	0.616	0	0.169	0	0.29	0.077	0	0	0.091	0	0.043
AAGCT	compfreq	0.013	0	0	0	0	0	0	0	0.051	0	0	0	0	0	0	0	0	0	0	0	0	0	0	0	0	0	0	0	0	0	0	0	0	0	0	0	0	0	0	0	0	0	0	0	0	0	0	0
AAGCT	totfreq	0.087	0	0	0	0	0.269	0.395	0	0.051	0	0	0	0	0.196	0	0	0	0	0.049	0	0	0	0	0	0	0	0.108	0.096	0	0.274	0	0.038	0.868	0.172	0	0	0	0.616	0	0.169	0	0.29	0.077	0	0	0.091	0	0.043
AAGCT	fracsimp	0.892	0	0	0	0	1	1	0	0	0	0	0	0	1	0	0	0	0	1	0	0	0	0	0	0	0	1	1	0	1	0	1	1	1	0	0	0	1	0	1	0	1	1	0	0	1	0	1
AAGCT	simprepe	4.229	0	0	0	0	4	6	0	0	0	0	0	0	4	0	0	0	0	4	0	0	0	0	0	0	0	4	4	0	5	0	5	4	4.4	0	0	0	4	0	4.5	0	4	4	0	0	4	0	4
AAGCT	comprepe	4.04	0	0	0	0	0	0	0	4	0	0	0	0	0	0	0	0	0	0	0	0	0	0	0	0	0	0	0	0	0	0	0	0	0	0	0	0	0	0	0	0	0	0	0	0	0	0	0
AAGCT	simppoly	0.119	0	0	0	0	0	0	0	0	0	0	0	0	0	0	0	0	0	0	0	0	0	0	0	0	0	0	0	0	1	0	0	0	0.4	0	0	0	0.111	0	0	0	0	0	0	0	0	0	0
AAGCT	comppoly	0.48	0	0	0	0	0	0	0	0	0	0	0	0	0	0	0	0	0	0	0	0	0	0	0	0	0	0	0	0	0	0	0	0	0	0	0	0	0	0	0	0	0	0	0	0	0	0	0
AAGGC	simpfreq	0.103	0	0	0	0	0.538	0	0.137	0.103	0	0	0	0	0	0	0	0	0	0.098	0	0.573	0	1.358	0	0.364	0	0.108	0	0	0	0	0.114	1.735	0.137	0	0.098	0.248	0.137	0	0	0	0	0.077	0	0	0.091	0	0.043
AAGGC	compfreq	0.003	0	0	0	0	0	0	0	0	0	0	0	0	0	0	0	0	0	0.049	0	0	0	0	0	0	0	0.054	0	0	0	0	0	0	0	0	0	0	0	0	0	0	0	0	0	0	0	0	0
AAGGC	totfreq	0.106	0	0	0	0	0.538	0	0.137	0.103	0	0	0	0	0	0	0	0	0	0.147	0	0.573	0	1.358	0	0.364	0	0.162	0	0	0	0	0.114	1.735	0.137	0	0.098	0.248	0.137	0	0	0	0	0.077	0	0	0.091	0	0.043
AAGGC	fracsimp	0.934	0	0	0	0	1	0	1	1	0	0	0	0	0	0	0	0	0	0.667	0	1	0	1	0	1	0	0.667	0	0	0	0	1	1	1	0	1	1	1	0	0	0	0	1	0	0	1	0	1
AAGGC	simprepe	4.22	0	0	0	0	4	0	4	4	0	0	0	0	0	0	0	0	0	4.5	0	7	0	4	0	4	0	4	0	0	0	0	4	4.5	4	0	4	4.571	4	0	0	0	0	4	0	0	4.5	0	4
AAGGC	comprepe	4.5	0	0	0	0	0	0	0	0	0	0	0	0	0	0	0	0	0	6	0	0	0	0	0	0	0	4	0	0	0	0	0	0	0	0	0	0	0	0	0	0	0	0	0	0	0	0	0
AAGGC	simppoly	0.235	0	0	0	0	0.5	0	0	0.5	0	0	0	0	0	0	0	0	0	0	0	0	0	1	0	0	0	0	0	0	0	0	0	0	0.25	0	0	0.429	0.5	0	0	0	0	0	0	0	0.5	0	1
AAGGC	comppoly	0.417	0	0	0	0	0	0	0	0	0	0	0	0	0	0	0	0	0	1	0	0	0	0	0	0	0	0	0	0	0	0	0	0	0	0	0	0	0	0	0	0	0	0	0	0	0	0	0
AAGGG	simpfreq	0.281	0	0	0	0.385	0.807	0	0	0.206	0.247	0	0	0	0.065	0.811	0.156	0	0	0.147	0.43	0.573	0	0	3.299	0.364	0.916	0.379	0.192	0	0	0	0.303	0	0.241	0	0	1.026	0.274	0	0	0	0	0.386	0.099	0	0.453	0	0.128
AAGGG	compfreq	0.028	0	0	0	0	0	0	0	0.051	0.041	0	0	0	0	0.405	0	0	0	0	0	0	0	0	0	0	0	0.054	0	0	0	0	0.038	0	0.069	0	0	0.106	0	0	0	0	0	0	0	0	0	0	0.043
AAGGG	totfreq	0.309	0	0	0	0.385	0.807	0	0	0.257	0.288	0	0	0	0.065	1.216	0.156	0	0	0.147	0.43	0.573	0	0	3.299	0.364	0.916	0.433	0.192	0	0	0	0.341	0	0.309	0	0	1.132	0.274	0	0	0	0	0.386	0.099	0	0.453	0	0.171
AAGGG	fracsimp	0.914	0	0	0	1	1	0	0	0.8	0.857	0	0	0	1	0.667	1	0	0	1	1	1	0	0	1	1	1	0.875	1	0	0	0	0.889	0	0.778	0	0	0.906	1	0	0	0	0	1	1	0	1	0	0.75
AAGGG	simprepe	4.225	0	0	0	4	5.333	0	0	4.25	4	0	0	0	4	4.5	4	0	0	4.333	4	4	0	0	4.5	6	4	4	4	0	0	0	4.125	0	4	0	0	4.517	4.25	0	0	0	0	4	4.5	0	4.2	0	4
AAGGG	comprepe	4.334	0	0	0	0	0	0	0	4	4	0	0	0	0	4	0	0	0	0	0	0	0	0	0	0	0	4	0	0	0	0	4	0	4	0	0	4	0	0	0	0	0	0	0	0	0	0	6
AAGGG	simppoly	0.101	0	0	0	0	0	0	0	0.25	0.167	0	0	0	0	0	0	0	0	0	0	0	0	0	0	0	0	0.143	0	0	0	0	0.125	0	0.286	0	0	0.103	0	0	0	0	0	0.2	0.5	0	0.1	0	0
AAGGG	comppoly	0.31	0	0	0	0	0	0	0	1	0	0	0	0	0	1	0	0	0	0	0	0	0	0	0	0	0	0	0	0	0	0	0	0	0	0	0	0.333	0	0	0	0	0	0	0	0	0	0	1
AAGGT	simpfreq	0.022	0	0	0	0	0	0	0	0.051	0	0	0	0	0	0	0	0	0	0	0	0	0	0	0	0	0	0	0	0	0	0	0	0.868	0	0	0	0.035	0	0	0.084	0.322	0	0	0.049	0	0	0	0
AAGGT	compfreq	0.001	0	0	0	0	0	0	0	0	0	0	0	0	0	0	0	0	0	0	0	0	0	0	0	0	0	0	0	0	0	0	0.038	0	0	0	0	0	0	0	0	0	0	0	0	0	0	0	0
AAGGT	totfreq	0.023	0	0	0	0	0	0	0	0.051	0	0	0	0	0	0	0	0	0	0	0	0	0	0	0	0	0	0	0	0	0	0	0.038	0.868	0	0	0	0.035	0	0	0.084	0.322	0	0	0.049	0	0	0	0
AAGGT	fracsimp	0.922	0	0	0	0	0	0	0	1	0	0	0	0	0	0	0	0	0	0	0	0	0	0	0	0	0	0	0	0	0	0	0	1	0	0	0	1	0	0	1	1	0	0	1	0	0	0	0
AAGGT	simprepe	4.5	0	0	0	0	0	0	0	4	0	0	0	0	0	0	0	0	0	0	0	0	0	0	0	0	0	0	0	0	0	0	0	4	0	0	0	4	0	0	4	4	0	0	4	0	0	0	0
AAGGT	comprepe	6.5	0	0	0	0	0	0	0	0	0	0	0	0	0	0	0	0	0	0	0	0	0	0	0	0	0	0	0	0	0	0	4	0	0	0	0	0	0	0	0	0	0	0	0	0	0	0	0
AAGGT	simppoly	0.161	0	0	0	0	0	0	0	0	0	0	0	0	0	0	0	0	0	0	0	0	0	0	0	0	0	0	0	0	0	0	0	0	0	0	0	0	0	0	0	0	0	0	0	0	0	0	0
AAGGT	comppoly	0.5	0	0	0	0	0	0	0	0	0	0	0	0	0	0	0	0	0	0	0	0	0	0	0	0	0	0	0	0	0	0	1	0	0	0	0	0	0	0	0	0	0	0	0	0	0	0	0
AAGTC	simpfreq	0.025	0	0	0	0.128	0	0	0.137	0	0.041	0	0	0	0	0	0	0	0	0.098	0	0	0	0	0	0	0	0	0	0	0.274	0	0.038	0	0	0	0	0.071	0	0	0.084	0	0	0.077	0	0	0	0	0.043
AAGTC	compfreq	0	0	0	0	0	0	0	0	0	0	0	0	0	0	0	0	0	0	0	0	0	0	0	0	0	0	0	0	0	0	0	0	0	0	0	0	0	0	0	0	0	0	0	0	0	0	0	0
AAGTC	totfreq	0.026	0	0	0	0.128	0	0	0.137	0	0.041	0	0	0	0	0	0	0	0	0.098	0	0	0	0	0	0	0	0	0	0	0.274	0	0.038	0	0	0	0	0.071	0	0	0.084	0	0	0.077	0	0	0	0	0.043
AAGTC	fracsimp	0.955	0	0	0	1	0	0	1	0	1	0	0	0	0	0	0	0	0	1	0	0	0	0	0	0	0	0	0	0	1	0	1	0	0	0	0	1	0	0	1	0	0	1	0	0	0	0	1
AAGTC	simprepe	4.238	0	0	0	4	0	0	4	0	4	0	0	0	0	0	0	0	0	4	0	0	0	0	0	0	0	0	0	0	5	0	4	0	0	0	0	4	0	0	4	0	0	4	0	0	0	0	5
AAGTC	comprepe	4	0	0	0	0	0	0	0	0	0	0	0	0	0	0	0	0	0	0	0	0	0	0	0	0	0	0	0	0	0	0	0	0	0	0	0	0	0	0	0	0	0	0	0	0	0	0	0
AAGTC	simppoly	0.143	0	0	0	0	0	0	0	0	0	0	0	0	0	0	0	0	0	0.5	0	0	0	0	0	0	0	0	0	0	1	0	0	0	0	0	0	0.5	0	0	1	0	0	0	0	0	0	0	0
AAGTC	comppoly	0	0	0	0	0	0	0	0	0	0	0	0	0	0	0	0	0	0	0	0	0	0	0	0	0	0	0	0	0	0	0	0	0	0	0	0	0	0	0	0	0	0	0	0	0	0	0	0
AAGTG	simpfreq	0.109	0	0	0	0.128	0	0	0	0.257	0.165	0	0	0.137	0.131	0	0	0	0	0.195	0	0.573	0	0	0	0	0	0.162	0.192	0	0	0	0.189	1.735	0.069	0.327	0.391	0.248	0.137	0	0.253	0	0	0.309	0.197	0	0	0	0.298
AAGTG	compfreq	0.007	0	0	0	0	0	0	0.137	0	0	0	0	0	0	0	0	0	0	0	0	0	0	0	0	0	0	0.162	0	0	0	0	0	0	0	0	0.098	0	0	0	0	0	0	0	0	0	0	0	0
AAGTG	totfreq	0.115	0	0	0	0.128	0	0	0.137	0.257	0.165	0	0	0.137	0.131	0	0	0	0	0.195	0	0.573	0	0	0	0	0	0.325	0.192	0	0	0	0.189	1.735	0.069	0.327	0.489	0.248	0.137	0	0.253	0	0	0.309	0.197	0	0	0	0.298
AAGTG	fracsimp	0.912	0	0	0	1	0	0	0	1	1	0	0	1	1	0	0	0	0	1	0	1	0	0	0	0	0	0.5	1	0	0	0	1	1	1	1	0.8	1	1	0	1	0	0	1	1	0	0	0	1
AAGTG	simprepe	4.338	0	0	0	4	0	0	0	4	4	0	0	4	4	0	0	0	0	4.75	0	4	0	0	0	0	0	4.333	4	0	0	0	4.2	4	4	4	5	4.286	5.5	0	4	0	0	5	4	0	0	0	4.286
AAGTG	comprepe	4.571	0	0	0	0	0	0	4	0	0	0	0	0	0	0	0	0	0	0	0	0	0	0	0	0	0	4	0	0	0	0	0	0	0	0	4	0	0	0	0	0	0	0	0	0	0	0	0
AAGTG	simppoly	0.157	0	0	0	0	0	0	0	0	0	0	0	0	0	0	0	0	0	0.25	0	1	0	0	0	0	0	0	0	0	0	0	0.2	0	0.5	0	0	0.143	0.5	0	0	0	0	0	0.25	0	0	0	0.286
AAGTG	comppoly	0.571	0	0	0	0	0	0	0	0	0	0	0	0	0	0	0	0	0	0	0	0	0	0	0	0	0	1	0	0	0	0	0	0	0	0	1	0	0	0	0	0	0	0	0	0	0	0	0
AATAC	simpfreq	0.152	0	0	0	0	0.269	0	0.411	0.257	0.082	0	0	0	0.131	0.405	0.156	0	0	0.342	0.43	0.573	0	0	0.825	0.364	0	0.162	0.096	0	0.548	0	0.265	0	0.241	0	0.489	0.071	0.274	0	0	0	0	0.155	0.74	0	0.136	0.317	0.128
AATAC	compfreq	0.018	0	0	0	0	0	0	0	0.154	0	0	0	0	0	0	0	0	0	0.195	0	0	0.455	0	0	0	0	0	0	0	0	0	0.076	0	0.034	0	0.098	0	0	0	0	0	0	0	0.197	0	0	0	0.043
AATAC	totfreq	0.17	0	0	0	0	0.269	0	0.411	0.412	0.082	0	0	0	0.131	0.405	0.156	0	0	0.538	0.43	0.573	0.455	0	0.825	0.364	0	0.162	0.096	0	0.548	0	0.341	0	0.275	0	0.586	0.071	0.274	0	0	0	0	0.155	0.938	0	0.136	0.317	0.171
AATAC	fracsimp	0.924	0	0	0	0	1	0	1	0.625	1	0	0	0	1	1	1	0	0	0.636	1	1	0	0	1	1	0	1	1	0	1	0	0.778	0	0.875	0	0.833	1	1	0	0	0	0	1	0.789	0	1	1	0.75
AATAC	simprepe	4.194	0	0	0	0	4	0	5	4.2	4	0	0	0	4.5	4	4	0	0	4.143	4	4	0	0	4	4	0	4.667	4	0	4	0	5.857	0	4.571	0	4.2	4	4.25	0	0	0	0	4	4.067	0	4	4	5.333
AATAC	comprepe	4.508	0	0	0	0	0	0	0	5	0	0	0	0	0	0	0	0	0	4.25	0	0	6	0	0	0	0	0	0	0	0	0	5	0	4	0	4	0	0	0	0	0	0	0	4	0	0	0	4
AATAC	simppoly	0.214	0	0	0	0	0	0	0	0.2	0	0	0	0	0	0	0	0	0	0.429	0	0	0	0	1	0	0	0.333	0	0	0.5	0	0.286	0	0.571	0	0	0	0	0	0	0	0	0	0.4	0	0.667	0	0.333
AATAC	comppoly	0.174	0	0	0	0	0	0	0	0.667	0	0	0	0	0	0	0	0	0	0.25	0	0	0	0	0	0	0	0	0	0	0	0	0.5	0	0	0	0	0	0	0	0	0	0	0	0.5	0	0	0	0
AATAG	simpfreq	0.08	0	0	0	0	0	0	0.411	0.051	0	0	0	0	0.131	0.811	0	0	0	0.049	0	0.573	0	0	0	0	0	0.162	0	0	0	0.52	0.265	0	0.069	0	0	0.177	0.205	0	0.084	0	0	0.155	0.049	0	0	0	0.682
AATAG	compfreq	0.006	0	0	0	0	0	0	0	0.051	0	0	0	0	0	0	0	0	0	0	0	0	0	0	0	0	0	0.054	0	0	0	0	0.038	0	0.034	0	0	0.071	0	0	0	0	0	0	0	0	0	0	0
AATAG	totfreq	0.087	0	0	0	0	0	0	0.411	0.103	0	0	0	0	0.131	0.811	0	0	0	0.049	0	0.573	0	0	0	0	0	0.216	0	0	0	0.52	0.303	0	0.103	0	0	0.248	0.205	0	0.084	0	0	0.155	0.049	0	0	0	0.682
AATAG	fracsimp	0.878	0	0	0	0	0	0	1	0.5	0	0	0	0	1	1	0	0	0	1	0	1	0	0	0	0	0	0.75	0	0	0	1	0.875	0	0.667	0	0	0.714	1	0	1	0	0	1	1	0	0	0	1
AATAG	simprepe	4.878	0	0	0	0	0	0	4.333	4	0	0	0	0	4	5	0	0	0	15	0	5	0	0	0	0	0	4	0	0	0	4	4.286	0	4	0	0	4.2	4.333	0	4	0	0	4.5	5	0	0	0	4.312
AATAG	comprepe	4.5	0	0	0	0	0	0	0	4	0	0	0	0	0	0	0	0	0	0	0	0	0	0	0	0	0	5	0	0	0	0	4	0	4	0	0	4	0	0	0	0	0	0	0	0	0	0	0
AATAG	simppoly	0.184	0	0	0	0	0	0	0.333	0	0	0	0	0	0	0	0	0	0	0	0	0	0	0	0	0	0	0	0	0	0	0	0.143	0	0.5	0	0	0.2	0.333	0	1	0	0	0.5	1	0	0	0	0.188
AATAG	comppoly	0.1	0	0	0	0	0	0	0	0	0	0	0	0	0	0	0	0	0	0	0	0	0	0	0	0	0	0	0	0	0	0	0	0	0	0	0	0	0	0	0	0	0	0	0	0	0	0	0
AATAT	simpfreq	0.313	0	0	0	0	0.538	0	0.137	0.206	0.082	0	0	0.275	0	0	0.156	0	0	0.293	0	0	0.911	1.358	0	0	0	0.649	0.192	0	0.822	0.52	0.796	0	0.55	0.327	0.684	0.177	1.301	0.637	0.337	0	0	0.232	0.592	0.643	0.136	0.317	0.895
AATAT	compfreq	0.038	0	0	0	0	0.269	0	0	0.154	0	0	0	0	0	0	0	0	0	0.098	0	0	0.911	0	0	0	0	0.054	0	0	0	0	0.152	0	0.172	0	0.098	0.035	0	0	0	0	0	0.077	0.049	0.643	0	0	0.085
AATAT	totfreq	0.351	0	0	0	0	0.807	0	0.137	0.36	0.082	0	0	0.275	0	0	0.156	0	0	0.391	0	0	1.821	1.358	0	0	0	0.703	0.192	0	0.822	0.52	0.947	0	0.722	0.327	0.782	0.212	1.301	0.637	0.337	0	0	0.309	0.642	1.286	0.136	0.317	0.981
AATAT	fracsimp	0.898	0	0	0	0	0.667	0	1	0.571	1	0	0	1	0	0	1	0	0	0.75	0	0	0.5	1	0	0	0	0.923	1	0	1	1	0.84	0	0.762	1	0.875	0.833	1	1	1	0	0	0.75	0.923	0.5	1	1	0.913
AATAT	simprepe	4.144	0	0	0	0	4	0	4	4	4	0	0	4	0	0	4	0	0	4.167	0	0	4	4	0	0	0	4.25	4	0	4	4	4.143	0	4.188	4	4.143	4	4.158	4	4.75	0	0	4	4.083	4	4	4	4.095
AATAT	comprepe	4.454	0	0	0	0	4	0	0	4	0	0	0	0	0	0	0	0	0	4.5	0	0	4.5	0	0	0	0	4	0	0	0	0	4	0	4.2	0	5	4	0	0	0	0	0	5	4	4	0	0	5
AATAT	simppoly	0.168	0	0	0	0	0	0	1	0	0	0	0	0	0	0	1	0	0	0	0	0	0	0	0	0	0	0.25	0	0	0	1	0.19	0	0.25	0	0.429	0	0.263	1	0	0	0	0	0	0	0	0	0.381
AATAT	comppoly	0.089	0	0	0	0	0	0	0	0.333	0	0	0	0	0	0	0	0	0	0	0	0	0	0	0	0	0	1	0	0	0	0	0	0	0.2	0	0	0	0	0	0	0	0	0	0	0	0	0	0
AATCC	simpfreq	0.227	0.309	0	0.663	0	0.269	0	0.274	0.412	0.165	0	0.373	0.275	0.131	0.811	0	0	0	0.098	0	0	0	0	0.825	0	0.916	0.379	0	0	0.274	0	0.265	0.868	0.378	0.654	0.391	0.46	0.137	0	0.422	0	0	0.541	0.099	0	1.041	0	0.469
AATCC	compfreq	0.018	0	0	0	0	0	0	0	0	0	0	0	0	0	0	0	0	0	0	0	0	0	0	0	0	0	0.054	0	0	0	0	0	0	0	0	0	0	0	0	0	0	0	0	0	0	0.091	0	0.043
AATCC	totfreq	0.245	0.309	0	0.663	0	0.269	0	0.274	0.412	0.165	0	0.373	0.275	0.131	0.811	0	0	0	0.098	0	0	0	0	0.825	0	0.916	0.433	0	0	0.274	0	0.265	0.868	0.378	0.654	0.391	0.46	0.137	0	0.422	0	0	0.541	0.099	0	1.131	0	0.512
AATCC	fracsimp	0.959	1	0	1	0	1	0	1	1	1	0	1	1	1	1	0	0	0	1	0	0	0	0	1	0	1	0.875	0	0	1	0	1	1	1	1	1	1	1	0	1	0	0	1	1	0	0.92	0	0.917
AATCC	simprepe	4.292	4	0	4	0	4	0	4	5.125	4.25	0	4	4	4	5	0	0	0	4	0	0	0	0	4	0	4	4.857	0	0	4	0	4.143	4	4.273	4	4.25	4.077	5	0	4.4	0	0	4	4	0	4.478	0	4.455
AATCC	comprepe	4.855	0	0	0	0	0	0	0	0	0	0	0	0	0	0	0	0	0	0	0	0	0	0	0	0	0	4	0	0	0	0	0	0	0	0	0	0	0	0	0	0	0	0	0	0	4	0	4
AATCC	simppoly	0.147	0	0	0	0	1	0	0	0.25	0	0	0	0	0.5	0	0	0	0	0	0	0	0	0	0	0	0	0.429	0	0	0	0	0.143	0	0.273	0	0.5	0.154	0	0	0.2	0	0	0	0	0	0.13	0	0.364
AATCC	comppoly	0.225	0	0	0	0	0	0	0	0	0	0	0	0	0	0	0	0	0	0	0	0	0	0	0	0	0	0	0	0	0	0	0	0	0	0	0	0	0	0	0	0	0	0	0	0	1	0	0
AATCG	simpfreq	0.127	0.309	0	0	0	0	0	0.137	0.412	0.247	0.306	0	0.137	0.458	0	0.156	0	0	0.049	0	0	0	0	0	0	0	0.162	0.096	0	0.274	0	0.379	0	0.137	0.327	0	0.248	0	0.637	0	0.322	0	0.309	0.049	0	0.317	0	0.213
AATCG	compfreq	0.023	0	0.282	0	0	0	0	0	0	0	0	0	0	0	0	0	0	0	0	0	0	0	0	0	0	0.916	0	0	0	0	0	0	0	0	0	0	0.035	0	0	0	0	0	0	0	0	0	0	0
AATCG	totfreq	0.149	0.309	0.282	0	0	0	0	0.137	0.412	0.247	0.306	0	0.137	0.458	0	0.156	0	0	0.049	0	0	0	0	0	0	0.916	0.162	0.096	0	0.274	0	0.379	0	0.137	0.327	0	0.283	0	0.637	0	0.322	0	0.309	0.049	0	0.317	0	0.213
AATCG	fracsimp	0.861	1	0	0	0	0	0	1	1	1	1	0	1	1	0	1	0	0	1	0	0	0	0	0	0	0	1	1	0	1	0	1	0	1	1	0	0.875	0	1	0	1	0	1	1	0	1	0	1
AATCG	simprepe	4.23	4	0	0	0	0	0	4	4.625	4	5	0	4	4	0	4	0	0	4	0	0	0	0	0	0	0	4	4	0	4	0	4.8	0	4	4	0	4.143	0	5	0	4	0	4.25	4	0	4.286	0	4.6
AATCG	comprepe	4.556	0	4	0	0	0	0	0	0	0	0	0	0	0	0	0	0	0	0	0	0	0	0	0	0	6	0	0	0	0	0	0	0	0	0	0	4	0	0	0	0	0	0	0	0	0	0	0
AATCG	simppoly	0.178	0	0	0	0	0	0	0	0.125	0.333	0	0	0	0.143	0	0	0	0	0	0	0	0	0	0	0	0	0	0	0	0	0	0.1	0	0.5	1	0	0.286	0	0	0	0	0	0	1	0	0	0	0.4
AATCG	comppoly	0.326	0	0	0	0	0	0	0	0	0	0	0	0	0	0	0	0	0	0	0	0	0	0	0	0	0	0	0	0	0	0	0	0	0	0	0	1	0	0	0	0	0	0	0	0	0	0	0
AATCT	simpfreq	0.12	0	0	0	0	0	1.186	0.274	0.154	0.123	0	0	0.137	0.065	0	0	0	0	0.049	0.43	0	0	0	0	0.364	0	0.812	0.096	0	0	0	0.152	0	0.103	0.327	0.098	0.071	0.205	0	0.084	0	0	0.155	0	0	0.317	0	0.171
AATCT	compfreq	0.011	0	0	0	0	0	0	0	0	0.041	0.306	0	0	0	0	0	0	0	0.049	0	0	0	0	0	0	0	0.054	0	0	0	0	0	0	0	0	0	0	0	0	0	0	0	0	0	0	0	0	0
AATCT	totfreq	0.131	0	0	0	0	0	1.186	0.274	0.154	0.165	0.306	0	0.137	0.065	0	0	0	0	0.098	0.43	0	0	0	0	0.364	0	0.866	0.096	0	0	0	0.152	0	0.103	0.327	0.098	0.071	0.205	0	0.084	0	0	0.155	0	0	0.317	0	0.171
AATCT	fracsimp	0.942	0	0	0	0	0	1	1	1	0.75	0	0	1	1	0	0	0	0	0.5	1	0	0	0	0	1	0	0.938	1	0	0	0	1	0	1	1	1	1	1	0	1	0	0	1	0	0	1	0	1
AATCT	simprepe	4.263	0	0	0	0	0	4	4	4	4	0	0	4	4	0	0	0	0	6	4	0	0	0	0	4	0	4.4	4	0	0	0	4	0	5	4	4	4	4.667	0	4	0	0	4.5	0	0	4	0	4.25
AATCT	comprepe	4.2	0	0	0	0	0	0	0	0	4	4	0	0	0	0	0	0	0	4	0	0	0	0	0	0	0	5	0	0	0	0	0	0	0	0	0	0	0	0	0	0	0	0	0	0	0	0	0
AATCT	simppoly	0.094	0	0	0	0	0	0	0.5	0.333	0	0	0	0	0	0	0	0	0	0	0	0	0	0	0	0	0	0.2	0	0	0	0	0	0	0	0	0	0	0	0	0	0	0	0.5	0	0	0.429	0	0.25
AATCT	comppoly	0.2	0	0	0	0	0	0	0	0	0	0	0	0	0	0	0	0	0	1	0	0	0	0	0	0	0	0	0	0	0	0	0	0	0	0	0	0	0	0	0	0	0	0	0	0	0	0	0
AATGC	simpfreq	0.101	0.309	0	0	0	0	0	0	0.051	0	0	0.373	0.137	0	0	0	0	0	0.049	0	0	0	0	0.825	0	0	0.108	0	0	0	0.52	0.152	0	0.137	0	0.098	0.212	0.479	0	0.084	0	0	0.155	0.049	0	0.181	0	0
AATGC	compfreq	0.007	0	0	0	0	0	0	0	0	0	0	0	0	0	0	0	0	0	0	0	0	0	0	0	0	0	0	0	0	0	0	0.038	0	0.034	0	0	0.035	0	0	0	0.322	0	0	0	0	0	0	0
AATGC	totfreq	0.108	0.309	0	0	0	0	0	0	0.051	0	0	0.373	0.137	0	0	0	0	0	0.049	0	0	0	0	0.825	0	0	0.108	0	0	0	0.52	0.189	0	0.172	0	0.098	0.248	0.479	0	0.084	0.322	0	0.155	0.049	0	0.181	0	0
AATGC	fracsimp	0.933	1	0	0	0	0	0	0	1	0	0	1	1	0	0	0	0	0	1	0	0	0	0	1	0	0	1	0	0	0	1	0.8	0	0.8	0	1	0.857	1	0	1	0	0	1	1	0	1	0	0
AATGC	simprepe	4.271	5	0	0	0	0	0	0	4	0	0	4	4	0	0	0	0	0	4	0	0	0	0	4	0	0	4.5	0	0	0	5	4	0	4	0	4	4.167	4.143	0	4	0	0	4	4	0	4	0	0
AATGC	comprepe	4.05	0	0	0	0	0	0	0	0	0	0	0	0	0	0	0	0	0	0	0	0	0	0	0	0	0	0	0	0	0	0	4	0	4	0	0	4	0	0	0	4	0	0	0	0	0	0	0
AATGC	simppoly	0.189	0	0	0	0	0	0	0	0	0	0	0	0	0	0	0	0	0	1	0	0	0	0	0	0	0	0	0	0	0	0	0.25	0	0	0	0	0.333	0.286	0	0	0	0	0.5	0	0	0.25	0	0
AATGC	comppoly	0.1	0	0	0	0	0	0	0	0	0	0	0	0	0	0	0	0	0	0	0	0	0	0	0	0	0	0	0	0	0	0	0	0	0	0	0	0	0	0	0	0	0	0	0	0	0	0	0
AATGG	simpfreq	0.135	0.309	0.564	0	0.128	0.269	0	0	0.257	0.206	0	0	0	0.131	0	0	0	0	0.049	0	0	0.911	0	0	0	0	0.271	0	0	0	0	0.076	0	0.103	0	0.489	0.248	0.068	0	0.759	0	0	0.155	0.049	0	0.136	0.317	0.597
AATGG	compfreq	0.02	0	0.564	0	0	0	0	0.274	0	0	0	0	0.137	0	0	0	0	0	0	0	0	0	0	0	0	0	0	0	0	0	0	0.038	0	0	0	0	0	0.068	0	0	0	0	0	0	0	0	0	0.043
AATGG	totfreq	0.155	0.309	1.127	0	0.128	0.269	0	0.274	0.257	0.206	0	0	0.137	0.131	0	0	0	0	0.049	0	0	0.911	0	0	0	0	0.271	0	0	0	0	0.114	0	0.103	0	0.489	0.248	0.137	0	0.759	0	0	0.155	0.049	0	0.136	0.317	0.64
AATGG	fracsimp	0.877	1	0.5	0	1	1	0	0	1	1	0	0	0	1	0	0	0	0	1	0	0	1	0	0	0	0	1	0	0	0	0	0.667	0	1	0	1	1	0.5	0	1	0	0	1	1	0	1	1	0.933
AATGG	simprepe	4.19	4	5	0	5	4	0	0	4.2	4	0	0	0	4	0	0	0	0	4	0	0	4	0	0	0	0	4.2	0	0	0	0	4	0	4	0	4.2	4	4	0	4.333	0	0	4	4	0	4.333	4	4.214
AATGG	comprepe	4.717	0	6	0	0	0	0	4	0	0	0	0	4	0	0	0	0	0	0	0	0	0	0	0	0	0	0	0	0	0	0	4	0	0	0	0	0	4	0	0	0	0	0	0	0	0	0	4
AATGG	simppoly	0.203	0	0	0	0	0	0	0	0.2	0.2	0	0	0	0.5	0	0	0	0	1	0	0	0	0	0	0	0	0.2	0	0	0	0	0	0	0	0	0	0.286	0	0	0.111	0	0	0.5	1	0	0.333	0	0.214
AATGG	comppoly	0.1	0	0	0	0	0	0	0	0	0	0	0	0	0	0	0	0	0	0	0	0	0	0	0	0	0	0	0	0	0	0	0	0	0	0	0	0	0	0	0	0	0	0	0	0	0	0	1
AATGT	simpfreq	0.158	0	0	0.663	0	0	0	0	0.154	0.041	0	0	0.275	0.131	0	0.311	0	0	0.098	0	0	0	0	0	0	0	0.054	0	0	0.822	0	0.341	0	0.172	0	0.684	0.46	0.205	0.637	0.084	0.322	0	0.232	0	0.643	0.181	0	0.171
AATGT	compfreq	0.005	0	0	0	0	0	0	0.137	0	0	0	0	0	0	0	0	0	0	0.049	0	0	0	0	0	0	0	0	0	0	0	0	0.038	0	0	0	0	0.035	0.068	0	0	0	0	0	0	0	0	0	0
AATGT	totfreq	0.163	0	0	0.663	0	0	0	0.137	0.154	0.041	0	0	0.275	0.131	0	0.311	0	0	0.147	0	0	0	0	0	0	0	0.054	0	0	0.822	0	0.379	0	0.172	0	0.684	0.495	0.274	0.637	0.084	0.322	0	0.232	0	0.643	0.181	0	0.171
AATGT	fracsimp	0.929	0	0	1	0	0	0	0	1	1	0	0	1	1	0	1	0	0	0.667	0	0	0	0	0	0	0	1	0	0	1	0	0.9	0	1	0	1	0.929	0.75	1	1	1	0	1	0	1	1	0	1
AATGT	simprepe	4.268	0	0	5	0	0	0	0	4	4	0	0	5	4	0	4	0	0	4	0	0	0	0	0	0	0	5	0	0	4	0	4.111	0	4	0	4.571	4.462	4.667	4	4	4	0	4.333	0	4	4	0	4.25
AATGT	comprepe	4.062	0	0	0	0	0	0	4	0	0	0	0	0	0	0	0	0	0	4	0	0	0	0	0	0	0	0	0	0	0	0	4	0	0	0	0	4	4	0	0	0	0	0	0	0	0	0	0
AATGT	simppoly	0.192	0	0	1	0	0	0	0	0	0	0	0	0	0.5	0	0.5	0	0	0	0	0	0	0	0	0	0	1	0	0	0	0	0.111	0	0.2	0	0.143	0.385	0.333	0	0	0	0	0.333	0	0	0	0	0.25
AATGT	comppoly	0.5	0	0	0	0	0	0	0	0	0	0	0	0	0	0	0	0	0	0	0	0	0	0	0	0	0	0	0	0	0	0	0	0	0	0	0	1	1	0	0	0	0	0	0	0	0	0	0
AATTC	simpfreq	0.264	0	0	0	0.257	0	0	0.822	1.184	0.123	0	0	0.55	0.196	0	0.156	0	0	0.342	0	1.146	0.455	0	0	0	0	1.136	0	0	0.548	0	0.455	1.735	0.103	0.654	0.391	0.071	0.685	0	0.337	0	0	1.005	0.395	1.286	0.272	0	1.066
AATTC	compfreq	0.014	0	0	0	0	0	0	0.137	0.051	0	0	0	0	0	0	0	0	0	0.049	0	0	0	0	0	0	0	0.162	0	0	0	0	0.038	0	0	0	0	0	0	0	0.084	0	0	0.155	0	0	0.045	0	0.085
AATTC	totfreq	0.278	0	0	0	0.257	0	0	0.959	1.235	0.123	0	0	0.55	0.196	0	0.156	0	0	0.391	0	1.146	0.455	0	0	0	0	1.298	0	0	0.548	0	0.492	1.735	0.103	0.654	0.391	0.071	0.685	0	0.422	0	0	1.159	0.395	1.286	0.317	0	1.151
AATTC	fracsimp	0.948	0	0	0	1	0	0	0.857	0.958	1	0	0	1	1	0	1	0	0	0.875	0	1	1	0	0	0	0	0.875	0	0	1	0	0.923	1	1	1	1	1	1	0	0.8	0	0	0.867	1	1	0.857	0	0.926
AATTC	simprepe	4.244	0	0	0	4	0	0	4.333	4.652	5.667	0	0	4	4	0	5	0	0	4.143	0	4	4	0	0	0	0	4.19	0	0	4	0	4.167	4	4.333	4	4	4	4.2	0	4.25	0	0	4.077	4	4.5	4.167	0	4.28
AATTC	comprepe	4.833	0	0	0	0	0	0	5	4	0	0	0	0	0	0	0	0	0	4	0	0	0	0	0	0	0	5	0	0	0	0	4	0	0	0	0	0	0	0	4	0	0	4	0	0	5	0	4
AATTC	simppoly	0.142	0	0	0	0	0	0	0.167	0.217	0.333	0	0	0	0	0	0	0	0	0.143	0	0	0	0	0	0	0	0.095	0	0	0.5	0	0.25	0	0	0	0.25	0	0.5	0	0.25	0	0	0.077	0.375	0.5	0	0	0.24
AATTC	comppoly	0.347	0	0	0	0	0	0	1	0	0	0	0	0	0	0	0	0	0	0	0	0	0	0	0	0	0	0.667	0	0	0	0	0	0	0	0	0	0	0	0	0	0	0	0.5	0	0	1	0	0
ACACC	simpfreq	0.171	0	0	0.663	0	0	0	0	0.257	0.082	0	0	0.137	0	0	0.156	0	0	0.049	0	0	0	0	1.65	0	0	0.325	0.192	0	0	0	0.114	0	0.069	0	0.098	0.672	0.068	0.637	0.084	0	0.29	0.309	0.148	0	0.091	0.317	0.128
ACACC	compfreq	0.03	0	0	0	0	0	0	0	0.103	0.041	0	0	0	0.065	0	0	0	0	0	0	0	0	0	0	0	0	0.054	0	0	0.274	0	0	0	0.069	0	0	0	0	0	0	0	0	0.155	0	0	0	0	0
ACACC	totfreq	0.201	0	0	0.663	0	0	0	0	0.36	0.123	0	0	0.137	0.065	0	0.156	0	0	0.049	0	0	0	0	1.65	0	0	0.379	0.192	0	0.274	0	0.114	0	0.137	0	0.098	0.672	0.068	0.637	0.084	0	0.29	0.464	0.148	0	0.091	0.317	0.128
ACACC	fracsimp	0.856	0	0	1	0	0	0	0	0.714	0.667	0	0	1	0	0	1	0	0	1	0	0	0	0	1	0	0	0.857	1	0	0	0	1	0	0.5	0	1	1	1	1	1	0	1	0.667	1	0	1	1	1
ACACC	simprepe	4.209	0	0	4	0	0	0	0	4.2	4	0	0	4	0	0	4	0	0	4	0	0	0	0	4.5	0	0	4.333	4	0	0	0	4	0	4	0	4	4.211	5	5	4	0	4	4.75	5	0	4	5	4.333
ACACC	comprepe	4.345	0	0	0	0	0	0	0	5	4	0	0	0	5	0	0	0	0	0	0	0	0	0	0	0	0	4	0	0	4	0	0	0	4	0	0	0	0	0	0	0	0	4.5	0	0	0	0	0
ACACC	simppoly	0.084	0	0	0	0	0	0	0	0	0	0	0	0	0	0	0	0	0	0	0	0	0	0	0	0	0	0	0	0	0	0	0	0	0	0	0	0	0	0	0	0	0	0.25	0.333	0	0	0	0
ACACC	comppoly	0.167	0	0	0	0	0	0	0	0.5	0	0	0	0	1	0	0	0	0	0	0	0	0	0	0	0	0	0	0	0	0	0	0	0	0	0	0	0	0	0	0	0	0	0.5	0	0	0	0	0
ACACG	simpfreq	0.07	0	0	0.663	0	0	0	0	0	0	0	0	0	0	0	0	0	0	0	0	0	0	0	1.65	0	0	0	0	0	0	0	0.114	0	0	0	0.293	0.212	0	0	0	0	0.29	0	0	0	0.091	0	0
ACACG	compfreq	0.005	0	0	0	0	0	0	0	0.051	0	0	0	0	0	0	0	0	0	0	0	0	0	0	0	0	0	0	0	0	0	0	0	0	0	0	0	0.035	0	0	0	0	0	0	0	0	0	0	0
ACACG	totfreq	0.075	0	0	0.663	0	0	0	0	0.051	0	0	0	0	0	0	0	0	0	0	0	0	0	0	1.65	0	0	0	0	0	0	0	0.114	0	0	0	0.293	0.248	0	0	0	0	0.29	0	0	0	0.091	0	0
ACACG	fracsimp	0.907	0	0	1	0	0	0	0	0	0	0	0	0	0	0	0	0	0	0	0	0	0	0	1	0	0	0	0	0	0	0	1	0	0	0	1	0.857	0	0	0	0	1	0	0	0	1	0	0
ACACG	simprepe	4.246	0	0	4	0	0	0	0	0	0	0	0	0	0	0	0	0	0	0	0	0	0	0	4	0	0	0	0	0	0	0	4.333	0	0	0	4	4	0	0	0	0	5	0	0	0	4	0	0
ACACG	comprepe	4.4	0	0	0	0	0	0	0	4	0	0	0	0	0	0	0	0	0	0	0	0	0	0	0	0	0	0	0	0	0	0	0	0	0	0	0	5	0	0	0	0	0	0	0	0	0	0	0
ACACG	simppoly	0.29	0	0	1	0	0	0	0	0	0	0	0	0	0	0	0	0	0	0	0	0	0	0	0.5	0	0	0	0	0	0	0	0	0	0	0	0	0.333	0	0	0	0	1	0	0	0	0.5	0	0
ACACG	comppoly	0	0	0	0	0	0	0	0	0	0	0	0	0	0	0	0	0	0	0	0	0	0	0	0	0	0	0	0	0	0	0	0	0	0	0	0	0	0	0	0	0	0	0	0	0	0	0	0
ACACT	simpfreq	0.053	0	0	0	0	0.269	0	0.137	0.051	0.041	0	0	0.137	0.065	0	0	0	0	0.049	0.43	0	0	0	0	0	0	0	0	0	0	0	0.038	0.868	0.137	0	0	0.071	0	0	0	0	0	0.077	0	0	0.045	0	0.085
ACACT	compfreq	0.003	0	0	0	0	0	0	0	0	0	0	0	0.137	0	0	0	0	0	0	0	0	0	0	0	0	0	0	0	0	0	0	0	0	0	0	0	0	0	0	0	0	0	0	0	0	0	0	0
ACACT	totfreq	0.055	0	0	0	0	0.269	0	0.137	0.051	0.041	0	0	0.275	0.065	0	0	0	0	0.049	0.43	0	0	0	0	0	0	0	0	0	0	0	0.038	0.868	0.137	0	0	0.071	0	0	0	0	0	0.077	0	0	0.045	0	0.085
ACACT	fracsimp	0.968	0	0	0	0	1	0	1	1	1	0	0	0.5	1	0	0	0	0	1	1	0	0	0	0	0	0	0	0	0	0	0	1	1	1	0	0	1	0	0	0	0	0	1	0	0	1	0	1
ACACT	simprepe	4.356	0	0	0	0	4	0	4	4	4	0	0	4	4	0	0	0	0	4	4	0	0	0	0	0	0	0	0	0	0	0	4	4	4.5	0	0	4	0	0	0	0	0	5	0	0	4	0	4
ACACT	comprepe	4	0	0	0	0	0	0	0	0	0	0	0	4	0	0	0	0	0	0	0	0	0	0	0	0	0	0	0	0	0	0	0	0	0	0	0	0	0	0	0	0	0	0	0	0	0	0	0
ACACT	simppoly	0.078	0	0	0	0	0	0	0	0	0	0	0	0	0	0	0	0	0	0	0	0	0	0	0	0	0	0	0	0	0	0	1	0	0	0	0	0	0	0	0	0	0	0	0	0	0	0	0
ACACT	comppoly	0.334	0	0	0	0	0	0	0	0	0	0	0	0	0	0	0	0	0	0	0	0	0	0	0	0	0	0	0	0	0	0	0	0	0	0	0	0	0	0	0	0	0	0	0	0	0	0	0
ACAGC	simpfreq	0.125	0	0	0.663	0	0	0	0	0.154	0	0	0.373	0	0	0	0	0	0	0.147	0	0	0	0	0	0	0	0	0.192	0	0	0	0.189	0.868	0.034	0	0.098	0.389	0.068	0	0	0	0	0.077	0	0	0.045	0	0.043
ACAGC	compfreq	0.006	0	0	0	0	0	0	0	0	0	0	0	0	0	0	0	0	0	0.049	0	0	0	0	0	0	0	0	0.096	0	0	0	0	0	0.034	0	0	0.035	0	0	0.169	0	0	0	0	0	0	0	0
ACAGC	totfreq	0.131	0	0	0.663	0	0	0	0	0.154	0	0	0.373	0	0	0	0	0	0	0.195	0	0	0	0	0	0	0	0	0.288	0	0	0	0.189	0.868	0.069	0	0.098	0.425	0.068	0	0.169	0	0	0.077	0	0	0.045	0	0.043
ACAGC	fracsimp	0.928	0	0	1	0	0	0	0	1	0	0	1	0	0	0	0	0	0	0.75	0	0	0	0	0	0	0	0	0.667	0	0	0	1	1	0.5	0	1	0.917	1	0	0	0	0	1	0	0	1	0	1
ACAGC	simprepe	4.252	0	0	5	0	0	0	0	4	0	0	4	0	0	0	0	0	0	4	0	0	0	0	0	0	0	0	4	0	0	0	4.2	6	4	0	4	4.545	4	0	0	0	0	4	0	0	4	0	4
ACAGC	comprepe	4.463	0	0	0	0	0	0	0	0	0	0	0	0	0	0	0	0	0	4	0	0	0	0	0	0	0	0	4	0	0	0	0	0	4	0	0	5	0	0	4	0	0	0	0	0	0	0	0
ACAGC	simppoly	0.135	0	0	1	0	0	0	0	0	0	0	0	0	0	0	0	0	0	1	0	0	0	0	0	0	0	0	0	0	0	0	0	0	1	0	0	0.182	0	0	0	0	0	0	0	0	0	0	0
ACAGC	comppoly	0.074	0	0	0	0	0	0	0	0	0	0	0	0	0	0	0	0	0	0	0	0	0	0	0	0	0	0	0	0	0	0	0	0	0	0	0	0	0	0	0	0	0	0	0	0	0	0	0
ACAGG	simpfreq	0.039	0	0	0	0	0	0	0.137	0	0.041	0	0	0	0	0	0	0	0	0.049	0	0	0	0	0	0	0	0	0	0	0	0	0	0	0	0	0	0.177	0	0	0	0	0	0.077	0	0	0.091	0	0.043
ACAGG	compfreq	0.002	0	0	0	0	0	0	0	0	0	0	0	0	0.065	0	0	0	0	0	0	0	0	0	0	0	0	0	0	0	0	0	0	0	0	0	0	0	0	0	0	0	0	0	0	0	0	0	0
ACAGG	totfreq	0.041	0	0	0	0	0	0	0.137	0	0.041	0	0	0	0.065	0	0	0	0	0.049	0	0	0	0	0	0	0	0	0	0	0	0	0	0	0	0	0	0.177	0	0	0	0	0	0.077	0	0	0.091	0	0.043
ACAGG	fracsimp	0.931	0	0	0	0	0	0	1	0	1	0	0	0	0	0	0	0	0	1	0	0	0	0	0	0	0	0	0	0	0	0	0	0	0	0	0	1	0	0	0	0	0	1	0	0	1	0	1
ACAGG	simprepe	4.418	0	0	0	0	0	0	4	0	4	0	0	0	0	0	0	0	0	5	0	0	0	0	0	0	0	0	0	0	0	0	0	0	0	0	0	4	0	0	0	0	0	4	0	0	4	0	4
ACAGG	comprepe	5	0	0	0	0	0	0	0	0	0	0	0	0	4	0	0	0	0	0	0	0	0	0	0	0	0	0	0	0	0	0	0	0	0	0	0	0	0	0	0	0	0	0	0	0	0	0	0
ACAGG	simppoly	0.36	0	0	0	0	0	0	0	0	1	0	0	0	0	0	0	0	0	1	0	0	0	0	0	0	0	0	0	0	0	0	0	0	0	0	0	0.4	0	0	0	0	0	0	0	0	0	0	0
ACAGG	comppoly	0.5	0	0	0	0	0	0	0	0	0	0	0	0	0	0	0	0	0	0	0	0	0	0	0	0	0	0	0	0	0	0	0	0	0	0	0	0	0	0	0	0	0	0	0	0	0	0	0
ACAGT	simpfreq	0.052	0	0	1.326	0	0	0	0	0.103	0	0	0	0	0	0	0.156	0	0	0	0	0	0	0	0	0	0	0	0.096	0	0	0	0	0	0.034	0	0	0.177	0.068	0	0	0	0	0	0	0	0.045	0.317	0
ACAGT	compfreq	0.007	0	0	0	0	0	0	0	0	0	0	0	0	0	0	0	0	0	0	0	0	0	0	0	0	0	0	0	0	0	0	0	0	0	0	0	0.035	0	0	0	0	0	0	0	0	0	0	0
ACAGT	totfreq	0.059	0	0	1.326	0	0	0	0	0.103	0	0	0	0	0	0	0.156	0	0	0	0	0	0	0	0	0	0	0	0.096	0	0	0	0	0	0.034	0	0	0.212	0.068	0	0	0	0	0	0	0	0.045	0.317	0
ACAGT	fracsimp	0.888	0	0	1	0	0	0	0	1	0	0	0	0	0	0	1	0	0	0	0	0	0	0	0	0	0	0	1	0	0	0	0	0	1	0	0	0.833	1	0	0	0	0	0	0	0	1	1	0
ACAGT	simprepe	4.357	0	0	4	0	0	0	0	4.5	0	0	0	0	0	0	5	0	0	0	0	0	0	0	0	0	0	0	4	0	0	0	0	0	5	0	0	4.2	4	0	0	0	0	0	0	0	4	4	0
ACAGT	comprepe	4	0	0	0	0	0	0	0	0	0	0	0	0	0	0	0	0	0	0	0	0	0	0	0	0	0	0	0	0	0	0	0	0	0	0	0	4	0	0	0	0	0	0	0	0	0	0	0
ACAGT	simppoly	0.215	0	0	0	0	0	0	0	0.5	0	0	0	0	0	0	0	0	0	0	0	0	0	0	0	0	0	0	0	0	0	0	0	0	0	0	0	0.6	0	0	0	0	0	0	0	0	0	1	0
ACAGT	comppoly	0.208	0	0	0	0	0	0	0	0	0	0	0	0	0	0	0	0	0	0	0	0	0	0	0	0	0	0	0	0	0	0	0	0	0	0	0	0	0	0	0	0	0	0	0	0	0	0	0
ACATC	simpfreq	0.099	0	0	0	0	0.269	0	0.137	0.154	0.082	0	0.373	0	0.131	0	0.156	0	0	0.147	0	0	0	0	0	0	0	0.162	0.288	0.553	0	0	0.303	0	0.069	0	0.195	0.248	0.205	0	0.337	0	0.58	0.077	0.099	0.643	0.136	0	0.171
ACATC	compfreq	0.008	0	0	0	0	0	0	0	0.051	0	0	0	0	0	0	0	0	0	0.049	0	0	0	0	0	0	0	0	0	0	0	0	0	0	0.034	0	0	0	0	0	0	0	0.29	0	0	0	0	0	0.043
ACATC	totfreq	0.107	0	0	0	0	0.269	0	0.137	0.206	0.082	0	0.373	0	0.131	0	0.156	0	0	0.195	0	0	0	0	0	0	0	0.162	0.288	0.553	0	0	0.303	0	0.103	0	0.195	0.248	0.205	0	0.337	0	0.87	0.077	0.099	0.643	0.136	0	0.213
ACATC	fracsimp	0.926	0	0	0	0	1	0	1	0.75	1	0	1	0	1	0	1	0	0	0.75	0	0	0	0	0	0	0	1	1	1	0	0	1	0	0.667	0	1	1	1	0	1	0	0.667	1	1	1	1	0	0.8
ACATC	simprepe	4.386	0	0	0	0	4	0	5	4.333	4	0	4	0	4	0	4	0	0	4	0	0	0	0	0	0	0	4	4	4	0	0	4.25	0	4	0	4	4.143	4	0	4.25	0	4.5	4	8	4	4	0	4
ACATC	comprepe	4.875	0	0	0	0	0	0	0	4	0	0	0	0	0	0	0	0	0	4	0	0	0	0	0	0	0	0	0	0	0	0	0	0	4	0	0	0	0	0	0	0	7	0	0	0	0	0	4
ACATC	simppoly	0.146	0	0	0	0	0	0	0	0	0.5	0	0	0	0.5	0	0	0	0	0.333	0	0	0	0	0	0	0	0	0	0	0	0	0	0	1	0	0.5	0.143	0	0	0	0	0	0	0	0	0	0	0.5
ACATC	comppoly	0	0	0	0	0	0	0	0	0	0	0	0	0	0	0	0	0	0	0	0	0	0	0	0	0	0	0	0	0	0	0	0	0	0	0	0	0	0	0	0	0	0	0	0	0	0	0	0
ACATG	simpfreq	0.023	0	0	0	0	0	0	0	0	0.041	0	0	0	0	0	0	0	0	0	0	0	0	0	0	0	0	0	0	0	0	0	0.114	0	0.103	0	0.098	0.142	0	0	0.506	0	0	0.077	0.049	0	0	0	0.085
ACATG	compfreq	0.007	0	0	0	0	0	0	0	0.051	0	0	0	0	0	0	0	0	0	0	0	0	0	0	0	0	0	0	0	0	0	0	0	0	0.034	0	0	0	0	0	0.084	0	0	0	0	0	0	0	0
ACATG	totfreq	0.03	0	0	0	0	0	0	0	0.051	0.041	0	0	0	0	0	0	0	0	0	0	0	0	0	0	0	0	0	0	0	0	0	0.114	0	0.137	0	0.098	0.142	0	0	0.59	0	0	0.077	0.049	0	0	0	0.085
ACATG	fracsimp	0.891	0	0	0	0	0	0	0	0	1	0	0	0	0	0	0	0	0	0	0	0	0	0	0	0	0	0	0	0	0	0	1	0	0.75	0	1	1	0	0	0.857	0	0	1	1	0	0	0	1
ACATG	simprepe	4.146	0	0	0	0	0	0	0	0	4	0	0	0	0	0	0	0	0	0	0	0	0	0	0	0	0	0	0	0	0	0	4	0	4	0	5	4.25	0	0	4	0	0	4	4	0	0	0	4.5
ACATG	comprepe	4.25	0	0	0	0	0	0	0	4	0	0	0	0	0	0	0	0	0	0	0	0	0	0	0	0	0	0	0	0	0	0	0	0	4	0	0	0	0	0	5	0	0	0	0	0	0	0	0
ACATG	simppoly	0.108	0	0	0	0	0	0	0	0	0	0	0	0	0	0	0	0	0	0	0	0	0	0	0	0	0	0	0	0	0	0	0	0	0	0	1	0	0	0	0.167	0	0	0	0	0	0	0	0.5
ACATG	comppoly	0	0	0	0	0	0	0	0	0	0	0	0	0	0	0	0	0	0	0	0	0	0	0	0	0	0	0	0	0	0	0	0	0	0	0	0	0	0	0	0	0	0	0	0	0	0	0	0
ACCAG	simpfreq	0.059	0	0	0	0	0	0	0.137	0.051	0.041	0	0	0	0	0.405	0	0	0	0.098	0	0	0	0	0	0	0	0	0	0	0	0	0.152	0.868	0.069	0	0	0.318	0.205	0	0.084	0	0	0.077	0.049	0	0.045	0	0
ACCAG	compfreq	0.005	0	0	0	0	0	0	0	0	0	0	0	0	0	0	0	0	0	0	0	0	0	0	0	0	0	0	0	0	0	0	0	0	0	0	0	0.035	0.068	0	0	0	0	0	0	0	0	0	0
ACCAG	totfreq	0.064	0	0	0	0	0	0	0.137	0.051	0.041	0	0	0	0	0.405	0	0	0	0.098	0	0	0	0	0	0	0	0	0	0	0	0	0.152	0.868	0.069	0	0	0.354	0.274	0	0.084	0	0	0.077	0.049	0	0.045	0	0
ACCAG	fracsimp	0.94	0	0	0	0	0	0	1	1	1	0	0	0	0	1	0	0	0	1	0	0	0	0	0	0	0	0	0	0	0	0	1	1	1	0	0	0.9	0.75	0	1	0	0	1	1	0	1	0	0
ACCAG	simprepe	4.33	0	0	0	0	0	0	4	4	4	0	0	0	0	6	0	0	0	4	0	0	0	0	0	0	0	0	0	0	0	0	4	4	5.5	0	0	4.333	4	0	4	0	0	4	4	0	4	0	0
ACCAG	comprepe	4.2	0	0	0	0	0	0	0	0	0	0	0	0	0	0	0	0	0	0	0	0	0	0	0	0	0	0	0	0	0	0	0	0	0	0	0	4	4	0	0	0	0	0	0	0	0	0	0
ACCAG	simppoly	0.281	0	0	0	0	0	0	0	0	1	0	0	0	0	0	0	0	0	0.5	0	0	0	0	0	0	0	0	0	0	0	0	0.25	0	0.5	0	0	0.333	0	0	0	0	0	1	0	0	0	0	0
ACCAG	comppoly	0	0	0	0	0	0	0	0	0	0	0	0	0	0	0	0	0	0	0	0	0	0	0	0	0	0	0	0	0	0	0	0	0	0	0	0	0	0	0	0	0	0	0	0	0	0	0	0
ACCAT	simpfreq	0.045	0	0	0	0	0	0.79	0	0	0	0	0	0	0	0	0.156	0	0	0	0	0	0	0	0	0	0	0	0	0	0	0	0.265	0	0.103	0	0.293	0.177	0.068	0	0.084	0	0	0.077	0	0	0.045	0	0
ACCAT	compfreq	0.001	0	0	0	0	0	0	0	0	0	0	0	0	0	0	0	0	0	0	0	0	0	0	0	0	0	0	0	0	0	0	0	0	0	0	0	0	0.068	0	0	0	0	0	0	0	0	0	0
ACCAT	totfreq	0.047	0	0	0	0	0	0.79	0	0	0	0	0	0	0	0	0.156	0	0	0	0	0	0	0	0	0	0	0	0	0	0	0	0.265	0	0.103	0	0.293	0.177	0.137	0	0.084	0	0	0.077	0	0	0.045	0	0
ACCAT	fracsimp	0.955	0	0	0	0	0	1	0	0	0	0	0	0	0	0	1	0	0	0	0	0	0	0	0	0	0	0	0	0	0	0	1	0	1	0	1	1	0.5	0	1	0	0	1	0	0	1	0	0
ACCAT	simprepe	4.518	0	0	0	0	0	5.5	0	0	0	0	0	0	0	0	4	0	0	0	0	0	0	0	0	0	0	0	0	0	0	0	4.286	0	4.333	0	4	4.6	9	0	4	0	0	4	0	0	4	0	0
ACCAT	comprepe	9.5	0	0	0	0	0	0	0	0	0	0	0	0	0	0	0	0	0	0	0	0	0	0	0	0	0	0	0	0	0	0	0	0	0	0	0	0	8	0	0	0	0	0	0	0	0	0	0
ACCAT	simppoly	0.105	0	0	0	0	0	0.5	0	0	0	0	0	0	0	0	0	0	0	0	0	0	0	0	0	0	0	0	0	0	0	0	0.143	0	0	0	0.667	0	0	0	0	0	0	0	0	0	0	0	0
ACCAT	comppoly	0	0	0	0	0	0	0	0	0	0	0	0	0	0	0	0	0	0	0	0	0	0	0	0	0	0	0	0	0	0	0	0	0	0	0	0	0	0	0	0	0	0	0	0	0	0	0	0
ACCCC	simpfreq	0.221	0.309	0	1.326	0	0	0	0.411	0.206	0.288	0.612	0	0	0.065	0.405	0.311	0	0	0	0	0	0	1.358	0	0	0	0.054	0.481	0	0	0	0.114	0	0.309	0	0.195	2.193	0.274	0	0.169	0	0.29	0.077	0.346	0	0.091	0.317	0
ACCCC	compfreq	0.015	0	0	0	0	0	0	0	0	0	0	0	0	0	0	0	0	0	0	0	0	0	0	0	0	0	0.054	0	0	0	0	0	0	0.206	0	0	0.283	0.068	0	0	0	0	0	0.049	0	0.045	0	0
ACCCC	totfreq	0.236	0.309	0	1.326	0	0	0	0.411	0.206	0.288	0.612	0	0	0.065	0.405	0.311	0	0	0	0	0	0	1.358	0	0	0	0.108	0.481	0	0	0	0.114	0	0.516	0	0.195	2.476	0.342	0	0.169	0	0.29	0.077	0.395	0	0.136	0.317	0
ACCCC	fracsimp	0.93	1	0	1	0	0	0	1	1	1	1	0	0	1	1	1	0	0	0	0	0	0	1	0	0	0	0.5	1	0	0	0	1	0	0.6	0	1	0.886	0.8	0	1	0	1	1	0.875	0	0.667	1	0
ACCCC	simprepe	4.243	4	0	4	0	0	0	4.333	4.75	4	4	0	0	4	4	4.5	0	0	0	0	0	0	4	0	0	0	4	4	0	0	0	4	0	4.111	0	4.5	4.274	4	0	4	0	4	4	4.429	0	4	4	0
ACCCC	comprepe	4.324	0	0	0	0	0	0	0	0	0	0	0	0	0	0	0	0	0	0	0	0	0	0	0	0	0	4	0	0	0	0	0	0	4.167	0	0	4.125	4	0	0	0	0	0	4	0	6	0	0
ACCCC	simppoly	0.132	1	0	0	0	0	0	0	0.25	0.143	0	0	0	1	0	0	0	0	0	0	0	0	0	0	0	0	0	0	0	0	0	0.333	0	0	0	0	0.065	0	0	0	0	0	0	0.286	0	0	0	0
ACCCC	comppoly	0.206	0	0	0	0	0	0	0	0	0	0	0	0	0	0	0	0	0	0	0	0	0	0	0	0	0	0	0	0	0	0	0	0	0	0	0	0	1	0	0	0	0	0	1	0	0	0	0
ACCCG	simpfreq	0.139	0	0	0	0	0	0	0.548	0	0.329	0	0.373	0.137	0	0	0.156	0	1.033	0	0	0	0	0	0	0	0.916	0.325	0	0	0.548	0	0.189	0	0.103	0	0.684	0.142	0.137	0	0.337	0	0	0.077	0.346	0	0.136	0.317	0
ACCCG	compfreq	0.011	0	0	0	0	0	0	0	0	0	0	0	0	0	0	0	0	0	0.049	0	0	0	0	0	0	0	0.054	0	0	0	0	0.038	0	0	0	0.195	0	0	0	0	0	0	0	0	0	0	0	0
ACCCG	totfreq	0.15	0	0	0	0	0	0	0.548	0	0.329	0	0.373	0.137	0	0	0.156	0	1.033	0.049	0	0	0	0	0	0	0.916	0.379	0	0	0.548	0	0.227	0	0.103	0	0.88	0.142	0.137	0	0.337	0	0	0.077	0.346	0	0.136	0.317	0
ACCCG	fracsimp	0.935	0	0	0	0	0	0	1	0	1	0	1	1	0	0	1	0	1	0	0	0	0	0	0	0	1	0.857	0	0	1	0	0.833	0	1	0	0.778	1	1	0	1	0	0	1	1	0	1	1	0
ACCCG	simprepe	4.218	0	0	0	0	0	0	4.25	0	4.25	0	5	4	0	0	4	0	5	0	0	0	0	0	0	0	4	4	0	0	4.5	0	4	0	4	0	4	4.5	4	0	4	0	0	4	4.143	0	4	4	0
ACCCG	comprepe	4	0	0	0	0	0	0	0	0	0	0	0	0	0	0	0	0	0	4	0	0	0	0	0	0	0	4	0	0	0	0	4	0	0	0	4	0	0	0	0	0	0	0	0	0	0	0	0
ACCCG	simppoly	0.166	0	0	0	0	0	0	0	0	0.125	0	0	0	0	0	0	0	0	0	0	0	0	0	0	0	0	0.333	0	0	0.5	0	0.2	0	0	0	0.286	0	0	0	0.25	0	0	0	0.143	0	0.333	0	0
ACCCG	comppoly	0	0	0	0	0	0	0	0	0	0	0	0	0	0	0	0	0	0	0	0	0	0	0	0	0	0	0	0	0	0	0	0	0	0	0	0	0	0	0	0	0	0	0	0	0	0	0	0
ACCCT	simpfreq	0.034	0	0	0	0	0	0	0	0	0.041	0	0	0	0	0	0	0	0	0	0	0	0	0	0	0	0	0.054	0	0	0	0	0.076	0	0.034	0	0.098	0.071	0.068	0	0.337	0	0	0	0	0	0	0	0.128
ACCCT	compfreq	0.001	0	0	0	0	0	0	0	0	0	0	0	0	0	0	0	0	0	0	0	0	0	0	0	0	0	0	0	0	0	0	0	0	0	0	0	0	0	0	0	0	0	0	0	0	0	0	0
ACCCT	totfreq	0.036	0	0	0	0	0	0	0	0	0.041	0	0	0	0	0	0	0	0	0	0	0	0	0	0	0	0	0.054	0	0	0	0	0.076	0	0.034	0	0.098	0.071	0.068	0	0.337	0	0	0	0	0	0	0	0.128
ACCCT	fracsimp	0.974	0	0	0	0	0	0	0	0	1	0	0	0	0	0	0	0	0	0	0	0	0	0	0	0	0	1	0	0	0	0	1	0	1	0	1	1	1	0	1	0	0	0	0	0	0	0	1
ACCCT	simprepe	4.386	0	0	0	0	0	0	0	0	4	0	0	0	0	0	0	0	0	0	0	0	0	0	0	0	0	5	0	0	0	0	4	0	5	0	4	4.5	4	0	4	0	0	0	0	0	0	0	4
ACCCT	comprepe	4.25	0	0	0	0	0	0	0	0	0	0	0	0	0	0	0	0	0	0	0	0	0	0	0	0	0	0	0	0	0	0	0	0	0	0	0	0	0	0	0	0	0	0	0	0	0	0	0
ACCCT	simppoly	0.191	0	0	0	0	0	0	0	0	1	0	0	0	0	0	0	0	0	0	0	0	0	0	0	0	0	0	0	0	0	0	0	0	0	0	0	0.5	0	0	0.5	0	0	0	0	0	0	0	0
ACCCT	comppoly	0.25	0	0	0	0	0	0	0	0	0	0	0	0	0	0	0	0	0	0	0	0	0	0	0	0	0	0	0	0	0	0	0	0	0	0	0	0	0	0	0	0	0	0	0	0	0	0	0
ACCGC	simpfreq	0.052	0	0	0.663	0	0	0	0	0	0	0	0	0	0	0.405	0	0	0	0.049	0	0	0	0	0	0	0	0	0.096	0	0	0	0.114	0	0	0	0	0.425	0.068	0	0	0	0	0.155	0.049	0	0.045	0	0
ACCGC	compfreq	0.009	0	0	0	0	0	0	0	0	0	0	0	0	0	0	0	0	0	0	0	0	0	0	0	0	0	0	0.096	0	0	0	0.038	0	0	0	0	0.035	0	0	0	0	0	0	0	0	0	0	0
ACCGC	totfreq	0.06	0	0	0.663	0	0	0	0	0	0	0	0	0	0	0.405	0	0	0	0.049	0	0	0	0	0	0	0	0	0.192	0	0	0	0.152	0	0	0	0	0.46	0.068	0	0	0	0	0.155	0.049	0	0.045	0	0
ACCGC	fracsimp	0.879	0	0	1	0	0	0	0	0	0	0	0	0	0	1	0	0	0	1	0	0	0	0	0	0	0	0	0.5	0	0	0	0.75	0	0	0	0	0.923	1	0	0	0	0	1	1	0	1	0	0
ACCGC	simprepe	4.218	0	0	4	0	0	0	0	0	0	0	0	0	0	4	0	0	0	5	0	0	0	0	0	0	0	0	4	0	0	0	4	0	0	0	0	4.417	4	0	0	0	0	4.5	4	0	4	0	0
ACCGC	comprepe	4.278	0	0	0	0	0	0	0	0	0	0	0	0	0	0	0	0	0	0	0	0	0	0	0	0	0	0	5	0	0	0	4	0	0	0	0	4	0	0	0	0	0	0	0	0	0	0	0
ACCGC	simppoly	0.107	0	0	0	0	0	0	0	0	0	0	0	0	0	0	0	0	0	0	0	0	0	0	0	0	0	0	0	0	0	0	0.333	0	0	0	0	0.25	0	0	0	0	0	0.5	0	0	0	0	0
ACCGC	comppoly	0.167	0	0	0	0	0	0	0	0	0	0	0	0	0	0	0	0	0	0	0	0	0	0	0	0	0	0	0	0	0	0	0	0	0	0	0	0	0	0	0	0	0	0	0	0	0	0	0
ACCGG	simpfreq	0.04	0	0	0	0	0	0	0	0.154	0	0	0	0	0	0	0	0	0	0.049	0	0	0	0	0	0	0	0.054	0	0	0	0	0	0	0	0	0	0.142	0	0	0	0	0	0	0	0	0	0	0.043
ACCGG	compfreq	0.003	0	0	0	0	0	0	0	0	0	0	0	0	0	0	0	0	0	0	0	0	0	0	0	0	0	0	0	0	0	0	0	0	0	0	0	0	0	0	0	0	0	0	0	0	0	0	0
ACCGG	totfreq	0.043	0	0	0	0	0	0	0	0.154	0	0	0	0	0	0	0	0	0	0.049	0	0	0	0	0	0	0	0.054	0	0	0	0	0	0	0	0	0	0.142	0	0	0	0	0	0	0	0	0	0	0.043
ACCGG	fracsimp	0.862	0	0	0	0	0	0	0	1	0	0	0	0	0	0	0	0	0	1	0	0	0	0	0	0	0	1	0	0	0	0	0	0	0	0	0	1	0	0	0	0	0	0	0	0	0	0	1
ACCGG	simprepe	4.131	0	0	0	0	0	0	0	4.333	0	0	0	0	0	0	0	0	0	4	0	0	0	0	0	0	0	4	0	0	0	0	0	0	0	0	0	4	0	0	0	0	0	0	0	0	0	0	4
ACCGG	comprepe	4.2	0	0	0	0	0	0	0	0	0	0	0	0	0	0	0	0	0	0	0	0	0	0	0	0	0	0	0	0	0	0	0	0	0	0	0	0	0	0	0	0	0	0	0	0	0	0	0
ACCGG	simppoly	0.206	0	0	0	0	0	0	0	0.333	0	0	0	0	0	0	0	0	0	0	0	0	0	0	0	0	0	0	0	0	0	0	0	0	0	0	0	0.25	0	0	0	0	0	0	0	0	0	0	0
ACCGG	comppoly	0.3	0	0	0	0	0	0	0	0	0	0	0	0	0	0	0	0	0	0	0	0	0	0	0	0	0	0	0	0	0	0	0	0	0	0	0	0	0	0	0	0	0	0	0	0	0	0	0
ACCGT	simpfreq	0.014	0	0	0	0	0	0	0	0.051	0	0	0	0	0.131	0	0.156	0	0	0.049	0	0	0	0	0	0	0	0	0	0	0	0	0	0	0	0	0.098	0	0	0	0	0	0	0	0	0	0.045	0	0
ACCGT	compfreq	0	0	0	0	0	0	0	0	0	0	0	0	0	0	0	0	0	0	0	0	0	0	0	0	0	0	0	0	0	0	0	0	0	0	0	0	0	0	0	0	0	0	0	0	0	0	0	0
ACCGT	totfreq	0.014	0	0	0	0	0	0	0	0.051	0	0	0	0	0.131	0	0.156	0	0	0.049	0	0	0	0	0	0	0	0	0	0	0	0	0	0	0	0	0.098	0	0	0	0	0	0	0	0	0	0.045	0	0
ACCGT	fracsimp	1	0	0	0	0	0	0	0	1	0	0	0	0	1	0	1	0	0	1	0	0	0	0	0	0	0	0	0	0	0	0	0	0	0	0	1	0	0	0	0	0	0	0	0	0	1	0	0
ACCGT	simprepe	4.333	0	0	0	0	0	0	0	4	0	0	0	0	4	0	4	0	0	4	0	0	0	0	0	0	0	0	0	0	0	0	0	0	0	0	4	0	0	0	0	0	0	0	0	0	5	0	0
ACCGT	comprepe	0	0	0	0	0	0	0	0	0	0	0	0	0	0	0	0	0	0	0	0	0	0	0	0	0	0	0	0	0	0	0	0	0	0	0	0	0	0	0	0	0	0	0	0	0	0	0	0
ACCGT	simppoly	0	0	0	0	0	0	0	0	0	0	0	0	0	0	0	0	0	0	0	0	0	0	0	0	0	0	0	0	0	0	0	0	0	0	0	0	0	0	0	0	0	0	0	0	0	0	0	0
ACCGT	comppoly	0	0	0	0	0	0	0	0	0	0	0	0	0	0	0	0	0	0	0	0	0	0	0	0	0	0	0	0	0	0	0	0	0	0	0	0	0	0	0	0	0	0	0	0	0	0	0	0
ACCTC	simpfreq	0.125	0	0.282	0.663	0	0	0	0.137	0.051	0	0	0	0	0	0	0	0	0	0	0	1.146	0	0	0.825	0	0	0	0.192	0.553	0	0	0.114	0.868	0.103	0	0.098	0.248	0.205	0	0.169	0.322	0.29	0.077	0	0	0.226	0	0
ACCTC	compfreq	0.006	0	0	0	0	0	0	0	0	0	0	0	0	0	0	0	0	0	0	0	0	0	0	0	0	0	0.054	0	0	0	0	0	0	0	0	0	0	0	0	0	0	0.29	0	0	0	0	0	0.085
ACCTC	totfreq	0.132	0	0.282	0.663	0	0	0	0.137	0.051	0	0	0	0	0	0	0	0	0	0	0	1.146	0	0	0.825	0	0	0.054	0.192	0.553	0	0	0.114	0.868	0.103	0	0.098	0.248	0.205	0	0.169	0.322	0.58	0.077	0	0	0.226	0	0.085
ACCTC	fracsimp	0.919	0	1	1	0	0	0	1	1	0	0	0	0	0	0	0	0	0	0	0	1	0	0	1	0	0	0	1	1	0	0	1	1	1	0	1	1	1	0	1	1	0.5	1	0	0	1	0	0
ACCTC	simprepe	4.562	0	4	4	0	0	0	4	5	0	0	0	0	0	0	0	0	0	0	0	4.5	0	0	5	0	0	0	4	4	0	0	4	4	4	0	5	4.286	4	0	4.5	9	4	4	0	0	4.2	0	0
ACCTC	comprepe	4.286	0	0	0	0	0	0	0	0	0	0	0	0	0	0	0	0	0	0	0	0	0	0	0	0	0	4	0	0	0	0	0	0	0	0	0	0	0	0	0	0	4	0	0	0	0	0	6
ACCTC	simppoly	0.153	0	0	0	0	0	0	0	1	0	0	0	0	0	0	0	0	0	0	0	0	0	0	0	0	0	0	0	0	0	0	0	0	0.667	0	0	0.286	0	0	0	0	0	0	0	0	0	0	0
ACCTC	comppoly	0.429	0	0	0	0	0	0	0	0	0	0	0	0	0	0	0	0	0	0	0	0	0	0	0	0	0	1	0	0	0	0	0	0	0	0	0	0	0	0	0	0	0	0	0	0	0	0	0.5
ACCTG	simpfreq	0.036	0	0	0	0	0	0	0	0	0	0	0	0	0	0	0	0	0	0	0	0	0	0	0	0	0	0	0	0.553	0	0	0.038	0	0.034	0	0.293	0.212	0.137	0	0.084	0	0	0	0	0	0.091	0	0.043
ACCTG	compfreq	0.001	0	0	0	0	0	0	0	0	0	0	0	0	0	0	0	0	0	0	0	0	0	0	0	0	0	0	0	0	0	0	0	0	0	0	0	0.035	0	0	0	0	0	0	0	0	0	0	0
ACCTG	totfreq	0.037	0	0	0	0	0	0	0	0	0	0	0	0	0	0	0	0	0	0	0	0	0	0	0	0	0	0	0	0.553	0	0	0.038	0	0.034	0	0.293	0.248	0.137	0	0.084	0	0	0	0	0	0.091	0	0.043
ACCTG	fracsimp	0.977	0	0	0	0	0	0	0	0	0	0	0	0	0	0	0	0	0	0	0	0	0	0	0	0	0	0	0	1	0	0	1	0	1	0	1	0.857	1	0	1	0	0	0	0	0	1	0	1
ACCTG	simprepe	4.583	0	0	0	0	0	0	0	0	0	0	0	0	0	0	0	0	0	0	0	0	0	0	0	0	0	0	0	4	0	0	4	0	4	0	4.333	4.167	4	0	6	0	0	0	0	0	6.5	0	4
ACCTG	comprepe	5	0	0	0	0	0	0	0	0	0	0	0	0	0	0	0	0	0	0	0	0	0	0	0	0	0	0	0	0	0	0	0	0	0	0	0	4	0	0	0	0	0	0	0	0	0	0	0
ACCTG	simppoly	0.221	0	0	0	0	0	0	0	0	0	0	0	0	0	0	0	0	0	0	0	0	0	0	0	0	0	0	0	0	0	0	1	0	0	0	0.333	0.167	0	0	0	0	0	0	0	0	0	0	0
ACCTG	comppoly	0.5	0	0	0	0	0	0	0	0	0	0	0	0	0	0	0	0	0	0	0	0	0	0	0	0	0	0	0	0	0	0	0	0	0	0	0	1	0	0	0	0	0	0	0	0	0	0	0
ACGAG	simpfreq	0.138	0	0	1.99	0	0	0	0.137	0.051	0.041	0	0.373	0.137	0.131	0.811	0	0	0	0	0	0	0	0	0	0	0	0.054	0.385	0	0	0	0.038	0.868	0.034	0	0	0.495	0.205	0	0	0	0.58	0	0.099	0	0	0	0.043
ACGAG	compfreq	0.004	0	0	0	0	0	0	0	0	0	0	0	0	0.065	0	0	0	0	0	0	0	0	0	0	0	0	0	0	0	0	0	0	0	0	0	0	0.035	0	0	0	0	0	0	0	0	0	0	0
ACGAG	totfreq	0.142	0	0	1.99	0	0	0	0.137	0.051	0.041	0	0.373	0.137	0.196	0.811	0	0	0	0	0	0	0	0	0	0	0	0.054	0.385	0	0	0	0.038	0.868	0.034	0	0	0.531	0.205	0	0	0	0.58	0	0.099	0	0	0	0.043
ACGAG	fracsimp	0.958	0	0	1	0	0	0	1	1	1	0	1	1	0.667	1	0	0	0	0	0	0	0	0	0	0	0	1	1	0	0	0	1	1	1	0	0	0.933	1	0	0	0	1	0	1	0	0	0	1
ACGAG	simprepe	4.329	0	0	4	0	0	0	4	4	4	0	4	4	4	4	0	0	0	0	0	0	0	0	0	0	0	4	4	0	0	0	5	6	4	0	0	4.357	4.667	0	0	0	5	0	4	0	0	0	4
ACGAG	comprepe	4.125	0	0	0	0	0	0	0	0	0	0	0	0	4	0	0	0	0	0	0	0	0	0	0	0	0	0	0	0	0	0	0	0	0	0	0	4	0	0	0	0	0	0	0	0	0	0	0
ACGAG	simppoly	0.15	0	0	0	0	0	0	0	0	0	0	0	0	0.5	0	0	0	0	0	0	0	0	0	0	0	0	0	0	0	0	0	0	0	0	0	0	0.071	0	0	0	0	0.5	0	0	0	0	0	0
ACGAG	comppoly	0.188	0	0	0	0	0	0	0	0	0	0	0	0	1	0	0	0	0	0	0	0	0	0	0	0	0	0	0	0	0	0	0	0	0	0	0	0	0	0	0	0	0	0	0	0	0	0	0
ACGAT	simpfreq	0.011	0	0	0	0	0	0	0	0	0	0	0	0.137	0	0	0	0	0	0	0	0	0	0	0	0	0	0	0	0	0	0	0.076	0	0	0	0.098	0.035	0.137	0	0	0	0	0	0	0	0.045	0	0
ACGAT	compfreq	0.001	0	0	0	0	0	0	0	0	0	0	0	0	0	0	0	0	0	0	0	0	0	0	0	0	0	0	0.096	0	0	0	0	0	0	0	0	0	0	0	0	0	0	0	0	0	0	0	0
ACGAT	totfreq	0.012	0	0	0	0	0	0	0	0	0	0	0	0.137	0	0	0	0	0	0	0	0	0	0	0	0	0	0	0.096	0	0	0	0.076	0	0	0	0.098	0.035	0.137	0	0	0	0	0	0	0	0.045	0	0
ACGAT	fracsimp	0.897	0	0	0	0	0	0	0	0	0	0	0	1	0	0	0	0	0	0	0	0	0	0	0	0	0	0	0	0	0	0	1	0	0	0	1	1	1	0	0	0	0	0	0	0	1	0	0
ACGAT	simprepe	4.444	0	0	0	0	0	0	0	0	0	0	0	4	0	0	0	0	0	0	0	0	0	0	0	0	0	0	0	0	0	0	5	0	0	0	4	5	4	0	0	0	0	0	0	0	4	0	0
ACGAT	comprepe	5.5	0	0	0	0	0	0	0	0	0	0	0	0	0	0	0	0	0	0	0	0	0	0	0	0	0	0	7	0	0	0	0	0	0	0	0	0	0	0	0	0	0	0	0	0	0	0	0
ACGAT	simppoly	0.167	0	0	0	0	0	0	0	0	0	0	0	0	0	0	0	0	0	0	0	0	0	0	0	0	0	0	0	0	0	0	0	0	0	0	0	0	0	0	0	0	0	0	0	0	1	0	0
ACGAT	comppoly	0	0	0	0	0	0	0	0	0	0	0	0	0	0	0	0	0	0	0	0	0	0	0	0	0	0	0	0	0	0	0	0	0	0	0	0	0	0	0	0	0	0	0	0	0	0	0	0
ACGCC	simpfreq	0.056	0	0	0.663	0	0	0	0	0	0	0	0	0	0	0	0	0	0	0	0	0	0	0	0	0	0	0	0	0	0	0	0.076	0	0	0	0	0.354	0	0	0	0	0.29	0	0	0	0.045	0	0.085
ACGCC	compfreq	0.002	0	0	0	0	0	0	0	0	0	0	0	0	0	0	0	0	0	0	0	0	0	0	0	0	0	0	0	0	0	0	0	0	0	0	0	0.071	0	0	0	0	0	0	0	0	0	0	0
ACGCC	totfreq	0.058	0	0	0.663	0	0	0	0	0	0	0	0	0	0	0	0	0	0	0	0	0	0	0	0	0	0	0	0	0	0	0	0.076	0	0	0	0	0.425	0	0	0	0	0.29	0	0	0	0.045	0	0.085
ACGCC	fracsimp	0.98	0	0	1	0	0	0	0	0	0	0	0	0	0	0	0	0	0	0	0	0	0	0	0	0	0	0	0	0	0	0	1	0	0	0	0	0.833	0	0	0	0	1	0	0	0	1	0	1
ACGCC	simprepe	4.316	0	0	4	0	0	0	0	0	0	0	0	0	0	0	0	0	0	0	0	0	0	0	0	0	0	0	0	0	0	0	4	0	0	0	0	4.3	0	0	0	0	5	0	0	0	4	0	6
ACGCC	comprepe	4	0	0	0	0	0	0	0	0	0	0	0	0	0	0	0	0	0	0	0	0	0	0	0	0	0	0	0	0	0	0	0	0	0	0	0	4	0	0	0	0	0	0	0	0	0	0	0
ACGCC	simppoly	0.214	0	0	0	0	0	0	0	0	0	0	0	0	0	0	0	0	0	0	0	0	0	0	0	0	0	0	0	0	0	0	0	0	0	0	0	0.4	0	0	0	0	0	0	0	0	1	0	0.5
ACGCC	comppoly	0.25	0	0	0	0	0	0	0	0	0	0	0	0	0	0	0	0	0	0	0	0	0	0	0	0	0	0	0	0	0	0	0	0	0	0	0	0	0	0	0	0	0	0	0	0	0	0	0
ACGCG	simpfreq	0.039	0	0	0.663	0	0	0	0	0	0	0	0	0	0	0	0	0	0	0	0	0	0	0	0	0	0	0	0	0	0	0	0	0	0.069	0	0	0.248	0	0	0	0	0	0	0	0	0	0	0.043
ACGCG	compfreq	0	0	0	0	0	0	0	0	0	0	0	0	0	0	0	0	0	0	0	0	0	0	0	0	0	0	0	0	0	0	0	0	0	0	0	0	0	0	0	0	0	0	0	0	0	0	0	0
ACGCG	totfreq	0.039	0	0	0.663	0	0	0	0	0	0	0	0	0	0	0	0	0	0	0	0	0	0	0	0	0	0	0	0	0	0	0	0	0	0.069	0	0	0.248	0	0	0	0	0	0	0	0	0	0	0.043
ACGCG	fracsimp	1	0	0	1	0	0	0	0	0	0	0	0	0	0	0	0	0	0	0	0	0	0	0	0	0	0	0	0	0	0	0	0	0	1	0	0	1	0	0	0	0	0	0	0	0	0	0	1
ACGCG	simprepe	4.203	0	0	4	0	0	0	0	0	0	0	0	0	0	0	0	0	0	0	0	0	0	0	0	0	0	0	0	0	0	0	0	0	4	0	0	4.571	0	0	0	0	0	0	0	0	0	0	4
ACGCG	comprepe	0	0	0	0	0	0	0	0	0	0	0	0	0	0	0	0	0	0	0	0	0	0	0	0	0	0	0	0	0	0	0	0	0	0	0	0	0	0	0	0	0	0	0	0	0	0	0	0
ACGCG	simppoly	0.073	0	0	0	0	0	0	0	0	0	0	0	0	0	0	0	0	0	0	0	0	0	0	0	0	0	0	0	0	0	0	0	0	0	0	0	0	0	0	0	0	0	0	0	0	0	0	0
ACGCG	comppoly	0	0	0	0	0	0	0	0	0	0	0	0	0	0	0	0	0	0	0	0	0	0	0	0	0	0	0	0	0	0	0	0	0	0	0	0	0	0	0	0	0	0	0	0	0	0	0	0
ACGCT	simpfreq	0.007	0	0	0	0	0	0	0	0	0	0	0	0	0	0	0	0	0	0	0	0	0	0	0	0	0	0	0	0	0	0	0	0	0	0	0	0.035	0	0	0	0	0	0	0	0	0	0	0
ACGCT	compfreq	0	0	0	0	0	0	0	0	0	0	0	0	0	0	0	0	0	0	0	0	0	0	0	0	0	0	0	0	0	0	0	0	0	0	0	0	0	0	0	0	0	0	0	0	0	0	0	0
ACGCT	totfreq	0.007	0	0	0	0	0	0	0	0	0	0	0	0	0	0	0	0	0	0	0	0	0	0	0	0	0	0	0	0	0	0	0	0	0	0	0	0.035	0	0	0	0	0	0	0	0	0	0	0
ACGCT	fracsimp	1	0	0	0	0	0	0	0	0	0	0	0	0	0	0	0	0	0	0	0	0	0	0	0	0	0	0	0	0	0	0	0	0	0	0	0	1	0	0	0	0	0	0	0	0	0	0	0
ACGCT	simprepe	4.219	0	0	0	0	0	0	0	0	0	0	0	0	0	0	0	0	0	0	0	0	0	0	0	0	0	0	0	0	0	0	0	0	0	0	0	4	0	0	0	0	0	0	0	0	0	0	0
ACGCT	comprepe	0	0	0	0	0	0	0	0	0	0	0	0	0	0	0	0	0	0	0	0	0	0	0	0	0	0	0	0	0	0	0	0	0	0	0	0	0	0	0	0	0	0	0	0	0	0	0	0
ACGCT	simppoly	0.469	0	0	0	0	0	0	0	0	0	0	0	0	0	0	0	0	0	0	0	0	0	0	0	0	0	0	0	0	0	0	0	0	0	0	0	1	0	0	0	0	0	0	0	0	0	0	0
ACGCT	comppoly	0	0	0	0	0	0	0	0	0	0	0	0	0	0	0	0	0	0	0	0	0	0	0	0	0	0	0	0	0	0	0	0	0	0	0	0	0	0	0	0	0	0	0	0	0	0	0	0
ACGGC	simpfreq	0.041	0	0	0	0	0	0	0	0	0	0	0	0	0	0	0	0	0	0.098	0	0	0	0	0	0	0	0	0	0	0	0	0	0	0	0	0	0.248	0	0	0	0	0.29	0	0	0.643	0	0	0
ACGGC	compfreq	0.001	0	0	0	0	0	0	0	0	0	0	0	0	0	0	0	0	0	0	0	0	0	0	0	0	0	0	0	0	0	0	0	0	0	0	0	0	0	0	0	0	0	0	0	0	0	0	0
ACGGC	totfreq	0.041	0	0	0	0	0	0	0	0	0	0	0	0	0	0	0	0	0	0.098	0	0	0	0	0	0	0	0	0	0	0	0	0	0	0	0	0	0.248	0	0	0	0	0.29	0	0	0.643	0	0	0
ACGGC	fracsimp	0.98	0	0	0	0	0	0	0	0	0	0	0	0	0	0	0	0	0	1	0	0	0	0	0	0	0	0	0	0	0	0	0	0	0	0	0	1	0	0	0	0	1	0	0	1	0	0	0
ACGGC	simprepe	4.154	0	0	0	0	0	0	0	0	0	0	0	0	0	0	0	0	0	4	0	0	0	0	0	0	0	0	0	0	0	0	0	0	0	0	0	4	0	0	0	0	4	0	0	4	0	0	0
ACGGC	comprepe	4	0	0	0	0	0	0	0	0	0	0	0	0	0	0	0	0	0	0	0	0	0	0	0	0	0	0	0	0	0	0	0	0	0	0	0	0	0	0	0	0	0	0	0	0	0	0	0
ACGGC	simppoly	0.071	0	0	0	0	0	0	0	0	0	0	0	0	0	0	0	0	0	0	0	0	0	0	0	0	0	0	0	0	0	0	0	0	0	0	0	0	0	0	0	0	0	0	0	0	0	0	0
ACGGC	comppoly	0.5	0	0	0	0	0	0	0	0	0	0	0	0	0	0	0	0	0	0	0	0	0	0	0	0	0	0	0	0	0	0	0	0	0	0	0	0	0	0	0	0	0	0	0	0	0	0	0
ACGGG	simpfreq	0.043	0	0	0.663	0	0	0	0	0	0	0	0	0	0	0	0	0	0	0	0	0	0	0	0	0	0	0	0.096	0	0	0	0	0	0	0	0	0.354	0	0	0	0	0	0	0	0	0.181	0	0
ACGGG	compfreq	0.001	0	0	0	0	0	0	0	0	0	0	0	0	0	0	0	0	0	0	0	0	0	0	0	0	0	0	0	0	0	0	0	0	0	0	0	0.035	0	0	0	0	0	0	0	0	0.091	0	0
ACGGG	totfreq	0.044	0	0	0.663	0	0	0	0	0	0	0	0	0	0	0	0	0	0	0	0	0	0	0	0	0	0	0	0.096	0	0	0	0	0	0	0	0	0.389	0	0	0	0	0	0	0	0	0.272	0	0
ACGGG	fracsimp	0.97	0	0	1	0	0	0	0	0	0	0	0	0	0	0	0	0	0	0	0	0	0	0	0	0	0	0	1	0	0	0	0	0	0	0	0	0.909	0	0	0	0	0	0	0	0	0.667	0	0
ACGGG	simprepe	4.225	0	0	4	0	0	0	0	0	0	0	0	0	0	0	0	0	0	0	0	0	0	0	0	0	0	0	4	0	0	0	0	0	0	0	0	4.1	0	0	0	0	0	0	0	0	5	0	0
ACGGG	comprepe	5	0	0	0	0	0	0	0	0	0	0	0	0	0	0	0	0	0	0	0	0	0	0	0	0	0	0	0	0	0	0	0	0	0	0	0	4	0	0	0	0	0	0	0	0	6	0	0
ACGGG	simppoly	0.319	0	0	0	0	0	0	0	0	0	0	0	0	0	0	0	0	0	0	0	0	0	0	0	0	0	0	1	0	0	0	0	0	0	0	0	0.1	0	0	0	0	0	0	0	0	0.25	0	0
ACGGG	comppoly	0.25	0	0	0	0	0	0	0	0	0	0	0	0	0	0	0	0	0	0	0	0	0	0	0	0	0	0	0	0	0	0	0	0	0	0	0	0	0	0	0	0	0	0	0	0	0.5	0	0
ACGTC	simpfreq	0.016	0	0	0	0.128	0	0	0	0	0	0	0	0	0	0	0	0	0	0	0	0	0	0	0	0	0	0.054	0	0	0	0	0	0	0	0	0	0	0	0	0	0	0	0	0	0	0	0	0
ACGTC	compfreq	0	0	0	0	0	0	0	0	0	0	0	0	0	0	0	0	0	0	0	0	0	0	0	0	0	0	0	0	0	0	0	0	0	0	0	0	0	0	0	0	0	0	0	0	0	0	0	0
ACGTC	totfreq	0.016	0	0	0	0.128	0	0	0	0	0	0	0	0	0	0	0	0	0	0	0	0	0	0	0	0	0	0.054	0	0	0	0	0	0	0	0	0	0	0	0	0	0	0	0	0	0	0	0	0
ACGTC	fracsimp	1	0	0	0	1	0	0	0	0	0	0	0	0	0	0	0	0	0	0	0	0	0	0	0	0	0	1	0	0	0	0	0	0	0	0	0	0	0	0	0	0	0	0	0	0	0	0	0
ACGTC	simprepe	4.667	0	0	0	8	0	0	0	0	0	0	0	0	0	0	0	0	0	0	0	0	0	0	0	0	0	4	0	0	0	0	0	0	0	0	0	0	0	0	0	0	0	0	0	0	0	0	0
ACGTC	comprepe	0	0	0	0	0	0	0	0	0	0	0	0	0	0	0	0	0	0	0	0	0	0	0	0	0	0	0	0	0	0	0	0	0	0	0	0	0	0	0	0	0	0	0	0	0	0	0	0
ACGTC	simppoly	0	0	0	0	0	0	0	0	0	0	0	0	0	0	0	0	0	0	0	0	0	0	0	0	0	0	0	0	0	0	0	0	0	0	0	0	0	0	0	0	0	0	0	0	0	0	0	0
ACGTC	comppoly	0	0	0	0	0	0	0	0	0	0	0	0	0	0	0	0	0	0	0	0	0	0	0	0	0	0	0	0	0	0	0	0	0	0	0	0	0	0	0	0	0	0	0	0	0	0	0	0
ACTAG	simpfreq	0.05	0	0	0	0	0	0	0.274	0	0	0	0	0	0.131	0	0	0	0	0	0	0	0	0	0	0.728	0	0.108	0	0	0	0	0.076	0	0.069	0	0	0.071	0.205	0	0.084	0	0	0.077	0	0	0.181	0	0
ACTAG	compfreq	0	0	0	0	0	0	0	0	0	0.041	0	0	0	0	0	0	0	0	0	0	0	0	0	0	0	0	0	0	0	0	0	0	0	0	0	0	0	0	0	0	0	0	0	0	0	0	0	0
ACTAG	totfreq	0.05	0	0	0	0	0	0	0.274	0	0.041	0	0	0	0.131	0	0	0	0	0	0	0	0	0	0	0.728	0	0.108	0	0	0	0	0.076	0	0.069	0	0	0.071	0.205	0	0.084	0	0	0.077	0	0	0.181	0	0
ACTAG	fracsimp	0.95	0	0	0	0	0	0	1	0	0	0	0	0	1	0	0	0	0	0	0	0	0	0	0	1	0	1	0	0	0	0	1	0	1	0	0	1	1	0	1	0	0	1	0	0	1	0	0
ACTAG	simprepe	4.246	0	0	0	0	0	0	4.5	0	0	0	0	0	4	0	0	0	0	0	0	0	0	0	0	4	0	4	0	0	0	0	4.5	0	4	0	0	4	4.667	0	4	0	0	4	0	0	4.75	0	0
ACTAG	comprepe	4	0	0	0	0	0	0	0	0	4	0	0	0	0	0	0	0	0	0	0	0	0	0	0	0	0	0	0	0	0	0	0	0	0	0	0	0	0	0	0	0	0	0	0	0	0	0	0
ACTAG	simppoly	0.246	0	0	0	0	0	0	0	0	0	0	0	0	0.5	0	0	0	0	0	0	0	0	0	0	0	0	0.5	0	0	0	0	0	0	0.5	0	0	0	0.333	0	0	0	0	1	0	0	0.5	0	0
ACTAG	comppoly	0	0	0	0	0	0	0	0	0	0	0	0	0	0	0	0	0	0	0	0	0	0	0	0	0	0	0	0	0	0	0	0	0	0	0	0	0	0	0	0	0	0	0	0	0	0	0	0
ACTAT	simpfreq	0.042	0	0	0	0	0	0	0	0.154	0	0	0.373	0	0	0	0.311	0	0	0	0	0	0	0	0	0	0	0.271	0	0	0	0	0.152	0	0.069	0	0.293	0.035	0.137	0.637	0	0	0	0.077	0	0	0	0	0.213
ACTAT	compfreq	0.045	0	0	0	0	0	0	0	0	0	0	0	0	0	0	0	0	0	0	0	0	0	0	0	0	0	0	0	0	0	0	0	0	0	0	0	0	0	0	0	0	0	0	0	3.859	0	0	0
ACTAT	totfreq	0.087	0	0	0	0	0	0	0	0.154	0	0	0.373	0	0	0	0.311	0	0	0	0	0	0	0	0	0	0	0.271	0	0	0	0	0.152	0	0.069	0	0.293	0.035	0.137	0.637	0	0	0	0.077	0	3.859	0	0	0.213
ACTAT	fracsimp	0.938	0	0	0	0	0	0	0	1	0	0	1	0	0	0	1	0	0	0	0	0	0	0	0	0	0	1	0	0	0	0	1	0	1	0	1	1	1	1	0	0	0	1	0	0	0	0	1
ACTAT	simprepe	4.348	0	0	0	0	0	0	0	4.333	0	0	5	0	0	0	4.5	0	0	0	0	0	0	0	0	0	0	4	0	0	0	0	4	0	6.5	0	4	4	5	4	0	0	0	4	0	0	0	0	4
ACTAT	comprepe	4.111	0	0	0	0	0	0	0	0	0	0	0	0	0	0	0	0	0	0	0	0	0	0	0	0	0	0	0	0	0	0	0	0	0	0	0	0	0	0	0	0	0	0	0	4.333	0	0	0
ACTAT	simppoly	0.155	0	0	0	0	0	0	0	0	0	0	0	0	0	0	0	0	0	0	0	0	0	0	0	0	0	0	0	0	0	0	0.25	0	0.5	0	0	0	0	1	0	0	0	0	0	0	0	0	0
ACTAT	comppoly	0	0	0	0	0	0	0	0	0	0	0	0	0	0	0	0	0	0	0	0	0	0	0	0	0	0	0	0	0	0	0	0	0	0	0	0	0	0	0	0	0	0	0	0	0	0	0	0
ACTCC	simpfreq	0.076	0	0	0	0	0	0.395	0.137	0.103	0	0	0	0	0.065	0	0	0	0	0.049	0	0	0	0	0.825	0	0	0.054	0	0	0	0	0.076	0	0.069	0	0.195	0.389	0.068	0	0	0	0.29	0.155	0	0	0.136	0	0.128
ACTCC	compfreq	0.007	0	0	0	0	0	0	0	0	0	0	0	0	0	0	0	0	0	0.049	0	0	0	0	0	0	0	0	0	0	0	0	0	0	0	0	0	0.035	0	0	0	0	0	0	0	0	0	0	0
ACTCC	totfreq	0.083	0	0	0	0	0	0.395	0.137	0.103	0	0	0	0	0.065	0	0	0	0	0.098	0	0	0	0	0.825	0	0	0.054	0	0	0	0	0.076	0	0.069	0	0.195	0.425	0.068	0	0	0	0.29	0.155	0	0	0.136	0	0.128
ACTCC	fracsimp	0.874	0	0	0	0	0	1	1	1	0	0	0	0	1	0	0	0	0	0.5	0	0	0	0	1	0	0	1	0	0	0	0	1	0	1	0	1	0.917	1	0	0	0	1	1	0	0	1	0	1
ACTCC	simprepe	4.315	0	0	0	0	0	6	4	4.5	0	0	0	0	4	0	0	0	0	4	0	0	0	0	4	0	0	5	0	0	0	0	4	0	4	0	4	4.545	4	0	0	0	4	5.5	0	0	4	0	4.333
ACTCC	comprepe	4.2	0	0	0	0	0	0	0	0	0	0	0	0	0	0	0	0	0	4	0	0	0	0	0	0	0	0	0	0	0	0	0	0	0	0	0	5	0	0	0	0	0	0	0	0	0	0	0
ACTCC	simppoly	0.192	0	0	0	0	0	0	0	0.5	0	0	0	0	0	0	0	0	0	0	0	0	0	0	0	0	0	0	0	0	0	0	0	0	0	0	0	0.182	0	0	0	0	1	0.5	0	0	0	0	0.333
ACTCC	comppoly	0.117	0	0	0	0	0	0	0	0	0	0	0	0	0	0	0	0	0	0	0	0	0	0	0	0	0	0	0	0	0	0	0	0	0	0	0	0	0	0	0	0	0	0	0	0	0	0	0
ACTCG	simpfreq	0.039	0	0	0	0	0	0	0.137	0	0	0	0	0	0.065	0	0	0	0	0.098	0	0	0	0	0	0	0.916	0.108	0.096	0	0	0	0.076	0	0.069	0	0.098	0.106	0	0	0.084	0	0	0.077	0	0	0.136	0	0.043
ACTCG	compfreq	0.009	0	0	0	0	0	0	0	0	0	0	0	0	0	0	0	0	0	0.049	0	0	0	0	0	0	0	0	0	0	0	0	0	0	0	0	0.098	0	0	0	0	0.322	0	0	0	0	0	0	0
ACTCG	totfreq	0.048	0	0	0	0	0	0	0.137	0	0	0	0	0	0.065	0	0	0	0	0.147	0	0	0	0	0	0	0.916	0.108	0.096	0	0	0	0.076	0	0.069	0	0.195	0.106	0	0	0.084	0.322	0	0.077	0	0	0.136	0	0.043
ACTCG	fracsimp	0.868	0	0	0	0	0	0	1	0	0	0	0	0	1	0	0	0	0	0.667	0	0	0	0	0	0	1	1	1	0	0	0	1	0	1	0	0.5	1	0	0	1	0	0	1	0	0	1	0	1
ACTCG	simprepe	4.275	0	0	0	0	0	0	4	0	0	0	0	0	4	0	0	0	0	5	0	0	0	0	0	0	5	4	5	0	0	0	4.5	0	4	0	4	4.333	0	0	4	0	0	5	0	0	4	0	4
ACTCG	comprepe	4.057	0	0	0	0	0	0	0	0	0	0	0	0	0	0	0	0	0	4	0	0	0	0	0	0	0	0	0	0	0	0	0	0	0	0	4	0	0	0	0	4	0	0	0	0	0	0	0
ACTCG	simppoly	0.242	0	0	0	0	0	0	0	0	0	0	0	0	0	0	0	0	0	0	0	0	0	0	0	0	0	0	1	0	0	0	0	0	0	0	1	0.333	0	0	0	0	0	0	0	0	0.333	0	1
ACTCG	comppoly	0.41	0	0	0	0	0	0	0	0	0	0	0	0	0	0	0	0	0	1	0	0	0	0	0	0	0	0	0	0	0	0	0	0	0	0	1	0	0	0	0	0	0	0	0	0	0	0	0
ACTCT	simpfreq	0.045	0	0	0	0	0	0	0	0.103	0.041	0	0	0.137	0.065	0	0	0	0	0	0	0	0	0	0	0	0	0.108	0	0	0	0	0	0.868	0	0.327	0	0.071	0.137	0	0.084	0	0	0.077	0.049	0	0	0	0
ACTCT	compfreq	0.002	0	0	0	0	0	0	0	0	0	0	0	0	0	0	0	0	0	0	0	0	0	0	0	0	0	0.054	0	0	0	0	0	0	0	0	0	0.071	0	0	0	0	0	0	0	0	0	0	0
ACTCT	totfreq	0.047	0	0	0	0	0	0	0	0.103	0.041	0	0	0.137	0.065	0	0	0	0	0	0	0	0	0	0	0	0	0.162	0	0	0	0	0	0.868	0	0.327	0	0.142	0.137	0	0.084	0	0	0.077	0.049	0	0	0	0
ACTCT	fracsimp	0.955	0	0	0	0	0	0	0	1	1	0	0	1	1	0	0	0	0	0	0	0	0	0	0	0	0	0.667	0	0	0	0	0	1	0	1	0	0.5	1	0	1	0	0	1	1	0	0	0	0
ACTCT	simprepe	4.343	0	0	0	0	0	0	0	4	5	0	0	4	4	0	0	0	0	0	0	0	0	0	0	0	0	4	0	0	0	0	0	4	0	4	0	7	4.5	0	5	0	0	4	4	0	0	0	0
ACTCT	comprepe	4.25	0	0	0	0	0	0	0	0	0	0	0	0	0	0	0	0	0	0	0	0	0	0	0	0	0	4	0	0	0	0	0	0	0	0	0	4	0	0	0	0	0	0	0	0	0	0	0
ACTCT	simppoly	0.145	0	0	0	0	0	0	0	0	0	0	0	0	0	0	0	0	0	0	0	0	0	0	0	0	0	0	0	0	0	0	0	0	0	0	0	0.5	0	0	1	0	0	0	0	0	0	0	0
ACTCT	comppoly	0.375	0	0	0	0	0	0	0	0	0	0	0	0	0	0	0	0	0	0	0	0	0	0	0	0	0	1	0	0	0	0	0	0	0	0	0	0.5	0	0	0	0	0	0	0	0	0	0	0
ACTGC	simpfreq	0.08	0	0	0.663	0	0	0	0	0	0.041	0	0	0	0	0	0	0.36	0	0.049	0	0	0	0	0	0	0	0.054	0	0	0	0	0.114	0.868	0.103	0	0	0.177	0.274	0	0	0	0.29	0	0	0	0.136	0	0.043
ACTGC	compfreq	0.003	0	0	0	0	0	0	0	0	0	0	0	0	0	0	0	0	0	0.098	0	0	0	0	0	0	0	0	0	0	0	0	0	0	0	0	0	0	0	0	0	0	0	0	0	0	0	0	0
ACTGC	totfreq	0.084	0	0	0.663	0	0	0	0	0	0.041	0	0	0	0	0	0	0.36	0	0.147	0	0	0	0	0	0	0	0.054	0	0	0	0	0.114	0.868	0.103	0	0	0.177	0.274	0	0	0	0.29	0	0	0	0.136	0	0.043
ACTGC	fracsimp	0.961	0	0	1	0	0	0	0	0	1	0	0	0	0	0	0	1	0	0.333	0	0	0	0	0	0	0	1	0	0	0	0	1	1	1	0	0	1	1	0	0	0	1	0	0	0	1	0	1
ACTGC	simprepe	4.428	0	0	4	0	0	0	0	0	4	0	0	0	0	0	0	4	0	5	0	0	0	0	0	0	0	4	0	0	0	0	4.667	4	4.333	0	0	4	4.25	0	0	0	4	0	0	0	4	0	5
ACTGC	comprepe	4.125	0	0	0	0	0	0	0	0	0	0	0	0	0	0	0	0	0	4.5	0	0	0	0	0	0	0	0	0	0	0	0	0	0	0	0	0	0	0	0	0	0	0	0	0	0	0	0	0
ACTGC	simppoly	0.218	0	0	0	0	0	0	0	0	0	0	0	0	0	0	0	0	0	1	0	0	0	0	0	0	0	0	0	0	0	0	0.333	0	0	0	0	0.4	0.25	0	0	0	1	0	0	0	0	0	0
ACTGC	comppoly	0.125	0	0	0	0	0	0	0	0	0	0	0	0	0	0	0	0	0	0	0	0	0	0	0	0	0	0	0	0	0	0	0	0	0	0	0	0	0	0	0	0	0	0	0	0	0	0	0
ACTGG	simpfreq	0.064	0.309	0	0.663	0	0	0	0	0	0	0	0	0	0	0	0	0	0	0	0	0	0	0	0	0	0	0.054	0	0	0	0	0	0	0.069	0	0.098	0.354	0.137	0	0	0	0	0	0	0	0.226	0	0
ACTGG	compfreq	0.002	0	0	0	0	0	0	0	0	0	0	0	0	0	0	0.156	0	0	0	0	0	0	0	0	0	0	0	0	0	0	0	0	0	0	0	0	0	0	0	0	0	0	0	0	0	0	0	0
ACTGG	totfreq	0.066	0.309	0	0.663	0	0	0	0	0	0	0	0	0	0	0	0.156	0	0	0	0	0	0	0	0	0	0	0.054	0	0	0	0	0	0	0.069	0	0.098	0.354	0.137	0	0	0	0	0	0	0	0.226	0	0
ACTGG	fracsimp	0.948	1	0	1	0	0	0	0	0	0	0	0	0	0	0	0	0	0	0	0	0	0	0	0	0	0	1	0	0	0	0	0	0	1	0	1	1	1	0	0	0	0	0	0	0	1	0	0
ACTGG	simprepe	4.572	4	0	4	0	0	0	0	0	0	0	0	0	0	0	0	0	0	0	0	0	0	0	0	0	0	4	0	0	0	0	0	0	4	0	4	4.7	4	0	0	0	0	0	0	0	4.2	0	0
ACTGG	comprepe	4	0	0	0	0	0	0	0	0	0	0	0	0	0	0	4	0	0	0	0	0	0	0	0	0	0	0	0	0	0	0	0	0	0	0	0	0	0	0	0	0	0	0	0	0	0	0	0
ACTGG	simppoly	0.117	0	0	0	0	0	0	0	0	0	0	0	0	0	0	0	0	0	0	0	0	0	0	0	0	0	0	0	0	0	0	0	0	0	0	0	0	0	0	0	0	0	0	0	0	0.6	0	0
ACTGG	comppoly	0	0	0	0	0	0	0	0	0	0	0	0	0	0	0	0	0	0	0	0	0	0	0	0	0	0	0	0	0	0	0	0	0	0	0	0	0	0	0	0	0	0	0	0	0	0	0	0
AGAGC	simpfreq	0.298	0	0	1.99	0	0	0	0.137	0.463	0.123	0	0	0	0.196	0	0	0	0	0.147	0.86	0	0.911	0	0.825	0	0	0.216	0.769	0.553	0	0	0.341	0.868	0.137	0.327	0	1.698	0.342	0	0.084	0	0.87	0	0.099	0	0.181	0	0
AGAGC	compfreq	0.036	0	0	0	0	0	0	0	0	0.041	0	0	0	0	0	0	0	0	0	0	0	0	0	0	0	0	0	0	0	0	0	0.038	0.868	0	0	0	0.212	0	0	0	0	0.29	0	0	0	0	0	0
AGAGC	totfreq	0.334	0	0	1.99	0	0	0	0.137	0.463	0.165	0	0	0	0.196	0	0	0	0	0.147	0.86	0	0.911	0	0.825	0	0	0.216	0.769	0.553	0	0	0.379	1.735	0.137	0.327	0	1.91	0.342	0	0.084	0	1.16	0	0.099	0	0.181	0	0
AGAGC	fracsimp	0.933	0	0	1	0	0	0	1	1	0.75	0	0	0	1	0	0	0	0	1	1	0	1	0	1	0	0	1	1	1	0	0	0.9	0.5	1	1	0	0.889	1	0	1	0	0.75	0	1	0	1	0	0
AGAGC	simprepe	4.377	0	0	4.333	0	0	0	4	4.556	4	0	0	0	4	0	0	0	0	4.333	4	0	4	0	4	0	0	4.5	4.125	8	0	0	4.333	4	4.25	5	0	4.417	4.2	0	4	0	4	0	4	0	4	0	0
AGAGC	comprepe	4.346	0	0	0	0	0	0	0	0	4	0	0	0	0	0	0	0	0	0	0	0	0	0	0	0	0	0	0	0	0	0	4	4	0	0	0	4.167	0	0	0	0	4	0	0	0	0	0	0
AGAGC	simppoly	0.176	0	0	0	0	0	0	1	0.333	0.333	0	0	0	0	0	0	0	0	0.333	0	0	0	0	0	0	0	0	0.5	0	0	0	0.222	0	0	0	0	0.271	0	0	0	0	0.667	0	1	0	0	0	0
AGAGC	comppoly	0.106	0	0	0	0	0	0	0	0	0	0	0	0	0	0	0	0	0	0	0	0	0	0	0	0	0	0	0	0	0	0	0	0	0	0	0	0.333	0	0	0	0	0	0	0	0	0	0	0
AGAGG	simpfreq	0.743	0	0	0.663	0.128	0.269	0.79	0.685	0.206	0.494	0.918	0.373	0.412	0.784	1.216	0.311	0.36	1.033	0.44	0.86	0	0	1.358	0	0	0.916	0.866	1.154	1.107	0.274	0.52	0.303	0.868	0.722	0.654	0.293	3.184	1.37	1.274	0.337	0.322	1.16	0.386	0.148	0	0.95	0.317	0.341
AGAGG	compfreq	0.07	0	0	0.663	0	0	0.395	0	0.051	0.041	0	0	0.137	0.131	0	0	0	0	0	0	0	0	0	0	0	0	0	0.192	0	0	0	0	0	0.034	0	0.098	0.46	0.068	0.637	0.169	0	0	0	0	0	0.181	0	0
AGAGG	totfreq	0.813	0	0	1.326	0.128	0.269	1.186	0.685	0.257	0.535	0.918	0.373	0.55	0.915	1.216	0.311	0.36	1.033	0.44	0.86	0	0	1.358	0	0	0.916	0.866	1.346	1.107	0.274	0.52	0.303	0.868	0.756	0.654	0.391	3.644	1.438	1.911	0.506	0.322	1.16	0.386	0.148	0	1.131	0.317	0.341
AGAGG	fracsimp	0.933	0	0	0.5	1	1	0.667	1	0.8	0.923	1	1	0.75	0.857	1	1	1	1	1	1	0	0	1	0	0	1	1	0.857	1	1	1	1	1	0.955	1	0.75	0.874	0.952	0.667	0.667	1	1	1	1	0	0.84	1	1
AGAGG	simprepe	4.295	0	0	5	4	4	4	5.2	4	4	4	4	4.333	4.25	5.333	4.5	4	5	4.556	4	0	0	4	0	0	6	4.375	4.083	4	4	4	4.125	4	4.19	5	4	4.478	4.45	4.5	4.25	4	4	4	4	0	4.429	5	4.25
AGAGG	comprepe	4.415	0	0	4	0	0	4	0	6	4	0	0	5	4	0	0	0	0	0	0	0	0	0	0	0	0	0	4	0	0	0	0	0	4	0	4	4.231	4	4	5	0	0	0	0	0	4	0	0
AGAGG	simppoly	0.121	0	0	0	0	0	0	0	0	0.083	0.667	0	0	0.25	0	0.5	0	0	0.222	0	0	0	0	0	0	0	0.125	0.167	0	0	0	0.125	1	0.143	0	0	0.167	0.15	0	0.25	0	0.25	0	0.667	0	0.238	0	0.375
AGAGG	comppoly	0.108	0	0	0	0	0	0	0	1	0	0	0	0	0	0	0	0	0	0	0	0	0	0	0	0	0	0	0	0	0	0	0	0	0	0	0	0.077	0	0	0	0	0	0	0	0	0.25	0	0
AGATC	simpfreq	0.198	0.309	0	1.326	0	0	0	0.137	0.154	0.123	0	0	0	0	0.405	0.156	0	0	0.049	0.43	0	0	0	0	0	0.916	0.325	0.192	0	0	0	0.114	0.868	0.034	0	0.489	0.425	0.822	0	0.169	0	0.29	0.155	0	0	0.091	0	0.128
AGATC	compfreq	0.016	0	0	0	0	0	0	0	0	0.041	0	0	0	0	0	0	0	0	0	0	0	0	0	0	0	0	0	0	0	0	0	0	0.868	0	0	0	0	0.137	0	0	0	0	0	0	0	0	0	0
AGATC	totfreq	0.214	0.309	0	1.326	0	0	0	0.137	0.154	0.165	0	0	0	0	0.405	0.156	0	0	0.049	0.43	0	0	0	0	0	0.916	0.325	0.192	0	0	0	0.114	1.735	0.034	0	0.489	0.425	0.959	0	0.169	0	0.29	0.155	0	0	0.091	0	0.128
AGATC	fracsimp	0.961	1	0	1	0	0	0	1	1	0.75	0	0	0	0	1	1	0	0	1	1	0	0	0	0	0	1	1	1	0	0	0	1	0.5	1	0	1	1	0.857	0	1	0	1	1	0	0	1	0	1
AGATC	simprepe	4.348	4	0	4	0	0	0	5	4	4	0	0	0	0	6	4	0	0	4	5	0	0	0	0	0	6	4.667	4	0	0	0	4	4	4	0	4.2	4.167	4.167	0	4.5	0	4	4.5	0	0	4.5	0	4
AGATC	comprepe	4.238	0	0	0	0	0	0	0	0	4	0	0	0	0	0	0	0	0	0	0	0	0	0	0	0	0	0	0	0	0	0	0	4	0	0	0	0	4	0	0	0	0	0	0	0	0	0	0
AGATC	simppoly	0.174	0	0	0.5	0	0	0	0	0.333	0.333	0	0	0	0	0	0	0	0	0	0	0	0	0	0	0	0	0.167	0	0	0	0	0	1	0	0	0.2	0.25	0.417	0	0.5	0	0	0.5	0	0	0	0	0
AGATC	comppoly	0.238	0	0	0	0	0	0	0	0	0	0	0	0	0	0	0	0	0	0	0	0	0	0	0	0	0	0	0	0	0	0	0	1	0	0	0	0	0	0	0	0	0	0	0	0	0	0	0
AGATG	simpfreq	0.306	0.309	0	0	0.128	0.269	0	0.411	0.257	0.041	0.612	1.119	0.412	0	0	0.311	0	0	0.244	0	0.573	0	1.358	0	0	0	0.757	0.192	1.66	0	0	0.265	1.735	0.069	0.327	0.098	0.566	0.342	1.911	0.422	0	0	0.386	0.049	0	0	0	0.384
AGATG	compfreq	0.022	0	0	0	0	0	0	0	0	0	0	0	0	0	0	0	0	0	0	0	0	0	0	0	0	0	0.054	0	0	0	0	0.076	0	0.034	0	0	0.035	0	0	0	0	0.29	0	0	0.643	0.045	0	0
AGATG	totfreq	0.328	0.309	0	0	0.128	0.269	0	0.411	0.257	0.041	0.612	1.119	0.412	0	0	0.311	0	0	0.244	0	0.573	0	1.358	0	0	0	0.812	0.192	1.66	0	0	0.341	1.735	0.103	0.327	0.098	0.601	0.342	1.911	0.422	0	0.29	0.386	0.049	0.643	0.045	0	0.384
AGATG	fracsimp	0.906	1	0	0	1	1	0	1	1	1	1	1	1	0	0	1	0	0	1	0	1	0	1	0	0	0	0.933	1	1	0	0	0.778	1	0.667	1	1	0.941	1	1	1	0	0	1	1	0	0	0	1
AGATG	simprepe	4.594	4	0	0	4	6	0	4.333	4.6	4	4	4.333	5.667	0	0	4.5	0	0	4.6	0	7	0	4	0	0	0	4.429	4	5.667	0	0	4	5	4	6	4	4.562	4	4	5	0	0	4.8	4	0	0	0	4.333
AGATG	comprepe	4.467	0	0	0	0	0	0	0	0	0	0	0	0	0	0	0	0	0	0	0	0	0	0	0	0	0	4	0	0	0	0	4	0	6	0	0	5	0	0	0	0	4	0	0	4	5	0	0
AGATG	simppoly	0.169	0	0	0	0	0	0	0	0.6	0	0	0	0	0	0	0	0	0	0.2	0	0	0	0	0	0	0	0.071	0	0.333	0	0	0	0	0.5	0	0	0.375	0	0	0.4	0	0	0	1	0	0	0	0.222
AGATG	comppoly	0.1	0	0	0	0	0	0	0	0	0	0	0	0	0	0	0	0	0	0	0	0	0	0	0	0	0	0	0	0	0	0	0	0	0	0	0	0	0	0	0	0	0	0	0	0	0	0	0
AGCAT	simpfreq	0.045	0	0	0	0	0	0	0	0	0	0	0.373	0	0.261	0	0	0	0	0	0	0	0	0	0	0	0	0.108	0	0	0	0	0.114	0	0.069	0	0.195	0.106	0.137	0	0	0	0	0.155	0	0.643	0	0	0.085
AGCAT	compfreq	0.002	0	0	0	0	0	0	0	0	0	0	0	0	0	0	0	0	0	0	0	0	0	0	0	0	0	0	0	0	0	0	0	0	0.034	0	0	0	0	0	0	0	0	0	0	0	0	0	0
AGCAT	totfreq	0.047	0	0	0	0	0	0	0	0	0	0	0.373	0	0.261	0	0	0	0	0	0	0	0	0	0	0	0	0.108	0	0	0	0	0.114	0	0.103	0	0.195	0.106	0.137	0	0	0	0	0.155	0	0.643	0	0	0.085
AGCAT	fracsimp	0.952	0	0	0	0	0	0	0	0	0	0	1	0	1	0	0	0	0	0	0	0	0	0	0	0	0	1	0	0	0	0	1	0	0.667	0	1	1	1	0	0	0	0	1	0	1	0	0	1
AGCAT	simprepe	4.259	0	0	0	0	0	0	0	0	0	0	4	0	4	0	0	0	0	0	0	0	0	0	0	0	0	4.5	0	0	0	0	4	0	4.5	0	4	4	5	0	0	0	0	4	0	4	0	0	4
AGCAT	comprepe	4.25	0	0	0	0	0	0	0	0	0	0	0	0	0	0	0	0	0	0	0	0	0	0	0	0	0	0	0	0	0	0	0	0	5	0	0	0	0	0	0	0	0	0	0	0	0	0	0
AGCAT	simppoly	0.244	0	0	0	0	0	0	0	0	0	0	0	0	0	0	0	0	0	0	0	0	0	0	0	0	0	0.5	0	0	0	0	0	0	0.5	0	0.5	0.333	0.5	0	0	0	0	1	0	0	0	0	0
AGCAT	comppoly	0.25	0	0	0	0	0	0	0	0	0	0	0	0	0	0	0	0	0	0	0	0	0	0	0	0	0	0	0	0	0	0	0	0	0	0	0	0	0	0	0	0	0	0	0	0	0	0	0
AGCCC	simpfreq	0.072	0	0	0	0.128	0	0.395	0	0	0	0	0	0.137	0	0	0	0	0	0.147	0	0	0	0	0	0	0	0.216	0.096	0	0	0	0.038	0.868	0	0	0	0.318	0.137	0	0	0	0	0	0.049	0	0	0	0.043
AGCCC	compfreq	0.008	0	0	0	0	0	0	0	0	0	0	0	0	0	0	0	0	0	0.098	0	0	0	0	0	0	0	0	0	0	0	0	0	0	0	0	0	0	0	0	0	0	0	0	0	0	0	0	0
AGCCC	totfreq	0.079	0	0	0	0.128	0	0.395	0	0	0	0	0	0.137	0	0	0	0	0	0.244	0	0	0	0	0	0	0	0.216	0.096	0	0	0	0.038	0.868	0	0	0	0.318	0.137	0	0	0	0	0	0.049	0	0	0	0.043
AGCCC	fracsimp	0.92	0	0	0	1	0	1	0	0	0	0	0	1	0	0	0	0	0	0.6	0	0	0	0	0	0	0	1	1	0	0	0	1	1	0	0	0	1	1	0	0	0	0	0	1	0	0	0	1
AGCCC	simprepe	4.36	0	0	0	4	0	4	0	0	0	0	0	4	0	0	0	0	0	5	0	0	0	0	0	0	0	4.5	4	0	0	0	7	4	0	0	0	4.222	4	0	0	0	0	0	4	0	0	0	4
AGCCC	comprepe	4.119	0	0	0	0	0	0	0	0	0	0	0	0	0	0	0	0	0	4	0	0	0	0	0	0	0	0	0	0	0	0	0	0	0	0	0	0	0	0	0	0	0	0	0	0	0	0	0
AGCCC	simppoly	0.209	0	0	0	0	0	0	0	0	0	0	0	0	0	0	0	0	0	0.667	0	0	0	0	0	0	0	0.5	0	0	0	0	0	0	0	0	0	0.111	0	0	0	0	0	0	1	0	0	0	0
AGCCC	comppoly	0.405	0	0	0	0	0	0	0	0	0	0	0	0	0	0	0	0	0	0.5	0	0	0	0	0	0	0	0	0	0	0	0	0	0	0	0	0	0	0	0	0	0	0	0	0	0	0	0	0
AGCCG	simpfreq	0.093	0	0	0	0	0	0.395	0	0	0.041	0	0	0	0	0	0	0	0	0	0	0	0	0	0	0	0.916	0.054	0.096	0	0	0	0	0.868	0	0	0.195	0.248	0	0	0	0	0	0	0	1.286	0	0	0
AGCCG	compfreq	0.003	0	0	0	0	0	0	0	0	0	0	0	0	0	0	0	0	0	0	0	0	0	0	0	0	0	0	0	0	0	0	0	0	0	0	0	0	0	0	0	0	0	0	0	0	0	0	0
AGCCG	totfreq	0.095	0	0	0	0	0	0.395	0	0	0.041	0	0	0	0	0	0	0	0	0	0	0	0	0	0	0	0.916	0.054	0.096	0	0	0	0	0.868	0	0	0.195	0.248	0	0	0	0	0	0	0	1.286	0	0	0
AGCCG	fracsimp	0.95	0	0	0	0	0	1	0	0	1	0	0	0	0	0	0	0	0	0	0	0	0	0	0	0	1	1	1	0	0	0	0	1	0	0	1	1	0	0	0	0	0	0	0	1	0	0	0
AGCCG	simprepe	4.225	0	0	0	0	0	6	0	0	4	0	0	0	0	0	0	0	0	0	0	0	0	0	0	0	4	4	4	0	0	0	0	4	0	0	4.5	4.286	0	0	0	0	0	0	0	4	0	0	0
AGCCG	comprepe	4.167	0	0	0	0	0	0	0	0	0	0	0	0	0	0	0	0	0	0	0	0	0	0	0	0	0	0	0	0	0	0	0	0	0	0	0	0	0	0	0	0	0	0	0	0	0	0	0
AGCCG	simppoly	0.171	0	0	0	0	0	0	0	0	1	0	0	0	0	0	0	0	0	0	0	0	0	0	0	0	0	0	0	0	0	0	0	0	0	0	0	0.143	0	0	0	0	0	0	0	0.5	0	0	0
AGCCG	comppoly	0.25	0	0	0	0	0	0	0	0	0	0	0	0	0	0	0	0	0	0	0	0	0	0	0	0	0	0	0	0	0	0	0	0	0	0	0	0	0	0	0	0	0	0	0	0	0	0	0
AGCCT	simpfreq	0.033	0	0	0	0	0	0	0	0	0	0	0	0	0	0	0	0	0	0.098	0	0	0	0	0	0	0	0.054	0	0	0	0	0	0	0.034	0	0.098	0.212	0.342	0	0	0	0.29	0.077	0.049	0	0	0.317	0
AGCCT	compfreq	0	0	0	0	0	0	0	0	0	0	0	0	0	0	0	0	0	0	0	0	0	0	0	0	0	0	0	0	0	0	0	0	0	0	0	0	0.035	0	0	0	0	0	0	0	0	0	0	0
AGCCT	totfreq	0.033	0	0	0	0	0	0	0	0	0	0	0	0	0	0	0	0	0	0.098	0	0	0	0	0	0	0	0.054	0	0	0	0	0	0	0.034	0	0.098	0.248	0.342	0	0	0	0.29	0.077	0.049	0	0	0.317	0
AGCCT	fracsimp	0.993	0	0	0	0	0	0	0	0	0	0	0	0	0	0	0	0	0	1	0	0	0	0	0	0	0	1	0	0	0	0	0	0	1	0	1	0.857	1	0	0	0	1	1	1	0	0	1	0
AGCCT	simprepe	4.184	0	0	0	0	0	0	0	0	0	0	0	0	0	0	0	0	0	4.5	0	0	0	0	0	0	0	5	0	0	0	0	0	0	5	0	4	4.167	4.4	0	0	0	4	4	4	0	0	4	0
AGCCT	comprepe	4	0	0	0	0	0	0	0	0	0	0	0	0	0	0	0	0	0	0	0	0	0	0	0	0	0	0	0	0	0	0	0	0	0	0	0	4	0	0	0	0	0	0	0	0	0	0	0
AGCCT	simppoly	0.252	0	0	0	0	0	0	0	0	0	0	0	0	0	0	0	0	0	0	0	0	0	0	0	0	0	0	0	0	0	0	0	0	0	0	0	0.5	0.4	0	0	0	0	1	0	0	0	0	0
AGCCT	comppoly	0	0	0	0	0	0	0	0	0	0	0	0	0	0	0	0	0	0	0	0	0	0	0	0	0	0	0	0	0	0	0	0	0	0	0	0	0	0	0	0	0	0	0	0	0	0	0	0
AGCGC	simpfreq	0.035	0	0	0	0	0	0	0	0	0	0	0.373	0	0	0	0	0	0	0	0	0	0	0	0	0	0	0	0.673	0	0	0	0	0	0	0	0	0.318	0	0	0	0	0	0	0	0	0.045	0	0
AGCGC	compfreq	0.001	0	0	0	0	0	0	0	0	0	0	0	0	0	0	0	0	0	0	0	0	0	0	0	0	0	0	0	0	0	0	0	0	0	0	0	0.071	0	0	0	0	0	0	0	0	0	0	0
AGCGC	totfreq	0.036	0	0	0	0	0	0	0	0	0	0	0.373	0	0	0	0	0	0	0	0	0	0	0	0	0	0	0	0.673	0	0	0	0	0	0	0	0	0.389	0	0	0	0	0	0	0	0	0.045	0	0
AGCGC	fracsimp	0.98	0	0	0	0	0	0	0	0	0	0	1	0	0	0	0	0	0	0	0	0	0	0	0	0	0	0	1	0	0	0	0	0	0	0	0	0.818	0	0	0	0	0	0	0	0	1	0	0
AGCGC	simprepe	4.21	0	0	0	0	0	0	0	0	0	0	4	0	0	0	0	0	0	0	0	0	0	0	0	0	0	0	4.286	0	0	0	0	0	0	0	0	4.444	0	0	0	0	0	0	0	0	4	0	0
AGCGC	comprepe	4.25	0	0	0	0	0	0	0	0	0	0	0	0	0	0	0	0	0	0	0	0	0	0	0	0	0	0	0	0	0	0	0	0	0	0	0	4.5	0	0	0	0	0	0	0	0	0	0	0
AGCGC	simppoly	0.319	0	0	0	0	0	0	0	0	0	0	0	0	0	0	0	0	0	0	0	0	0	0	0	0	0	0	0.286	0	0	0	0	0	0	0	0	0.444	0	0	0	0	0	0	0	0	0	0	0
AGCGC	comppoly	0	0	0	0	0	0	0	0	0	0	0	0	0	0	0	0	0	0	0	0	0	0	0	0	0	0	0	0	0	0	0	0	0	0	0	0	0	0	0	0	0	0	0	0	0	0	0	0
AGCGG	simpfreq	0.09	0	0	0	0	0	0	0	0	0	0	0	0	0	0	0	0	0	0	0	0	0	1.358	0	0	0	0.054	0.385	0	0	0	0.038	0	0	0	0	0.672	0.137	0	0	0	0.87	0	0	0	0.045	0	0
AGCGG	compfreq	0.003	0	0	0	0	0	0	0	0	0	0	0	0	0	0	0	0	0	0	0	0	0	0	0	0	0	0	0	0	0	0	0	0	0	0	0	0	0	0	0	0	0	0	0	0	0	0	0
AGCGG	totfreq	0.093	0	0	0	0	0	0	0	0	0	0	0	0	0	0	0	0	0	0	0	0	0	1.358	0	0	0	0.054	0.385	0	0	0	0.038	0	0	0	0	0.672	0.137	0	0	0	0.87	0	0	0	0.045	0	0
AGCGG	fracsimp	0.978	0	0	0	0	0	0	0	0	0	0	0	0	0	0	0	0	0	0	0	0	0	1	0	0	0	1	1	0	0	0	1	0	0	0	0	1	1	0	0	0	1	0	0	0	1	0	0
AGCGG	simprepe	4.126	0	0	0	0	0	0	0	0	0	0	0	0	0	0	0	0	0	0	0	0	0	4	0	0	0	4	4	0	0	0	4	0	0	0	0	4.105	4.5	0	0	0	4	0	0	0	4	0	0
AGCGG	comprepe	4	0	0	0	0	0	0	0	0	0	0	0	0	0	0	0	0	0	0	0	0	0	0	0	0	0	0	0	0	0	0	0	0	0	0	0	0	0	0	0	0	0	0	0	0	0	0	0
AGCGG	simppoly	0.137	0	0	0	0	0	0	0	0	0	0	0	0	0	0	0	0	0	0	0	0	0	0	0	0	0	0	0	0	0	0	0	0	0	0	0	0.158	0	0	0	0	0.333	0	0	0	0	0	0
AGCGG	comppoly	0.062	0	0	0	0	0	0	0	0	0	0	0	0	0	0	0	0	0	0	0	0	0	0	0	0	0	0	0	0	0	0	0	0	0	0	0	0	0	0	0	0	0	0	0	0	0	0	0
AGCTC	simpfreq	0.169	0	0	0.663	0.128	0	0	0	0	0	0	0.373	0	0.131	0	0	0	0	0.342	0	0	0	0	1.65	0	0	0	0.192	0	0	0	0	0	0.034	0	0	0.92	0.411	0	0	0.322	0.29	0	0.099	0.643	0.226	0	0
AGCTC	compfreq	0.025	0	0	1.326	0	0	0	0.137	0	0	0	0	0	0	0	0	0	0	0	0	0	0	0	0	0	0	0	0	0	0	0	0	0	0	0	0	0.248	0	0	0	0	0	0	0	0	0	0	0
AGCTC	totfreq	0.194	0	0	1.99	0.128	0	0	0.137	0	0	0	0.373	0	0.131	0	0	0	0	0.342	0	0	0	0	1.65	0	0	0	0.192	0	0	0	0	0	0.034	0	0	1.167	0.411	0	0	0.322	0.29	0	0.099	0.643	0.226	0	0
AGCTC	fracsimp	0.885	0	0	0.333	1	0	0	0	0	0	0	1	0	1	0	0	0	0	1	0	0	0	0	1	0	0	0	1	0	0	0	0	0	1	0	0	0.788	1	0	0	1	1	0	1	1	1	0	0
AGCTC	simprepe	4.285	0	0	4	5	0	0	0	0	0	0	4	0	4	0	0	0	0	4.571	0	0	0	0	4	0	0	0	4	0	0	0	0	0	4	0	0	4.192	4.5	0	0	5	4	0	4	4	4.2	0	0
AGCTC	comprepe	4.613	0	0	4.5	0	0	0	4	0	0	0	0	0	0	0	0	0	0	0	0	0	0	0	0	0	0	0	0	0	0	0	0	0	0	0	0	4.571	0	0	0	0	0	0	0	0	0	0	0
AGCTC	simppoly	0.134	0	0	0	1	0	0	0	0	0	0	0	0	0	0	0	0	0	0.286	0	0	0	0	0	0	0	0	0	0	0	0	0	0	0	0	0	0.346	0	0	0	0	0	0	0	1	0	0	0
AGCTC	comppoly	0.345	0	0	0	0	0	0	0	0	0	0	0	0	0	0	0	0	0	0	0	0	0	0	0	0	0	0	0	0	0	0	0	0	0	0	0	0.429	0	0	0	0	0	0	0	0	0	0	0
AGGAT	simpfreq	0.028	0	0	0	0	0	0	0	0	0	0	0	0	0	0	0	0	0	0	0	0	0	0	0	0	0	0.162	0	0	0	0	0.038	0	0	0	0.098	0.035	0.274	0	0	0	0	0	0.049	0	0	0	0
AGGAT	compfreq	0.001	0	0	0	0	0	0	0	0	0	0	0	0	0	0	0	0	0	0	0	0	0	0	0	0	0	0	0	0	0	0	0	0	0	0	0	0	0	0	0	0	0	0	0.049	0	0	0	0
AGGAT	totfreq	0.029	0	0	0	0	0	0	0	0	0	0	0	0	0	0	0	0	0	0	0	0	0	0	0	0	0	0.162	0	0	0	0	0.038	0	0	0	0.098	0.035	0.274	0	0	0	0	0	0.099	0	0	0	0
AGGAT	fracsimp	0.972	0	0	0	0	0	0	0	0	0	0	0	0	0	0	0	0	0	0	0	0	0	0	0	0	0	1	0	0	0	0	1	0	0	0	1	1	1	0	0	0	0	0	0.5	0	0	0	0
AGGAT	simprepe	4.244	0	0	0	0	0	0	0	0	0	0	0	0	0	0	0	0	0	0	0	0	0	0	0	0	0	4	0	0	0	0	5	0	0	0	4	4	4	0	0	0	0	0	5	0	0	0	0
AGGAT	comprepe	5	0	0	0	0	0	0	0	0	0	0	0	0	0	0	0	0	0	0	0	0	0	0	0	0	0	0	0	0	0	0	0	0	0	0	0	0	0	0	0	0	0	0	5	0	0	0	0
AGGAT	simppoly	0.288	0	0	0	0	0	0	0	0	0	0	0	0	0	0	0	0	0	0	0	0	0	0	0	0	0	0.333	0	0	0	0	0	0	0	0	0	1	0.25	0	0	0	0	0	0	0	0	0	0
AGGAT	comppoly	1	0	0	0	0	0	0	0	0	0	0	0	0	0	0	0	0	0	0	0	0	0	0	0	0	0	0	0	0	0	0	0	0	0	0	0	0	0	0	0	0	0	0	1	0	0	0	0
AGGCC	simpfreq	0.026	0	0	0	0	0	0	0	0	0	0	0	0	0	0	0	0	0	0.049	0	0	0	0	0	0	0	0	0	0	0	0	0	0	0	0	0	0.318	0	0	0	0	0.29	0	0	0	0	0	0.043
AGGCC	compfreq	0.001	0	0	0	0	0	0	0	0	0	0	0	0	0	0	0	0	0	0	0	0	0	0	0	0	0	0	0	0	0	0	0	0	0	0	0	0	0	0	0	0	0	0	0	0	0	0	0
AGGCC	totfreq	0.027	0	0	0	0	0	0	0	0	0	0	0	0	0	0	0	0	0	0.049	0	0	0	0	0	0	0	0	0	0	0	0	0	0	0	0	0	0.318	0	0	0	0	0.29	0	0	0	0	0	0.043
AGGCC	fracsimp	0.986	0	0	0	0	0	0	0	0	0	0	0	0	0	0	0	0	0	1	0	0	0	0	0	0	0	0	0	0	0	0	0	0	0	0	0	1	0	0	0	0	1	0	0	0	0	0	1
AGGCC	simprepe	4.355	0	0	0	0	0	0	0	0	0	0	0	0	0	0	0	0	0	5	0	0	0	0	0	0	0	0	0	0	0	0	0	0	0	0	0	4	0	0	0	0	4	0	0	0	0	0	4
AGGCC	comprepe	4.5	0	0	0	0	0	0	0	0	0	0	0	0	0	0	0	0	0	0	0	0	0	0	0	0	0	0	0	0	0	0	0	0	0	0	0	0	0	0	0	0	0	0	0	0	0	0	0
AGGCC	simppoly	0.333	0	0	0	0	0	0	0	0	0	0	0	0	0	0	0	0	0	1	0	0	0	0	0	0	0	0	0	0	0	0	0	0	0	0	0	0	0	0	0	0	0	0	0	0	0	0	1
AGGCC	comppoly	0.5	0	0	0	0	0	0	0	0	0	0	0	0	0	0	0	0	0	0	0	0	0	0	0	0	0	0	0	0	0	0	0	0	0	0	0	0	0	0	0	0	0	0	0	0	0	0	0
AGGCG	simpfreq	0.227	0	0	2.653	0	0	0	0	0	0.041	0	0.373	0	0	0	0	0	0	0.049	0	0	0	0	0	0	0.916	0.108	1.058	0	0	0	0.038	0	0.069	0	0	1.45	0.137	0	0	0	0.58	0	0	0	0.045	0	0
AGGCG	compfreq	0.031	0	0	0	0	0	0	0	0	0	0	0	0	0	0	0	0	0	0	0	0	0	0	0	0	0	0	0.096	0	0	0	0	0	0	0	0	0.212	0	0	0	0	0	0	0.049	0	0	0	0
AGGCG	totfreq	0.257	0	0	2.653	0	0	0	0	0	0.041	0	0.373	0	0	0	0	0	0	0.049	0	0	0	0	0	0	0.916	0.108	1.154	0	0	0	0.038	0	0.069	0	0	1.663	0.137	0	0	0	0.58	0	0.049	0	0.045	0	0
AGGCG	fracsimp	0.866	0	0	1	0	0	0	0	0	1	0	1	0	0	0	0	0	0	1	0	0	0	0	0	0	1	1	0.917	0	0	0	1	0	1	0	0	0.872	1	0	0	0	1	0	0	0	1	0	0
AGGCG	simprepe	4.396	0	0	4.5	0	0	0	0	0	4	0	5	0	0	0	0	0	0	4	0	0	0	0	0	0	6	5	4.273	0	0	0	4	0	4	0	0	4.39	4.5	0	0	0	4	0	0	0	4	0	0
AGGCG	comprepe	4.476	0	0	0	0	0	0	0	0	0	0	0	0	0	0	0	0	0	0	0	0	0	0	0	0	0	0	4	0	0	0	0	0	0	0	0	4.5	0	0	0	0	0	0	4	0	0	0	0
AGGCG	simppoly	0.169	0	0	0	0	0	0	0	0	0	0	0	0	0	0	0	0	0	1	0	0	0	0	0	0	0	0	0.091	0	0	0	0	0	0	0	0	0.195	0.5	0	0	0	0	0	0	0	0	0	0
AGGCG	comppoly	0.262	0	0	0	0	0	0	0	0	0	0	0	0	0	0	0	0	0	0	0	0	0	0	0	0	0	0	0	0	0	0	0	0	0	0	0	0.167	0	0	0	0	0	0	0	0	0	0	0
AGGGC	simpfreq	0.107	0	0	0	0	0	0	0	0	0	0	0.373	0	0	0.405	0	0	0	0	0	0	0	1.358	0	0	0	0	0.096	0	0	0	0	0.868	0.034	0.327	0	0.212	0.137	0	0	0	0	0	0	0	0	0	0
AGGGC	compfreq	0.014	0	0	0	0	0	0	0	0	0	0	0	0	0	0	0	0	0	0	0	0	0	0	0	0	0	0	0	0	0	0	0	0.868	0	0	0	0	0	0	0	0	0	0	0	0	0	0	0
AGGGC	totfreq	0.122	0	0	0	0	0	0	0	0	0	0	0.373	0	0	0.405	0	0	0	0	0	0	0	1.358	0	0	0	0	0.096	0	0	0	0	1.735	0.034	0.327	0	0.212	0.137	0	0	0	0	0	0	0	0	0	0
AGGGC	fracsimp	0.949	0	0	0	0	0	0	0	0	0	0	1	0	0	1	0	0	0	0	0	0	0	1	0	0	0	0	1	0	0	0	0	0.5	1	1	0	1	1	0	0	0	0	0	0	0	0	0	0
AGGGC	simprepe	4.346	0	0	0	0	0	0	0	0	0	0	4	0	0	5	0	0	0	0	0	0	0	4	0	0	0	0	4	0	0	0	0	6	4	4	0	4.5	4	0	0	0	0	0	0	0	0	0	0
AGGGC	comprepe	4.3	0	0	0	0	0	0	0	0	0	0	0	0	0	0	0	0	0	0	0	0	0	0	0	0	0	0	0	0	0	0	0	4	0	0	0	0	0	0	0	0	0	0	0	0	0	0	0
AGGGC	simppoly	0.112	0	0	0	0	0	0	0	0	0	0	0	0	0	0	0	0	0	0	0	0	0	1	0	0	0	0	0	0	0	0	0	0	0	0	0	0	0	0	0	0	0	0	0	0	0	0	0
AGGGC	comppoly	0.1	0	0	0	0	0	0	0	0	0	0	0	0	0	0	0	0	0	0	0	0	0	0	0	0	0	0	0	0	0	0	0	0	0	0	0	0	0	0	0	0	0	0	0	0	0	0	0
AGGGG	simpfreq	0.462	0	0	4.642	0	0.269	0	0.137	0	0.206	0.306	0	0.137	0.065	0	0.156	1.799	0	0.147	0	0	0	1.358	1.65	0	0	0.108	1.346	0	0	0	0.152	0	0.997	0.327	0.195	5.094	0.479	0	0.253	0	1.16	0.077	0.148	0	0.407	0	0.128
AGGGG	compfreq	0.101	0	0	0	0	0	0	0	0.051	0	0	0	0	0	0	0	1.079	0	0	0	0	0	1.358	0	0	0	0.108	0	0	0	0	0.038	0	0.275	0	0	1.38	0.205	0	0	0	0	0	0	0	0	0	0
AGGGG	totfreq	0.563	0	0	4.642	0	0.269	0	0.137	0.051	0.206	0.306	0	0.137	0.065	0	0.156	2.878	0	0.147	0	0	0	2.716	1.65	0	0	0.216	1.346	0	0	0	0.189	0	1.272	0.327	0.195	6.474	0.685	0	0.253	0	1.16	0.077	0.148	0	0.407	0	0.128
AGGGG	fracsimp	0.863	0	0	1	0	1	0	1	0	1	1	0	1	1	0	1	0.625	0	1	0	0	0	0.5	1	0	0	0.5	1	0	0	0	0.8	0	0.784	1	1	0.787	0.7	0	1	0	1	1	1	0	1	0	1
AGGGG	simprepe	4.142	0	0	4	0	4	0	4	0	4.2	4	0	4	4	0	4	4	0	4	0	0	0	4	4	0	0	5	4.143	0	0	0	4	0	4.103	4	4	4.292	4.429	0	4	0	4	4	4.333	0	4.111	0	4
AGGGG	comprepe	4.224	0	0	0	0	0	0	0	4	0	0	0	0	0	0	0	4.333	0	0	0	0	0	4	0	0	0	4	0	0	0	0	4	0	4	0	0	4.205	4.333	0	0	0	0	0	0	0	0	0	0
AGGGG	simppoly	0.115	0	0	0	0	0	0	0	0	0.2	0	0	0	1	0	0	0	0	0.333	0	0	0	0	0	0	0	0.5	0	0	0	0	0.25	0	0.034	0	0.5	0.167	0.143	0	0	0	0	0	0	0	0.111	0	0
AGGGG	comppoly	0.06	0	0	0	0	0	0	0	0	0	0	0	0	0	0	0	0	0	0	0	0	0	0	0	0	0	0	0	0	0	0	0	0	0	0	0	0.051	0	0	0	0	0	0	0	0	0	0	0
ATATC	simpfreq	0.204	0	0.282	0	0.128	0	0	0.137	0.206	0.165	0	0	0.412	0.131	0	0	0	0	0.147	0	0	0	0	0	0	0	0.325	0.096	0	0.548	0.52	0.303	0	0.241	0.327	0.586	0.248	1.164	0	1.518	0.322	0	0.464	0.049	3.216	0.091	0.951	0.341
ATATC	compfreq	0.021	0	0	0	0	0	0	0	0.051	0	0	0	0	0	0	0.311	0	0	0	0	0	0	0	0	0	0	0	0	0	0	0	0	0	0.069	0	0	0	0.205	0	0.084	0	0	0	0.099	0	0	0.634	0.085
ATATC	totfreq	0.225	0	0.282	0	0.128	0	0	0.137	0.257	0.165	0	0	0.412	0.131	0	0.311	0	0	0.147	0	0	0	0	0	0	0	0.325	0.096	0	0.548	0.52	0.303	0	0.309	0.327	0.586	0.248	1.37	0	1.602	0.322	0	0.464	0.148	3.216	0.091	1.586	0.426
ATATC	fracsimp	0.885	0	1	0	1	0	0	1	0.8	1	0	0	1	1	0	0	0	0	1	0	0	0	0	0	0	0	1	1	0	1	1	1	0	0.778	1	1	1	0.85	0	0.947	1	0	1	0.333	1	1	0.6	0.8
ATATC	simprepe	4.394	0	4	0	6	0	0	4	4.25	4	0	0	4.333	5	0	0	0	0	4.333	0	0	0	0	0	0	0	4.5	4	0	4.5	4	4.25	0	4	4	4	4.571	4.118	0	4.611	4	0	4.5	4	4	4	4.667	4.375
ATATC	comprepe	5.222	0	0	0	0	0	0	0	5	0	0	0	0	0	0	4.5	0	0	0	0	0	0	0	0	0	0	0	0	0	0	0	0	0	4	0	0	0	4.667	0	4	0	0	0	4	0	0	4.5	4
ATATC	simppoly	0.174	0	0	0	0	0	0	0	0.25	0.75	0	0	0.333	0	0	0	0	0	0	0	0	0	0	0	0	0	0	0	0	0	0	0.125	0	0.286	0	0	0.286	0.176	0	0.333	0	0	0	0	0	0.5	0	0.625
ATATC	comppoly	0.153	0	0	0	0	0	0	0	0	0	0	0	0	0	0	0	0	0	0	0	0	0	0	0	0	0	0	0	0	0	0	0	0	0.5	0	0	0	0.333	0	1	0	0	0	0	0	0	0	0
ATCCC	simpfreq	0.097	0	0.282	0.663	0	0.269	0	0.137	0	0.041	0	0	0	0.065	0	0	0	0	0.049	0	0	0	0	0	0	0	0	0.192	0.553	0.274	0	0.038	0	0.103	0	0	0.531	0.274	0	0.422	0	0	0.155	0	0	0.136	0	0.171
ATCCC	compfreq	0.003	0	0	0	0	0	0	0	0	0	0	0	0	0	0	0	0	0	0	0	0	0	0	0	0	0	0	0.096	0	0	0	0	0	0	0	0	0.071	0	0	0	0	0	0	0	0	0	0	0
ATCCC	totfreq	0.099	0	0.282	0.663	0	0.269	0	0.137	0	0.041	0	0	0	0.065	0	0	0	0	0.049	0	0	0	0	0	0	0	0	0.288	0.553	0.274	0	0.038	0	0.103	0	0	0.601	0.274	0	0.422	0	0	0.155	0	0	0.136	0	0.171
ATCCC	fracsimp	0.968	0	1	1	0	1	0	1	0	1	0	0	0	1	0	0	0	0	1	0	0	0	0	0	0	0	0	0.667	1	1	0	1	0	1	0	0	0.882	1	0	1	0	0	1	0	0	1	0	1
ATCCC	simprepe	4.367	0	4	5	0	6	0	6	0	4	0	0	0	4	0	0	0	0	4	0	0	0	0	0	0	0	0	4	4	4	0	4	0	4	0	0	4.4	4.5	0	4.4	0	0	4.5	0	0	4.333	0	4
ATCCC	comprepe	4.1	0	0	0	0	0	0	0	0	0	0	0	0	0	0	0	0	0	0	0	0	0	0	0	0	0	0	4	0	0	0	0	0	0	0	0	4.5	0	0	0	0	0	0	0	0	0	0	0
ATCCC	simppoly	0.19	0	0	1	0	0	0	0	0	0	0	0	0	1	0	0	0	0	0	0	0	0	0	0	0	0	0	0.5	0	0	0	0	0	0.333	0	0	0.2	0.25	0	0	0	0	0	0	0	0.333	0	0.5
ATCCC	comppoly	0	0	0	0	0	0	0	0	0	0	0	0	0	0	0	0	0	0	0	0	0	0	0	0	0	0	0	0	0	0	0	0	0	0	0	0	0	0	0	0	0	0	0	0	0	0	0	0
ATCCG	simpfreq	0.154	0	0	0.663	0.128	0	0.395	0	0	0.041	0	0	0	0.196	0.405	0	0	0	0.195	0	0	0	0	0	0	0.916	0.108	0	0.553	0.274	0	0.189	0	0	0	0.195	0.283	0.205	0	0	0	0	0.077	0	0	0.136	0	0.043
ATCCG	compfreq	0.016	0	0	0.663	0	0	0	0	0.051	0	0.306	0	0	0.065	0	0	0	0	0	0	0	0	0	0	0	0	0	0	0	0	0	0	0	0	0	0	0.071	0.068	0	0	0	0	0	0	0	0	0	0
ATCCG	totfreq	0.169	0	0	1.326	0.128	0	0.395	0	0.051	0.041	0.306	0	0	0.261	0.405	0	0	0	0.195	0	0	0	0	0	0	0.916	0.108	0	0.553	0.274	0	0.189	0	0	0	0.195	0.354	0.274	0	0	0	0	0.077	0	0	0.136	0	0.043
ATCCG	fracsimp	0.907	0	0	0.5	1	0	1	0	0	1	0	0	0	0.75	1	0	0	0	1	0	0	0	0	0	0	1	1	0	1	1	0	1	0	0	0	1	0.8	0.75	0	0	0	0	1	0	0	1	0	1
ATCCG	simprepe	4.281	0	0	4	4	0	5	0	0	4	0	0	0	4.333	4	0	0	0	4	0	0	0	0	0	0	4	4	0	5	4	0	4.4	0	0	0	4	4.625	4	0	0	0	0	6	0	0	5	0	4
ATCCG	comprepe	4.05	0	0	4	0	0	0	0	4	0	4	0	0	4	0	0	0	0	0	0	0	0	0	0	0	0	0	0	0	0	0	0	0	0	0	0	4	4	0	0	0	0	0	0	0	0	0	0
ATCCG	simppoly	0.196	0	0	0	0	0	0	0	0	0	0	0	0	0	0	0	0	0	0.75	0	0	0	0	0	0	0	0.5	0	0	0	0	0.2	0	0	0	0.5	0.125	0.333	0	0	0	0	1	0	0	1	0	0
ATCCG	comppoly	0.05	0	0	0	0	0	0	0	0	0	0	0	0	0	0	0	0	0	0	0	0	0	0	0	0	0	0	0	0	0	0	0	0	0	0	0	0	0	0	0	0	0	0	0	0	0	0	0
ATCGC	simpfreq	0.053	0	0	1.326	0	0	0.395	0	0	0.041	0	0	0	0	0	0	0	0	0	0.43	0	0	0	0	0	0	0	0.096	0	0	0	0.038	0	0.034	0	0	0.177	0	0	0	0	0	0.155	0	0	0	0	0.085
ATCGC	compfreq	0.005	0	0	0	0	0	0	0	0	0	0	0	0	0	0	0	0	0	0	0	0	0	0	0	0	0	0	0	0	0	0	0	0	0	0	0	0	0	0	0	0	0	0	0	0	0	0	0
ATCGC	totfreq	0.057	0	0	1.326	0	0	0.395	0	0	0.041	0	0	0	0	0	0	0	0	0	0.43	0	0	0	0	0	0	0	0.096	0	0	0	0.038	0	0.034	0	0	0.177	0	0	0	0	0	0.155	0	0	0	0	0.085
ATCGC	fracsimp	0.947	0	0	1	0	0	1	0	0	1	0	0	0	0	0	0	0	0	0	1	0	0	0	0	0	0	0	1	0	0	0	1	0	1	0	0	1	0	0	0	0	0	1	0	0	0	0	1
ATCGC	simprepe	4.42	0	0	4.5	0	0	4	0	0	4	0	0	0	0	0	0	0	0	0	4	0	0	0	0	0	0	0	4	0	0	0	4	0	4	0	0	4.2	0	0	0	0	0	5	0	0	0	0	6
ATCGC	comprepe	4.5	0	0	0	0	0	0	0	0	0	0	0	0	0	0	0	0	0	0	0	0	0	0	0	0	0	0	0	0	0	0	0	0	0	0	0	0	0	0	0	0	0	0	0	0	0	0	0
ATCGC	simppoly	0.2	0	0	0	0	0	1	0	0	0	0	0	0	0	0	0	0	0	0	0	0	0	0	0	0	0	0	1	0	0	0	0	0	0	0	0	0.2	0	0	0	0	0	0	0	0	0	0	0.5
ATCGC	comppoly	0	0	0	0	0	0	0	0	0	0	0	0	0	0	0	0	0	0	0	0	0	0	0	0	0	0	0	0	0	0	0	0	0	0	0	0	0	0	0	0	0	0	0	0	0	0	0	0
ATGCC	simpfreq	0.068	0	0	0	0	0	0	0	0	0	0	0	0	0	0	0	0	0	0	0	0	0	0	0.825	0	0	0.054	0	0	0	0.52	0.038	0	0.172	0	0.195	0.318	0.137	0	0.084	0	0.29	0	0.049	0	0.136	0	0
ATGCC	compfreq	0	0	0	0	0	0	0	0	0	0	0	0	0	0	0	0	0	0	0	0	0	0	0	0	0	0	0	0	0	0	0	0	0	0	0	0	0	0	0	0	0	0	0	0	0	0	0	0
ATGCC	totfreq	0.068	0	0	0	0	0	0	0	0	0	0	0	0	0	0	0	0	0	0	0	0	0	0	0.825	0	0	0.054	0	0	0	0.52	0.038	0	0.172	0	0.195	0.318	0.137	0	0.084	0	0.29	0	0.049	0	0.136	0	0
ATGCC	fracsimp	1	0	0	0	0	0	0	0	0	0	0	0	0	0	0	0	0	0	0	0	0	0	0	1	0	0	1	0	0	0	1	1	0	1	0	1	1	1	0	1	0	1	0	1	0	1	0	0
ATGCC	simprepe	4.228	0	0	0	0	0	0	0	0	0	0	0	0	0	0	0	0	0	0	0	0	0	0	4	0	0	4	0	0	0	4	4	0	5	0	4	4	4.5	0	4	0	4	0	5	0	4	0	0
ATGCC	comprepe	0	0	0	0	0	0	0	0	0	0	0	0	0	0	0	0	0	0	0	0	0	0	0	0	0	0	0	0	0	0	0	0	0	0	0	0	0	0	0	0	0	0	0	0	0	0	0	0
ATGCC	simppoly	0.251	0	0	0	0	0	0	0	0	0	0	0	0	0	0	0	0	0	0	0	0	0	0	0	0	0	0	0	0	0	0	0	0	0.4	0	0.5	0.333	0.5	0	1	0	0	0	1	0	0.333	0	0
ATGCC	comppoly	0	0	0	0	0	0	0	0	0	0	0	0	0	0	0	0	0	0	0	0	0	0	0	0	0	0	0	0	0	0	0	0	0	0	0	0	0	0	0	0	0	0	0	0	0	0	0	0
CCCCG	simpfreq	0.164	0	0	0.663	0	0	0	0.137	0	0.041	0	0	0	0	0	0	0.36	0	0.049	0	0	0	1.358	0	0	0.916	0	0.673	0	0	0	0.076	0	0.412	0	0	2.335	0	0	0	0	0.58	0	0	0	0.136	0.317	0.043
CCCCG	compfreq	0.039	0	0	0.663	0	0	0	0	0	0	0	0	0.137	0	0	0	0.72	0	0	0	0	0	0	0	0	0	0	0	0	0	0	0	0	0.378	0	0	0.743	0	0	0	0	0	0	0	0	0	0	0
CCCCG	totfreq	0.203	0	0	1.326	0	0	0	0.137	0	0.041	0	0	0.137	0	0	0	1.079	0	0.049	0	0	0	1.358	0	0	0.916	0	0.673	0	0	0	0.076	0	0.79	0	0	3.078	0	0	0	0	0.58	0	0	0	0.136	0.317	0.043
CCCCG	fracsimp	0.84	0	0	0.5	0	0	0	1	0	1	0	0	0	0	0	0	0.333	0	1	0	0	0	1	0	0	1	0	1	0	0	0	1	0	0.522	0	0	0.759	0	0	0	0	1	0	0	0	1	1	1
CCCCG	simprepe	4.135	0	0	4	0	0	0	4	0	4	0	0	0	0	0	0	4	0	4	0	0	0	4	0	0	5	0	4.143	0	0	0	4	0	4	0	0	4.167	0	0	0	0	4	0	0	0	4	4	4
CCCCG	comprepe	4.368	0	0	5	0	0	0	0	0	0	0	0	4	0	0	0	4	0	0	0	0	0	0	0	0	0	0	0	0	0	0	0	0	4.273	0	0	4.19	0	0	0	0	0	0	0	0	0	0	0
CCCCG	simppoly	0.175	0	0	0	0	0	0	0	0	0	0	0	0	0	0	0	0	0	1	0	0	0	0	0	0	0	0	0.143	0	0	0	0	0	0.167	0	0	0.061	0	0	0	0	0	0	0	0	0	0	0
CCCCG	comppoly	0.133	0	0	0	0	0	0	0	0	0	0	0	0	0	0	0	0	0	0	0	0	0	0	0	0	0	0	0	0	0	0	0	0	0	0	0	0.048	0	0	0	0	0	0	0	0	0	0	0
CCCGG	simpfreq	0.054	0	0	0	0	0.269	0	0.137	0	0	0	0	0	0	0	0	0	0	0.049	0	0	0	0	0	0	0	0.108	0.096	0	0.274	0	0.076	0	0	0	0.098	0.318	0.205	0	0	0	0	0	0	0.643	0	0	0.085
CCCGG	compfreq	0.006	0	0	0	0	0	0	0	0	0	0	0	0	0	0	0	0	0	0	0	0	0	0	0	0	0	0	0	0	0	0	0	0	0.069	0	0	0.035	0	0	0	0	0	0	0	0	0	0	0
CCCGG	totfreq	0.06	0	0	0	0	0.269	0	0.137	0	0	0	0	0	0	0	0	0	0	0.049	0	0	0	0	0	0	0	0.108	0.096	0	0.274	0	0.076	0	0.069	0	0.098	0.354	0.205	0	0	0	0	0	0	0.643	0	0	0.085
CCCGG	fracsimp	0.911	0	0	0	0	1	0	1	0	0	0	0	0	0	0	0	0	0	1	0	0	0	0	0	0	0	1	1	0	1	0	1	0	0	0	1	0.9	1	0	0	0	0	0	0	1	0	0	1
CCCGG	simprepe	4.146	0	0	0	0	4	0	4	0	0	0	0	0	0	0	0	0	0	5	0	0	0	0	0	0	0	4	4	0	5	0	4	0	0	0	4	4	4	0	0	0	0	0	0	4	0	0	4
CCCGG	comprepe	4.5	0	0	0	0	0	0	0	0	0	0	0	0	0	0	0	0	0	0	0	0	0	0	0	0	0	0	0	0	0	0	0	0	5	0	0	5	0	0	0	0	0	0	0	0	0	0	0
CCCGG	simppoly	0.196	0	0	0	0	0	0	1	0	0	0	0	0	0	0	0	0	0	0	0	0	0	0	0	0	0	1	0	0	0	0	0	0	0	0	0	0.111	0	0	0	0	0	0	0	0	0	0	0
CCCGG	comppoly	0.083	0	0	0	0	0	0	0	0	0	0	0	0	0	0	0	0	0	0	0	0	0	0	0	0	0	0	0	0	0	0	0	0	0	0	0	0	0	0	0	0	0	0	0	0	0	0	0
CCGCG	simpfreq	0.211	0	0	0.663	0	0	0	0	0	0.041	0	0	0	0	0	0	0	0	0	0	0	0	1.358	0	0	0	0	0.673	0	0	0	0.038	0	0.103	0	0	1.132	0	0	0	0	0.87	0.077	0	0	0	0	0
CCGCG	compfreq	0.02	0	0	0.663	0	0	0	0	0	0	0	0	0	0	0	0	0	0	0	0	0	0	0	0	0	0	0	0	0	0	0	0.038	0	0.103	0	0	0.248	0	0	0	0	0	0	0	0	0	0	0
CCGCG	totfreq	0.231	0	0	1.326	0	0	0	0	0	0.041	0	0	0	0	0	0	0	0	0	0	0	0	1.358	0	0	0	0	0.673	0	0	0	0.076	0	0.206	0	0	1.38	0	0	0	0	0.87	0.077	0	0	0	0	0
CCGCG	fracsimp	0.887	0	0	0.5	0	0	0	0	0	1	0	0	0	0	0	0	0	0	0	0	0	0	1	0	0	0	0	1	0	0	0	0.5	0	0.5	0	0	0.821	0	0	0	0	1	1	0	0	0	0	0
CCGCG	simprepe	4.078	0	0	4	0	0	0	0	0	4	0	0	0	0	0	0	0	0	0	0	0	0	4	0	0	0	0	4.429	0	0	0	4	0	4	0	0	4.094	0	0	0	0	4	4	0	0	0	0	0
CCGCG	comprepe	4.03	0	0	4	0	0	0	0	0	0	0	0	0	0	0	0	0	0	0	0	0	0	0	0	0	0	0	0	0	0	0	4	0	4	0	0	4	0	0	0	0	0	0	0	0	0	0	0
CCGCG	simppoly	0.134	0	0	0	0	0	0	0	0	0	0	0	0	0	0	0	0	0	0	0	0	0	0	0	0	0	0	0	0	0	0	0	0	0	0	0	0.125	0	0	0	0	0	1	0	0	0	0	0
CCGCG	comppoly	0.195	0	0	0	0	0	0	0	0	0	0	0	0	0	0	0	0	0	0	0	0	0	0	0	0	0	0	0	0	0	0	0	0	0	0	0	0.571	0	0	0	0	0	0	0	0	0	0	0
AAAAAC	simpfreq	0.287	0.309	0	0	0	0	0	0	0.154	0.411	0.306	0.373	0.275	0.719	0.405	0.156	0	1.033	0.293	0	0.573	0	1.358	0	0.364	0	0.325	0	0.553	1.917	0	0.72	0	0.344	0.327	0.293	0.212	0.274	0	0.675	0	0	0	0.049	0	0.453	0	0.682
AAAAAC	compfreq	0.032	0	0	0	0	0	0	0	0	0	0.306	0	0	0	0	0	0	0	0.049	0	0	0	0	0	0	0	0	0	0	0	0	0.038	0	0.103	0	0.391	0.212	0.205	0	0.084	0.322	0	0	0.049	0	0	0	0.085
AAAAAC	totfreq	0.318	0.309	0	0	0	0	0	0	0.154	0.411	0.612	0.373	0.275	0.719	0.405	0.156	0	1.033	0.342	0	0.573	0	1.358	0	0.364	0	0.325	0	0.553	1.917	0	0.758	0	0.447	0.327	0.684	0.425	0.479	0	0.759	0.322	0	0	0.099	0	0.453	0	0.767
AAAAAC	fracsimp	0.858	1	0	0	0	0	0	0	1	1	0.5	1	1	1	1	1	0	1	0.857	0	1	0	1	0	1	0	1	0	1	1	0	0.95	0	0.769	1	0.429	0.5	0.571	0	0.889	0	0	0	0.5	0	1	0	0.889
AAAAAC	simprepe	4.189	4	0	0	0	0	0	0	4	4	4	5	4	4.182	4	6	0	4	4.333	0	4	0	4	0	4	0	4	0	4	4.286	0	4	0	4.3	4	4.333	4	4.5	0	4	0	0	0	4	0	4.3	0	4.312
AAAAAC	comprepe	4.093	0	0	0	0	0	0	0	0	0	4	0	0	0	0	0	0	0	4	0	0	0	0	0	0	0	0	0	0	0	0	4	0	4	0	4	4	5.667	0	4	4	0	0	4	0	0	0	4
AAAAAC	simppoly	0.165	0	0	0	0	0	0	0	0.333	0.2	0	0	0	0.091	0	0	0	0	0.167	0	0	0	0	0	0	0	0.167	0	0	0.143	0	0.211	0	0.3	0	0	0	0.25	0	0.25	0	0	0	0	0	0.3	0	0.312
AAAAAC	comppoly	0.256	0	0	0	0	0	0	0	0	0	1	0	0	0	0	0	0	0	0	0	0	0	0	0	0	0	0	0	0	0	0	0	0	0	0	0	0	0	0	1	0	0	0	0	0	0	0	0.5
AAAAAG	simpfreq	0.615	0	0	0	0.128	0.807	2.767	1.095	0.515	0.288	1.529	0	0.412	0.131	0	0.156	0.36	0	2.004	0	2.866	0.455	0	0.825	0	0	0.649	0.096	0	0.548	0.52	1.288	0	1.272	0.654	0.586	0.212	0.342	0	1.265	2.899	0.58	0.309	0.346	1.93	0.407	1.903	0.81
AAAAAG	compfreq	0.071	0	0	0	0	0	0.395	0	0	0.082	0.306	0	0	0.065	0	0	0	0	0.293	0	1.146	0	0	0	0	0	0.216	0	0	0	0	0.152	0	0.137	0	0.098	0.106	0.137	0	0.169	0.644	0	0.077	0	0	0.091	0	0.043
AAAAAG	totfreq	0.685	0	0	0	0.128	0.807	3.162	1.095	0.515	0.37	1.835	0	0.412	0.196	0	0.156	0.36	0	2.297	0	4.012	0.455	0	0.825	0	0	0.866	0.096	0	0.548	0.52	1.439	0	1.409	0.654	0.684	0.318	0.479	0	1.434	3.543	0.58	0.386	0.346	1.93	0.498	1.903	0.853
AAAAAG	fracsimp	0.912	0	0	0	1	1	0.875	1	1	0.778	0.833	0	1	0.667	0	1	1	0	0.872	0	0.714	1	0	1	0	0	0.75	1	0	1	1	0.895	0	0.902	1	0.857	0.667	0.714	0	0.882	0.818	1	0.8	1	1	0.818	1	0.95
AAAAAG	simprepe	4.156	0	0	0	4	4.333	4.571	4.25	4	4	4.8	0	4	4	0	4	4	0	4.22	0	4.4	4	0	4	0	0	4.25	5	0	5	4	4.088	0	4.054	4	4	4	4.2	0	4.467	4.111	4	4	4.143	4	4.111	4	4.053
AAAAAG	comprepe	4.486	0	0	0	0	0	4	0	0	4	6	0	0	4	0	0	0	0	4.5	0	5	0	0	0	0	0	4.25	0	0	0	0	4.5	0	4	0	4	4	4.5	0	4	4.5	0	4	0	0	5	0	4
AAAAAG	simppoly	0.176	0	0	0	0	0	0	0.25	0.3	0.143	0.4	0	0.333	0.5	0	0	1	0	0.39	0	0.2	0	0	0	0	0	0.167	0	0	0	0	0.206	0	0.189	0.5	0.333	0.5	0.4	0	0.133	0	0	0.25	0	0.667	0	0	0.263
AAAAAG	comppoly	0.189	0	0	0	0	0	0	0	0	0	0	0	0	0	0	0	0	0	0	0	0	0	0	0	0	0	0	0	0	0	0	0	0	0.25	0	0	0.333	0	0	0.5	0	0	0	0	0	0	0	0
AAAAAT	simpfreq	0.457	0	0	0	0.128	1.613	0	0.274	0.463	0.206	0.612	0	0.412	0.065	1.621	0.467	0	0	1.564	0	0.573	0.911	0	0	0	0	0.541	0	0	1.643	0	0.871	0	0.962	0.654	0.293	0.106	0.685	0	0.759	0.644	0	0.309	0.444	1.286	0.453	0.634	0.554
AAAAAT	compfreq	0.067	0	0	0	0	0.538	0	0	0.103	0.041	0	0	0.137	0	0	0	0.36	0	0.147	0	0	0	0	0	0	0	0.054	0	0	0	0	0.114	0	0.275	0	0	0.035	0.068	0.637	0.253	0	0	0	0	0.643	0	0	0.085
AAAAAT	totfreq	0.524	0	0	0	0.128	2.151	0	0.274	0.566	0.247	0.612	0	0.55	0.065	1.621	0.467	0.36	0	1.711	0	0.573	0.911	0	0	0	0	0.595	0	0	1.643	0	0.985	0	1.237	0.654	0.293	0.142	0.753	0.637	1.012	0.644	0	0.309	0.444	1.93	0.453	0.634	0.64
AAAAAT	fracsimp	0.893	0	0	0	1	0.75	0	1	0.818	0.833	1	0	0.75	1	1	1	0	0	0.914	0	1	1	0	0	0	0	0.909	0	0	1	0	0.885	0	0.778	1	1	0.75	0.909	0	0.75	1	0	1	1	0.667	1	1	0.867
AAAAAT	simprepe	4.177	0	0	0	5	4.167	0	4	4	4	5.5	0	4.333	4	4.25	4.333	0	0	4.25	0	4	4	0	0	0	0	4	0	0	4	0	4.043	0	4.179	4	4	4	4	0	4.111	4	0	4	4	4	4.2	4.5	4.077
AAAAAT	comprepe	4.396	0	0	0	0	4.5	0	0	4	4	0	0	4	0	0	0	4	0	4	0	0	0	0	0	0	0	4	0	0	0	0	4.333	0	5	0	0	4	5	6	5	0	0	0	0	6	0	0	4
AAAAAT	simppoly	0.147	0	0	0	0	0	0	0	0.111	0	0	0	0	1	0	0	0	0	0.312	0	0	0	0	0	0	0	0.1	0	0	0.167	0	0.174	0	0.25	0	0	0	0	0	0.444	0.5	0	0.25	0.444	0	0.1	0	0.154
AAAAAT	comppoly	0.156	0	0	0	0	0	0	0	0	0	0	0	0	0	0	0	0	0	0.333	0	0	0	0	0	0	0	0	0	0	0	0	0	0	0.125	0	0	0	0	1	0	0	0	0	0	0	0	0	0.5
AAAACC	simpfreq	0.118	0	0	0	0.385	0	0	0	0.463	0.247	0.306	0	0	0.065	0	0.156	0	0	0.195	0	0	0	0	0	0	0	0.054	0.096	0	0	0	0.341	0	0.103	0	0.684	0.035	0.274	0	0.759	0	0.29	0.155	0.148	0	0.226	0	0.298
AAAACC	compfreq	0.005	0	0	0	0	0	0	0.137	0.051	0	0	0	0	0	0	0	0	0	0.098	0	0	0	0	0	0	0	0	0	0	0	0	0	0	0	0	0	0	0	0	0	0	0	0	0	0	0	0	0
AAAACC	totfreq	0.123	0	0	0	0.385	0	0	0.137	0.515	0.247	0.306	0	0	0.065	0	0.156	0	0	0.293	0	0	0	0	0	0	0	0.054	0.096	0	0	0	0.341	0	0.103	0	0.684	0.035	0.274	0	0.759	0	0.29	0.155	0.148	0	0.226	0	0.298
AAAACC	fracsimp	0.935	0	0	0	1	0	0	0	0.9	1	1	0	0	1	0	1	0	0	0.667	0	0	0	0	0	0	0	1	1	0	0	0	1	0	1	0	1	1	1	0	1	0	1	1	1	0	1	0	1
AAAACC	simprepe	4.376	0	0	0	4	0	0	0	4.556	4	4	0	0	4	0	6	0	0	4.25	0	0	0	0	0	0	0	4	4	0	0	0	4.222	0	4.333	0	4.286	4	4.5	0	4.444	0	4	4	4.333	0	4.2	0	4
AAAACC	comprepe	4.333	0	0	0	0	0	0	6	4	0	0	0	0	0	0	0	0	0	4	0	0	0	0	0	0	0	0	0	0	0	0	0	0	0	0	0	0	0	0	0	0	0	0	0	0	0	0	0
AAAACC	simppoly	0.128	0	0	0	0.333	0	0	0	0.556	0	0	0	0	0	0	0	0	0	0	0	0	0	0	0	0	0	0	0	0	0	0	0.111	0	0.333	0	0.286	1	0	0	0.111	0	0	0	0.333	0	0	0	0.143
AAAACC	comppoly	0.25	0	0	0	0	0	0	0	1	0	0	0	0	0	0	0	0	0	0	0	0	0	0	0	0	0	0	0	0	0	0	0	0	0	0	0	0	0	0	0	0	0	0	0	0	0	0	0
AAAACG	simpfreq	0.02	0	0	0	0	0	0	0	0.103	0.041	0	0	0	0	0	0	0	0	0.098	0	0	0	0	0	0	0	0	0	0	0	0	0.152	0	0	0.327	0	0.035	0	0	0	0	0	0	0.099	0	0	0	0.085
AAAACG	compfreq	0.03	0	0	0	0	0	0	0	0	0	0	0	0	0	0	0	0	2.066	0	0	0	0	0	0	0	0	0	0	0	0	0	0	0	0	0	0	0	0	0	0	0	0	0	0	0	0	0	0.085
AAAACG	totfreq	0.05	0	0	0	0	0	0	0	0.103	0.041	0	0	0	0	0	0	0	2.066	0.098	0	0	0	0	0	0	0	0	0	0	0	0	0.152	0	0	0.327	0	0.035	0	0	0	0	0	0	0.099	0	0	0	0.171
AAAACG	fracsimp	0.831	0	0	0	0	0	0	0	1	1	0	0	0	0	0	0	0	0	1	0	0	0	0	0	0	0	0	0	0	0	0	1	0	0	1	0	1	0	0	0	0	0	0	1	0	0	0	0.5
AAAACG	simprepe	4.107	0	0	0	0	0	0	0	5	4	0	0	0	0	0	0	0	0	4	0	0	0	0	0	0	0	0	0	0	0	0	4	0	0	4	0	4	0	0	0	0	0	0	4	0	0	0	4
AAAACG	comprepe	5.25	0	0	0	0	0	0	0	0	0	0	0	0	0	0	0	0	4.5	0	0	0	0	0	0	0	0	0	0	0	0	0	0	0	0	0	0	0	0	0	0	0	0	0	0	0	0	0	4.5
AAAACG	simppoly	0.179	0	0	0	0	0	0	0	0.5	0	0	0	0	0	0	0	0	0	0	0	0	0	0	0	0	0	0	0	0	0	0	0	0	0	0	0	0	0	0	0	0	0	0	0	0	0	0	0
AAAACG	comppoly	0.125	0	0	0	0	0	0	0	0	0	0	0	0	0	0	0	0	0	0	0	0	0	0	0	0	0	0	0	0	0	0	0	0	0	0	0	0	0	0	0	0	0	0	0	0	0	0	0.5
AAAACT	simpfreq	0.013	0	0	0	0	0	0	0	0.103	0	0	0	0	0	0	0	0	0	0	0	0	0	0	0	0	0	0	0	0	0	0	0	0	0	0	0.098	0.035	0	0	0.084	0	0	0	0.099	0	0	0	0
AAAACT	compfreq	0.001	0	0	0	0	0	0	0	0	0	0	0	0	0	0	0	0	0	0	0	0	0	0	0	0	0	0	0	0	0	0	0	0	0	0	0	0	0	0	0	0	0	0	0.049	0	0	0	0
AAAACT	totfreq	0.014	0	0	0	0	0	0	0	0.103	0	0	0	0	0	0	0	0	0	0	0	0	0	0	0	0	0	0	0	0	0	0	0	0	0	0	0.098	0.035	0	0	0.084	0	0	0	0.148	0	0	0	0
AAAACT	fracsimp	0.958	0	0	0	0	0	0	0	1	0	0	0	0	0	0	0	0	0	0	0	0	0	0	0	0	0	0	0	0	0	0	0	0	0	0	1	1	0	0	1	0	0	0	0.667	0	0	0	0
AAAACT	simprepe	4.938	0	0	0	0	0	0	0	8	0	0	0	0	0	0	0	0	0	0	0	0	0	0	0	0	0	0	0	0	0	0	0	0	0	0	5	4	0	0	5	0	0	0	4.5	0	0	0	0
AAAACT	comprepe	5	0	0	0	0	0	0	0	0	0	0	0	0	0	0	0	0	0	0	0	0	0	0	0	0	0	0	0	0	0	0	0	0	0	0	0	0	0	0	0	0	0	0	5	0	0	0	0
AAAACT	simppoly	0.125	0	0	0	0	0	0	0	0	0	0	0	0	0	0	0	0	0	0	0	0	0	0	0	0	0	0	0	0	0	0	0	0	0	0	0	0	0	0	1	0	0	0	0	0	0	0	0
AAAACT	comppoly	0	0	0	0	0	0	0	0	0	0	0	0	0	0	0	0	0	0	0	0	0	0	0	0	0	0	0	0	0	0	0	0	0	0	0	0	0	0	0	0	0	0	0	0	0	0	0	0
AAAAGC	simpfreq	0.049	0	0	0	0.128	0	0	0	0.051	0	0	0	0	0.065	0	0	0	0	0.342	0	0	0	0	0	0	0	0.054	0	0	0.822	0	0.038	0	0.069	0	0	0.071	0	0	0.084	0	0	0	0.049	0	0.136	0	0
AAAAGC	compfreq	0.004	0	0	0	0	0	0	0	0	0	0	0	0.137	0	0	0	0	0	0	0	0	0	0	0	0	0	0	0	0	0	0	0	0	0	0	0.098	0	0	0	0	0	0	0	0	0	0	0	0
AAAAGC	totfreq	0.053	0	0	0	0.128	0	0	0	0.051	0	0	0	0.137	0.065	0	0	0	0	0.342	0	0	0	0	0	0	0	0.054	0	0	0.822	0	0.038	0	0.069	0	0.098	0.071	0	0	0.084	0	0	0	0.049	0	0.136	0	0
AAAAGC	fracsimp	0.897	0	0	0	1	0	0	0	1	0	0	0	0	1	0	0	0	0	1	0	0	0	0	0	0	0	1	0	0	1	0	1	0	1	0	0	1	0	0	1	0	0	0	1	0	1	0	0
AAAAGC	simprepe	4.158	0	0	0	4	0	0	0	4	0	0	0	0	4	0	0	0	0	4.286	0	0	0	0	0	0	0	4	0	0	4.333	0	4	0	4	0	0	4.5	0	0	4	0	0	0	4	0	4	0	0
AAAAGC	comprepe	4.333	0	0	0	0	0	0	0	0	0	0	0	4	0	0	0	0	0	0	0	0	0	0	0	0	0	0	0	0	0	0	0	0	0	0	4	0	0	0	0	0	0	0	0	0	0	0	0
AAAAGC	simppoly	0.223	0	0	0	0	0	0	0	1	0	0	0	0	0	0	0	0	0	0.286	0	0	0	0	0	0	0	0	0	0	1	0	0	0	0	0	0	0.5	0	0	1	0	0	0	0	0	0.333	0	0
AAAAGC	comppoly	0.333	0	0	0	0	0	0	0	0	0	0	0	1	0	0	0	0	0	0	0	0	0	0	0	0	0	0	0	0	0	0	0	0	0	0	0	0	0	0	0	0	0	0	0	0	0	0	0
AAAAGG	simpfreq	0.132	0	0	0	0.128	0	0	0.274	0.103	0.082	0	0	0.137	0.131	0	0.156	0	0	0.147	0	0.573	0.455	0	0	0	0.916	0	0	0.553	0	0	0.265	0	0.344	0	0.391	0.106	0.068	0	0.422	0.322	0	0.155	0.148	0	0.091	0.317	0.384
AAAAGG	compfreq	0.013	0	0	0	0	0	0	0	0	0	0	0	0	0	0	0	0	0	0	0	0	0	0	0	0	0	0	0	0	0	0	0.076	0	0.034	0	0	0.035	0	0	0.084	0	0	0	0	0	0	0	0.043
AAAAGG	totfreq	0.145	0	0	0	0.128	0	0	0.274	0.103	0.082	0	0	0.137	0.131	0	0.156	0	0	0.147	0	0.573	0.455	0	0	0	0.916	0	0	0.553	0	0	0.341	0	0.378	0	0.391	0.142	0.068	0	0.506	0.322	0	0.155	0.148	0	0.091	0.317	0.426
AAAAGG	fracsimp	0.901	0	0	0	1	0	0	1	1	1	0	0	1	1	0	1	0	0	1	0	1	1	0	0	0	1	0	0	1	0	0	0.778	0	0.909	0	1	0.75	1	0	0.833	1	0	1	1	0	1	1	0.9
AAAAGG	simprepe	4.288	0	0	0	5	0	0	4	4.5	4	0	0	4	5	0	5	0	0	4.333	0	4	4	0	0	0	4	0	0	4	0	0	4.429	0	4.2	0	4	5.333	4	0	4	6	0	4	4.667	0	4	4	4.333
AAAAGG	comprepe	4.455	0	0	0	0	0	0	0	0	0	0	0	0	0	0	0	0	0	0	0	0	0	0	0	0	0	0	0	0	0	0	4	0	4	0	0	4	0	0	4	0	0	0	0	0	0	0	4
AAAAGG	simppoly	0.333	0	0	0	0	0	0	0.5	1	0	0	0	0	0.5	0	0	0	0	0.667	0	0	0	0	0	0	0	0	0	0	0	0	0.286	0	0.6	0	0.5	0.667	1	0	0.2	0	0	0	0.667	0	0.5	1	0.333
AAAAGG	comppoly	0.091	0	0	0	0	0	0	0	0	0	0	0	0	0	0	0	0	0	0	0	0	0	0	0	0	0	0	0	0	0	0	0	0	0	0	0	0	0	0	1	0	0	0	0	0	0	0	0
AAAAGT	simpfreq	0.016	0	0	0	0	0	0	0	0	0	0	0	0	0	0	0	0	0	0.049	0	1.146	0	0	0	0	0	0	0	0	0	0	0.038	0	0	0	0	0	0	0	0.084	0	0	0	0	0	0.045	0	0
AAAAGT	compfreq	0.002	0	0	0	0	0	0	0	0.051	0.041	0	0	0	0	0	0	0	0	0	0	0	0	0	0	0	0	0	0	0	0	0	0	0	0	0	0	0	0	0	0.084	0	0	0	0	0	0	0	0
AAAAGT	totfreq	0.018	0	0	0	0	0	0	0	0.051	0.041	0	0	0	0	0	0	0	0	0.049	0	1.146	0	0	0	0	0	0	0	0	0	0	0.038	0	0	0	0	0	0	0	0.169	0	0	0	0	0	0.045	0	0
AAAAGT	fracsimp	0.611	0	0	0	0	0	0	0	0	0	0	0	0	0	0	0	0	0	1	0	1	0	0	0	0	0	0	0	0	0	0	1	0	0	0	0	0	0	0	0.5	0	0	0	0	0	1	0	0
AAAAGT	simprepe	4.333	0	0	0	0	0	0	0	0	0	0	0	0	0	0	0	0	0	5	0	4	0	0	0	0	0	0	0	0	0	0	4	0	0	0	0	0	0	0	5	0	0	0	0	0	4	0	0
AAAAGT	comprepe	4.5	0	0	0	0	0	0	0	4	5	0	0	0	0	0	0	0	0	0	0	0	0	0	0	0	0	0	0	0	0	0	0	0	0	0	0	0	0	0	5	0	0	0	0	0	0	0	0
AAAAGT	simppoly	0	0	0	0	0	0	0	0	0	0	0	0	0	0	0	0	0	0	0	0	0	0	0	0	0	0	0	0	0	0	0	0	0	0	0	0	0	0	0	0	0	0	0	0	0	0	0	0
AAAAGT	comppoly	0	0	0	0	0	0	0	0	0	0	0	0	0	0	0	0	0	0	0	0	0	0	0	0	0	0	0	0	0	0	0	0	0	0	0	0	0	0	0	0	0	0	0	0	0	0	0	0
AAAATC	simpfreq	0.136	0	0	0	0.128	0	0	0.411	0.309	0.082	0	0	0.962	0.131	0	0.156	0	0	0.342	0	0.573	0	0	0	0	0	0.487	0	0	0.274	0	0.076	0	0.241	0.327	0.293	0	0.137	0	0.337	0	0	0.077	0.148	0.643	0.045	0	0.81
AAAATC	compfreq	0.027	0	0	0	0	0	0	0	0.206	0	0	0	0.137	0	0	0	0	0	0	0	0	0	0	0	0	0	0.054	0	0	0	0	0	0	0.034	0	0	0	0	0	0	0	0	0	0	0	0	0	0.171
AAAATC	totfreq	0.163	0	0	0	0.128	0	0	0.411	0.515	0.082	0	0	1.1	0.131	0	0.156	0	0	0.342	0	0.573	0	0	0	0	0	0.541	0	0	0.274	0	0.076	0	0.275	0.327	0.293	0	0.137	0	0.337	0	0	0.077	0.148	0.643	0.045	0	0.981
AAAATC	fracsimp	0.904	0	0	0	1	0	0	1	0.6	1	0	0	0.875	1	0	1	0	0	1	0	1	0	0	0	0	0	0.9	0	0	1	0	1	0	0.875	1	1	0	1	0	1	0	0	1	1	1	1	0	0.826
AAAATC	simprepe	4.39	0	0	0	5	0	0	5	4.167	4	0	0	5.286	4.5	0	4	0	0	4.286	0	4	0	0	0	0	0	4.222	0	0	5	0	4	0	4.429	4	4.333	0	4	0	4	0	0	6	4	4	6	0	4.368
AAAATC	comprepe	5.972	0	0	0	0	0	0	0	4	0	0	0	10	0	0	0	0	0	0	0	0	0	0	0	0	0	8	0	0	0	0	0	0	6	0	0	0	0	0	0	0	0	0	0	0	0	0	4.75
AAAATC	simppoly	0.145	0	0	0	0	0	0	0	0.167	0	0	0	0.143	0	0	0	0	0	0.429	0	0	0	0	0	0	0	0.222	0	0	0	0	0	0	0.429	0	0	0	0.5	0	0	0	0	0	0	0	1	0	0.105
AAAATC	comppoly	0.278	0	0	0	0	0	0	0	0.25	0	0	0	0	0	0	0	0	0	0	0	0	0	0	0	0	0	1	0	0	0	0	0	0	0	0	0	0	0	0	0	0	0	0	0	0	0	0	0.25
AAAATG	simpfreq	0.055	0	0	0	0	0	0	0	0.154	0.041	0	0	0.137	0.065	0	0	0	0	0.195	0	0	0	0	0	0	0	0.108	0	0	0	0	0.227	0.868	0.172	0	0.098	0.035	0.068	0	0.675	0	0.29	0	0.148	0	0.045	0	0.384
AAAATG	compfreq	0.016	0	0	0	0	0	0	0	0	0	0	0	0	0	0	0	0	0	0.049	0	0	0	0	0	0.364	0	0	0	0	0	0	0	0	0.034	0.327	0	0	0	0	0.084	0	0	0	0	0	0	0	0
AAAATG	totfreq	0.072	0	0	0	0	0	0	0	0.154	0.041	0	0	0.137	0.065	0	0	0	0	0.244	0	0	0	0	0	0.364	0	0.108	0	0	0	0	0.227	0.868	0.206	0.327	0.098	0.035	0.068	0	0.759	0	0.29	0	0.148	0	0.045	0	0.384
AAAATG	fracsimp	0.878	0	0	0	0	0	0	0	1	1	0	0	1	1	0	0	0	0	0.8	0	0	0	0	0	0	0	1	0	0	0	0	1	1	0.833	0	1	1	1	0	0.889	0	1	0	1	0	1	0	1
AAAATG	simprepe	4.178	0	0	0	0	0	0	0	4.333	4	0	0	5	4	0	0	0	0	4.5	0	0	0	0	0	0	0	4	0	0	0	0	4.167	5	4	0	4	4	4	0	4.375	0	4	0	4.333	0	4	0	4.111
AAAATG	comprepe	4.143	0	0	0	0	0	0	0	0	0	0	0	0	0	0	0	0	0	4	0	0	0	0	0	4	0	0	0	0	0	0	0	0	4	4	0	0	0	0	4	0	0	0	0	0	0	0	0
AAAATG	simppoly	0.117	0	0	0	0	0	0	0	0.333	0	0	0	0	0	0	0	0	0	0	0	0	0	0	0	0	0	0	0	0	0	0	0.333	0	0.8	0	0	0	0	0	0	0	0	0	0	0	0	0	0.111
AAAATG	comppoly	0	0	0	0	0	0	0	0	0	0	0	0	0	0	0	0	0	0	0	0	0	0	0	0	0	0	0	0	0	0	0	0	0	0	0	0	0	0	0	0	0	0	0	0	0	0	0	0
AAAATT	simpfreq	0.048	0	0	0	0	0.269	0	0	0.103	0.041	0.306	0	0	0	0	0	0	0	0.244	0	0	0	0	0	0	0	0.162	0	0	0	0	0.152	0	0.103	0	0.195	0.035	0.137	0.637	0	0.644	0	0.077	0	0	0.045	0	0.128
AAAATT	compfreq	0.008	0	0	0	0	0	0	0	0	0	0	0	0	0	0	0	0	0	0.049	0	0	0	0	0	0	0	0	0	0	0	0.52	0	0	0.034	0	0	0	0	0	0	0	0	0	0	0	0.045	0	0
AAAATT	totfreq	0.056	0	0	0	0	0.269	0	0	0.103	0.041	0.306	0	0	0	0	0	0	0	0.293	0	0	0	0	0	0	0	0.162	0	0	0	0.52	0.152	0	0.137	0	0.195	0.035	0.137	0.637	0	0.644	0	0.077	0	0	0.091	0	0.128
AAAATT	fracsimp	0.895	0	0	0	0	1	0	0	1	1	1	0	0	0	0	0	0	0	0.833	0	0	0	0	0	0	0	1	0	0	0	0	1	0	0.75	0	1	1	1	1	0	1	0	1	0	0	0.5	0	1
AAAATT	simprepe	4.248	0	0	0	0	4	0	0	4	4	4	0	0	0	0	0	0	0	4.2	0	0	0	0	0	0	0	4	0	0	0	0	4.5	0	4.333	0	4.5	4	4	4	0	4	0	6	0	0	4	0	4.667
AAAATT	comprepe	4.333	0	0	0	0	0	0	0	0	0	0	0	0	0	0	0	0	0	4	0	0	0	0	0	0	0	0	0	0	0	5	0	0	4	0	0	0	0	0	0	0	0	0	0	0	5	0	0
AAAATT	simppoly	0.153	0	0	0	0	0	0	0	0	0	0	0	0	0	0	0	0	0	0	0	0	0	0	0	0	0	0	0	0	0	0	0.25	0	0.667	0	0	0	0	0	0	0	0	0	0	0	0	0	0
AAAATT	comppoly	0	0	0	0	0	0	0	0	0	0	0	0	0	0	0	0	0	0	0	0	0	0	0	0	0	0	0	0	0	0	0	0	0	0	0	0	0	0	0	0	0	0	0	0	0	0	0	0
AAACAC	simpfreq	0.101	0	0	0	0	0.269	0	0.274	0.463	0.206	0	0	0.137	0.261	0	0	0	0	0.098	0	0	0	0	0	0	0	0.054	0	0	0.274	0	0.076	0.868	0.034	0	0.782	0.142	0.068	0	0.759	0	0	0.386	0.049	0	0	0	0.341
AAACAC	compfreq	0.025	0	0	0	0	0	0	0	0.051	0	0	0	0	0	0	0	0	0	0	0	0.573	0	0	0	0	0	0	0	0	0	0	0	0	0	0	0	0	0	0	0.084	0	0	0	0.049	0	0.045	0	0.043
AAACAC	totfreq	0.126	0	0	0	0	0.269	0	0.274	0.515	0.206	0	0	0.137	0.261	0	0	0	0	0.098	0	0.573	0	0	0	0	0	0.054	0	0	0.274	0	0.076	0.868	0.034	0	0.782	0.142	0.068	0	0.843	0	0	0.386	0.099	0	0.045	0	0.384
AAACAC	fracsimp	0.874	0	0	0	0	1	0	1	0.9	1	0	0	1	1	0	0	0	0	1	0	0	0	0	0	0	0	1	0	0	1	0	1	1	1	0	1	1	1	0	0.9	0	0	1	0.5	0	0	0	0.889
AAACAC	simprepe	4.275	0	0	0	0	4	0	4	4.111	4.4	0	0	4	4	0	0	0	0	4	0	0	0	0	0	0	0	4	0	0	6	0	4	4	4	0	4.5	4	4	0	4.222	0	0	4.4	4	0	0	0	4.375
AAACAC	comprepe	5.167	0	0	0	0	0	0	0	10	0	0	0	0	0	0	0	0	0	0	0	4	0	0	0	0	0	0	0	0	0	0	0	0	0	0	0	0	0	0	6	0	0	0	4	0	4	0	6
AAACAC	simppoly	0.355	0	0	0	0	0	0	0	0.444	0	0	0	0	0.75	0	0	0	0	1	0	0	0	0	0	0	0	0	0	0	0	0	0	0	0	0	0.25	1	1	0	0.111	0	0	0.4	1	0	0	0	0.375
AAACAC	comppoly	0.278	0	0	0	0	0	0	0	0	0	0	0	0	0	0	0	0	0	0	0	0	0	0	0	0	0	0	0	0	0	0	0	0	0	0	0	0	0	0	0	0	0	0	0	0	1	0	0
AAACAG	simpfreq	0.082	0	0	0	0	0	0	0.137	0.309	0	0	0	0	0.065	0	0	0	1.033	0.098	0	0	0.455	0	0	0.364	0	0.162	0	0	0	0	0.152	0	0.069	0.327	0	0.071	0	0	0.337	0	0	0.232	0	0	0.045	0	0.256
AAACAG	compfreq	0.013	0	0	0	0.128	0	0	0	0.051	0	0	0	0	0	0	0	0	0	0	0	0	0	0	0	0	0	0	0	0	0.274	0	0.038	0	0	0	0	0	0	0	0	0	0	0.077	0	0	0	0	0
AAACAG	totfreq	0.094	0	0	0	0.128	0	0	0.137	0.36	0	0	0	0	0.065	0	0	0	1.033	0.098	0	0	0.455	0	0	0.364	0	0.162	0	0	0.274	0	0.189	0	0.069	0.327	0	0.071	0	0	0.337	0	0	0.309	0	0	0.045	0	0.256
AAACAG	fracsimp	0.876	0	0	0	0	0	0	1	0.857	0	0	0	0	1	0	0	0	1	1	0	0	1	0	0	1	0	1	0	0	0	0	0.8	0	1	1	0	1	0	0	1	0	0	0.75	0	0	1	0	1
AAACAG	simprepe	4.184	0	0	0	0	0	0	5	4	0	0	0	0	4	0	0	0	5	4	0	0	4	0	0	4	0	4.333	0	0	0	0	4	0	4	4	0	4	0	0	4.5	0	0	4	0	0	4	0	4.167
AAACAG	comprepe	4.333	0	0	0	4	0	0	0	5	0	0	0	0	0	0	0	0	0	0	0	0	0	0	0	0	0	0	0	0	5	0	4	0	0	0	0	0	0	0	0	0	0	4	0	0	0	0	0
AAACAG	simppoly	0.228	0	0	0	0	0	0	0	0	0	0	0	0	0	0	0	0	0	0	0	0	0	0	0	0	0	0.333	0	0	0	0	0.25	0	0	0	0	0.5	0	0	0.25	0	0	0.333	0	0	1	0	0.333
AAACAG	comppoly	0	0	0	0	0	0	0	0	0	0	0	0	0	0	0	0	0	0	0	0	0	0	0	0	0	0	0	0	0	0	0	0	0	0	0	0	0	0	0	0	0	0	0	0	0	0	0	0
AAACAT	simpfreq	0.035	0	0	0	0	0	0	0	0	0	0	0	0	0	0.405	0	0	0	0	0	0	0	0	0	0	0	0.054	0	0	0.274	0	0	0	0	0	0.195	0	0	0	0.253	0	0	0.077	0	0	0	0	0.213
AAACAT	compfreq	0	0	0	0	0	0	0	0	0	0	0	0	0	0	0	0	0	0	0	0	0	0	0	0	0	0	0	0	0	0	0	0	0	0	0	0	0	0	0	0	0	0	0	0	0	0	0	0.043
AAACAT	totfreq	0.035	0	0	0	0	0	0	0	0	0	0	0	0	0	0.405	0	0	0	0	0	0	0	0	0	0	0	0.054	0	0	0.274	0	0	0	0	0	0.195	0	0	0	0.253	0	0	0.077	0	0	0	0	0.256
AAACAT	fracsimp	0.986	0	0	0	0	0	0	0	0	0	0	0	0	0	1	0	0	0	0	0	0	0	0	0	0	0	1	0	0	1	0	0	0	0	0	1	0	0	0	1	0	0	1	0	0	0	0	0.833
AAACAT	simprepe	4.6	0	0	0	0	0	0	0	0	0	0	0	0	0	4	0	0	0	0	0	0	0	0	0	0	0	5	0	0	4	0	0	0	0	0	5	0	0	0	4	0	0	4	0	0	0	0	4.2
AAACAT	comprepe	4	0	0	0	0	0	0	0	0	0	0	0	0	0	0	0	0	0	0	0	0	0	0	0	0	0	0	0	0	0	0	0	0	0	0	0	0	0	0	0	0	0	0	0	0	0	0	4
AAACAT	simppoly	0.172	0	0	0	0	0	0	0	0	0	0	0	0	0	0	0	0	0	0	0	0	0	0	0	0	0	0	0	0	0	0	0	0	0	0	0	0	0	0	0.667	0	0	0	0	0	0	0	0.4
AAACAT	comppoly	0	0	0	0	0	0	0	0	0	0	0	0	0	0	0	0	0	0	0	0	0	0	0	0	0	0	0	0	0	0	0	0	0	0	0	0	0	0	0	0	0	0	0	0	0	0	0	0
AAACCC	simpfreq	0.064	0	0	0	0.128	0	0	0	0.309	0.041	0.306	0	0.412	0.065	0	0	0	0	0.195	0	0	0	0	0	0	0	0	0	0	0	0	0.114	0	0.034	0	0.293	0.035	0	0	0.928	0	0	0.232	0.148	0	0.091	0	0.085
AAACCC	compfreq	0.019	0	0	0	0	0	0	0	0	0.041	0	0	0.137	0	0	0	0	0	0	0.43	0	0	0	0	0	0	0	0	0	0	0	0.114	0	0.034	0	0	0	0	0	0	0	0	0	0	0	0	0	0
AAACCC	totfreq	0.083	0	0	0	0.128	0	0	0	0.309	0.082	0.306	0	0.55	0.065	0	0	0	0	0.195	0.43	0	0	0	0	0	0	0	0	0	0	0	0.227	0	0.069	0	0.293	0.035	0	0	0.928	0	0	0.232	0.148	0	0.091	0	0.085
AAACCC	fracsimp	0.851	0	0	0	1	0	0	0	1	0.5	1	0	0.75	1	0	0	0	0	1	0	0	0	0	0	0	0	0	0	0	0	0	0.5	0	0.5	0	1	1	0	0	1	0	0	1	1	0	1	0	1
AAACCC	simprepe	4.352	0	0	0	4	0	0	0	4.333	4	5	0	5.667	5	0	0	0	0	4.5	0	0	0	0	0	0	0	0	0	0	0	0	4	0	4	0	4.333	4	0	0	4.727	0	0	5.333	4	0	4	0	4.5
AAACCC	comprepe	4.3	0	0	0	0	0	0	0	0	6	0	0	4	0	0	0	0	0	0	4	0	0	0	0	0	0	0	0	0	0	0	4	0	4	0	0	0	0	0	0	0	0	0	0	0	0	0	0
AAACCC	simppoly	0.15	0	0	0	0	0	0	0	0.5	0	0	0	0.333	0	0	0	0	0	0	0	0	0	0	0	0	0	0	0	0	0	0	0	0	0	0	0	0	0	0	0.091	0	0	0.667	0.333	0	0.5	0	0
AAACCC	comppoly	0.1	0	0	0	0	0	0	0	0	1	0	0	0	0	0	0	0	0	0	0	0	0	0	0	0	0	0	0	0	0	0	0	0	0	0	0	0	0	0	0	0	0	0	0	0	0	0	0
AAACCG	simpfreq	0.039	0	0	0	0.128	0	0	0	0	0.041	0	0	0.137	0	0	0	0	0	0.049	0	0	0	0	0	0	0	0	0	0	0	0	0	1.735	0	0	0.293	0	0.068	0	0.253	0	0	0.077	0.049	0	0.181	0	0
AAACCG	compfreq	0	0	0	0	0	0	0	0	0	0	0	0	0	0	0	0	0	0	0	0	0	0	0	0	0	0	0	0	0	0	0	0	0	0	0	0	0	0	0	0	0	0	0	0	0	0	0	0
AAACCG	totfreq	0.039	0	0	0	0.128	0	0	0	0	0.041	0	0	0.137	0	0	0	0	0	0.049	0	0	0	0	0	0	0	0	0	0	0	0	0	1.735	0	0	0.293	0	0.068	0	0.253	0	0	0.077	0.049	0	0.181	0	0
AAACCG	fracsimp	0.971	0	0	0	1	0	0	0	0	1	0	0	1	0	0	0	0	0	1	0	0	0	0	0	0	0	0	0	0	0	0	0	1	0	0	1	0	1	0	1	0	0	1	1	0	1	0	0
AAACCG	simprepe	4.314	0	0	0	4	0	0	0	0	4	0	0	5	0	0	0	0	0	4	0	0	0	0	0	0	0	0	0	0	0	0	0	4.5	0	0	4.333	0	4	0	4.333	0	0	4	4	0	4.5	0	0
AAACCG	comprepe	4	0	0	0	0	0	0	0	0	0	0	0	0	0	0	0	0	0	0	0	0	0	0	0	0	0	0	0	0	0	0	0	0	0	0	0	0	0	0	0	0	0	0	0	0	0	0	0
AAACCG	simppoly	0.245	0	0	0	0	0	0	0	0	0	0	0	0	0	0	0	0	0	0	0	0	0	0	0	0	0	0	0	0	0	0	0	0	0	0	0	0	1	0	0.667	0	0	0	0	0	0.5	0	0
AAACCG	comppoly	0	0	0	0	0	0	0	0	0	0	0	0	0	0	0	0	0	0	0	0	0	0	0	0	0	0	0	0	0	0	0	0	0	0	0	0	0	0	0	0	0	0	0	0	0	0	0	0
AAACCT	simpfreq	0.031	0	0	0.663	0	0	0	0	0.154	0	0	0	0.137	0.131	0	0	0	0	0	0	0	0	0	0	0	0	0	0	0	0	0	0.038	0	0.034	0	0	0	0	0	0	0	0	0	0.049	0	0	0	0
AAACCT	compfreq	0.001	0	0	0	0	0	0	0	0	0	0	0	0	0	0	0	0	0	0	0	0	0	0	0	0	0	0	0	0	0	0	0	0	0	0	0	0	0	0	0	0	0	0	0	0	0	0	0
AAACCT	totfreq	0.032	0	0	0.663	0	0	0	0	0.154	0	0	0	0.137	0.131	0	0	0	0	0	0	0	0	0	0	0	0	0	0	0	0	0	0.038	0	0.034	0	0	0	0	0	0	0	0	0	0.049	0	0	0	0
AAACCT	fracsimp	0.922	0	0	1	0	0	0	0	1	0	0	0	1	1	0	0	0	0	0	0	0	0	0	0	0	0	0	0	0	0	0	1	0	1	0	0	0	0	0	0	0	0	0	1	0	0	0	0
AAACCT	simprepe	4.817	0	0	4	0	0	0	0	5	0	0	0	5	5	0	0	0	0	0	0	0	0	0	0	0	0	0	0	0	0	0	6	0	5	0	0	0	0	0	0	0	0	0	4	0	0	0	0
AAACCT	comprepe	4.75	0	0	0	0	0	0	0	0	0	0	0	0	0	0	0	0	0	0	0	0	0	0	0	0	0	0	0	0	0	0	0	0	0	0	0	0	0	0	0	0	0	0	0	0	0	0	0
AAACCT	simppoly	0.3	0	0	0	0	0	0	0	0	0	0	0	0	0.5	0	0	0	0	0	0	0	0	0	0	0	0	0	0	0	0	0	0	0	1	0	0	0	0	0	0	0	0	0	1	0	0	0	0
AAACCT	comppoly	0.5	0	0	0	0	0	0	0	0	0	0	0	0	0	0	0	0	0	0	0	0	0	0	0	0	0	0	0	0	0	0	0	0	0	0	0	0	0	0	0	0	0	0	0	0	0	0	0
AAACGC	simpfreq	0.021	0	0	0	0	0	0.395	0	0	0.165	0	0	0	0.261	0.405	0	0	0	0	0	0	0	0	0	0	0	0	0	0	0	0	0.038	0	0	0	0	0.035	0	0	0	0	0	0	0	0	0	0	0.171
AAACGC	compfreq	0	0	0	0	0	0	0	0	0	0	0	0	0	0	0	0	0	0	0	0	0	0	0	0	0	0	0	0	0	0	0	0	0	0	0	0	0	0	0	0	0	0	0	0	0	0	0	0
AAACGC	totfreq	0.021	0	0	0	0	0	0.395	0	0	0.165	0	0	0	0.261	0.405	0	0	0	0	0	0	0	0	0	0	0	0	0	0	0	0	0.038	0	0	0	0	0.035	0	0	0	0	0	0	0	0	0	0	0.171
AAACGC	fracsimp	1	0	0	0	0	0	1	0	0	1	0	0	0	1	1	0	0	0	0	0	0	0	0	0	0	0	0	0	0	0	0	1	0	0	0	0	1	0	0	0	0	0	0	0	0	0	0	1
AAACGC	simprepe	4.375	0	0	0	0	0	4	0	0	4	0	0	0	4.5	4	0	0	0	0	0	0	0	0	0	0	0	0	0	0	0	0	6	0	0	0	0	4	0	0	0	0	0	0	0	0	0	0	4
AAACGC	comprepe	0	0	0	0	0	0	0	0	0	0	0	0	0	0	0	0	0	0	0	0	0	0	0	0	0	0	0	0	0	0	0	0	0	0	0	0	0	0	0	0	0	0	0	0	0	0	0	0
AAACGC	simppoly	0.312	0	0	0	0	0	0	0	0	0.5	0	0	0	0	0	0	0	0	0	0	0	0	0	0	0	0	0	0	0	0	0	1	0	0	0	0	0	0	0	0	0	0	0	0	0	0	0	0.25
AAACGC	comppoly	0	0	0	0	0	0	0	0	0	0	0	0	0	0	0	0	0	0	0	0	0	0	0	0	0	0	0	0	0	0	0	0	0	0	0	0	0	0	0	0	0	0	0	0	0	0	0	0
AAACGG	simpfreq	0.044	0	0	0	0	0	0.395	0	0.154	0.041	0	0	0	0.065	0	0	0	1.033	0	0	0	0	0	0	0	0	0.054	0	0	0	0	0.076	0	0	0	0	0	0.068	0	0.337	0	0	0.309	0.049	0	0.091	0	0
AAACGG	compfreq	0.003	0	0	0	0	0	0	0	0	0	0	0	0	0	0	0	0	0	0	0	0	0	0	0	0	0	0.054	0	0	0	0	0	0	0	0	0	0	0.068	0	0	0	0	0.077	0.049	0	0	0	0
AAACGG	totfreq	0.048	0	0	0	0	0	0.395	0	0.154	0.041	0	0	0	0.065	0	0	0	1.033	0	0	0	0	0	0	0	0	0.108	0	0	0	0	0.076	0	0	0	0	0	0.137	0	0.337	0	0	0.386	0.099	0	0.091	0	0
AAACGG	fracsimp	0.89	0	0	0	0	0	1	0	1	1	0	0	0	1	0	0	0	1	0	0	0	0	0	0	0	0	0.5	0	0	0	0	1	0	0	0	0	0	0.5	0	1	0	0	0.8	0.5	0	1	0	0
AAACGG	simprepe	4.283	0	0	0	0	0	4	0	4.667	4	0	0	0	4	0	0	0	5	0	0	0	0	0	0	0	0	4	0	0	0	0	4	0	0	0	0	0	5	0	4.5	0	0	4	4	0	4.5	0	0
AAACGG	comprepe	4.4	0	0	0	0	0	0	0	0	0	0	0	0	0	0	0	0	0	0	0	0	0	0	0	0	0	4	0	0	0	0	0	0	0	0	0	0	4	0	0	0	0	4	4	0	0	0	0
AAACGG	simppoly	0.196	0	0	0	0	0	0	0	0.667	1	0	0	0	0	0	0	0	0	0	0	0	0	0	0	0	0	0	0	0	0	0	0	0	0	0	0	0	0	0	0	0	0	0.25	0	0	0	0	0
AAACGG	comppoly	0.6	0	0	0	0	0	0	0	0	0	0	0	0	0	0	0	0	0	0	0	0	0	0	0	0	0	0	0	0	0	0	0	0	0	0	0	0	1	0	0	0	0	1	0	0	0	0	0
AAACGT	simpfreq	0	0	0	0	0	0	0	0	0	0	0	0	0	0	0	0	0	0	0	0	0	0	0	0	0	0	0	0	0	0	0	0	0	0	0	0	0	0	0	0	0	0	0	0	0	0	0	0
AAACGT	compfreq	0	0	0	0	0	0	0	0	0	0	0	0	0	0	0	0	0	0	0	0	0	0	0	0	0	0	0	0	0	0	0	0	0	0	0	0	0	0	0	0	0	0	0	0	0	0	0	0
AAACGT	totfreq	0	0	0	0	0	0	0	0	0	0	0	0	0	0	0	0	0	0	0	0	0	0	0	0	0	0	0	0	0	0	0	0	0	0	0	0	0	0	0	0	0	0	0	0	0	0	0	0
AAACGT	fracsimp	1	0	0	0	0	0	0	0	0	0	0	0	0	0	0	0	0	0	0	0	0	0	0	0	0	0	0	0	0	0	0	0	0	0	0	0	0	0	0	0	0	0	0	0	0	0	0	0
AAACGT	simprepe	4	0	0	0	0	0	0	0	0	0	0	0	0	0	0	0	0	0	0	0	0	0	0	0	0	0	0	0	0	0	0	0	0	0	0	0	0	0	0	0	0	0	0	0	0	0	0	0
AAACGT	comprepe	0	0	0	0	0	0	0	0	0	0	0	0	0	0	0	0	0	0	0	0	0	0	0	0	0	0	0	0	0	0	0	0	0	0	0	0	0	0	0	0	0	0	0	0	0	0	0	0
AAACGT	simppoly	0	0	0	0	0	0	0	0	0	0	0	0	0	0	0	0	0	0	0	0	0	0	0	0	0	0	0	0	0	0	0	0	0	0	0	0	0	0	0	0	0	0	0	0	0	0	0	0
AAACGT	comppoly	0	0	0	0	0	0	0	0	0	0	0	0	0	0	0	0	0	0	0	0	0	0	0	0	0	0	0	0	0	0	0	0	0	0	0	0	0	0	0	0	0	0	0	0	0	0	0	0
AAACTC	simpfreq	0.054	0	0	0	0	0	0	0	0.051	0	0	0	0	0.196	0	0	0	0	0.098	0	0	0	0	0	0	0	0.054	0.096	0	0	0	0.152	1.735	0	0	0.391	0.035	0.068	0	0.169	0	0	0.155	0.049	0	0	0	0.128
AAACTC	compfreq	0.002	0	0	0	0	0	0	0	0.051	0	0	0	0	0	0	0	0	0	0	0	0	0	0	0	0	0	0	0	0	0	0	0	0	0	0	0.098	0	0	0	0	0	0	0	0	0	0	0	0
AAACTC	totfreq	0.056	0	0	0	0	0	0	0	0.103	0	0	0	0	0.196	0	0	0	0	0.098	0	0	0	0	0	0	0	0.054	0.096	0	0	0	0.152	1.735	0	0	0.489	0.035	0.068	0	0.169	0	0	0.155	0.049	0	0	0	0.128
AAACTC	fracsimp	0.97	0	0	0	0	0	0	0	0.5	0	0	0	0	1	0	0	0	0	1	0	0	0	0	0	0	0	1	1	0	0	0	1	1	0	0	0.8	1	1	0	1	0	0	1	1	0	0	0	1
AAACTC	simprepe	4.322	0	0	0	0	0	0	0	5	0	0	0	0	4.667	0	0	0	0	4	0	0	0	0	0	0	0	4	5	0	0	0	4	4	0	0	4.25	4	4	0	4.5	0	0	4	4	0	0	0	4
AAACTC	comprepe	4.5	0	0	0	0	0	0	0	5	0	0	0	0	0	0	0	0	0	0	0	0	0	0	0	0	0	0	0	0	0	0	0	0	0	0	4	0	0	0	0	0	0	0	0	0	0	0	0
AAACTC	simppoly	0.116	0	0	0	0	0	0	0	0	0	0	0	0	0	0	0	0	0	0	0	0	0	0	0	0	0	0	0	0	0	0	0.25	0	0	0	0.25	0	1	0	0.5	0	0	0	0	0	0	0	0.667
AAACTC	comppoly	0	0	0	0	0	0	0	0	0	0	0	0	0	0	0	0	0	0	0	0	0	0	0	0	0	0	0	0	0	0	0	0	0	0	0	0	0	0	0	0	0	0	0	0	0	0	0	0
AAACTG	simpfreq	0.044	0	0	0	0	0.269	0	0	0.257	0.123	0	0	0.275	0	0.405	0	0	1.033	0	0	0	0	0	0	0	0	0.054	0	0	0	0	0.114	0	0	0	0	0.035	0	0	0.084	0	0	0.077	0	0	0.045	0	0.128
AAACTG	compfreq	0.002	0	0	0	0	0	0	0	0.051	0.041	0	0	0	0	0	0	0	0	0	0	0	0	0	0	0	0	0	0	0	0	0	0.038	0	0	0	0	0	0	0	0	0	0	0.077	0	0	0	0	0
AAACTG	totfreq	0.046	0	0	0	0	0.269	0	0	0.309	0.165	0	0	0.275	0	0.405	0	0	1.033	0	0	0	0	0	0	0	0	0.054	0	0	0	0	0.152	0	0	0	0	0.035	0	0	0.084	0	0	0.155	0	0	0.045	0	0.128
AAACTG	fracsimp	0.949	0	0	0	0	1	0	0	0.833	0.75	0	0	1	0	1	0	0	1	0	0	0	0	0	0	0	0	1	0	0	0	0	0.75	0	0	0	0	1	0	0	1	0	0	0.5	0	0	1	0	1
AAACTG	simprepe	4.329	0	0	0	0	4	0	0	4.4	4	0	0	4	0	5	0	0	4	0	0	0	0	0	0	0	0	4	0	0	0	0	4	0	0	0	0	4	0	0	5	0	0	4	0	0	4	0	4.333
AAACTG	comprepe	4.5	0	0	0	0	0	0	0	5	4	0	0	0	0	0	0	0	0	0	0	0	0	0	0	0	0	0	0	0	0	0	5	0	0	0	0	0	0	0	0	0	0	4	0	0	0	0	0
AAACTG	simppoly	0.271	0	0	0	0	0	0	0	0.4	0.333	0	0	0	0	0	0	0	0	0	0	0	0	0	0	0	0	0	0	0	0	0	0	0	0	0	0	0	0	0	0	0	0	0	0	0	0	0	0.333
AAACTG	comppoly	0	0	0	0	0	0	0	0	0	0	0	0	0	0	0	0	0	0	0	0	0	0	0	0	0	0	0	0	0	0	0	0	0	0	0	0	0	0	0	0	0	0	0	0	0	0	0	0
AAACTT	simpfreq	0.001	0	0	0	0	0	0	0	0	0	0	0	0	0	0	0	0	0	0	0	0	0	0	0	0	0	0	0	0	0	0	0.038	0	0.034	0	0	0	0	0	0	0	0	0	0	0	0	0	0
AAACTT	compfreq	0.004	0	0	0	0	0	0	0	0	0	0	0.373	0	0	0	0	0	0	0	0	0	0	0	0	0	0	0	0	0	0	0	0	0	0	0	0	0	0	0	0	0	0	0	0	0	0	0	0
AAACTT	totfreq	0.005	0	0	0	0	0	0	0	0	0	0	0.373	0	0	0	0	0	0	0	0	0	0	0	0	0	0	0	0	0	0	0	0.038	0	0.034	0	0	0	0	0	0	0	0	0	0	0	0	0	0
AAACTT	fracsimp	0.75	0	0	0	0	0	0	0	0	0	0	0	0	0	0	0	0	0	0	0	0	0	0	0	0	0	0	0	0	0	0	1	0	1	0	0	0	0	0	0	0	0	0	0	0	0	0	0
AAACTT	simprepe	4	0	0	0	0	0	0	0	0	0	0	0	0	0	0	0	0	0	0	0	0	0	0	0	0	0	0	0	0	0	0	4	0	4	0	0	0	0	0	0	0	0	0	0	0	0	0	0
AAACTT	comprepe	4	0	0	0	0	0	0	0	0	0	0	4	0	0	0	0	0	0	0	0	0	0	0	0	0	0	0	0	0	0	0	0	0	0	0	0	0	0	0	0	0	0	0	0	0	0	0	0
AAACTT	simppoly	0	0	0	0	0	0	0	0	0	0	0	0	0	0	0	0	0	0	0	0	0	0	0	0	0	0	0	0	0	0	0	0	0	0	0	0	0	0	0	0	0	0	0	0	0	0	0	0
AAACTT	comppoly	0	0	0	0	0	0	0	0	0	0	0	0	0	0	0	0	0	0	0	0	0	0	0	0	0	0	0	0	0	0	0	0	0	0	0	0	0	0	0	0	0	0	0	0	0	0	0	0
AAAGAC	simpfreq	0.017	0	0	0	0	0	0	0	0	0.123	0	0	0	0	0	0	0	0	0.049	0	0	0	0	0	0	0	0	0	0	0	0	0.076	0	0	0	0	0.035	0	0	0.084	0	0	0	0	0	0.045	0	0.043
AAAGAC	compfreq	0.006	0	0	0	0	0	0	0	0	0	0	0.373	0	0	0	0	0	0	0	0	0	0	0	0	0	0	0	0.096	0	0	0	0	0	0	0	0	0.035	0	0	0	0	0	0	0	0	0	0	0
AAAGAC	totfreq	0.023	0	0	0	0	0	0	0	0	0.123	0	0.373	0	0	0	0	0	0	0.049	0	0	0	0	0	0	0	0	0.096	0	0	0	0.076	0	0	0	0	0.071	0	0	0.084	0	0	0	0	0	0.045	0	0.043
AAAGAC	fracsimp	0.853	0	0	0	0	0	0	0	0	1	0	0	0	0	0	0	0	0	1	0	0	0	0	0	0	0	0	0	0	0	0	1	0	0	0	0	0.5	0	0	1	0	0	0	0	0	1	0	1
AAAGAC	simprepe	4.567	0	0	0	0	0	0	0	0	5	0	0	0	0	0	0	0	0	5	0	0	0	0	0	0	0	0	0	0	0	0	4	0	0	0	0	4	0	0	4	0	0	0	0	0	4	0	4
AAAGAC	comprepe	6	0	0	0	0	0	0	0	0	0	0	9	0	0	0	0	0	0	0	0	0	0	0	0	0	0	0	4	0	0	0	0	0	0	0	0	5	0	0	0	0	0	0	0	0	0	0	0
AAAGAC	simppoly	0.256	0	0	0	0	0	0	0	0	0.333	0	0	0	0	0	0	0	0	0	0	0	0	0	0	0	0	0	0	0	0	0	1	0	0	0	0	1	0	0	0	0	0	0	0	0	0	0	0
AAAGAC	comppoly	0.333	0	0	0	0	0	0	0	0	0	0	1	0	0	0	0	0	0	0	0	0	0	0	0	0	0	0	0	0	0	0	0	0	0	0	0	0	0	0	0	0	0	0	0	0	0	0	0
AAAGAG	simpfreq	0.274	0	0	0	0.257	0	0	0	1.338	0.494	0.612	0	0.825	0.196	0.811	0	0	0	0.342	0.43	0.573	0	0	0	0.728	0	0.379	0	0	0	0	0.758	0	0.137	0	0.098	0.248	0.616	0	0.928	0	0	0.541	0.247	0.643	0.136	0.317	0.81
AAAGAG	compfreq	0.049	0	0	0	0	0	0	0	0.36	0.123	0	0	0.137	0.065	0	0	0	0	0.195	0.43	0.573	0	0	0	0	0	0.162	0	0	0	0	0.076	0	0.034	0	0	0.035	0	0	0.084	0	0	0.077	0	0	0	0	0
AAAGAG	totfreq	0.323	0	0	0	0.257	0	0	0	1.699	0.617	0.612	0	0.962	0.261	0.811	0	0	0	0.538	0.86	1.146	0	0	0	0.728	0	0.541	0	0	0	0	0.833	0	0.172	0	0.098	0.283	0.616	0	1.012	0	0	0.618	0.247	0.643	0.136	0.317	0.81
AAAGAG	fracsimp	0.836	0	0	0	1	0	0	0	0.788	0.8	1	0	0.857	0.75	1	0	0	0	0.636	0.5	0.5	0	0	0	1	0	0.7	0	0	0	0	0.909	0	0.8	0	1	0.875	1	0	0.917	0	0	0.875	1	1	1	1	1
AAAGAG	simprepe	4.376	0	0	0	4	0	0	0	4.385	4.167	4	0	4.5	5	5.5	0	0	0	4.714	4	4	0	0	0	4	0	4.429	0	0	0	0	4.2	0	4	0	5	4.714	4.667	0	4.818	0	0	4.429	5.2	5	5.333	4	4.421
AAAGAG	comprepe	5.047	0	0	0	0	0	0	0	4.143	4.667	0	0	4	6	0	0	0	0	4.25	5	8	0	0	0	0	0	4.667	0	0	0	0	4.5	0	4	0	0	6	0	0	6	0	0	4	0	0	0	0	0
AAAGAG	simppoly	0.166	0	0	0	0	0	0	0	0.269	0.083	0	0	0.333	0	0	0	0	0	0.429	0	0	0	0	0	0	0	0.286	0	0	0	0	0.05	0	0	0	0	0.286	0.111	0	0.182	0	0	0.286	0.2	1	0.667	0	0.316
AAAGAG	comppoly	0.182	0	0	0	0	0	0	0	0.143	0.333	0	0	1	1	0	0	0	0	0.25	0	0	0	0	0	0	0	0	0	0	0	0	0	0	0	0	0	0	0	0	0	0	0	0	0	0	0	0	0
AAAGAT	simpfreq	0.032	0	0	0	0	0	0	0.274	0.103	0.041	0	0	0	0	0	0	0	0	0	0	0	0	0	0	0	0	0.108	0	0	0	0	0.076	0	0.034	0	0	0	0	0	0.337	0	0	0	0.049	0	0	0	0.085
AAAGAT	compfreq	0.003	0	0	0	0	0	0	0	0	0	0	0	0	0	0	0	0	0	0.049	0	0	0	0	0	0	0	0.054	0	0	0	0	0	0	0	0	0	0	0	0	0	0	0	0	0	0	0	0	0
AAAGAT	totfreq	0.035	0	0	0	0	0	0	0.274	0.103	0.041	0	0	0	0	0	0	0	0	0.049	0	0	0	0	0	0	0	0.162	0	0	0	0	0.076	0	0.034	0	0	0	0	0	0.337	0	0	0	0.049	0	0	0	0.085
AAAGAT	fracsimp	0.804	0	0	0	0	0	0	1	1	1	0	0	0	0	0	0	0	0	0	0	0	0	0	0	0	0	0.667	0	0	0	0	1	0	1	0	0	0	0	0	1	0	0	0	1	0	0	0	1
AAAGAT	simprepe	4.217	0	0	0	0	0	0	5	4	4	0	0	0	0	0	0	0	0	0	0	0	0	0	0	0	0	4	0	0	0	0	4	0	4	0	0	0	0	0	4.25	0	0	0	4	0	0	0	4
AAAGAT	comprepe	5.1	0	0	0	0	0	0	0	0	0	0	0	0	0	0	0	0	0	8	0	0	0	0	0	0	0	4	0	0	0	0	0	0	0	0	0	0	0	0	0	0	0	0	0	0	0	0	0
AAAGAT	simppoly	0.033	0	0	0	0	0	0	0	0	0	0	0	0	0	0	0	0	0	0	0	0	0	0	0	0	0	0	0	0	0	0	0	0	0	0	0	0	0	0	0	0	0	0	0	0	0	0	0.5
AAAGAT	comppoly	0.2	0	0	0	0	0	0	0	0	0	0	0	0	0	0	0	0	0	0	0	0	0	0	0	0	0	0	0	0	0	0	0	0	0	0	0	0	0	0	0	0	0	0	0	0	0	0	0
AAAGCC	simpfreq	0.08	0	0	0	0	0.269	0	0.274	0.051	0.041	0	0	0	0.131	0.405	0.467	0	0	0.098	0	0	0	0	0	0	0	0.108	0	0	0.548	0	0.076	0	0.034	0	0	0.035	0.205	0	0	0	0	0.155	0.099	0	0.226	0	0.043
AAAGCC	compfreq	0.009	0	0	0	0	0	0	0	0	0	0	0	0	0	0	0	0	0	0	0	0	0	0	0	0	0	0	0	0	0	0	0	0	0	0	0	0	0	0	0	0	0	0	0	0	0.045	0	0
AAAGCC	totfreq	0.089	0	0	0	0	0.269	0	0.274	0.051	0.041	0	0	0	0.131	0.405	0.467	0	0	0.098	0	0	0	0	0	0	0	0.108	0	0	0.548	0	0.076	0	0.034	0	0	0.035	0.205	0	0	0	0	0.155	0.099	0	0.272	0	0.043
AAAGCC	fracsimp	0.931	0	0	0	0	1	0	1	1	1	0	0	0	1	1	1	0	0	1	0	0	0	0	0	0	0	1	0	0	1	0	1	0	1	0	0	1	1	0	0	0	0	1	1	0	0.833	0	1
AAAGCC	simprepe	4.4	0	0	0	0	4	0	4	4	4	0	0	0	5	5	5.333	0	0	4	0	0	0	0	0	0	0	4	0	0	4	0	4	0	4	0	0	5	4	0	0	0	0	4.5	5	0	4.2	0	4
AAAGCC	comprepe	5.1	0	0	0	0	0	0	0	0	0	0	0	0	0	0	0	0	0	0	0	0	0	0	0	0	0	0	0	0	0	0	0	0	0	0	0	0	0	0	0	0	0	0	0	0	4	0	0
AAAGCC	simppoly	0.303	0	0	0	0	0	0	0.5	0	1	0	0	0	0	0	0.333	0	0	0	0	0	0	0	0	0	0	0.5	0	0	0	0	1	0	0	0	0	0	0.667	0	0	0	0	0	0.5	0	0.2	0	0
AAAGCC	comppoly	0.3	0	0	0	0	0	0	0	0	0	0	0	0	0	0	0	0	0	0	0	0	0	0	0	0	0	0	0	0	0	0	0	0	0	0	0	0	0	0	0	0	0	0	0	0	0	0	0
AAAGCG	simpfreq	0.008	0	0	0	0	0	0	0	0	0	0	0	0	0.065	0	0	0	0	0	0	0	0	0	0	0	0	0.054	0	0	0	0	0	0	0.034	0	0	0	0	0	0	0	0	0.155	0	0	0	0	0
AAAGCG	compfreq	0	0	0	0	0	0	0	0	0	0	0	0	0	0	0	0	0	0	0	0	0	0	0	0	0	0	0	0	0	0	0	0	0	0	0	0	0	0	0	0	0	0	0	0	0	0	0	0
AAAGCG	totfreq	0.008	0	0	0	0	0	0	0	0	0	0	0	0	0.065	0	0	0	0	0	0	0	0	0	0	0	0	0.054	0	0	0	0	0	0	0.034	0	0	0	0	0	0	0	0	0.155	0	0	0	0	0
AAAGCG	fracsimp	1	0	0	0	0	0	0	0	0	0	0	0	0	1	0	0	0	0	0	0	0	0	0	0	0	0	1	0	0	0	0	0	0	1	0	0	0	0	0	0	0	0	1	0	0	0	0	0
AAAGCG	simprepe	4.222	0	0	0	0	0	0	0	0	0	0	0	0	6	0	0	0	0	0	0	0	0	0	0	0	0	4	0	0	0	0	0	0	4	0	0	0	0	0	0	0	0	4	0	0	0	0	0
AAAGCG	comprepe	0	0	0	0	0	0	0	0	0	0	0	0	0	0	0	0	0	0	0	0	0	0	0	0	0	0	0	0	0	0	0	0	0	0	0	0	0	0	0	0	0	0	0	0	0	0	0	0
AAAGCG	simppoly	0.111	0	0	0	0	0	0	0	0	0	0	0	0	0	0	0	0	0	0	0	0	0	0	0	0	0	0	0	0	0	0	0	0	1	0	0	0	0	0	0	0	0	0	0	0	0	0	0
AAAGCG	comppoly	0	0	0	0	0	0	0	0	0	0	0	0	0	0	0	0	0	0	0	0	0	0	0	0	0	0	0	0	0	0	0	0	0	0	0	0	0	0	0	0	0	0	0	0	0	0	0	0
AAAGCT	simpfreq	0.009	0	0	0	0	0	0	0	0	0.041	0	0	0	0	0	0	0	0	0	0	0	0	0	0	0	0	0	0	0	0	0	0	0	0	0	0	0	0	0	0	0	0	0	0	0	0	0	0
AAAGCT	compfreq	0.009	0	0	0	0	0	0	0	0	0	0	0	0	0	0	0	0	0	0	0	0	0	0	0	0	0	0	0	0	0	0	0	0	0	0	0	0	0	0	0	0	0	0	0	0	0	0	0
AAAGCT	totfreq	0.018	0	0	0	0	0	0	0	0	0.041	0	0	0	0	0	0	0	0	0	0	0	0	0	0	0	0	0	0	0	0	0	0	0	0	0	0	0	0	0	0	0	0	0	0	0	0	0	0
AAAGCT	fracsimp	0.7	0	0	0	0	0	0	0	0	1	0	0	0	0	0	0	0	0	0	0	0	0	0	0	0	0	0	0	0	0	0	0	0	0	0	0	0	0	0	0	0	0	0	0	0	0	0	0
AAAGCT	simprepe	4	0	0	0	0	0	0	0	0	4	0	0	0	0	0	0	0	0	0	0	0	0	0	0	0	0	0	0	0	0	0	0	0	0	0	0	0	0	0	0	0	0	0	0	0	0	0	0
AAAGCT	comprepe	4	0	0	0	0	0	0	0	0	0	0	0	0	0	0	0	0	0	0	0	0	0	0	0	0	0	0	0	0	0	0	0	0	0	0	0	0	0	0	0	0	0	0	0	0	0	0	0
AAAGCT	simppoly	0	0	0	0	0	0	0	0	0	0	0	0	0	0	0	0	0	0	0	0	0	0	0	0	0	0	0	0	0	0	0	0	0	0	0	0	0	0	0	0	0	0	0	0	0	0	0	0
AAAGCT	comppoly	0	0	0	0	0	0	0	0	0	0	0	0	0	0	0	0	0	0	0	0	0	0	0	0	0	0	0	0	0	0	0	0	0	0	0	0	0	0	0	0	0	0	0	0	0	0	0	0
AAAGGC	simpfreq	0.06	0	0	0	0	0	0	0	0.051	0.123	0	0	0	0.065	0	0	0	0	0	0	0.573	0	0	0	0	0	0.054	0	0.553	0	0.52	0.038	1.735	0.103	0	0.293	0	0	0	0.084	0	0	0.077	0.049	0	0.272	0	0.256
AAAGGC	compfreq	0	0	0	0	0	0	0	0	0	0.041	0	0	0	0	0	0	0	0	0	0	0	0	0	0	0	0	0	0	0	0	0	0	0	0	0	0	0	0	0	0	0	0	0	0	0	0	0	0
AAAGGC	totfreq	0.061	0	0	0	0	0	0	0	0.051	0.165	0	0	0	0.065	0	0	0	0	0	0	0.573	0	0	0	0	0	0.054	0	0.553	0	0.52	0.038	1.735	0.103	0	0.293	0	0	0	0.084	0	0	0.077	0.049	0	0.272	0	0.256
AAAGGC	fracsimp	0.99	0	0	0	0	0	0	0	1	0.75	0	0	0	1	0	0	0	0	0	0	1	0	0	0	0	0	1	0	1	0	1	1	1	1	0	1	0	0	0	1	0	0	1	1	0	1	0	1
AAAGGC	simprepe	4.34	0	0	0	0	0	0	0	4	4	0	0	0	4	0	0	0	0	0	0	4	0	0	0	0	0	6	0	4	0	4	5	4.5	4.667	0	6	0	0	0	5	0	0	4	4	0	4.333	0	4
AAAGGC	comprepe	4	0	0	0	0	0	0	0	0	4	0	0	0	0	0	0	0	0	0	0	0	0	0	0	0	0	0	0	0	0	0	0	0	0	0	0	0	0	0	0	0	0	0	0	0	0	0	0
AAAGGC	simppoly	0.275	0	0	0	0	0	0	0	0	0.333	0	0	0	0	0	0	0	0	0	0	0	0	0	0	0	0	0	0	0	0	0	0	0	0	0	0.667	0	0	0	1	0	0	0	0	0	0.5	0	0.667
AAAGGC	comppoly	1	0	0	0	0	0	0	0	0	1	0	0	0	0	0	0	0	0	0	0	0	0	0	0	0	0	0	0	0	0	0	0	0	0	0	0	0	0	0	0	0	0	0	0	0	0	0	0
AAAGGG	simpfreq	0.07	0	0	0	0	0	0.79	0	0.051	0.041	0	0	0	0	0.811	0	0	0	0	0	0.573	0	0	0	0	0	0.108	0.288	0	0	0	0.076	0	0.172	0	0.195	0.106	0	0	0.59	0	0	0	0	0	0.091	0.317	0
AAAGGG	compfreq	0.007	0	0	0	0	0	0	0	0	0.082	0	0	0	0	0	0	0	0	0.049	0	0	0	0	0	0	0	0	0	0	0	0	0	0	0.034	0	0	0.071	0	0	0.084	0	0	0	0	0	0	0	0
AAAGGG	totfreq	0.077	0	0	0	0	0	0.79	0	0.051	0.123	0	0	0	0	0.811	0	0	0	0.049	0	0.573	0	0	0	0	0	0.108	0.288	0	0	0	0.076	0	0.206	0	0.195	0.177	0	0	0.675	0	0	0	0	0	0.091	0.317	0
AAAGGG	fracsimp	0.824	0	0	0	0	0	1	0	1	0.333	0	0	0	0	1	0	0	0	0	0	1	0	0	0	0	0	1	1	0	0	0	1	0	0.833	0	1	0.6	0	0	0.875	0	0	0	0	0	1	1	0
AAAGGG	simprepe	4.339	0	0	0	0	0	4	0	5	6	0	0	0	0	4	0	0	0	0	0	4	0	0	0	0	0	4	4	0	0	0	5	0	4	0	4.5	4	0	0	4.143	0	0	0	0	0	4.5	4	0
AAAGGG	comprepe	4.375	0	0	0	0	0	0	0	0	4	0	0	0	0	0	0	0	0	4	0	0	0	0	0	0	0	0	0	0	0	0	0	0	4	0	0	4.5	0	0	4	0	0	0	0	0	0	0	0
AAAGGG	simppoly	0.233	0	0	0	0	0	0	0	0	1	0	0	0	0	0	0	0	0	0	0	0	0	0	0	0	0	0.5	0	0	0	0	0	0	0.4	0	0	0	0	0	0.286	0	0	0	0	0	0.5	0	0
AAAGGG	comppoly	0.083	0	0	0	0	0	0	0	0	0	0	0	0	0	0	0	0	0	0	0	0	0	0	0	0	0	0	0	0	0	0	0	0	1	0	0	0	0	0	0	0	0	0	0	0	0	0	0
AAAGGT	simpfreq	0.006	0	0	0	0	0	0	0	0	0	0	0	0	0	0	0	0	0	0	0	0	0	0	0	0	0	0	0	0	0	0	0	0	0	0	0	0	0	0	0	0	0	0	0	0	0	0	0.043
AAAGGT	compfreq	0	0	0	0	0	0	0	0	0	0	0	0	0	0	0	0	0	0	0	0	0	0	0	0	0	0	0	0	0	0	0	0	0	0	0	0	0	0	0	0	0	0	0	0	0	0	0	0
AAAGGT	totfreq	0.006	0	0	0	0	0	0	0	0	0	0	0	0	0	0	0	0	0	0	0	0	0	0	0	0	0	0	0	0	0	0	0	0	0	0	0	0	0	0	0	0	0	0	0	0	0	0	0.043
AAAGGT	fracsimp	1	0	0	0	0	0	0	0	0	0	0	0	0	0	0	0	0	0	0	0	0	0	0	0	0	0	0	0	0	0	0	0	0	0	0	0	0	0	0	0	0	0	0	0	0	0	0	1
AAAGGT	simprepe	6	0	0	0	0	0	0	0	0	0	0	0	0	0	0	0	0	0	0	0	0	0	0	0	0	0	0	0	0	0	0	0	0	0	0	0	0	0	0	0	0	0	0	0	0	0	0	7
AAAGGT	comprepe	0	0	0	0	0	0	0	0	0	0	0	0	0	0	0	0	0	0	0	0	0	0	0	0	0	0	0	0	0	0	0	0	0	0	0	0	0	0	0	0	0	0	0	0	0	0	0	0
AAAGGT	simppoly	0.333	0	0	0	0	0	0	0	0	0	0	0	0	0	0	0	0	0	0	0	0	0	0	0	0	0	0	0	0	0	0	0	0	0	0	0	0	0	0	0	0	0	0	0	0	0	0	0
AAAGGT	comppoly	0	0	0	0	0	0	0	0	0	0	0	0	0	0	0	0	0	0	0	0	0	0	0	0	0	0	0	0	0	0	0	0	0	0	0	0	0	0	0	0	0	0	0	0	0	0	0	0
AAAGTC	simpfreq	0.071	0	0	0	0	0	0	0	0	0.041	0	0	0	0	0	0	0	0	0	0	0	0	0	0	0	0	0	0	0	0	0	0.038	0	0	0	0.88	0	0	0	1.518	0	0	0.077	0.049	0	0	0	0.043
AAAGTC	compfreq	0.004	0	0	0	0	0	0	0	0	0.041	0	0	0	0	0	0	0	0	0	0	0	0	0	0	0	0	0	0	0	0	0	0	0	0	0	0	0	0	0	0.169	0	0	0	0	0	0	0	0
AAAGTC	totfreq	0.075	0	0	0	0	0	0	0	0	0.082	0	0	0	0	0	0	0	0	0	0	0	0	0	0	0	0	0	0	0	0	0	0.038	0	0	0	0.88	0	0	0	1.687	0	0	0.077	0.049	0	0	0	0.043
AAAGTC	fracsimp	0.941	0	0	0	0	0	0	0	0	0.5	0	0	0	0	0	0	0	0	0	0	0	0	0	0	0	0	0	0	0	0	0	1	0	0	0	1	0	0	0	0.9	0	0	1	1	0	0	0	1
AAAGTC	simprepe	4.227	0	0	0	0	0	0	0	0	4	0	0	0	0	0	0	0	0	0	0	0	0	0	0	0	0	0	0	0	0	0	4	0	0	0	4.111	0	0	0	4.167	0	0	6	4	0	0	0	4
AAAGTC	comprepe	5.167	0	0	0	0	0	0	0	0	5	0	0	0	0	0	0	0	0	0	0	0	0	0	0	0	0	0	0	0	0	0	0	0	0	0	0	0	0	0	6.5	0	0	0	0	0	0	0	0
AAAGTC	simppoly	0.021	0	0	0	0	0	0	0	0	0	0	0	0	0	0	0	0	0	0	0	0	0	0	0	0	0	0	0	0	0	0	0	0	0	0	0.111	0	0	0	0.167	0	0	0	0	0	0	0	0
AAAGTC	comppoly	0	0	0	0	0	0	0	0	0	0	0	0	0	0	0	0	0	0	0	0	0	0	0	0	0	0	0	0	0	0	0	0	0	0	0	0	0	0	0	0	0	0	0	0	0	0	0	0
AAAGTG	simpfreq	0.023	0	0	0	0	0	0	0	0.051	0.082	0	0	0.137	0	0	0	0	0	0.098	0	0	0	0	0	0	0	0.108	0	0	0	0	0.038	0	0	0	0	0	0	0	0.422	0	0	0.155	0	0	0.045	0	0.128
AAAGTG	compfreq	0.001	0	0	0	0	0	0	0	0	0	0	0	0	0	0	0	0	0	0	0	0	0	0	0	0	0	0	0	0	0	0	0	0	0	0	0	0	0.068	0	0	0	0	0	0	0	0	0	0.043
AAAGTG	totfreq	0.024	0	0	0	0	0	0	0	0.051	0.082	0	0	0.137	0	0	0	0	0	0.098	0	0	0	0	0	0	0	0.108	0	0	0	0	0.038	0	0	0	0	0	0.068	0	0.422	0	0	0.155	0	0	0.045	0	0.171
AAAGTG	fracsimp	0.926	0	0	0	0	0	0	0	1	1	0	0	1	0	0	0	0	0	1	0	0	0	0	0	0	0	1	0	0	0	0	1	0	0	0	0	0	0	0	1	0	0	1	0	0	1	0	0.75
AAAGTG	simprepe	4.263	0	0	0	0	0	0	0	4	4	0	0	4	0	0	0	0	0	5.5	0	0	0	0	0	0	0	4	0	0	0	0	4	0	0	0	0	0	0	0	4.2	0	0	4.5	0	0	4	0	4
AAAGTG	comprepe	4.5	0	0	0	0	0	0	0	0	0	0	0	0	0	0	0	0	0	0	0	0	0	0	0	0	0	0	0	0	0	0	0	0	0	0	0	0	4	0	0	0	0	0	0	0	0	0	5
AAAGTG	simppoly	0.19	0	0	0	0	0	0	0	0	0	0	0	0	0	0	0	0	0	0.5	0	0	0	0	0	0	0	0	0	0	0	0	0	0	0	0	0	0	0	0	0.2	0	0	0	0	0	0	0	0.333
AAAGTG	comppoly	0	0	0	0	0	0	0	0	0	0	0	0	0	0	0	0	0	0	0	0	0	0	0	0	0	0	0	0	0	0	0	0	0	0	0	0	0	0	0	0	0	0	0	0	0	0	0	0
AAAGTT	simpfreq	0.007	0	0	0	0	0	0	0	0	0	0	0	0	0	0	0	0	0	0	0	0	0	0	0	0	0	0	0	0	0	0	0	0	0	0	0	0	0	0	0	0	0	0	0	0	0.045	0	0
AAAGTT	compfreq	0	0	0	0	0	0	0	0	0	0	0	0	0	0	0	0	0	0	0	0	0	0	0	0	0	0	0	0	0	0	0	0	0	0	0	0	0	0	0	0	0	0	0	0	0	0	0	0
AAAGTT	totfreq	0.007	0	0	0	0	0	0	0	0	0	0	0	0	0	0	0	0	0	0	0	0	0	0	0	0	0	0	0	0	0	0	0	0	0	0	0	0	0	0	0	0	0	0	0	0	0.045	0	0
AAAGTT	fracsimp	1	0	0	0	0	0	0	0	0	0	0	0	0	0	0	0	0	0	0	0	0	0	0	0	0	0	0	0	0	0	0	0	0	0	0	0	0	0	0	0	0	0	0	0	0	1	0	0
AAAGTT	simprepe	4	0	0	0	0	0	0	0	0	0	0	0	0	0	0	0	0	0	0	0	0	0	0	0	0	0	0	0	0	0	0	0	0	0	0	0	0	0	0	0	0	0	0	0	0	4	0	0
AAAGTT	comprepe	0	0	0	0	0	0	0	0	0	0	0	0	0	0	0	0	0	0	0	0	0	0	0	0	0	0	0	0	0	0	0	0	0	0	0	0	0	0	0	0	0	0	0	0	0	0	0	0
AAAGTT	simppoly	0.333	0	0	0	0	0	0	0	0	0	0	0	0	0	0	0	0	0	0	0	0	0	0	0	0	0	0	0	0	0	0	0	0	0	0	0	0	0	0	0	0	0	0	0	0	1	0	0
AAAGTT	comppoly	0	0	0	0	0	0	0	0	0	0	0	0	0	0	0	0	0	0	0	0	0	0	0	0	0	0	0	0	0	0	0	0	0	0	0	0	0	0	0	0	0	0	0	0	0	0	0	0
AAATAC	simpfreq	0.025	0	0	0	0	0	0	0	0	0	0	0	0	0	0	0.156	0	0	0	0	0	0	0	0	0	0	0.054	0	0	0	0	0.038	0	0.034	0	0	0.035	0.068	0	0.169	0	0	0	0.197	0	0	0	0.128
AAATAC	compfreq	0.001	0	0	0	0	0	0	0	0	0	0	0	0	0	0	0	0	0	0	0	0	0	0	0	0	0	0	0	0	0	0	0	0	0	0	0	0	0	0	0	0	0	0	0	0	0	0	0
AAATAC	totfreq	0.026	0	0	0	0	0	0	0	0	0	0	0	0	0	0	0.156	0	0	0	0	0	0	0	0	0	0	0.054	0	0	0	0	0.038	0	0.034	0	0	0.035	0.068	0	0.169	0	0	0	0.197	0	0	0	0.128
AAATAC	fracsimp	0.926	0	0	0	0	0	0	0	0	0	0	0	0	0	0	1	0	0	0	0	0	0	0	0	0	0	1	0	0	0	0	1	0	1	0	0	1	1	0	1	0	0	0	1	0	0	0	1
AAATAC	simprepe	4.208	0	0	0	0	0	0	0	0	0	0	0	0	0	0	4	0	0	0	0	0	0	0	0	0	0	4	0	0	0	0	4	0	4	0	0	4	4	0	5	0	0	0	4	0	0	0	4
AAATAC	comprepe	4	0	0	0	0	0	0	0	0	0	0	0	0	0	0	0	0	0	0	0	0	0	0	0	0	0	0	0	0	0	0	0	0	0	0	0	0	0	0	0	0	0	0	0	0	0	0	0
AAATAC	simppoly	0.167	0	0	0	0	0	0	0	0	0	0	0	0	0	0	0	0	0	0	0	0	0	0	0	0	0	0	0	0	0	0	0	0	0	0	0	1	1	0	0	0	0	0	0	0	0	0	0.333
AAATAC	comppoly	0	0	0	0	0	0	0	0	0	0	0	0	0	0	0	0	0	0	0	0	0	0	0	0	0	0	0	0	0	0	0	0	0	0	0	0	0	0	0	0	0	0	0	0	0	0	0	0
AAATAG	simpfreq	0.017	0	0	0	0	0	0	0.137	0	0	0	0	0	0	0	0	0	0	0	0	0	0	0	0	0	0	0	0	0	0	0	0.038	0	0.034	0	0	0.035	0.137	0	0.169	0	0	0.077	0	0	0	0	0.128
AAATAG	compfreq	0.002	0	0	0	0	0	0	0	0	0	0	0	0	0.065	0	0	0	0	0	0	0	0	0	0	0	0	0	0	0	0	0	0	0	0	0	0	0	0	0	0.084	0	0	0	0	0	0	0	0
AAATAG	totfreq	0.019	0	0	0	0	0	0	0.137	0	0	0	0	0	0.065	0	0	0	0	0	0	0	0	0	0	0	0	0	0	0	0	0	0.038	0	0.034	0	0	0.035	0.137	0	0.253	0	0	0.077	0	0	0	0	0.128
AAATAG	fracsimp	0.897	0	0	0	0	0	0	1	0	0	0	0	0	0	0	0	0	0	0	0	0	0	0	0	0	0	0	0	0	0	0	1	0	1	0	0	1	1	0	0.667	0	0	1	0	0	0	0	1
AAATAG	simprepe	4.417	0	0	0	0	0	0	4	0	0	0	0	0	0	0	0	0	0	0	0	0	0	0	0	0	0	0	0	0	0	0	6	0	4	0	0	4	4	0	4	0	0	4	0	0	0	0	5
AAATAG	comprepe	4	0	0	0	0	0	0	0	0	0	0	0	0	4	0	0	0	0	0	0	0	0	0	0	0	0	0	0	0	0	0	0	0	0	0	0	0	0	0	4	0	0	0	0	0	0	0	0
AAATAG	simppoly	0.278	0	0	0	0	0	0	0	0	0	0	0	0	0	0	0	0	0	0	0	0	0	0	0	0	0	0	0	0	0	0	0	0	1	0	0	0	0.5	0	0.5	0	0	0	0	0	0	0	0.333
AAATAG	comppoly	0.5	0	0	0	0	0	0	0	0	0	0	0	0	1	0	0	0	0	0	0	0	0	0	0	0	0	0	0	0	0	0	0	0	0	0	0	0	0	0	0	0	0	0	0	0	0	0	0
AAATAT	simpfreq	0.053	0	0	0	0	0	0	0.137	0	0	0	0	0	0	0	0.156	0	0	0.049	0	0	0	0	0	0	0	0.108	0	0	0	0	0.152	0	0.137	0	0.098	0.071	0.137	0.637	0	0	0	0	0.049	0	0	0	0.085
AAATAT	compfreq	0.001	0	0	0	0	0	0	0	0	0	0	0	0	0	0	0	0	0	0	0	0	0	0	0	0	0	0	0	0	0	0	0	0	0.069	0	0	0.035	0	0	0	0	0	0	0	0	0	0	0
AAATAT	totfreq	0.055	0	0	0	0	0	0	0.137	0	0	0	0	0	0	0	0.156	0	0	0.049	0	0	0	0	0	0	0	0.108	0	0	0	0	0.152	0	0.206	0	0.098	0.106	0.137	0.637	0	0	0	0	0.049	0	0	0	0.085
AAATAT	fracsimp	0.962	0	0	0	0	0	0	1	0	0	0	0	0	0	0	1	0	0	1	0	0	0	0	0	0	0	1	0	0	0	0	1	0	0.667	0	1	0.667	1	1	0	0	0	0	1	0	0	0	1
AAATAT	simprepe	4.125	0	0	0	0	0	0	4	0	0	0	0	0	0	0	4	0	0	4	0	0	0	0	0	0	0	4	0	0	0	0	4	0	4.25	0	5	4	4	4	0	0	0	0	4	0	0	0	5
AAATAT	comprepe	4.333	0	0	0	0	0	0	0	0	0	0	0	0	0	0	0	0	0	0	0	0	0	0	0	0	0	0	0	0	0	0	0	0	4	0	0	5	0	0	0	0	0	0	0	0	0	0	0
AAATAT	simppoly	0.154	0	0	0	0	0	0	0	0	0	0	0	0	0	0	0	0	0	1	0	0	0	0	0	0	0	0	0	0	0	0	0.75	0	0.25	0	0	0	0	0	0	0	0	0	0	0	0	0	0.5
AAATAT	comppoly	0	0	0	0	0	0	0	0	0	0	0	0	0	0	0	0	0	0	0	0	0	0	0	0	0	0	0	0	0	0	0	0	0	0	0	0	0	0	0	0	0	0	0	0	0	0	0	0
AAATCC	simpfreq	0.072	0	0	0	0	0	0	0	0.051	0.082	0	0	0	0.065	0	0.467	0	0	0.147	0	0	0	0	0	0	0	0.054	0	0	0.274	0	0.303	0	0.103	0	0.098	0.035	0	0	0.506	0	0.29	0	0.247	0	0.181	0	0.298
AAATCC	compfreq	0.005	0	0	0	0	0	0	0	0	0	0	0	0.137	0	0	0	0	0	0	0	0	0	0	0	0	0	0	0	0	0	0	0.114	0	0.034	0	0	0	0	0	0	0	0	0.077	0	0	0	0	0
AAATCC	totfreq	0.077	0	0	0	0	0	0	0	0.051	0.082	0	0	0.137	0.065	0	0.467	0	0	0.147	0	0	0	0	0	0	0	0.054	0	0	0.274	0	0.417	0	0.137	0	0.098	0.035	0	0	0.506	0	0.29	0.077	0.247	0	0.181	0	0.298
AAATCC	fracsimp	0.89	0	0	0	0	0	0	0	1	1	0	0	0	1	0	1	0	0	1	0	0	0	0	0	0	0	1	0	0	1	0	0.727	0	0.75	0	1	1	0	0	1	0	1	0	1	0	1	0	1
AAATCC	simprepe	4.404	0	0	0	0	0	0	0	4	4	0	0	0	4	0	4	0	0	4	0	0	0	0	0	0	0	4	0	0	4	0	4.375	0	4	0	4	4	0	0	4.667	0	4	0	4	0	4.75	0	4.286
AAATCC	comprepe	4.524	0	0	0	0	0	0	0	0	0	0	0	4	0	0	0	0	0	0	0	0	0	0	0	0	0	0	0	0	0	0	4.667	0	4	0	0	0	0	0	0	0	0	6	0	0	0	0	0
AAATCC	simppoly	0.176	0	0	0	0	0	0	0	0	0.5	0	0	0	0	0	0	0	0	0	0	0	0	0	0	0	0	0	0	0	0	0	0	0	0.333	0	0	0	0	0	0.167	0	0	0	0.6	0	0.25	0	0.143
AAATCC	comppoly	0.19	0	0	0	0	0	0	0	0	0	0	0	0	0	0	0	0	0	0	0	0	0	0	0	0	0	0	0	0	0	0	0.333	0	1	0	0	0	0	0	0	0	0	0	0	0	0	0	0
AAATCG	simpfreq	0.056	0	0	0.663	0	0	0	0	0.154	0	0	0	0	0.261	0	0	0	0	0.049	0	0	0	0	0	0	0	0.162	0	0	0	0	0	0.868	0	0	0.098	0.071	0	0	0.169	0	0	0	0	0	0.091	0	0
AAATCG	compfreq	0.008	0	0	0	0	0	0	0	0	0	0	0	0	0	0	0	0	0	0	0	0	0	0	0	0	0	0	0	0	0	0	0	0	0	0	0	0	0	0	0	0	0	0	0	0	0	0	0
AAATCG	totfreq	0.064	0	0	0.663	0	0	0	0	0.154	0	0	0	0	0.261	0	0	0	0	0.049	0	0	0	0	0	0	0	0.162	0	0	0	0	0	0.868	0	0	0.098	0.071	0	0	0.169	0	0	0	0	0	0.091	0	0
AAATCG	fracsimp	0.932	0	0	1	0	0	0	0	1	0	0	0	0	1	0	0	0	0	1	0	0	0	0	0	0	0	1	0	0	0	0	0	1	0	0	1	1	0	0	1	0	0	0	0	0	1	0	0
AAATCG	simprepe	4.44	0	0	6	0	0	0	0	4	0	0	0	0	4.75	0	0	0	0	4	0	0	0	0	0	0	0	4	0	0	0	0	0	4	0	0	4	5	0	0	4	0	0	0	0	0	4	0	0
AAATCG	comprepe	4.5	0	0	0	0	0	0	0	0	0	0	0	0	0	0	0	0	0	0	0	0	0	0	0	0	0	0	0	0	0	0	0	0	0	0	0	0	0	0	0	0	0	0	0	0	0	0	0
AAATCG	simppoly	0.183	0	0	0	0	0	0	0	0.333	0	0	0	0	0	0	0	0	0	1	0	0	0	0	0	0	0	0	0	0	0	0	0	0	0	0	0	0.5	0	0	0	0	0	0	0	0	0	0	0
AAATCG	comppoly	0	0	0	0	0	0	0	0	0	0	0	0	0	0	0	0	0	0	0	0	0	0	0	0	0	0	0	0	0	0	0	0	0	0	0	0	0	0	0	0	0	0	0	0	0	0	0	0
AAATCT	simpfreq	0.004	0	0	0	0	0	0	0	0.051	0	0	0	0	0	0	0	0	0	0	0	0	0	0	0	0	0	0.054	0	0	0	0	0.038	0	0.034	0	0	0	0	0	0	0	0	0	0	0	0	0	0.128
AAATCT	compfreq	0	0	0	0	0	0	0	0	0	0	0	0	0	0	0	0	0	0	0	0	0	0	0	0	0	0	0	0	0	0	0	0	0	0	0	0	0	0	0	0	0	0	0	0	0	0	0	0
AAATCT	totfreq	0.004	0	0	0	0	0	0	0	0.051	0	0	0	0	0	0	0	0	0	0	0	0	0	0	0	0	0	0.054	0	0	0	0	0.038	0	0.034	0	0	0	0	0	0	0	0	0	0	0	0	0	0.128
AAATCT	fracsimp	1	0	0	0	0	0	0	0	1	0	0	0	0	0	0	0	0	0	0	0	0	0	0	0	0	0	1	0	0	0	0	1	0	1	0	0	0	0	0	0	0	0	0	0	0	0	0	1
AAATCT	simprepe	4.286	0	0	0	0	0	0	0	4	0	0	0	0	0	0	0	0	0	0	0	0	0	0	0	0	0	6	0	0	0	0	4	0	4	0	0	0	0	0	0	0	0	0	0	0	0	0	4
AAATCT	comprepe	0	0	0	0	0	0	0	0	0	0	0	0	0	0	0	0	0	0	0	0	0	0	0	0	0	0	0	0	0	0	0	0	0	0	0	0	0	0	0	0	0	0	0	0	0	0	0	0
AAATCT	simppoly	0.333	0	0	0	0	0	0	0	0	0	0	0	0	0	0	0	0	0	0	0	0	0	0	0	0	0	1	0	0	0	0	0	0	1	0	0	0	0	0	0	0	0	0	0	0	0	0	0.333
AAATCT	comppoly	0	0	0	0	0	0	0	0	0	0	0	0	0	0	0	0	0	0	0	0	0	0	0	0	0	0	0	0	0	0	0	0	0	0	0	0	0	0	0	0	0	0	0	0	0	0	0	0
AAATGC	simpfreq	0.059	0	0	0	0	0	0	0	0	0	0	0.373	0	0	0.405	0.156	0	0	0.049	0	0	0	0	0	0	0	0	0	0	0	0	0.152	1.735	0	0	0.195	0.035	0	0	0.337	0	0	0	0.049	0	0	0	0.043
AAATGC	compfreq	0.001	0	0	0	0	0	0	0	0.051	0	0	0	0	0	0	0	0	0	0	0	0	0	0	0	0	0	0	0	0	0	0	0	0	0	0	0	0	0	0	0	0	0	0	0	0	0	0	0
AAATGC	totfreq	0.06	0	0	0	0	0	0	0	0.051	0	0	0.373	0	0	0.405	0.156	0	0	0.049	0	0	0	0	0	0	0	0	0	0	0	0	0.152	1.735	0	0	0.195	0.035	0	0	0.337	0	0	0	0.049	0	0	0	0.043
AAATGC	fracsimp	0.94	0	0	0	0	0	0	0	0	0	0	1	0	0	1	1	0	0	1	0	0	0	0	0	0	0	0	0	0	0	0	1	1	0	0	1	1	0	0	1	0	0	0	1	0	0	0	1
AAATGC	simprepe	4.377	0	0	0	0	0	0	0	0	0	0	4	0	0	4	5	0	0	6	0	0	0	0	0	0	0	0	0	0	0	0	4.75	4.5	0	0	4.5	4	0	0	4	0	0	0	4	0	0	0	4
AAATGC	comprepe	4.5	0	0	0	0	0	0	0	5	0	0	0	0	0	0	0	0	0	0	0	0	0	0	0	0	0	0	0	0	0	0	0	0	0	0	0	0	0	0	0	0	0	0	0	0	0	0	0
AAATGC	simppoly	0.345	0	0	0	0	0	0	0	0	0	0	0	0	0	0	0	0	0	1	0	0	0	0	0	0	0	0	0	0	0	0	0.75	0	0	0	1	1	0	0	0.25	0	0	0	0	0	0	0	0
AAATGC	comppoly	0.5	0	0	0	0	0	0	0	0	0	0	0	0	0	0	0	0	0	0	0	0	0	0	0	0	0	0	0	0	0	0	0	0	0	0	0	0	0	0	0	0	0	0	0	0	0	0	0
AAATGG	simpfreq	0.129	0	0	0.663	0	0.269	0	0	0.206	0.041	0	0	0.137	0	0	0	0	0	0.098	0	0	0	0	0	0.364	0	0.216	0	0	0	0	0.076	2.603	0.069	0	0.195	0	0.479	0	0.253	0	0	0.155	0.099	0	0.091	0	0.298
AAATGG	compfreq	0.007	0	0	0	0	0	0	0	0	0	0	0	0	0	0	0	0	0	0	0	0	0	0	0	0	0	0.054	0	0	0	0	0	0	0	0	0	0	0	0	0	0	0	0	0	0	0.045	0	0.043
AAATGG	totfreq	0.136	0	0	0.663	0	0.269	0	0	0.206	0.041	0	0	0.137	0	0	0	0	0	0.098	0	0	0	0	0	0.364	0	0.271	0	0	0	0	0.076	2.603	0.069	0	0.195	0	0.479	0	0.253	0	0	0.155	0.099	0	0.136	0	0.341
AAATGG	fracsimp	0.941	0	0	1	0	1	0	0	1	1	0	0	1	0	0	0	0	0	1	0	0	0	0	0	1	0	0.8	0	0	0	0	1	1	1	0	1	0	1	0	1	0	0	1	1	0	0.667	0	0.875
AAATGG	simprepe	4.343	0	0	4	0	4	0	0	4.25	4	0	0	4	0	0	0	0	0	4	0	0	0	0	0	4	0	4.25	0	0	0	0	4	4.333	8	0	4	0	4.143	0	5.333	0	0	4.5	4.5	0	5	0	4.286
AAATGG	comprepe	4.25	0	0	0	0	0	0	0	0	0	0	0	0	0	0	0	0	0	0	0	0	0	0	0	0	0	4	0	0	0	0	0	0	0	0	0	0	0	0	0	0	0	0	0	0	4	0	4
AAATGG	simppoly	0.184	0	0	1	0	0	0	0	0.5	0	0	0	1	0	0	0	0	0	0	0	0	0	0	0	0	0	0.25	0	0	0	0	0	0	0	0	0	0	0.286	0	0	0	0	0.5	0	0	0	0	0.286
AAATGG	comppoly	0.083	0	0	0	0	0	0	0	0	0	0	0	0	0	0	0	0	0	0	0	0	0	0	0	0	0	0	0	0	0	0	0	0	0	0	0	0	0	0	0	0	0	0	0	0	0	0	0
AAATGT	simpfreq	0.007	0	0.282	0	0	0	0	0	0	0	0	0	0	0	0	0	0	0	0	0	0	0	0	0	0	0	0	0	0	0	0	0	0	0	0	0	0	0	0	0.084	0	0	0	0.049	0	0	0	0.043
AAATGT	compfreq	0	0	0	0	0	0	0	0	0	0	0	0	0	0	0	0	0	0	0	0	0	0	0	0	0	0	0	0	0	0	0	0	0	0	0	0	0	0	0	0	0	0	0	0	0	0	0	0
AAATGT	totfreq	0.008	0	0.282	0	0	0	0	0	0	0	0	0	0	0	0	0	0	0	0	0	0	0	0	0	0	0	0	0	0	0	0	0	0	0	0	0	0	0	0	0.084	0	0	0	0.049	0	0	0	0.043
AAATGT	fracsimp	0.857	0	1	0	0	0	0	0	0	0	0	0	0	0	0	0	0	0	0	0	0	0	0	0	0	0	0	0	0	0	0	0	0	0	0	0	0	0	0	1	0	0	0	1	0	0	0	1
AAATGT	simprepe	4.75	0	6	0	0	0	0	0	0	0	0	0	0	0	0	0	0	0	0	0	0	0	0	0	0	0	0	0	0	0	0	0	0	0	0	0	0	0	0	6	0	0	0	4	0	0	0	4
AAATGT	comprepe	5	0	0	0	0	0	0	0	0	0	0	0	0	0	0	0	0	0	0	0	0	0	0	0	0	0	0	0	0	0	0	0	0	0	0	0	0	0	0	0	0	0	0	0	0	0	0	0
AAATGT	simppoly	0.417	0	0	0	0	0	0	0	0	0	0	0	0	0	0	0	0	0	0	0	0	0	0	0	0	0	0	0	0	0	0	0	0	0	0	0	0	0	0	0	0	0	0	1	0	0	0	1
AAATGT	comppoly	0	0	0	0	0	0	0	0	0	0	0	0	0	0	0	0	0	0	0	0	0	0	0	0	0	0	0	0	0	0	0	0	0	0	0	0	0	0	0	0	0	0	0	0	0	0	0	0
AAATTC	simpfreq	0.054	0	0	0	0.257	0	0	0.137	0.154	0.041	0	0	0.137	0	0	0.156	0	0	0.147	0	0	0	0	0	0.364	0	0.379	0	0	0	0	0.038	0	0	0	0.098	0	0.137	0	0.253	0	0	0.077	0.099	0	0.091	0	0.256
AAATTC	compfreq	0.007	0	0	0	0	0	0	0	0	0	0	0	0	0	0	0	0	0	0	0	0	0	0	0	0	0	0	0	0	0	0	0	0	0	0	0	0	0	0	0	0	0	0	0	0	0.045	0	0
AAATTC	totfreq	0.061	0	0	0	0.257	0	0	0.137	0.154	0.041	0	0	0.137	0	0	0.156	0	0	0.147	0	0	0	0	0	0.364	0	0.379	0	0	0	0	0.038	0	0	0	0.098	0	0.137	0	0.253	0	0	0.077	0.099	0	0.136	0	0.256
AAATTC	fracsimp	0.927	0	0	0	1	0	0	1	1	1	0	0	1	0	0	1	0	0	1	0	0	0	0	0	1	0	1	0	0	0	0	1	0	0	0	1	0	1	0	1	0	0	1	1	0	0.667	0	1
AAATTC	simprepe	4.175	0	0	0	4	0	0	4	4.667	4	0	0	4	0	0	4	0	0	4.333	0	0	0	0	0	4	0	4.571	0	0	0	0	4	0	0	0	4	0	5	0	4	0	0	4	4	0	4	0	4.333
AAATTC	comprepe	5.25	0	0	0	0	0	0	0	0	0	0	0	0	0	0	0	0	0	0	0	0	0	0	0	0	0	0	0	0	0	0	0	0	0	0	0	0	0	0	0	0	0	0	0	0	5	0	0
AAATTC	simppoly	0.176	0	0	0	0	0	0	0	0	0	0	0	0	0	0	0	0	0	0.667	0	0	0	0	0	0	0	0.429	0	0	0	0	0	0	0	0	1	0	0	0	0.333	0	0	0	0.5	0	0	0	0.333
AAATTC	comppoly	0.5	0	0	0	0	0	0	0	0	0	0	0	0	0	0	0	0	0	0	0	0	0	0	0	0	0	0	0	0	0	0	0	0	0	0	0	0	0	0	0	0	0	0	0	0	0	0	0
AAATTG	simpfreq	0.069	0	0	0	0	0	0	0.274	0.309	0	0	0	0.137	0.131	0.405	0	0	0	0.147	0.43	0	0	0	0	0	0	0.325	0	0	0	0	0.038	0	0.103	0	0.293	0	0.205	0	0.253	0.322	0	0.155	0	0	0	0	0.682
AAATTG	compfreq	0.013	0	0	0	0	0	0	0	0.051	0	0	0	0.137	0	0	0	0	0	0	0	0	0	0	0	0	0	0	0	0	0	0	0	0	0	0	0	0	0	0	0	0.322	0	0	0	0	0	0	0.128
AAATTG	totfreq	0.083	0	0	0	0	0	0	0.274	0.36	0	0	0	0.275	0.131	0.405	0	0	0	0.147	0.43	0	0	0	0	0	0	0.325	0	0	0	0	0.038	0	0.103	0	0.293	0	0.205	0	0.253	0.644	0	0.155	0	0	0	0	0.81
AAATTG	fracsimp	0.904	0	0	0	0	0	0	1	0.857	0	0	0	0.5	1	1	0	0	0	1	1	0	0	0	0	0	0	1	0	0	0	0	1	0	1	0	1	0	1	0	1	0.5	0	1	0	0	0	0	0.842
AAATTG	simprepe	4.208	0	0	0	0	0	0	4	4.167	0	0	0	4	4	4	0	0	0	4	5	0	0	0	0	0	0	4.667	0	0	0	0	4	0	4.333	0	4	0	4	0	4	4	0	4.5	0	0	0	0	4.625
AAATTG	comprepe	4.4	0	0	0	0	0	0	0	4	0	0	0	4	0	0	0	0	0	0	0	0	0	0	0	0	0	0	0	0	0	0	0	0	0	0	0	0	0	0	0	6	0	0	0	0	0	0	4
AAATTG	simppoly	0.11	0	0	0	0	0	0	0	0.333	0	0	0	0	0	0	0	0	0	0	0	0	0	0	0	0	0	0.167	0	0	0	0	0	0	0	0	0	0	0.333	0	0.333	0	0	0	0	0	0	0	0.375
AAATTG	comppoly	0.4	0	0	0	0	0	0	0	1	0	0	0	0	0	0	0	0	0	0	0	0	0	0	0	0	0	0	0	0	0	0	0	0	0	0	0	0	0	0	0	1	0	0	0	0	0	0	0
AAATTT	simpfreq	0.003	0	0	0	0	0	0	0	0	0	0	0	0	0	0	0	0	0	0	0	0	0	0	0	0	0	0	0	0	0	0	0.038	0	0	0	0	0	0.068	0	0	0	0	0	0	0	0	0	0
AAATTT	compfreq	0.004	0	0	0	0	0	0.395	0	0	0	0	0	0	0	0	0	0	0	0	0	0	0	0	0	0	0	0	0	0	0	0	0	0	0	0	0	0	0	0	0	0	0	0	0	0	0	0	0
AAATTT	totfreq	0.007	0	0	0	0	0	0.395	0	0	0	0	0	0	0	0	0	0	0	0	0	0	0	0	0	0	0	0	0	0	0	0	0.038	0	0	0	0	0	0.068	0	0	0	0	0	0	0	0	0	0
AAATTT	fracsimp	0.833	0	0	0	0	0	0	0	0	0	0	0	0	0	0	0	0	0	0	0	0	0	0	0	0	0	0	0	0	0	0	1	0	0	0	0	0	1	0	0	0	0	0	0	0	0	0	0
AAATTT	simprepe	4.2	0	0	0	0	0	0	0	0	0	0	0	0	0	0	0	0	0	0	0	0	0	0	0	0	0	0	0	0	0	0	4	0	0	0	0	0	4	0	0	0	0	0	0	0	0	0	0
AAATTT	comprepe	4	0	0	0	0	0	4	0	0	0	0	0	0	0	0	0	0	0	0	0	0	0	0	0	0	0	0	0	0	0	0	0	0	0	0	0	0	0	0	0	0	0	0	0	0	0	0	0
AAATTT	simppoly	0.2	0	0	0	0	0	0	0	0	0	0	0	0	0	0	0	0	0	0	0	0	0	0	0	0	0	0	0	0	0	0	0	0	0	0	0	0	0	0	0	0	0	0	0	0	0	0	0
AAATTT	comppoly	0	0	0	0	0	0	0	0	0	0	0	0	0	0	0	0	0	0	0	0	0	0	0	0	0	0	0	0	0	0	0	0	0	0	0	0	0	0	0	0	0	0	0	0	0	0	0	0
AACAAG	simpfreq	0.13	0.309	0	0	0	0	0	0.274	0.618	0.288	0	0	0	0.196	0.405	0.156	0	0	0.293	0	0	0	0	0	0.364	0	0.487	0	0	0.274	0	0.379	0	0.206	0.327	0.098	0.142	0.068	0	0.337	0	0.29	0.386	0.346	0	0.226	0	0.384
AACAAG	compfreq	0.016	0	0	0	0	0	0	0	0.103	0.041	0	0	0	0	0	0	0	1.033	0	0	0	0	0	0	0	0	0.054	0	0	0	0	0.038	0	0	0	0	0	0	0	0	0	0	0	0	0	0.045	0	0.043
AACAAG	totfreq	0.146	0.309	0	0	0	0	0	0.274	0.721	0.329	0	0	0	0.196	0.405	0.156	0	1.033	0.293	0	0	0	0	0	0.364	0	0.541	0	0	0.274	0	0.417	0	0.206	0.327	0.098	0.142	0.068	0	0.337	0	0.29	0.386	0.346	0	0.272	0	0.426
AACAAG	fracsimp	0.931	1	0	0	0	0	0	1	0.857	0.875	0	0	0	1	1	1	0	0	1	0	0	0	0	0	1	0	0.9	0	0	1	0	0.909	0	1	1	1	1	1	0	1	0	1	1	1	0	0.833	0	0.9
AACAAG	simprepe	4.329	5	0	0	0	0	0	4	4.25	4.714	0	0	0	4.333	4	4	0	0	4.167	0	0	0	0	0	6	0	4.556	0	0	4	0	4.1	0	4.167	5	4	4.25	4	0	4.25	0	4	4.6	4.429	0	4	0	4.222
AACAAG	comprepe	4.111	0	0	0	0	0	0	0	4	5	0	0	0	0	0	0	0	4	0	0	0	0	0	0	0	0	4	0	0	0	0	4	0	0	0	0	0	0	0	0	0	0	0	0	0	4	0	4
AACAAG	simppoly	0.205	0	0	0	0	0	0	0	0.5	0.429	0	0	0	1	0	0	0	0	0.833	0	0	0	0	0	0	0	0	0	0	0	0	0.2	0	0.5	0	0	0.25	0	0	0.5	0	0	0.2	0.286	0	0.2	0	0.111
AACAAG	comppoly	0	0	0	0	0	0	0	0	0	0	0	0	0	0	0	0	0	0	0	0	0	0	0	0	0	0	0	0	0	0	0	0	0	0	0	0	0	0	0	0	0	0	0	0	0	0	0	0
AACAAT	simpfreq	0.079	0.309	0	0	0	0	0	0	0.206	0	0	0	0.275	0.065	0	0	0	0	0.098	0	0.573	0	0	0	0	0	0.054	0	0	0.822	0.52	0.227	0	0.069	0	0	0	0.068	0	0.253	0	0	0	0.494	0	0	0.317	0.171
AACAAT	compfreq	0.008	0	0	0	0	0	0	0.137	0	0	0	0	0	0	0	0	0	0	0	0	0	0	0	0	0	0	0	0	0	0.274	0	0	0	0.034	0	0	0	0	0	0	0	0	0	0	0	0	0	0
AACAAT	totfreq	0.086	0.309	0	0	0	0	0	0.137	0.206	0	0	0	0.275	0.065	0	0	0	0	0.098	0	0.573	0	0	0	0	0	0.054	0	0	1.096	0.52	0.227	0	0.103	0	0	0	0.068	0	0.253	0	0	0	0.494	0	0	0.317	0.171
AACAAT	fracsimp	0.883	1	0	0	0	0	0	0	1	0	0	0	1	1	0	0	0	0	1	0	1	0	0	0	0	0	1	0	0	0.75	1	1	0	0.667	0	0	0	1	0	1	0	0	0	1	0	0	1	1
AACAAT	simprepe	4.203	4	0	0	0	0	0	0	4.25	0	0	0	4	4	0	0	0	0	4	0	4	0	0	0	0	0	4	0	0	4.667	4	4.167	0	4.5	0	0	0	6	0	4	0	0	0	4.3	0	0	4	4.25
AACAAT	comprepe	5.055	0	0	0	0	0	0	4	0	0	0	0	0	0	0	0	0	0	0	0	0	0	0	0	0	0	0	0	0	4	0	0	0	4	0	0	0	0	0	0	0	0	0	0	0	0	0	0
AACAAT	simppoly	0.193	0	0	0	0	0	0	0	0.75	0	0	0	0	1	0	0	0	0	0	0	0	0	0	0	0	0	1	0	0	0	0	0.167	0	0	0	0	0	0	0	0.333	0	0	0	0.2	0	0	0	0.25
AACAAT	comppoly	0	0	0	0	0	0	0	0	0	0	0	0	0	0	0	0	0	0	0	0	0	0	0	0	0	0	0	0	0	0	0	0	0	0	0	0	0	0	0	0	0	0	0	0	0	0	0	0
AACACC	simpfreq	0.137	0	0	0	0	0	0	0.411	1.287	0.082	0	0	0.412	0.196	0	0.156	0	1.033	0.098	0	0	0	0	0	0	0	0.108	0.096	0	0	0	0.379	0	0.069	0	0.391	0.142	0.068	0.637	0.843	0	0	0.541	0.346	0	0.272	0	0.171
AACACC	compfreq	0.019	0	0	0	0	0	0	0	0.206	0	0	0	0	0	0	0	0	0	0	0	0	0	0	0	0	0	0	0	0	0.274	0	0.038	0	0.034	0	0	0	0	0	0	0	0	0	0	0	0.091	0	0
AACACC	totfreq	0.157	0	0	0	0	0	0	0.411	1.493	0.082	0	0	0.412	0.196	0	0.156	0	1.033	0.098	0	0	0	0	0	0	0	0.108	0.096	0	0.274	0	0.417	0	0.103	0	0.391	0.142	0.068	0.637	0.843	0	0	0.541	0.346	0	0.362	0	0.171
AACACC	fracsimp	0.839	0	0	0	0	0	0	1	0.862	1	0	0	1	1	0	1	0	1	1	0	0	0	0	0	0	0	1	1	0	0	0	0.909	0	0.667	0	1	1	1	1	1	0	0	1	1	0	0.75	0	1
AACACC	simprepe	4.619	0	0	0	0	0	0	4	4.44	4.5	0	0	5.333	4.333	0	4	0	4	4.5	0	0	0	0	0	0	0	4.5	4	0	0	0	4.1	0	4	0	4	4.25	4	9	5.1	0	0	4.571	5.286	0	4.5	0	4.5
AACACC	comprepe	4.583	0	0	0	0	0	0	0	4	0	0	0	0	0	0	0	0	0	0	0	0	0	0	0	0	0	0	0	0	5	0	4	0	4	0	0	0	0	0	0	0	0	0	0	0	4	0	0
AACACC	simppoly	0.255	0	0	0	0	0	0	0.333	0.44	0	0	0	0	0	0	0	0	1	0	0	0	0	0	0	0	0	0	0	0	0	0	0.3	0	0.5	0	0.25	0.25	0	0	0.1	0	0	0.429	0	0	0.667	0	0.5
AACACC	comppoly	0.143	0	0	0	0	0	0	0	0	0	0	0	0	0	0	0	0	0	0	0	0	0	0	0	0	0	0	0	0	0	0	0	0	0	0	0	0	0	0	0	0	0	0	0	0	0	0	0
AACACG	simpfreq	0.028	0	0	0	0	0	0	0	0.051	0	0	0	0	0	0.405	0	0	0	0	0.43	0.573	0	0	0	0	0	0.054	0	0	0.274	0	0	0	0.034	0	0.195	0	0	0	0	0	0	0	0	0	0.045	0	0
AACACG	compfreq	0.002	0	0	0	0	0	0	0	0	0	0	0	0	0	0	0	0	0	0.049	0	0	0	0	0	0	0	0	0	0	0	0	0	0	0	0	0	0	0	0	0	0	0	0	0	0	0	0	0
AACACG	totfreq	0.03	0	0	0	0	0	0	0	0.051	0	0	0	0	0	0.405	0	0	0	0.049	0.43	0.573	0	0	0	0	0	0.054	0	0	0.274	0	0	0	0.034	0	0.195	0	0	0	0	0	0	0	0	0	0.045	0	0
AACACG	fracsimp	0.882	0	0	0	0	0	0	0	1	0	0	0	0	0	1	0	0	0	0	1	1	0	0	0	0	0	1	0	0	1	0	0	0	1	0	1	0	0	0	0	0	0	0	0	0	1	0	0
AACACG	simprepe	4.033	0	0	0	0	0	0	0	4	0	0	0	0	0	4	0	0	0	0	4	4	0	0	0	0	0	4	0	0	4	0	0	0	4	0	4	0	0	0	0	0	0	0	0	0	4	0	0
AACACG	comprepe	6.5	0	0	0	0	0	0	0	0	0	0	0	0	0	0	0	0	0	5	0	0	0	0	0	0	0	0	0	0	0	0	0	0	0	0	0	0	0	0	0	0	0	0	0	0	0	0	0
AACACG	simppoly	0.2	0	0	0	0	0	0	0	0	0	0	0	0	0	0	0	0	0	0	0	1	0	0	0	0	0	0	0	0	0	0	0	0	0	0	0	0	0	0	0	0	0	0	0	0	0	0	0
AACACG	comppoly	0.5	0	0	0	0	0	0	0	0	0	0	0	0	0	0	0	0	0	1	0	0	0	0	0	0	0	0	0	0	0	0	0	0	0	0	0	0	0	0	0	0	0	0	0	0	0	0	0
AACACT	simpfreq	0.002	0	0	0	0	0	0	0	0	0	0	0	0	0	0	0	0	0	0	0	0	0	0	0	0	0	0	0	0	0	0	0.076	0	0	0	0	0	0.068	0	0	0	0	0	0	0	0	0	0
AACACT	compfreq	0	0	0	0	0	0	0	0	0	0	0	0	0	0	0	0	0	0	0	0	0	0	0	0	0	0	0	0	0	0	0	0	0	0	0	0	0	0	0	0	0	0	0	0	0	0	0	0
AACACT	totfreq	0.002	0	0	0	0	0	0	0	0	0	0	0	0	0	0	0	0	0	0	0	0	0	0	0	0	0	0	0	0	0	0	0.076	0	0	0	0	0	0.068	0	0	0	0	0	0	0	0	0	0
AACACT	fracsimp	1	0	0	0	0	0	0	0	0	0	0	0	0	0	0	0	0	0	0	0	0	0	0	0	0	0	0	0	0	0	0	1	0	0	0	0	0	1	0	0	0	0	0	0	0	0	0	0
AACACT	simprepe	4.25	0	0	0	0	0	0	0	0	0	0	0	0	0	0	0	0	0	0	0	0	0	0	0	0	0	0	0	0	0	0	4.5	0	0	0	0	0	4	0	0	0	0	0	0	0	0	0	0
AACACT	comprepe	0	0	0	0	0	0	0	0	0	0	0	0	0	0	0	0	0	0	0	0	0	0	0	0	0	0	0	0	0	0	0	0	0	0	0	0	0	0	0	0	0	0	0	0	0	0	0	0
AACACT	simppoly	0	0	0	0	0	0	0	0	0	0	0	0	0	0	0	0	0	0	0	0	0	0	0	0	0	0	0	0	0	0	0	0	0	0	0	0	0	0	0	0	0	0	0	0	0	0	0	0
AACACT	comppoly	0	0	0	0	0	0	0	0	0	0	0	0	0	0	0	0	0	0	0	0	0	0	0	0	0	0	0	0	0	0	0	0	0	0	0	0	0	0	0	0	0	0	0	0	0	0	0	0
AACAGC	simpfreq	0.309	0	0	0.663	0.385	0	0	0.411	0.875	0.329	0	0.373	0.687	0.065	0.405	0.467	0	1.033	0.635	0.43	0	0	0	0	0	0	0.108	0.096	0.553	0.548	0	0.53	3.471	0.412	0.327	0.098	0.142	0.205	0.637	0.843	0	0	0.464	0.296	0	0.136	1.586	0.213
AACAGC	compfreq	0.07	0	0	0	0.128	0	0	0	0.154	0	0	0	0.137	0	0.405	0	0	0	0.049	0	0	0.455	0	0	1.091	0	0	0	0	0	0	0.076	0	0.069	0	0	0.142	0	0	0.337	0	0	0.232	0	0	0.136	0	0.128
AACAGC	totfreq	0.378	0	0	0.663	0.514	0	0	0.411	1.029	0.329	0	0.373	0.825	0.065	0.811	0.467	0	1.033	0.684	0.43	0	0.455	0	0	1.091	0	0.108	0.096	0.553	0.548	0	0.606	3.471	0.481	0.327	0.098	0.283	0.205	0.637	1.181	0	0	0.695	0.296	0	0.272	1.586	0.341
AACAGC	fracsimp	0.833	0	0	1	0.75	0	0	1	0.85	1	0	1	0.833	1	0.5	1	0	1	0.929	1	0	0	0	0	0	0	1	1	1	1	0	0.875	1	0.857	1	1	0.5	1	1	0.714	0	0	0.667	1	0	0.5	1	0.625
AACAGC	simprepe	4.213	0	0	4	4.333	0	0	4	5.118	4.25	0	4	4.2	4	4	4	0	5	4.231	4	0	0	0	0	0	0	4	4	4	4	0	4.286	4.5	4.25	4	4	4	4	4	4.2	0	0	4.5	4.333	0	4	4	4
AACAGC	comprepe	4.769	0	0	0	5	0	0	0	4.667	0	0	0	5	0	4	0	0	0	4	0	0	4	0	0	4	0	0	0	0	0	0	4.5	0	4	0	0	4.5	0	0	4	0	0	4	0	0	4.333	0	4.333
AACAGC	simppoly	0.146	0	0	0	0	0	0	0	0.235	0.125	0	0	0	0	0	0	0	0	0.385	0	0	0	0	0	0	0	0	0	0	0	0	0.214	0	0.333	0	0	0.5	0	0	0.3	0	0	0.5	0	0	0.667	0.2	0.4
AACAGC	comppoly	0.151	0	0	0	0	0	0	0	0.333	0	0	0	0	0	0	0	0	0	0	0	0	0	0	0	0	0	0	0	0	0	0	0	0	0.5	0	0	0.25	0	0	0.25	0	0	0	0	0	0.333	0	0
AACAGG	simpfreq	0.02	0	0	0	0	0	0	0.137	0.154	0	0	0	0	0	0	0	0	0	0.049	0	0	0	0	0	0	0	0	0	0	0	0	0.076	0	0.034	0	0	0	0.068	0	0	0	0	0.155	0.049	0	0.091	0	0.085
AACAGG	compfreq	0.002	0	0	0	0	0	0	0	0	0	0	0	0	0	0	0	0	0	0	0	0	0	0	0	0	0	0	0	0	0	0	0.038	0	0.034	0	0	0.035	0	0	0	0	0	0	0	0	0	0	0
AACAGG	totfreq	0.022	0	0	0	0	0	0	0.137	0.154	0	0	0	0	0	0	0	0	0	0.049	0	0	0	0	0	0	0	0	0	0	0	0	0.114	0	0.069	0	0	0.035	0.068	0	0	0	0	0.155	0.049	0	0.091	0	0.085
AACAGG	fracsimp	0.857	0	0	0	0	0	0	1	1	0	0	0	0	0	0	0	0	0	1	0	0	0	0	0	0	0	0	0	0	0	0	0.667	0	0.5	0	0	0	1	0	0	0	0	1	1	0	1	0	1
AACAGG	simprepe	4.426	0	0	0	0	0	0	4	4.667	0	0	0	0	0	0	0	0	0	4	0	0	0	0	0	0	0	0	0	0	0	0	6	0	4	0	0	0	4	0	0	0	0	4	6	0	4.5	0	4.5
AACAGG	comprepe	4	0	0	0	0	0	0	0	0	0	0	0	0	0	0	0	0	0	0	0	0	0	0	0	0	0	0	0	0	0	0	4	0	4	0	0	4	0	0	0	0	0	0	0	0	0	0	0
AACAGG	simppoly	0.157	0	0	0	0	0	0	0	0.333	0	0	0	0	0	0	0	0	0	0	0	0	0	0	0	0	0	0	0	0	0	0	0	0	0	0	0	0	1	0	0	0	0	1	0	0	0	0	0
AACAGG	comppoly	0.583	0	0	0	0	0	0	0	0	0	0	0	0	0	0	0	0	0	0	0	0	0	0	0	0	0	0	0	0	0	0	0	0	1	0	0	1	0	0	0	0	0	0	0	0	0	0	0
AACAGT	simpfreq	0.037	0	0	0	0	0	0	0.137	0	0	0	0	0	0	0	0	0	0	0.049	0	0	0	0	0	0	0	0	0	0	0	0	0.038	0.868	0	0	0.098	0	0	0	0.084	0	0	0	0.099	0	0	0	0.085
AACAGT	compfreq	0	0	0	0	0	0	0	0	0	0	0	0	0	0	0	0	0	0	0	0	0	0	0	0	0	0	0	0	0	0	0	0	0	0	0	0	0	0	0	0	0	0	0	0	0	0	0	0
AACAGT	totfreq	0.037	0	0	0	0	0	0	0.137	0	0	0	0	0	0	0	0	0	0	0.049	0	0	0	0	0	0	0	0	0	0	0	0	0.038	0.868	0	0	0.098	0	0	0	0.084	0	0	0	0.099	0	0	0	0.085
AACAGT	fracsimp	0.988	0	0	0	0	0	0	1	0	0	0	0	0	0	0	0	0	0	1	0	0	0	0	0	0	0	0	0	0	0	0	1	1	0	0	1	0	0	0	1	0	0	0	1	0	0	0	1
AACAGT	simprepe	4.125	0	0	0	0	0	0	4	0	0	0	0	0	0	0	0	0	0	4	0	0	0	0	0	0	0	0	0	0	0	0	4	4	0	0	4	0	0	0	4	0	0	0	4.5	0	0	0	4.5
AACAGT	comprepe	4	0	0	0	0	0	0	0	0	0	0	0	0	0	0	0	0	0	0	0	0	0	0	0	0	0	0	0	0	0	0	0	0	0	0	0	0	0	0	0	0	0	0	0	0	0	0	0
AACAGT	simppoly	0.151	0	0	0	0	0	0	0	0	0	0	0	0	0	0	0	0	0	1	0	0	0	0	0	0	0	0	0	0	0	0	0	0	0	0	0	0	0	0	0	0	0	0	0	0	0	0	0
AACAGT	comppoly	0	0	0	0	0	0	0	0	0	0	0	0	0	0	0	0	0	0	0	0	0	0	0	0	0	0	0	0	0	0	0	0	0	0	0	0	0	0	0	0	0	0	0	0	0	0	0	0
AACATC	simpfreq	0.073	0	0	0	0	0	0.395	0.137	0.309	0.041	0	0	0.275	0.196	0	0.311	0	0	0.049	0	0	0	0	0	0.364	0	0.162	0	0	0.274	0	0.303	0	0.069	0	0.098	0	0.068	0.637	0.422	0	0	0.155	0.148	0	0.136	0	0.298
AACATC	compfreq	0.029	0	0	0	0	0	0	0	0.154	0.041	0	0	0.137	0	0	0	0	0	0	0	0	0	0	0	0	0	0	0	0	0	0	0	0	0	0	0	0.035	0	0	0	0	0	0	0	0	0.045	0	0.128
AACATC	totfreq	0.102	0	0	0	0	0	0.395	0.137	0.463	0.082	0	0	0.412	0.196	0	0.311	0	0	0.049	0	0	0	0	0	0.364	0	0.162	0	0	0.274	0	0.303	0	0.069	0	0.098	0.035	0.068	0.637	0.422	0	0	0.155	0.148	0	0.181	0	0.426
AACATC	fracsimp	0.844	0	0	0	0	0	1	1	0.667	0.5	0	0	0.667	1	0	1	0	0	1	0	0	0	0	0	1	0	1	0	0	1	0	1	0	1	0	1	0	1	1	1	0	0	1	1	0	0.75	0	0.7
AACATC	simprepe	4.473	0	0	0	0	0	5	4	4.833	5	0	0	4	4	0	4	0	0	4	0	0	0	0	0	4	0	5.333	0	0	4	0	4.375	0	5.5	0	5	0	5	5	4	0	0	4	4	0	4	0	4.571
AACATC	comprepe	5.667	0	0	0	0	0	0	0	4	4	0	0	5	0	0	0	0	0	0	0	0	0	0	0	0	0	0	0	0	0	0	0	0	0	0	0	4	0	0	0	0	0	0	0	0	6	0	4.667
AACATC	simppoly	0.156	0	0	0	0	0	0	0	0.167	0	0	0	0	0	0	0	0	0	0	0	0	0	0	0	1	0	0.333	0	0	0	0	0.25	0	1	0	0	0	0	0	0.6	0	0	0.5	0.333	0	0.333	0	0.286
AACATC	comppoly	0.333	0	0	0	0	0	0	0	0	1	0	0	0	0	0	0	0	0	0	0	0	0	0	0	0	0	0	0	0	0	0	0	0	0	0	0	1	0	0	0	0	0	0	0	0	0	0	0.333
AACATG	simpfreq	0.067	0	0	0	0	0	0	0.137	0.103	0	0	0	0	0	0	0	0	0	0	0.43	0	0	0	0	0	0	0.054	0	0	0	0	0.152	0	0.034	0	0	0.071	0.068	0	0.337	0	0	0.077	0	0	0.045	0	0.213
AACATG	compfreq	0.001	0	0	0	0	0	0	0	0	0	0	0	0	0	0	0	0	0	0	0	0	0	0	0	0	0	0	0	0	0	0	0	0	0	0	0	0	0	0	0.084	0	0	0	0	0	0	0	0
AACATG	totfreq	0.068	0	0	0	0	0	0	0.137	0.103	0	0	0	0	0	0	0	0	0	0	0.43	0	0	0	0	0	0	0.054	0	0	0	0	0.152	0	0.034	0	0	0.071	0.068	0	0.422	0	0	0.077	0	0	0.045	0	0.213
AACATG	fracsimp	0.972	0	0	0	0	0	0	1	1	0	0	0	0	0	0	0	0	0	0	1	0	0	0	0	0	0	1	0	0	0	0	1	0	1	0	0	1	1	0	0.8	0	0	1	0	0	1	0	1
AACATG	simprepe	4.453	0	0	0	0	0	0	4	4.5	0	0	0	0	0	0	0	0	0	0	4	0	0	0	0	0	0	5	0	0	0	0	4.5	0	4	0	0	4.5	4	0	4.5	0	0	4	0	0	4	0	4.2
AACATG	comprepe	4	0	0	0	0	0	0	0	0	0	0	0	0	0	0	0	0	0	0	0	0	0	0	0	0	0	0	0	0	0	0	0	0	0	0	0	0	0	0	4	0	0	0	0	0	0	0	0
AACATG	simppoly	0.197	0	0	0	0	0	0	0	0.5	0	0	0	0	0	0	0	0	0	0	0	0	0	0	0	0	0	1	0	0	0	0	0.5	0	0	0	0	0.5	0	0	0.25	0	0	0	0	0	0	0	0.4
AACATG	comppoly	0	0	0	0	0	0	0	0	0	0	0	0	0	0	0	0	0	0	0	0	0	0	0	0	0	0	0	0	0	0	0	0	0	0	0	0	0	0	0	0	0	0	0	0	0	0	0	0
AACATT	simpfreq	0.005	0	0	0	0	0	0	0	0	0.041	0	0	0	0	0	0	0	0	0	0	0	0	0	0	0	0	0	0	0	0	0	0.038	0	0	0	0.098	0	0	0	0.084	0	0	0	0.049	0	0	0	0.128
AACATT	compfreq	0	0	0	0	0	0	0	0	0	0	0	0	0	0	0	0	0	0	0	0	0	0	0	0	0	0	0	0	0	0	0	0	0	0	0	0	0	0	0	0	0	0	0	0	0	0	0	0
AACATT	totfreq	0.005	0	0	0	0	0	0	0	0	0.041	0	0	0	0	0	0	0	0	0	0	0	0	0	0	0	0	0	0	0	0	0	0.038	0	0	0	0.098	0	0	0	0.084	0	0	0	0.049	0	0	0	0.128
AACATT	fracsimp	1	0	0	0	0	0	0	0	0	1	0	0	0	0	0	0	0	0	0	0	0	0	0	0	0	0	0	0	0	0	0	1	0	0	0	1	0	0	0	1	0	0	0	1	0	0	0	1
AACATT	simprepe	4	0	0	0	0	0	0	0	0	4	0	0	0	0	0	0	0	0	0	0	0	0	0	0	0	0	0	0	0	0	0	4	0	0	0	4	0	0	0	4	0	0	0	4	0	0	0	4
AACATT	comprepe	0	0	0	0	0	0	0	0	0	0	0	0	0	0	0	0	0	0	0	0	0	0	0	0	0	0	0	0	0	0	0	0	0	0	0	0	0	0	0	0	0	0	0	0	0	0	0	0
AACATT	simppoly	0.19	0	0	0	0	0	0	0	0	0	0	0	0	0	0	0	0	0	0	0	0	0	0	0	0	0	0	0	0	0	0	0	0	0	0	0	0	0	0	0	0	0	0	0	0	0	0	0.333
AACATT	comppoly	0	0	0	0	0	0	0	0	0	0	0	0	0	0	0	0	0	0	0	0	0	0	0	0	0	0	0	0	0	0	0	0	0	0	0	0	0	0	0	0	0	0	0	0	0	0	0	0
AACCAC	simpfreq	0.104	0	0	0	0	0	0.395	0.274	0.463	0.123	0	0	0.687	0.065	0.405	0	0	1.033	0	0	0	0	0	0	0	0	0	0	0.553	0	0	0.265	0	0.034	0	0.195	0.142	0.137	0	0.59	0	0.29	0.232	0.148	0	0.226	0	0.171
AACCAC	compfreq	0.014	0	0	0	0	0	0	0	0	0.165	0	0	0.137	0	0	0	0	0	0	0	0	0	0	0	0	0	0	0	0	0	0	0	0	0	0	0	0.035	0	0	0.253	0.322	0	0	0	0	0.045	0	0.043
AACCAC	totfreq	0.118	0	0	0	0	0	0.395	0.274	0.463	0.288	0	0	0.825	0.065	0.405	0	0	1.033	0	0	0	0	0	0	0	0	0	0	0.553	0	0	0.265	0	0.034	0	0.195	0.177	0.137	0	0.843	0.322	0.29	0.232	0.148	0	0.272	0	0.213
AACCAC	fracsimp	0.868	0	0	0	0	0	1	1	1	0.429	0	0	0.833	1	1	0	0	1	0	0	0	0	0	0	0	0	0	0	1	0	0	1	0	1	0	1	0.8	1	0	0.7	0	1	1	1	0	0.833	0	0.8
AACCAC	simprepe	4.366	0	0	0	0	0	4	4	4.667	4	0	0	5.2	4	4	0	0	4	0	0	0	0	0	0	0	0	0	0	5	0	0	4.143	0	5	0	4	5	4	0	4.286	0	6	4.333	4.667	0	4.4	0	4.5
AACCAC	comprepe	4.833	0	0	0	0	0	0	0	0	4	0	0	4	0	0	0	0	0	0	0	0	0	0	0	0	0	0	0	0	0	0	0	0	0	0	0	4	0	0	5.333	5	0	0	0	0	4	0	4
AACCAC	simppoly	0.279	0	0	0	0	0	0	0	0.333	0.333	0	0	0	1	0	0	0	1	0	0	0	0	0	0	0	0	0	0	0	0	0	0	0	0	0	0.5	0	0	0	0	0	0	1	0.333	0	0	0	0.5
AACCAC	comppoly	0	0	0	0	0	0	0	0	0	0	0	0	0	0	0	0	0	0	0	0	0	0	0	0	0	0	0	0	0	0	0	0	0	0	0	0	0	0	0	0	0	0	0	0	0	0	0	0
AACCAG	simpfreq	0.113	0	0	0	0	0.269	0	0.274	0.154	0.123	0.306	0	0	0.261	0	0	0	0	0.147	0.86	0	0	0	0	0	0	0.325	0	0	0.274	0	0.265	0	0.034	0	0	0	0	0	0.337	0	0	0.386	0.099	0	0.136	0.317	0.213
AACCAG	compfreq	0.02	0	0	0	0	0	0	0	0.051	0.041	0	0	0	0	0	0	0	0	0	0.43	0	0	0	0	0	0	0	0	0	0	0	0	0.868	0.034	0	0	0	0	0	0	0	0	0	0	0	0	0	0.043
AACCAG	totfreq	0.134	0	0	0	0	0.269	0	0.274	0.206	0.165	0.306	0	0	0.261	0	0	0	0	0.147	1.291	0	0	0	0	0	0	0.325	0	0	0.274	0	0.265	0.868	0.069	0	0	0	0	0	0.337	0	0	0.386	0.099	0	0.136	0.317	0.256
AACCAG	fracsimp	0.882	0	0	0	0	1	0	1	0.75	0.75	1	0	0	1	0	0	0	0	1	0.667	0	0	0	0	0	0	1	0	0	1	0	1	0	0.5	0	0	0	0	0	1	0	0	1	1	0	1	1	0.833
AACCAG	simprepe	4.316	0	0	0	0	4	0	4.5	4.667	4	6	0	0	4.5	0	0	0	0	4.333	4	0	0	0	0	0	0	4.833	0	0	5	0	4.143	0	4	0	0	0	0	0	4.25	0	0	4	4.5	0	4	4	4
AACCAG	comprepe	4.3	0	0	0	0	0	0	0	5	4	0	0	0	0	0	0	0	0	0	4	0	0	0	0	0	0	0	0	0	0	0	0	5	4	0	0	0	0	0	0	0	0	0	0	0	0	0	4
AACCAG	simppoly	0.214	0	0	0	0	0	0	0	0.333	0.333	0	0	0	0	0	0	0	0	0.333	0.5	0	0	0	0	0	0	0	0	0	0	0	0.143	0	0	0	0	0	0	0	0.25	0	0	0	0.5	0	0.333	0	0.4
AACCAG	comppoly	0.2	0	0	0	0	0	0	0	0	0	0	0	0	0	0	0	0	0	0	0	0	0	0	0	0	0	0	0	0	0	0	0	0	0	0	0	0	0	0	0	0	0	0	0	0	0	0	1
AACCAT	simpfreq	0.037	0	0.282	0	0	0	0	0	0	0	0.306	0	0.137	0.065	0	0	0	0	0	0	0	0	0	0	0	0	0	0	0	0	0	0	0	0.034	0	0.098	0	0.068	0	0.253	0	0	0	0	0	0	0	0.213
AACCAT	compfreq	0.002	0	0	0	0	0	0	0	0	0	0	0	0	0.065	0	0	0	0	0	0	0	0	0	0	0	0	0	0	0	0	0	0	0	0	0	0	0	0	0	0	0	0	0	0	0	0	0	0
AACCAT	totfreq	0.039	0	0.282	0	0	0	0	0	0	0	0.306	0	0.137	0.131	0	0	0	0	0	0	0	0	0	0	0	0	0	0	0	0	0	0	0	0.034	0	0.098	0	0.068	0	0.253	0	0	0	0	0	0	0	0.213
AACCAT	fracsimp	0.947	0	1	0	0	0	0	0	0	0	1	0	1	0.5	0	0	0	0	0	0	0	0	0	0	0	0	0	0	0	0	0	0	0	1	0	1	0	1	0	1	0	0	0	0	0	0	0	1
AACCAT	simprepe	4.309	0	4	0	0	0	0	0	0	0	5	0	4	4	0	0	0	0	0	0	0	0	0	0	0	0	0	0	0	0	0	0	0	4	0	4	0	4	0	4.333	0	0	0	0	0	0	0	4.2
AACCAT	comprepe	4.667	0	0	0	0	0	0	0	0	0	0	0	0	4	0	0	0	0	0	0	0	0	0	0	0	0	0	0	0	0	0	0	0	0	0	0	0	0	0	0	0	0	0	0	0	0	0	0
AACCAT	simppoly	0.211	0	0	0	0	0	0	0	0	0	0	0	0	1	0	0	0	0	0	0	0	0	0	0	0	0	0	0	0	0	0	0	0	0	0	0	0	0	0	0	0	0	0	0	0	0	0	0
AACCAT	comppoly	0.834	0	0	0	0	0	0	0	0	0	0	0	0	1	0	0	0	0	0	0	0	0	0	0	0	0	0	0	0	0	0	0	0	0	0	0	0	0	0	0	0	0	0	0	0	0	0	0
AACCCC	simpfreq	0.052	0	0	0.663	0	0	0	0	0.206	0	0	0	0	0	0	0	0	0	0.049	0	0	0	0	0	0	0.916	0.108	0	0	0	0	0.303	0	0.137	0	0.195	0.212	0.137	0	0.169	0	0	0	0.049	0	0.136	0	0.043
AACCCC	compfreq	0.006	0	0	0	0	0	0	0	0	0	0	0	0	0	0	0	0	0	0	0	0	0	0	0	0	0	0	0	0	0	0	0.114	0	0.034	0	0.098	0	0	0	0	0	0	0	0	0	0	0	0
AACCCC	totfreq	0.058	0	0	0.663	0	0	0	0	0.206	0	0	0	0	0	0	0	0	0	0.049	0	0	0	0	0	0	0.916	0.108	0	0	0	0	0.417	0	0.172	0	0.293	0.212	0.137	0	0.169	0	0	0	0.049	0	0.136	0	0.043
AACCCC	fracsimp	0.876	0	0	1	0	0	0	0	1	0	0	0	0	0	0	0	0	0	1	0	0	0	0	0	0	1	1	0	0	0	0	0.727	0	0.8	0	0.667	1	1	0	1	0	0	0	1	0	1	0	1
AACCCC	simprepe	4.365	0	0	4	0	0	0	0	5	0	0	0	0	0	0	0	0	0	4	0	0	0	0	0	0	4	4	0	0	0	0	4.75	0	4.5	0	4.5	4.333	4	0	4	0	0	0	4	0	4.667	0	4
AACCCC	comprepe	5.125	0	0	0	0	0	0	0	0	0	0	0	0	0	0	0	0	0	0	0	0	0	0	0	0	0	0	0	0	0	0	5	0	9	0	6	0	0	0	0	0	0	0	0	0	0	0	0
AACCCC	simppoly	0.247	0	0	0	0	0	0	0	0.75	0	0	0	0	0	0	0	0	0	0	0	0	0	0	0	0	0	0	0	0	0	0	0.5	0	0.75	0	0	0.167	0	0	0	0	0	0	1	0	0	0	0
AACCCC	comppoly	0.125	0	0	0	0	0	0	0	0	0	0	0	0	0	0	0	0	0	0	0	0	0	0	0	0	0	0	0	0	0	0	0	0	1	0	0	0	0	0	0	0	0	0	0	0	0	0	0
AACCCG	simpfreq	0.088	0	0	0	0.128	0	0	0.137	0	0.041	0	0	0.137	0.065	0	0.311	0	0	0.147	0	0	0	0	0	0	0.916	0.108	0	0	0	0	0.303	0	0.069	0	0.195	0	0.274	0	0.084	0.322	0	0	0.099	0.643	0.407	0	0.043
AACCCG	compfreq	0.016	0	0	0	0	0	0	0	0	0	0.306	0	0	0	0	0.467	0	0	0	0	0	0	0	0	0	0	0	0	0	0	0	0	0	0	0	0	0	0	0	0	0	0.29	0	0	0	0.045	0	0
AACCCG	totfreq	0.105	0	0	0	0.128	0	0	0.137	0	0.041	0.306	0	0.137	0.065	0	0.778	0	0	0.147	0	0	0	0	0	0	0.916	0.108	0	0	0	0	0.303	0	0.069	0	0.195	0	0.274	0	0.084	0.322	0.29	0	0.099	0.643	0.453	0	0.043
AACCCG	fracsimp	0.894	0	0	0	1	0	0	1	0	1	0	0	1	1	0	0.4	0	0	1	0	0	0	0	0	0	1	1	0	0	0	0	1	0	1	0	1	0	1	0	1	1	0	0	1	1	0.9	0	1
AACCCG	simprepe	4.441	0	0	0	4	0	0	4	0	4	0	0	4	4	0	5.5	0	0	4	0	0	0	0	0	0	4	4	0	0	0	0	5.375	0	4.5	0	4	0	4	0	5	6	0	0	4	7	4.222	0	4
AACCCG	comprepe	5.222	0	0	0	0	0	0	0	0	0	5	0	0	0	0	4.667	0	0	0	0	0	0	0	0	0	0	0	0	0	0	0	0	0	0	0	0	0	0	0	0	0	4	0	0	0	7	0	0
AACCCG	simppoly	0.191	0	0	0	0	0	0	0	0	0	0	0	0	0	0	0	0	0	0	0	0	0	0	0	0	0	0	0	0	0	0	0	0	0.5	0	0.5	0	0	0	0	0	0	0	0	1	0.111	0	0
AACCCG	comppoly	0.056	0	0	0	0	0	0	0	0	0	0	0	0	0	0	0.333	0	0	0	0	0	0	0	0	0	0	0	0	0	0	0	0	0	0	0	0	0	0	0	0	0	0	0	0	0	0	0	0
AACCCT	simpfreq	0.327	0	0	0	0.257	0.269	2.767	0.685	0.463	0.082	2.753	0	1.1	0	0.405	0.622	0	0	0.244	0.43	0	0	0	0	0	0	0.108	0	0.553	0.274	0	1.439	0.868	0.137	0	0.098	0	0.205	0.637	0.422	0.322	0	0.386	0.049	1.93	0.362	0	0.426
AACCCT	compfreq	0.03	0	0	0	0	0	0.79	0	0	0	0.612	0	0	0.065	0	0	0	0	0	0	0	0	0	0	0	0	0	0.096	0	0	0	0.076	0	0	0	0	0	0	0	0.084	0	0	0.077	0.049	0	0.136	0	0
AACCCT	totfreq	0.357	0	0	0	0.257	0.269	3.557	0.685	0.463	0.082	3.364	0	1.1	0.065	0.405	0.622	0	0	0.244	0.43	0	0	0	0	0	0	0.108	0.096	0.553	0.274	0	1.515	0.868	0.137	0	0.098	0	0.205	0.637	0.506	0.322	0	0.464	0.099	1.93	0.498	0	0.426
AACCCT	fracsimp	0.885	0	0	0	1	1	0.778	1	1	1	0.818	0	1	0	1	1	0	0	1	1	0	0	0	0	0	0	1	0	1	1	0	0.95	1	1	0	1	0	1	1	0.833	1	0	0.833	0.5	1	0.727	0	1
AACCCT	simprepe	4.364	0	0	0	4.5	4	4.286	4.6	4.333	4	4.333	0	4.625	0	5	4.25	0	0	4.4	5	0	0	0	0	0	0	4	0	4	5	0	4.447	4	4.75	0	4	0	4.333	5	4.4	4	0	4.4	4	4	4.125	0	4.1
AACCCT	comprepe	4.302	0	0	0	0	0	4.5	0	0	0	4	0	0	4	0	0	0	0	0	0	0	0	0	0	0	0	0	4	0	0	0	6	0	0	0	0	0	0	0	4	0	0	4	4	0	4.667	0	0
AACCCT	simppoly	0.181	0	0	0	0	0	0	0.6	0.111	0	0	0	0.125	0	0	0	0	0	0.6	0	0	0	0	0	0	0	0	0	0	0	0	0.237	0	0.25	0	0	0	0	1	0	0	0	0.2	1	0	0.375	0	0.2
AACCCT	comppoly	0.208	0	0	0	0	0	0	0	0	0	0	0	0	0	0	0	0	0	0	0	0	0	0	0	0	0	0	0	0	0	0	0	0	0	0	0	0	0	0	1	0	0	0	1	0	0.333	0	0
AACCGC	simpfreq	0.026	0	0	0	0	0	0	0	0	0.041	0	0	0	0	0	0	0	0	0.049	0	0	0	0	0	0	0.916	0	0	0	0	0	0	0	0	0	0	0	0	0.637	0.084	0	0	0	0.099	0	0.091	0	0.043
AACCGC	compfreq	0.002	0	0	0	0	0	0	0	0	0	0	0	0	0.065	0	0	0	0	0	0	0	0	0	0	0	0	0	0	0	0	0	0	0	0	0	0	0	0	0	0	0	0	0	0	0	0.045	0	0
AACCGC	totfreq	0.028	0	0	0	0	0	0	0	0	0.041	0	0	0	0.065	0	0	0	0	0.049	0	0	0	0	0	0	0.916	0	0	0	0	0	0	0	0	0	0	0	0	0.637	0.084	0	0	0	0.099	0	0.136	0	0.043
AACCGC	fracsimp	0.881	0	0	0	0	0	0	0	0	1	0	0	0	0	0	0	0	0	1	0	0	0	0	0	0	1	0	0	0	0	0	0	0	0	0	0	0	0	1	1	0	0	0	1	0	0.667	0	1
AACCGC	simprepe	4.449	0	0	0	0	0	0	0	0	4	0	0	0	0	0	0	0	0	4	0	0	0	0	0	0	4	0	0	0	0	0	0	0	0	0	0	0	0	5	6	0	0	0	5	0	4	0	4
AACCGC	comprepe	4.333	0	0	0	0	0	0	0	0	0	0	0	0	4	0	0	0	0	0	0	0	0	0	0	0	0	0	0	0	0	0	0	0	0	0	0	0	0	0	0	0	0	0	0	0	4	0	0
AACCGC	simppoly	0.372	0	0	0	0	0	0	0	0	1	0	0	0	0	0	0	0	0	0	0	0	0	0	0	0	0	0	0	0	0	0	0	0	0	0	0	0	0	1	0	0	0	0	0.5	0	0.5	0	0
AACCGC	comppoly	0.667	0	0	0	0	0	0	0	0	0	0	0	0	0	0	0	0	0	0	0	0	0	0	0	0	0	0	0	0	0	0	0	0	0	0	0	0	0	0	0	0	0	0	0	0	1	0	0
AACCGG	simpfreq	0.073	0	0	0	0	0	0	0.137	0.051	0.082	0	0	0	0.065	0	0	0	1.033	0	0	0	0	0	0	0	0	0.054	0	0	0	0	0.038	0.868	0.034	0.327	0	0	0	0	0.506	0	0	0	0	0	0.091	0	0.043
AACCGG	compfreq	0.011	0	0	0	0	0	0	0	0	0	0	0	0	0	0	0	0	0	0	0	0	0	0	0	0	0	0	0	0	0.274	0	0	0	0	0	0	0	0	0	0.422	0	0	0	0.049	0	0	0	0
AACCGG	totfreq	0.085	0	0	0	0	0	0	0.137	0.051	0.082	0	0	0	0.065	0	0	0	1.033	0	0	0	0	0	0	0	0	0.054	0	0	0.274	0	0.038	0.868	0.034	0.327	0	0	0	0	0.928	0	0	0	0.049	0	0.091	0	0.043
AACCGG	fracsimp	0.841	0	0	0	0	0	0	1	1	1	0	0	0	1	0	0	0	1	0	0	0	0	0	0	0	0	1	0	0	0	0	1	1	1	1	0	0	0	0	0.545	0	0	0	0	0	1	0	1
AACCGG	simprepe	4.458	0	0	0	0	0	0	5	4	5.5	0	0	0	4	0	0	0	4	0	0	0	0	0	0	0	0	7	0	0	0	0	4	5	4	4	0	0	0	0	4.5	0	0	0	0	0	4	0	5
AACCGG	comprepe	4.567	0	0	0	0	0	0	0	0	0	0	0	0	0	0	0	0	0	0	0	0	0	0	0	0	0	0	0	0	4	0	0	0	0	0	0	0	0	0	4.4	0	0	0	5	0	0	0	0
AACCGG	simppoly	0.256	0	0	0	0	0	0	0	0	0	0	0	0	1	0	0	0	0	0	0	0	0	0	0	0	0	0	0	0	0	0	0	0	0	0	0	0	0	0	0.333	0	0	0	0	0	0.5	0	0
AACCGG	comppoly	0.3	0	0	0	0	0	0	0	0	0	0	0	0	0	0	0	0	0	0	0	0	0	0	0	0	0	0	0	0	1	0	0	0	0	0	0	0	0	0	0.8	0	0	0	0	0	0	0	0
AACCGT	simpfreq	0.004	0	0	0	0	0	0	0	0	0.041	0	0	0	0.065	0	0	0	0	0	0	0	0	0	0	0	0	0	0	0	0	0	0	0	0	0	0.195	0	0	0	0	0	0	0	0	0	0	0	0.043
AACCGT	compfreq	0	0	0	0	0	0	0	0	0	0	0	0	0	0	0	0	0	0	0	0	0	0	0	0	0	0	0	0	0	0	0	0	0	0	0	0	0	0	0	0	0	0	0	0	0	0	0	0
AACCGT	totfreq	0.004	0	0	0	0	0	0	0	0	0.041	0	0	0	0.065	0	0	0	0	0	0	0	0	0	0	0	0	0	0	0	0	0	0	0	0	0	0.195	0	0	0	0	0	0	0	0	0	0	0	0.043
AACCGT	fracsimp	1	0	0	0	0	0	0	0	0	1	0	0	0	1	0	0	0	0	0	0	0	0	0	0	0	0	0	0	0	0	0	0	0	0	0	1	0	0	0	0	0	0	0	0	0	0	0	1
AACCGT	simprepe	4.2	0	0	0	0	0	0	0	0	4	0	0	0	4	0	0	0	0	0	0	0	0	0	0	0	0	0	0	0	0	0	0	0	0	0	4	0	0	0	0	0	0	0	0	0	0	0	4
AACCGT	comprepe	0	0	0	0	0	0	0	0	0	0	0	0	0	0	0	0	0	0	0	0	0	0	0	0	0	0	0	0	0	0	0	0	0	0	0	0	0	0	0	0	0	0	0	0	0	0	0	0
AACCGT	simppoly	0.3	0	0	0	0	0	0	0	0	0	0	0	0	0	0	0	0	0	0	0	0	0	0	0	0	0	0	0	0	0	0	0	0	0	0	0.5	0	0	0	0	0	0	0	0	0	0	0	0
AACCGT	comppoly	0	0	0	0	0	0	0	0	0	0	0	0	0	0	0	0	0	0	0	0	0	0	0	0	0	0	0	0	0	0	0	0	0	0	0	0	0	0	0	0	0	0	0	0	0	0	0	0
AACCTC	simpfreq	0.069	0	0	0	0.257	0	0	0.137	0.154	0.041	0	0	0.55	0	0	0.156	0	1.033	0.049	0	0.573	0	0	0	0.364	0	0	0	0.553	0	0	0.303	0	0.069	0	0	0	0.068	0	0.169	0	0	0.155	0.099	0	0.091	0	0.085
AACCTC	compfreq	0.005	0	0	0	0	0	0	0	0	0	0	0	0	0	0	0	0	0	0	0	0	0	0	0	0	0	0	0	0	0	0	0.076	0	0	0	0	0	0	0	0.084	0	0	0	0	0	0	0	0
AACCTC	totfreq	0.074	0	0	0	0.257	0	0	0.137	0.154	0.041	0	0	0.55	0	0	0.156	0	1.033	0.049	0	0.573	0	0	0	0.364	0	0	0	0.553	0	0	0.379	0	0.069	0	0	0	0.068	0	0.253	0	0	0.155	0.099	0	0.091	0	0.085
AACCTC	fracsimp	0.924	0	0	0	1	0	0	1	1	1	0	0	1	0	0	1	0	1	1	0	1	0	0	0	1	0	0	0	1	0	0	0.8	0	1	0	0	0	1	0	0.667	0	0	1	1	0	1	0	1
AACCTC	simprepe	4.532	0	0	0	4	0	0	4	4	4	0	0	5.25	0	0	5	0	4	4	0	4	0	0	0	4	0	0	0	4	0	0	4.25	0	5	0	0	0	4	0	4.5	0	0	8	5.5	0	4.5	0	4
AACCTC	comprepe	4.833	0	0	0	0	0	0	0	0	0	0	0	0	0	0	0	0	0	0	0	0	0	0	0	0	0	0	0	0	0	0	5	0	0	0	0	0	0	0	4	0	0	0	0	0	0	0	0
AACCTC	simppoly	0.294	0	0	0	0	0	0	0	0	1	0	0	0	0	0	0	0	0	1	0	0	0	0	0	0	0	0	0	0	0	0	0.125	0	0.5	0	0	0	1	0	0.5	0	0	0.5	0	0	0.5	0	0.5
AACCTC	comppoly	0.167	0	0	0	0	0	0	0	0	0	0	0	0	0	0	0	0	0	0	0	0	0	0	0	0	0	0	0	0	0	0	0	0	0	0	0	0	0	0	0	0	0	0	0	0	0	0	0
AACCTG	simpfreq	0.057	0	0	0	0.128	0	0	0	0.206	0	0	0	0	0	0	0	0	0	0	0	0	0	0	0	0	0	0.108	0	0	0.822	0	0.038	0.868	0.034	0.327	0.293	0.106	0	0	0.253	0	0	0	0.049	0	0	0	0.128
AACCTG	compfreq	0.004	0	0	0	0	0	0	0	0.051	0	0	0	0	0	0	0	0	0	0	0	0	0	0	0	0	0	0	0	0	0	0	0	0	0	0	0	0	0	0	0	0	0	0	0.049	0	0	0	0
AACCTG	totfreq	0.06	0	0	0	0.128	0	0	0	0.257	0	0	0	0	0	0	0	0	0	0	0	0	0	0	0	0	0	0.108	0	0	0.822	0	0.038	0.868	0.034	0.327	0.293	0.106	0	0	0.253	0	0	0	0.099	0	0	0	0.128
AACCTG	fracsimp	0.919	0	0	0	1	0	0	0	0.8	0	0	0	0	0	0	0	0	0	0	0	0	0	0	0	0	0	1	0	0	1	0	1	1	1	1	1	1	0	0	1	0	0	0	0.5	0	0	0	1
AACCTG	simprepe	4.205	0	0	0	4	0	0	0	4.5	0	0	0	0	0	0	0	0	0	0	0	0	0	0	0	0	0	4.5	0	0	4	0	4	4	4	4	4.667	4.333	0	0	4	0	0	0	4	0	0	0	4.333
AACCTG	comprepe	5	0	0	0	0	0	0	0	4	0	0	0	0	0	0	0	0	0	0	0	0	0	0	0	0	0	0	0	0	0	0	0	0	0	0	0	0	0	0	0	0	0	0	5	0	0	0	0
AACCTG	simppoly	0.231	0	0	0	0	0	0	0	0	0	0	0	0	0	0	0	0	0	0	0	0	0	0	0	0	0	0	0	0	0.333	0	0	1	0	0	0.333	0.333	0	0	0	0	0	0	0	0	0	0	0.333
AACCTG	comppoly	0.4	0	0	0	0	0	0	0	1	0	0	0	0	0	0	0	0	0	0	0	0	0	0	0	0	0	0	0	0	0	0	0	0	0	0	0	0	0	0	0	0	0	0	0	0	0	0	0
AACCTT	simpfreq	0.007	0	0	0	0	0	0	0	0	0	0	0	0	0	0	0	0	0	0	0	0	0	0	0	0	0	0	0	0	0	0	0	0	0	0	0	0	0	0	0	0	0	0	0	0	0	0	0.256
AACCTT	compfreq	0.002	0	0	0	0	0	0	0	0	0	0	0	0	0	0	0	0	0	0	0	0	0	0	0	0	0	0	0	0	0	0	0	0	0	0	0	0	0	0	0	0	0	0	0	0	0	0	0
AACCTT	totfreq	0.009	0	0	0	0	0	0	0	0	0	0	0	0	0	0	0	0	0	0	0	0	0	0	0	0	0	0	0	0	0	0	0	0	0	0	0	0	0	0	0	0	0	0	0	0	0	0	0.256
AACCTT	fracsimp	0.875	0	0	0	0	0	0	0	0	0	0	0	0	0	0	0	0	0	0	0	0	0	0	0	0	0	0	0	0	0	0	0	0	0	0	0	0	0	0	0	0	0	0	0	0	0	0	1
AACCTT	simprepe	4.25	0	0	0	0	0	0	0	0	0	0	0	0	0	0	0	0	0	0	0	0	0	0	0	0	0	0	0	0	0	0	0	0	0	0	0	0	0	0	0	0	0	0	0	0	0	0	4
AACCTT	comprepe	4	0	0	0	0	0	0	0	0	0	0	0	0	0	0	0	0	0	0	0	0	0	0	0	0	0	0	0	0	0	0	0	0	0	0	0	0	0	0	0	0	0	0	0	0	0	0	0
AACCTT	simppoly	0.042	0	0	0	0	0	0	0	0	0	0	0	0	0	0	0	0	0	0	0	0	0	0	0	0	0	0	0	0	0	0	0	0	0	0	0	0	0	0	0	0	0	0	0	0	0	0	0.167
AACCTT	comppoly	0	0	0	0	0	0	0	0	0	0	0	0	0	0	0	0	0	0	0	0	0	0	0	0	0	0	0	0	0	0	0	0	0	0	0	0	0	0	0	0	0	0	0	0	0	0	0	0
AACGAC	simpfreq	0.027	0	0	0	0	0	0	0	0.103	0	0	0	0.137	0	0.405	0.156	0	0	0.049	0	0	0	0	0	0	0	0	0	0	0	0	0.152	0	0.034	0	0.098	0	0	0	0.084	0	0	0	0	0	0	0	0.043
AACGAC	compfreq	0.001	0	0	0	0	0	0	0	0	0	0	0	0	0	0	0	0	0	0	0	0	0	0	0	0	0	0	0	0	0	0	0.038	0	0	0	0	0	0	0	0	0	0	0	0	0	0	0	0.043
AACGAC	totfreq	0.029	0	0	0	0	0	0	0	0.103	0	0	0	0.137	0	0.405	0.156	0	0	0.049	0	0	0	0	0	0	0	0	0	0	0	0	0.189	0	0.034	0	0.098	0	0	0	0.084	0	0	0	0	0	0	0	0.085
AACGAC	fracsimp	0.88	0	0	0	0	0	0	0	1	0	0	0	1	0	1	1	0	0	1	0	0	0	0	0	0	0	0	0	0	0	0	0.8	0	1	0	1	0	0	0	1	0	0	0	0	0	0	0	0.5
AACGAC	simprepe	4.469	0	0	0	0	0	0	0	5.5	0	0	0	5	0	4	4	0	0	4	0	0	0	0	0	0	0	0	0	0	0	0	4	0	4	0	6	0	0	0	5	0	0	0	0	0	0	0	4
AACGAC	comprepe	4.5	0	0	0	0	0	0	0	0	0	0	0	0	0	0	0	0	0	0	0	0	0	0	0	0	0	0	0	0	0	0	4	0	0	0	0	0	0	0	0	0	0	0	0	0	0	0	4
AACGAC	simppoly	0.156	0	0	0	0	0	0	0	0.5	0	0	0	0	0	0	0	0	0	0	0	0	0	0	0	0	0	0	0	0	0	0	0	0	0	0	0	0	0	0	0	0	0	0	0	0	0	0	0
AACGAC	comppoly	0	0	0	0	0	0	0	0	0	0	0	0	0	0	0	0	0	0	0	0	0	0	0	0	0	0	0	0	0	0	0	0	0	0	0	0	0	0	0	0	0	0	0	0	0	0	0	0
AACGAG	simpfreq	0.018	0	0	0.663	0	0	0	0	0.051	0	0	0	0	0	0	0.156	0	0	0.098	0	0	0	0	0	0	0	0	0	0	0	0	0	0	0	0	0.098	0	0	0	0	0	0	0	0	0	0.091	0	0
AACGAG	compfreq	0.005	0	0	0	0	0	0	0	0	0	0	0	0	0	0	0	0	0	0	0	0	0	0	0	0	0	0	0	0	0	0	0	0	0	0	0	0	0	0	0	0	0	0	0	0	0	0	0
AACGAG	totfreq	0.023	0	0	0.663	0	0	0	0	0.051	0	0	0	0	0	0	0.156	0	0	0.098	0	0	0	0	0	0	0	0	0	0	0	0	0	0	0	0	0.098	0	0	0	0	0	0	0	0	0	0.091	0	0
AACGAG	fracsimp	0.933	0	0	1	0	0	0	0	1	0	0	0	0	0	0	1	0	0	1	0	0	0	0	0	0	0	0	0	0	0	0	0	0	0	0	1	0	0	0	0	0	0	0	0	0	1	0	0
AACGAG	simprepe	4.107	0	0	4	0	0	0	0	4	0	0	0	0	0	0	4	0	0	4.5	0	0	0	0	0	0	0	0	0	0	0	0	0	0	0	0	4	0	0	0	0	0	0	0	0	0	4	0	0
AACGAG	comprepe	10	0	0	0	0	0	0	0	0	0	0	0	0	0	0	0	0	0	0	0	0	0	0	0	0	0	0	0	0	0	0	0	0	0	0	0	0	0	0	0	0	0	0	0	0	0	0	0
AACGAG	simppoly	0.214	0	0	0	0	0	0	0	0	0	0	0	0	0	0	1	0	0	0	0	0	0	0	0	0	0	0	0	0	0	0	0	0	0	0	0	0	0	0	0	0	0	0	0	0	0	0	0
AACGAG	comppoly	0	0	0	0	0	0	0	0	0	0	0	0	0	0	0	0	0	0	0	0	0	0	0	0	0	0	0	0	0	0	0	0	0	0	0	0	0	0	0	0	0	0	0	0	0	0	0	0
AACGAT	simpfreq	0.017	0	0	0	0	0	0	0	0	0	0	0	0.137	0.065	0	0	0	1.033	0	0	0	0	0	0	0	0	0	0	0	0	0	0.038	0	0	0	0	0	0	0	0	0	0	0	0	0	0	0	0
AACGAT	compfreq	0	0	0	0	0	0	0	0	0	0	0	0	0	0	0	0	0	0	0	0	0	0	0	0	0	0	0	0	0	0	0	0	0	0	0	0	0	0	0	0	0	0	0	0	0	0	0	0
AACGAT	totfreq	0.017	0	0	0	0	0	0	0	0	0	0	0	0.137	0.065	0	0	0	1.033	0	0	0	0	0	0	0	0	0	0	0	0	0	0.038	0	0	0	0	0	0	0	0	0	0	0	0	0	0	0	0
AACGAT	fracsimp	1	0	0	0	0	0	0	0	0	0	0	0	1	1	0	0	0	1	0	0	0	0	0	0	0	0	0	0	0	0	0	1	0	0	0	0	0	0	0	0	0	0	0	0	0	0	0	0
AACGAT	simprepe	4	0	0	0	0	0	0	0	0	0	0	0	4	4	0	0	0	4	0	0	0	0	0	0	0	0	0	0	0	0	0	4	0	0	0	0	0	0	0	0	0	0	0	0	0	0	0	0
AACGAT	comprepe	0	0	0	0	0	0	0	0	0	0	0	0	0	0	0	0	0	0	0	0	0	0	0	0	0	0	0	0	0	0	0	0	0	0	0	0	0	0	0	0	0	0	0	0	0	0	0	0
AACGAT	simppoly	0.286	0	0	0	0	0	0	0	0	0	0	0	0	1	0	0	0	0	0	0	0	0	0	0	0	0	0	0	0	0	0	1	0	0	0	0	0	0	0	0	0	0	0	0	0	0	0	0
AACGAT	comppoly	0	0	0	0	0	0	0	0	0	0	0	0	0	0	0	0	0	0	0	0	0	0	0	0	0	0	0	0	0	0	0	0	0	0	0	0	0	0	0	0	0	0	0	0	0	0	0	0
AACGCC	simpfreq	0.044	0	0	0	0	0	0	0	0	0	0	0	0.137	0	0.405	0	0	0	0.049	0	0	0	0	0	0	0	0.054	0	0	0	0	0.076	0.868	0.069	0	0	0.142	0	0.637	0	0	0	0.155	0	0	0.091	0	0.043
AACGCC	compfreq	0.006	0	0	0	0	0	0	0	0	0	0	0	0	0	0	0	0	0	0.049	0	0	0	0	0	0	0	0	0	0	0	0	0	0	0	0	0	0.035	0	0	0	0.322	0	0	0	0	0	0	0
AACGCC	totfreq	0.05	0	0	0	0	0	0	0	0	0	0	0	0.137	0	0.405	0	0	0	0.098	0	0	0	0	0	0	0	0.054	0	0	0	0	0.076	0.868	0.069	0	0	0.177	0	0.637	0	0.322	0	0.155	0	0	0.091	0	0.043
AACGCC	fracsimp	0.878	0	0	0	0	0	0	0	0	0	0	0	1	0	1	0	0	0	0.5	0	0	0	0	0	0	0	1	0	0	0	0	1	1	1	0	0	0.8	0	1	0	0	0	1	0	0	1	0	1
AACGCC	simprepe	4.607	0	0	0	0	0	0	0	0	0	0	0	4	0	7	0	0	0	5	0	0	0	0	0	0	0	5	0	0	0	0	5	4	4.5	0	0	4.25	0	6	0	0	0	4.5	0	0	4	0	4
AACGCC	comprepe	5.143	0	0	0	0	0	0	0	0	0	0	0	0	0	0	0	0	0	4	0	0	0	0	0	0	0	0	0	0	0	0	0	0	0	0	0	4	0	0	0	10	0	0	0	0	0	0	0
AACGCC	simppoly	0.26	0	0	0	0	0	0	0	0	0	0	0	0	0	0	0	0	0	1	0	0	0	0	0	0	0	0	0	0	0	0	0	0	0	0	0	0	0	0	0	0	0	0	0	0	0	0	0
AACGCC	comppoly	0.714	0	0	0	0	0	0	0	0	0	0	0	0	0	0	0	0	0	1	0	0	0	0	0	0	0	0	0	0	0	0	0	0	0	0	0	1	0	0	0	0	0	0	0	0	0	0	0
AACGCG	simpfreq	0.001	0	0	0	0	0	0	0	0	0	0	0	0	0	0	0	0	0	0	0	0	0	0	0	0	0	0	0	0	0	0	0	0	0	0	0	0.035	0	0	0	0	0	0	0	0	0	0	0
AACGCG	compfreq	0	0	0	0	0	0	0	0	0	0	0	0	0	0	0	0	0	0	0	0	0	0	0	0	0	0	0	0	0	0	0	0	0	0	0	0	0	0	0	0	0	0	0	0	0	0	0	0
AACGCG	totfreq	0.001	0	0	0	0	0	0	0	0	0	0	0	0	0	0	0	0	0	0	0	0	0	0	0	0	0	0	0	0	0	0	0	0	0	0	0	0.035	0	0	0	0	0	0	0	0	0	0	0
AACGCG	fracsimp	1	0	0	0	0	0	0	0	0	0	0	0	0	0	0	0	0	0	0	0	0	0	0	0	0	0	0	0	0	0	0	0	0	0	0	0	1	0	0	0	0	0	0	0	0	0	0	0
AACGCG	simprepe	4.25	0	0	0	0	0	0	0	0	0	0	0	0	0	0	0	0	0	0	0	0	0	0	0	0	0	0	0	0	0	0	0	0	0	0	0	4	0	0	0	0	0	0	0	0	0	0	0
AACGCG	comprepe	0	0	0	0	0	0	0	0	0	0	0	0	0	0	0	0	0	0	0	0	0	0	0	0	0	0	0	0	0	0	0	0	0	0	0	0	0	0	0	0	0	0	0	0	0	0	0	0
AACGCG	simppoly	0.25	0	0	0	0	0	0	0	0	0	0	0	0	0	0	0	0	0	0	0	0	0	0	0	0	0	0	0	0	0	0	0	0	0	0	0	0	0	0	0	0	0	0	0	0	0	0	0
AACGCG	comppoly	0	0	0	0	0	0	0	0	0	0	0	0	0	0	0	0	0	0	0	0	0	0	0	0	0	0	0	0	0	0	0	0	0	0	0	0	0	0	0	0	0	0	0	0	0	0	0	0
AACGCT	simpfreq	0.008	0	0	0	0	0	0	0	0	0.041	0	0	0	0	0	0	0	0	0	0	0	0	0	0	0	0	0.054	0	0	0	0.52	0	0	0.034	0	0	0.035	0	0	0	0	0	0	0	0	0	0	0
AACGCT	compfreq	0	0	0	0	0	0	0	0	0	0	0	0	0	0	0	0	0	0	0	0	0	0	0	0	0	0	0	0	0	0	0	0	0	0.034	0	0	0	0	0	0	0	0	0	0	0	0	0	0
AACGCT	totfreq	0.009	0	0	0	0	0	0	0	0	0.041	0	0	0	0	0	0	0	0	0	0	0	0	0	0	0	0	0.054	0	0	0	0.52	0	0	0.069	0	0	0.035	0	0	0	0	0	0	0	0	0	0	0
AACGCT	fracsimp	0.917	0	0	0	0	0	0	0	0	1	0	0	0	0	0	0	0	0	0	0	0	0	0	0	0	0	1	0	0	0	1	0	0	0.5	0	0	1	0	0	0	0	0	0	0	0	0	0	0
AACGCT	simprepe	4	0	0	0	0	0	0	0	0	4	0	0	0	0	0	0	0	0	0	0	0	0	0	0	0	0	4	0	0	0	4	0	0	4	0	0	4	0	0	0	0	0	0	0	0	0	0	0
AACGCT	comprepe	4	0	0	0	0	0	0	0	0	0	0	0	0	0	0	0	0	0	0	0	0	0	0	0	0	0	0	0	0	0	0	0	0	4	0	0	0	0	0	0	0	0	0	0	0	0	0	0
AACGCT	simppoly	0	0	0	0	0	0	0	0	0	0	0	0	0	0	0	0	0	0	0	0	0	0	0	0	0	0	0	0	0	0	0	0	0	0	0	0	0	0	0	0	0	0	0	0	0	0	0	0
AACGCT	comppoly	0	0	0	0	0	0	0	0	0	0	0	0	0	0	0	0	0	0	0	0	0	0	0	0	0	0	0	0	0	0	0	0	0	0	0	0	0	0	0	0	0	0	0	0	0	0	0	0
AACGGC	simpfreq	0.081	0	0	0.663	0.128	0	0	0	0	0	0	0	0	0.065	0	0	0	0	0.098	0.43	0	0	0	0	0	0	0.162	0.192	0	0	0	0.038	0	0.069	0.327	0	0.212	0	0.637	0	0.966	0	0.077	0	0	0.091	0.317	0.043
AACGGC	compfreq	0.007	0	0	0	0	0	0	0	0	0	0	0	0	0	0	0	0	0	0	0	0	0	0	0	0	0	0	0	0	0	0	0	0	0	0	0	0.035	0	0	0	0.322	0	0	0	0	0	0	0
AACGGC	totfreq	0.088	0	0	0.663	0.128	0	0	0	0	0	0	0	0	0.065	0	0	0	0	0.098	0.43	0	0	0	0	0	0	0.162	0.192	0	0	0	0.038	0	0.069	0.327	0	0.248	0	0.637	0	1.288	0	0.077	0	0	0.091	0.317	0.043
AACGGC	fracsimp	0.938	0	0	1	1	0	0	0	0	0	0	0	0	1	0	0	0	0	1	1	0	0	0	0	0	0	1	1	0	0	0	1	0	1	1	0	0.857	0	1	0	0.75	0	1	0	0	1	1	1
AACGGC	simprepe	4.409	0	0	4	5	0	0	0	0	0	0	0	0	4	0	0	0	0	5	4	0	0	0	0	0	0	4.333	4	0	0	0	4	0	4	4	0	4	0	4	0	5	0	4	0	0	4	4	4
AACGGC	comprepe	4.625	0	0	0	0	0	0	0	0	0	0	0	0	0	0	0	0	0	0	0	0	0	0	0	0	0	0	0	0	0	0	0	0	0	0	0	4	0	0	0	5	0	0	0	0	0	0	0
AACGGC	simppoly	0.141	0	0	0	0	0	0	0	0	0	0	0	0	0	0	0	0	0	0	0	0	0	0	0	0	0	0	0	0	0	0	1	0	0	0	0	0.167	0	0	0	0.667	0	0	0	0	0.5	0	0
AACGGC	comppoly	0.625	0	0	0	0	0	0	0	0	0	0	0	0	0	0	0	0	0	0	0	0	0	0	0	0	0	0	0	0	0	0	0	0	0	0	0	0	0	0	0	1	0	0	0	0	0	0	0
AACGGG	simpfreq	0.057	0	0	0	0	0	0	0.137	0	0.041	0	0	0	0	0	0	0	3.099	0.147	0	0	0	0	0	0	0	0	0	0	0	0	0	0	0	0	0	0.035	0.068	0	0.169	0	0.29	0	0.049	0	0	0	0
AACGGG	compfreq	0.003	0	0	0	0	0	0	0	0.051	0	0	0	0	0	0	0	0	0	0	0	0	0	0	0	0	0	0	0	0	0	0	0	0	0	0	0.098	0	0	0	0	0	0	0	0	0	0	0	0
AACGGG	totfreq	0.06	0	0	0	0	0	0	0.137	0.051	0.041	0	0	0	0	0	0	0	3.099	0.147	0	0	0	0	0	0	0	0	0	0	0	0	0	0	0	0	0.098	0.035	0.068	0	0.169	0	0.29	0	0.049	0	0	0	0
AACGGG	fracsimp	0.844	0	0	0	0	0	0	1	0	1	0	0	0	0	0	0	0	1	1	0	0	0	0	0	0	0	0	0	0	0	0	0	0	0	0	0	1	1	0	1	0	1	0	1	0	0	0	0
AACGGG	simprepe	4.495	0	0	0	0	0	0	4	0	4	0	0	0	0	0	0	0	5.333	4.667	0	0	0	0	0	0	0	0	0	0	0	0	0	0	0	0	0	4	4	0	4	0	4	0	6	0	0	0	0
AACGGG	comprepe	4.375	0	0	0	0	0	0	0	4	0	0	0	0	0	0	0	0	0	0	0	0	0	0	0	0	0	0	0	0	0	0	0	0	0	0	4	0	0	0	0	0	0	0	0	0	0	0	0
AACGGG	simppoly	0.147	0	0	0	0	0	0	0	0	0	0	0	0	0	0	0	0	0.333	0	0	0	0	0	0	0	0	0	0	0	0	0	0	0	0	0	0	1	0	0	0	0	0	0	0	0	0	0	0
AACGGG	comppoly	0	0	0	0	0	0	0	0	0	0	0	0	0	0	0	0	0	0	0	0	0	0	0	0	0	0	0	0	0	0	0	0	0	0	0	0	0	0	0	0	0	0	0	0	0	0	0	0
AACGGT	simpfreq	0.023	0	0	0	0	0	0.395	0.137	0	0.041	0	0	0	0.065	0	0.156	0	0	0	0	0	0	0	0	0	0	0	0	0	0	0	0	0	0	0	0.098	0	0	0	0	0	0	0.155	0.049	0	0	0	0
AACGGT	compfreq	0	0	0	0	0	0	0	0	0	0	0	0	0	0	0	0	0	0	0	0	0	0	0	0	0	0	0	0	0	0	0	0	0	0	0	0	0	0	0	0	0	0	0	0	0	0	0	0
AACGGT	totfreq	0.023	0	0	0	0	0	0.395	0.137	0	0.041	0	0	0	0.065	0	0.156	0	0	0	0	0	0	0	0	0	0	0	0	0	0	0	0	0	0	0	0.098	0	0	0	0	0	0	0.155	0.049	0	0	0	0
AACGGT	fracsimp	1	0	0	0	0	0	1	1	0	1	0	0	0	1	0	1	0	0	0	0	0	0	0	0	0	0	0	0	0	0	0	0	0	0	0	1	0	0	0	0	0	0	1	1	0	0	0	0
AACGGT	simprepe	4.218	0	0	0	0	0	4	4	0	5	0	0	0	4	0	4	0	0	0	0	0	0	0	0	0	0	0	0	0	0	0	0	0	0	0	5	0	0	0	0	0	0	4.5	4	0	0	0	0
AACGGT	comprepe	0	0	0	0	0	0	0	0	0	0	0	0	0	0	0	0	0	0	0	0	0	0	0	0	0	0	0	0	0	0	0	0	0	0	0	0	0	0	0	0	0	0	0	0	0	0	0	0
AACGGT	simppoly	0.25	0	0	0	0	0	0	0	0	0	0	0	0	0	0	0	0	0	0	0	0	0	0	0	0	0	0	0	0	0	0	0	0	0	0	0	0	0	0	0	0	0	0	1	0	0	0	0
AACGGT	comppoly	0	0	0	0	0	0	0	0	0	0	0	0	0	0	0	0	0	0	0	0	0	0	0	0	0	0	0	0	0	0	0	0	0	0	0	0	0	0	0	0	0	0	0	0	0	0	0	0
AACGTC	simpfreq	0.005	0	0	0	0	0	0	0	0	0	0	0	0	0	0	0	0	0	0.147	0	0	0	0	0	0	0	0	0	0	0	0	0.038	0	0	0	0	0	0	0	0	0	0	0	0	0	0.045	0	0.043
AACGTC	compfreq	0	0	0	0	0	0	0	0	0	0	0	0	0	0	0	0	0	0	0	0	0	0	0	0	0	0	0	0	0	0	0	0	0	0	0	0	0	0	0	0	0	0	0	0	0	0	0	0
AACGTC	totfreq	0.005	0	0	0	0	0	0	0	0	0	0	0	0	0	0	0	0	0	0.147	0	0	0	0	0	0	0	0	0	0	0	0	0.038	0	0	0	0	0	0	0	0	0	0	0	0	0	0.045	0	0.043
AACGTC	fracsimp	1	0	0	0	0	0	0	0	0	0	0	0	0	0	0	0	0	0	1	0	0	0	0	0	0	0	0	0	0	0	0	1	0	0	0	0	0	0	0	0	0	0	0	0	0	1	0	1
AACGTC	simprepe	4.055	0	0	0	0	0	0	0	0	0	0	0	0	0	0	0	0	0	4.333	0	0	0	0	0	0	0	0	0	0	0	0	4	0	0	0	0	0	0	0	0	0	0	0	0	0	4	0	4
AACGTC	comprepe	0	0	0	0	0	0	0	0	0	0	0	0	0	0	0	0	0	0	0	0	0	0	0	0	0	0	0	0	0	0	0	0	0	0	0	0	0	0	0	0	0	0	0	0	0	0	0	0
AACGTC	simppoly	0.583	0	0	0	0	0	0	0	0	0	0	0	0	0	0	0	0	0	1	0	0	0	0	0	0	0	0	0	0	0	0	1	0	0	0	0	0	0	0	0	0	0	0	0	0	0	0	0
AACGTC	comppoly	0	0	0	0	0	0	0	0	0	0	0	0	0	0	0	0	0	0	0	0	0	0	0	0	0	0	0	0	0	0	0	0	0	0	0	0	0	0	0	0	0	0	0	0	0	0	0	0
AACGTG	simpfreq	0.003	0	0	0	0	0	0	0	0	0	0	0	0	0	0	0	0	0	0	0	0	0	0	0	0	0	0	0	0	0	0	0	0	0	0	0	0	0	0	0.169	0	0	0	0	0	0	0	0.043
AACGTG	compfreq	0.001	0	0	0	0	0	0	0	0	0	0	0	0	0	0	0	0	0	0	0	0	0	0	0	0	0	0	0	0	0	0	0	0	0	0	0	0	0	0	0	0	0	0	0	0	0	0	0
AACGTG	totfreq	0.003	0	0	0	0	0	0	0	0	0	0	0	0	0	0	0	0	0	0	0	0	0	0	0	0	0	0	0	0	0	0	0	0	0	0	0	0	0	0	0.169	0	0	0	0	0	0	0	0.043
AACGTG	fracsimp	0.6	0	0	0	0	0	0	0	0	0	0	0	0	0	0	0	0	0	0	0	0	0	0	0	0	0	0	0	0	0	0	0	0	0	0	0	0	0	0	1	0	0	0	0	0	0	0	1
AACGTG	simprepe	4	0	0	0	0	0	0	0	0	0	0	0	0	0	0	0	0	0	0	0	0	0	0	0	0	0	0	0	0	0	0	0	0	0	0	0	0	0	0	4	0	0	0	0	0	0	0	4
AACGTG	comprepe	4	0	0	0	0	0	0	0	0	0	0	0	0	0	0	0	0	0	0	0	0	0	0	0	0	0	0	0	0	0	0	0	0	0	0	0	0	0	0	0	0	0	0	0	0	0	0	0
AACGTG	simppoly	0.5	0	0	0	0	0	0	0	0	0	0	0	0	0	0	0	0	0	0	0	0	0	0	0	0	0	0	0	0	0	0	0	0	0	0	0	0	0	0	0.5	0	0	0	0	0	0	0	0
AACGTG	comppoly	0.5	0	0	0	0	0	0	0	0	0	0	0	0	0	0	0	0	0	0	0	0	0	0	0	0	0	0	0	0	0	0	0	0	0	0	0	0	0	0	0	0	0	0	0	0	0	0	0
AACGTT	simpfreq	0	0	0	0	0	0	0	0	0	0	0	0	0	0	0	0	0	0	0	0	0	0	0	0	0	0	0	0	0	0	0	0	0	0	0	0	0	0	0	0	0	0	0	0	0	0	0	0.043
AACGTT	compfreq	0	0	0	0	0	0	0	0	0	0	0	0	0	0	0	0	0	0	0	0	0	0	0	0	0	0	0	0	0	0	0	0	0	0	0	0	0	0	0	0	0	0	0	0	0	0	0	0
AACGTT	totfreq	0	0	0	0	0	0	0	0	0	0	0	0	0	0	0	0	0	0	0	0	0	0	0	0	0	0	0	0	0	0	0	0	0	0	0	0	0	0	0	0	0	0	0	0	0	0	0	0.043
AACGTT	fracsimp	1	0	0	0	0	0	0	0	0	0	0	0	0	0	0	0	0	0	0	0	0	0	0	0	0	0	0	0	0	0	0	0	0	0	0	0	0	0	0	0	0	0	0	0	0	0	0	1
AACGTT	simprepe	4	0	0	0	0	0	0	0	0	0	0	0	0	0	0	0	0	0	0	0	0	0	0	0	0	0	0	0	0	0	0	0	0	0	0	0	0	0	0	0	0	0	0	0	0	0	0	4
AACGTT	comprepe	0	0	0	0	0	0	0	0	0	0	0	0	0	0	0	0	0	0	0	0	0	0	0	0	0	0	0	0	0	0	0	0	0	0	0	0	0	0	0	0	0	0	0	0	0	0	0	0
AACGTT	simppoly	0	0	0	0	0	0	0	0	0	0	0	0	0	0	0	0	0	0	0	0	0	0	0	0	0	0	0	0	0	0	0	0	0	0	0	0	0	0	0	0	0	0	0	0	0	0	0	0
AACGTT	comppoly	0	0	0	0	0	0	0	0	0	0	0	0	0	0	0	0	0	0	0	0	0	0	0	0	0	0	0	0	0	0	0	0	0	0	0	0	0	0	0	0	0	0	0	0	0	0	0	0
AACTAC	simpfreq	0.032	0	0	0	0	0	0	0.137	0.051	0.041	0	0	0	0	0	0	0	0	0	0	0	0	0	0	0	0	0	0	0	0	0	0.038	0	0.034	0	0.098	0	0	0	0.084	0	0	0	0	0	0	0	0
AACTAC	compfreq	0.002	0	0	0	0	0	0	0	0	0	0	0	0	0	0	0	0	0	0	0	0	0	0	0	0	0	0	0	0	0	0	0	0	0	0	0	0	0	0	0	0	0	0	0	0	0	0	0
AACTAC	totfreq	0.034	0	0	0	0	0	0	0.137	0.051	0.041	0	0	0	0	0	0	0	0	0	0	0	0	0	0	0	0	0	0	0	0	0	0.038	0	0.034	0	0.098	0	0	0	0.084	0	0	0	0	0	0	0	0
AACTAC	fracsimp	0.979	0	0	0	0	0	0	1	1	1	0	0	0	0	0	0	0	0	0	0	0	0	0	0	0	0	0	0	0	0	0	1	0	1	0	1	0	0	0	1	0	0	0	0	0	0	0	0
AACTAC	simprepe	4.344	0	0	0	0	0	0	6	4	6	0	0	0	0	0	0	0	0	0	0	0	0	0	0	0	0	0	0	0	0	0	4	0	4	0	4	0	0	0	4	0	0	0	0	0	0	0	0
AACTAC	comprepe	8	0	0	0	0	0	0	0	0	0	0	0	0	0	0	0	0	0	0	0	0	0	0	0	0	0	0	0	0	0	0	0	0	0	0	0	0	0	0	0	0	0	0	0	0	0	0	0
AACTAC	simppoly	0.312	0	0	0	0	0	0	0	0	0	0	0	0	0	0	0	0	0	0	0	0	0	0	0	0	0	0	0	0	0	0	0	0	1	0	1	0	0	0	0	0	0	0	0	0	0	0	0
AACTAC	comppoly	0	0	0	0	0	0	0	0	0	0	0	0	0	0	0	0	0	0	0	0	0	0	0	0	0	0	0	0	0	0	0	0	0	0	0	0	0	0	0	0	0	0	0	0	0	0	0	0
AACTAG	simpfreq	0.02	0	0	0	0	0	0	0.137	0.051	0.041	0	0	0	0	0	0	0	0	0	0	0.573	0	0	0	0	0	0.108	0	0	0	0	0.038	0	0	0	0	0	0.068	0	0	0	0	0.077	0	0	0	0	0.043
AACTAG	compfreq	0	0	0	0	0	0	0	0	0	0	0	0	0	0	0	0	0	0	0	0	0	0	0	0	0	0	0	0	0	0	0	0	0	0	0	0	0	0	0	0	0	0	0	0	0	0	0	0
AACTAG	totfreq	0.02	0	0	0	0	0	0	0.137	0.051	0.041	0	0	0	0	0	0	0	0	0	0	0.573	0	0	0	0	0	0.108	0	0	0	0	0.038	0	0	0	0	0	0.068	0	0	0	0	0.077	0	0	0	0	0.043
AACTAG	fracsimp	0.982	0	0	0	0	0	0	1	1	1	0	0	0	0	0	0	0	0	0	0	1	0	0	0	0	0	1	0	0	0	0	1	0	0	0	0	0	1	0	0	0	0	1	0	0	0	0	1
AACTAG	simprepe	4.274	0	0	0	0	0	0	4	4	4	0	0	0	0	0	0	0	0	0	0	5	0	0	0	0	0	4.5	0	0	0	0	4	0	0	0	0	0	4	0	0	0	0	5	0	0	0	0	4
AACTAG	comprepe	4	0	0	0	0	0	0	0	0	0	0	0	0	0	0	0	0	0	0	0	0	0	0	0	0	0	0	0	0	0	0	0	0	0	0	0	0	0	0	0	0	0	0	0	0	0	0	0
AACTAG	simppoly	0.143	0	0	0	0	0	0	1	0	0	0	0	0	0	0	0	0	0	0	0	0	0	0	0	0	0	0	0	0	0	0	0	0	0	0	0	0	0	0	0	0	0	0	0	0	0	0	1
AACTAG	comppoly	0	0	0	0	0	0	0	0	0	0	0	0	0	0	0	0	0	0	0	0	0	0	0	0	0	0	0	0	0	0	0	0	0	0	0	0	0	0	0	0	0	0	0	0	0	0	0	0
AACTAT	simpfreq	0	0	0	0	0	0	0	0	0	0	0	0	0	0	0	0	0	0	0	0	0	0	0	0	0	0	0	0	0	0	0	0.038	0	0	0	0	0	0	0	0	0	0	0	0	0	0	0	0
AACTAT	compfreq	0	0	0	0	0	0	0	0	0	0	0	0	0	0	0	0	0	0	0	0	0	0	0	0	0	0	0	0	0	0	0	0	0	0	0	0	0	0	0	0	0	0	0	0	0	0	0	0
AACTAT	totfreq	0	0	0	0	0	0	0	0	0	0	0	0	0	0	0	0	0	0	0	0	0	0	0	0	0	0	0	0	0	0	0	0.038	0	0	0	0	0	0	0	0	0	0	0	0	0	0	0	0
AACTAT	fracsimp	1	0	0	0	0	0	0	0	0	0	0	0	0	0	0	0	0	0	0	0	0	0	0	0	0	0	0	0	0	0	0	1	0	0	0	0	0	0	0	0	0	0	0	0	0	0	0	0
AACTAT	simprepe	4	0	0	0	0	0	0	0	0	0	0	0	0	0	0	0	0	0	0	0	0	0	0	0	0	0	0	0	0	0	0	4	0	0	0	0	0	0	0	0	0	0	0	0	0	0	0	0
AACTAT	comprepe	0	0	0	0	0	0	0	0	0	0	0	0	0	0	0	0	0	0	0	0	0	0	0	0	0	0	0	0	0	0	0	0	0	0	0	0	0	0	0	0	0	0	0	0	0	0	0	0
AACTAT	simppoly	0	0	0	0	0	0	0	0	0	0	0	0	0	0	0	0	0	0	0	0	0	0	0	0	0	0	0	0	0	0	0	0	0	0	0	0	0	0	0	0	0	0	0	0	0	0	0	0
AACTAT	comppoly	0	0	0	0	0	0	0	0	0	0	0	0	0	0	0	0	0	0	0	0	0	0	0	0	0	0	0	0	0	0	0	0	0	0	0	0	0	0	0	0	0	0	0	0	0	0	0	0
AACTCC	simpfreq	0.113	0.309	0	0	0	0	0	0	0.36	0.082	0	0	0	0	0.405	0	0	0	0.098	0	0.573	0	0	0	0	0	0	0	0.553	0	0	0.152	0.868	0.069	0	0	0.071	0.068	0	0.253	0	0	0.077	0.247	0.643	0.181	0	0.085
AACTCC	compfreq	0.02	0	0	0	0	0	0	0	0	0	0	0	0	0	0	0	0	0	0	0	0	0	0	0	0	0	0	0	0	0	0	0	0	0	0	0	0	0	0	0	0	0	0	0.049	0	0	0	0
AACTCC	totfreq	0.132	0.309	0	0	0	0	0	0	0.36	0.082	0	0	0	0	0.405	0	0	0	0.098	0	0.573	0	0	0	0	0	0	0	0.553	0	0	0.152	0.868	0.069	0	0	0.071	0.068	0	0.253	0	0	0.077	0.296	0.643	0.181	0	0.085
AACTCC	fracsimp	0.888	1	0	0	0	0	0	0	1	1	0	0	0	0	1	0	0	0	1	0	1	0	0	0	0	0	0	0	1	0	0	1	1	1	0	0	1	1	0	1	0	0	1	0.833	1	1	0	1
AACTCC	simprepe	4.4	6	0	0	0	0	0	0	4.714	4	0	0	0	0	4	0	0	0	4	0	6	0	0	0	0	0	0	0	4	0	0	4.5	4	5	0	0	4	4	0	4	0	0	4	4	5	4	0	4
AACTCC	comprepe	4.6	0	0	0	0	0	0	0	0	0	0	0	0	0	0	0	0	0	0	0	0	0	0	0	0	0	0	0	0	0	0	0	0	0	0	0	0	0	0	0	0	0	0	4	0	0	0	0
AACTCC	simppoly	0.223	1	0	0	0	0	0	0	0.429	0.5	0	0	0	0	0	0	0	0	0.5	0	0	0	0	0	0	0	0	0	0	0	0	0	0	0	0	0	0	1	0	0	0	0	0	0.2	0	0	0	0.5
AACTCC	comppoly	0.05	0	0	0	0	0	0	0	0	0	0	0	0	0	0	0	0	0	0	0	0	0	0	0	0	0	0	0	0	0	0	0	0	0	0	0	0	0	0	0	0	0	0	0	0	0	0	0
AACTCG	simpfreq	0.015	0	0	0	0	0	0	0	0	0	0	0	0.137	0	0	0	0	0	0.147	0	0	0	0	0	0	0	0	0	0	0	0	0.038	0	0.034	0	0	0.035	0	0	0	0	0	0.077	0	0	0.045	0	0
AACTCG	compfreq	0.001	0	0	0	0	0	0	0	0	0	0	0	0	0	0	0	0	0	0	0	0	0	0	0	0	0	0	0	0	0	0	0	0	0	0	0	0	0	0	0	0	0	0	0	0	0	0	0
AACTCG	totfreq	0.017	0	0	0	0	0	0	0	0	0	0	0	0.137	0	0	0	0	0	0.147	0	0	0	0	0	0	0	0	0	0	0	0	0.038	0	0.034	0	0	0.035	0	0	0	0	0	0.077	0	0	0.045	0	0
AACTCG	fracsimp	0.967	0	0	0	0	0	0	0	0	0	0	0	1	0	0	0	0	0	1	0	0	0	0	0	0	0	0	0	0	0	0	1	0	1	0	0	1	0	0	0	0	0	1	0	0	1	0	0
AACTCG	simprepe	4.311	0	0	0	0	0	0	0	0	0	0	0	4	0	0	0	0	0	4.667	0	0	0	0	0	0	0	0	0	0	0	0	4	0	4	0	0	5	0	0	0	0	0	4	0	0	5	0	0
AACTCG	comprepe	4	0	0	0	0	0	0	0	0	0	0	0	0	0	0	0	0	0	0	0	0	0	0	0	0	0	0	0	0	0	0	0	0	0	0	0	0	0	0	0	0	0	0	0	0	0	0	0
AACTCG	simppoly	0.233	0	0	0	0	0	0	0	0	0	0	0	0	0	0	0	0	0	0	0	0	0	0	0	0	0	0	0	0	0	0	0	0	0	0	0	0	0	0	0	0	0	1	0	0	0	0	0
AACTCG	comppoly	0	0	0	0	0	0	0	0	0	0	0	0	0	0	0	0	0	0	0	0	0	0	0	0	0	0	0	0	0	0	0	0	0	0	0	0	0	0	0	0	0	0	0	0	0	0	0	0
AACTCT	simpfreq	0	0	0	0	0	0	0	0	0	0	0	0	0	0	0	0	0	0	0	0	0	0	0	0	0	0	0	0	0	0	0	0	0	0	0	0	0	0	0	0	0	0	0	0	0	0	0	0.043
AACTCT	compfreq	0	0	0	0	0	0	0	0	0	0	0	0	0	0	0	0	0	0	0	0	0	0	0	0	0	0	0	0	0	0	0	0	0	0	0	0	0	0	0	0	0	0	0	0	0	0	0	0
AACTCT	totfreq	0	0	0	0	0	0	0	0	0	0	0	0	0	0	0	0	0	0	0	0	0	0	0	0	0	0	0	0	0	0	0	0	0	0	0	0	0	0	0	0	0	0	0	0	0	0	0	0.043
AACTCT	fracsimp	1	0	0	0	0	0	0	0	0	0	0	0	0	0	0	0	0	0	0	0	0	0	0	0	0	0	0	0	0	0	0	0	0	0	0	0	0	0	0	0	0	0	0	0	0	0	0	1
AACTCT	simprepe	4	0	0	0	0	0	0	0	0	0	0	0	0	0	0	0	0	0	0	0	0	0	0	0	0	0	0	0	0	0	0	0	0	0	0	0	0	0	0	0	0	0	0	0	0	0	0	4
AACTCT	comprepe	0	0	0	0	0	0	0	0	0	0	0	0	0	0	0	0	0	0	0	0	0	0	0	0	0	0	0	0	0	0	0	0	0	0	0	0	0	0	0	0	0	0	0	0	0	0	0	0
AACTCT	simppoly	0	0	0	0	0	0	0	0	0	0	0	0	0	0	0	0	0	0	0	0	0	0	0	0	0	0	0	0	0	0	0	0	0	0	0	0	0	0	0	0	0	0	0	0	0	0	0	0
AACTCT	comppoly	0	0	0	0	0	0	0	0	0	0	0	0	0	0	0	0	0	0	0	0	0	0	0	0	0	0	0	0	0	0	0	0	0	0	0	0	0	0	0	0	0	0	0	0	0	0	0	0
AACTGC	simpfreq	0.057	0	0	0	0	0	0	0	0.154	0	0	0	0.137	0	0	0	0	0	0	0	0	0	0	0	0	0	0.054	0	0	0	0	0	0.868	0.034	0	0.098	0	0.068	0	0.084	0	0	0.309	0	0	0.091	0.317	0.043
AACTGC	compfreq	0.001	0	0	0	0	0	0	0	0	0	0	0	0	0	0	0	0	0	0	0	0	0	0	0	0	0	0	0	0	0	0	0	0	0	0	0	0	0	0	0	0	0	0	0	0	0	0	0
AACTGC	totfreq	0.058	0	0	0	0	0	0	0	0.154	0	0	0	0.137	0	0	0	0	0	0	0	0	0	0	0	0	0	0.054	0	0	0	0	0	0.868	0.034	0	0.098	0	0.068	0	0.084	0	0	0.309	0	0	0.091	0.317	0.043
AACTGC	fracsimp	0.94	0	0	0	0	0	0	0	1	0	0	0	1	0	0	0	0	0	0	0	0	0	0	0	0	0	1	0	0	0	0	0	1	1	0	1	0	1	0	1	0	0	1	0	0	1	1	1
AACTGC	simprepe	4.184	0	0	0	0	0	0	0	4.667	0	0	0	5	0	0	0	0	0	0	0	0	0	0	0	0	0	5	0	0	0	0	0	4	4	0	4	0	4	0	4	0	0	4.25	0	0	4	4	4
AACTGC	comprepe	4	0	0	0	0	0	0	0	0	0	0	0	0	0	0	0	0	0	0	0	0	0	0	0	0	0	0	0	0	0	0	0	0	0	0	0	0	0	0	0	0	0	0	0	0	0	0	0
AACTGC	simppoly	0.151	0	0	0	0	0	0	0	0.667	0	0	0	0	0	0	0	0	0	0	0	0	0	0	0	0	0	0	0	0	0	0	0	0	0	0	0	0	0	0	0	0	0	0.25	0	0	0.5	0	0
AACTGC	comppoly	0.25	0	0	0	0	0	0	0	0	0	0	0	0	0	0	0	0	0	0	0	0	0	0	0	0	0	0	0	0	0	0	0	0	0	0	0	0	0	0	0	0	0	0	0	0	0	0	0
AACTGG	simpfreq	0.043	0	0	0	0	0	0	0	0.257	0	0	0	0	0	0	0	0	0	0.098	0	0	0	0	0	0	0	0	0	0	0	0	0.076	0	0.034	0	0.098	0.035	0.137	0	0.169	0	0	0.077	0	0	0.045	0	0.171
AACTGG	compfreq	0.009	0	0	0	0	0	0	0	0	0	0	0	0	0	0	0	0	0	0	0	0	0	0	0	0	0	0	0	0	0	0	0	0	0.034	0	0.098	0	0	0	0	0	0	0.077	0	0	0	0	0
AACTGG	totfreq	0.053	0	0	0	0	0	0	0	0.257	0	0	0	0	0	0	0	0	0	0.098	0	0	0	0	0	0	0	0	0	0	0	0	0.076	0	0.069	0	0.195	0.035	0.137	0	0.169	0	0	0.155	0	0	0.045	0	0.171
AACTGG	fracsimp	0.84	0	0	0	0	0	0	0	1	0	0	0	0	0	0	0	0	0	1	0	0	0	0	0	0	0	0	0	0	0	0	1	0	0.5	0	0.5	1	1	0	1	0	0	0.5	0	0	1	0	1
AACTGG	simprepe	4.636	0	0	0	0	0	0	0	4	0	0	0	0	0	0	0	0	0	5.5	0	0	0	0	0	0	0	0	0	0	0	0	4	0	4	0	4	5	4	0	5	0	0	4	0	0	5	0	5
AACTGG	comprepe	4.333	0	0	0	0	0	0	0	0	0	0	0	0	0	0	0	0	0	0	0	0	0	0	0	0	0	0	0	0	0	0	0	0	4	0	4	0	0	0	0	0	0	4	0	0	0	0	0
AACTGG	simppoly	0.272	0	0	0	0	0	0	0	0.4	0	0	0	0	0	0	0	0	0	0	0	0	0	0	0	0	0	0	0	0	0	0	0	0	1	0	0	0	0.5	0	0	0	0	0	0	0	0	0	0.25
AACTGG	comppoly	0.167	0	0	0	0	0	0	0	0	0	0	0	0	0	0	0	0	0	0	0	0	0	0	0	0	0	0	0	0	0	0	0	0	0	0	0	0	0	0	0	0	0	0	0	0	0	0	0
AACTGT	simpfreq	0.018	0	0	1.326	0	0	0	0	0.051	0	0	0	0	0	0	0	0	0	0	0	0	0	0	0	0	0	0.054	0	0	0	0	0	0	0	0	0	0	0	0	0	0	0	0.077	0	0	0.045	0	0
AACTGT	compfreq	0.002	0	0	0	0	0	0	0	0	0	0	0	0	0	0	0	0	0	0	0	0	0	0	0	0	0	0	0.096	0	0	0	0	0	0	0	0	0	0	0	0	0	0	0.077	0	0	0	0	0
AACTGT	totfreq	0.02	0	0	1.326	0	0	0	0	0.051	0	0	0	0	0	0	0	0	0	0	0	0	0	0	0	0	0	0.054	0.096	0	0	0	0	0	0	0	0	0	0	0	0	0	0	0.155	0	0	0.045	0	0
AACTGT	fracsimp	0.812	0	0	1	0	0	0	0	1	0	0	0	0	0	0	0	0	0	0	0	0	0	0	0	0	0	1	0	0	0	0	0	0	0	0	0	0	0	0	0	0	0	0.5	0	0	1	0	0
AACTGT	simprepe	4.286	0	0	4	0	0	0	0	4	0	0	0	0	0	0	0	0	0	0	0	0	0	0	0	0	0	5	0	0	0	0	0	0	0	0	0	0	0	0	0	0	0	5	0	0	4	0	0
AACTGT	comprepe	4	0	0	0	0	0	0	0	0	0	0	0	0	0	0	0	0	0	0	0	0	0	0	0	0	0	0	4	0	0	0	0	0	0	0	0	0	0	0	0	0	0	4	0	0	0	0	0
AACTGT	simppoly	0.429	0	0	1	0	0	0	0	1	0	0	0	0	0	0	0	0	0	0	0	0	0	0	0	0	0	0	0	0	0	0	0	0	0	0	0	0	0	0	0	0	0	0	0	0	0	0	0
AACTGT	comppoly	1	0	0	0	0	0	0	0	0	0	0	0	0	0	0	0	0	0	0	0	0	0	0	0	0	0	0	1	0	0	0	0	0	0	0	0	0	0	0	0	0	0	1	0	0	0	0	0
AACTTC	simpfreq	0.051	0	0	0	0	0	0	0.137	0.309	0.123	0	0	0.275	0	0	0.156	0	0	0.244	0	0	0	0	0	0	0	0.108	0	0	0	0	0.076	0.868	0	0.327	0	0.035	0.068	0	0.169	0	0	0.232	0.049	0	0.045	0	0.171
AACTTC	compfreq	0.002	0	0	0	0	0	0	0	0	0	0	0	0	0	0	0	0	0	0.049	0	0	0	0	0	0	0	0.054	0	0	0	0	0	0	0	0	0	0	0	0	0	0	0	0	0	0	0	0	0.043
AACTTC	totfreq	0.053	0	0	0	0	0	0	0.137	0.309	0.123	0	0	0.275	0	0	0.156	0	0	0.293	0	0	0	0	0	0	0	0.162	0	0	0	0	0.076	0.868	0	0.327	0	0.035	0.068	0	0.169	0	0	0.232	0.049	0	0.045	0	0.213
AACTTC	fracsimp	0.95	0	0	0	0	0	0	1	1	1	0	0	1	0	0	1	0	0	0.833	0	0	0	0	0	0	0	0.667	0	0	0	0	1	1	0	1	0	1	1	0	1	0	0	1	1	0	1	0	0.8
AACTTC	simprepe	4.46	0	0	0	0	0	0	4	4.167	4	0	0	4	0	0	4	0	0	4.2	0	0	0	0	0	0	0	4.5	0	0	0	0	4.5	6	0	4	0	4	5	0	4	0	0	5	5	0	5	0	4
AACTTC	comprepe	4.625	0	0	0	0	0	0	0	0	0	0	0	0	0	0	0	0	0	4	0	0	0	0	0	0	0	4	0	0	0	0	0	0	0	0	0	0	0	0	0	0	0	0	0	0	0	0	4
AACTTC	simppoly	0.219	0	0	0	0	0	0	0	0.167	0.333	0	0	0	0	0	0	0	0	0.6	0	0	0	0	0	0	0	0	0	0	0	0	0	0	0	0	0	1	0	0	0	0	0	0.667	0	0	0	0	0.5
AACTTC	comppoly	0.25	0	0	0	0	0	0	0	0	0	0	0	0	0	0	0	0	0	1	0	0	0	0	0	0	0	0	0	0	0	0	0	0	0	0	0	0	0	0	0	0	0	0	0	0	0	0	0
AACTTG	simpfreq	0.016	0	0	0	0	0	0	0	0.103	0	0	0	0	0	0	0	0	0	0	0	0	0	0	0	0	0	0.054	0	0	0	0	0.152	0	0	0	0	0	0	0	0	0	0	0.232	0.148	0	0	0	0.043
AACTTG	compfreq	0.001	0	0	0	0	0	0	0	0	0	0	0	0	0	0	0	0	0	0	0	0	0	0	0	0	0	0	0	0	0	0	0	0	0	0	0	0	0	0	0	0	0	0	0.049	0	0	0	0
AACTTG	totfreq	0.017	0	0	0	0	0	0	0	0.103	0	0	0	0	0	0	0	0	0	0	0	0	0	0	0	0	0	0.054	0	0	0	0	0.152	0	0	0	0	0	0	0	0	0	0	0.232	0.197	0	0	0	0.043
AACTTG	fracsimp	0.886	0	0	0	0	0	0	0	1	0	0	0	0	0	0	0	0	0	0	0	0	0	0	0	0	0	1	0	0	0	0	1	0	0	0	0	0	0	0	0	0	0	1	0.75	0	0	0	1
AACTTG	simprepe	4.075	0	0	0	0	0	0	0	4.5	0	0	0	0	0	0	0	0	0	0	0	0	0	0	0	0	0	4	0	0	0	0	4.25	0	0	0	0	0	0	0	0	0	0	4	4	0	0	0	4
AACTTG	comprepe	5.5	0	0	0	0	0	0	0	0	0	0	0	0	0	0	0	0	0	0	0	0	0	0	0	0	0	0	0	0	0	0	0	0	0	0	0	0	0	0	0	0	0	0	4	0	0	0	0
AACTTG	simppoly	0.192	0	0	0	0	0	0	0	0	0	0	0	0	0	0	0	0	0	0	0	0	0	0	0	0	0	0	0	0	0	0	0.25	0	0	0	0	0	0	0	0	0	0	0	0.667	0	0	0	0
AACTTG	comppoly	0	0	0	0	0	0	0	0	0	0	0	0	0	0	0	0	0	0	0	0	0	0	0	0	0	0	0	0	0	0	0	0	0	0	0	0	0	0	0	0	0	0	0	0	0	0	0	0
AAGAAT	simpfreq	0.027	0	0	0	0	0	0	0	0.257	0.082	0	0	0.137	0.065	0	0	0	0	0	0.43	0	0	0	0	0	0	0.054	0	0	0	0	0.114	0	0	0	0.098	0	0	0	0.169	0.322	0	0	0	0	0	0	0.213
AAGAAT	compfreq	0.001	0	0	0	0	0	0	0	0	0	0	0	0	0	0	0	0	0	0	0	0	0	0	0	0	0	0	0	0	0	0	0	0	0	0	0	0.071	0	0	0	0	0	0	0	0	0	0	0
AAGAAT	totfreq	0.028	0	0	0	0	0	0	0	0.257	0.082	0	0	0.137	0.065	0	0	0	0	0	0.43	0	0	0	0	0	0	0.054	0	0	0	0	0.114	0	0	0	0.098	0.071	0	0	0.169	0.322	0	0	0	0	0	0	0.213
AAGAAT	fracsimp	0.926	0	0	0	0	0	0	0	1	1	0	0	1	1	0	0	0	0	0	1	0	0	0	0	0	0	1	0	0	0	0	1	0	0	0	1	0	0	0	1	1	0	0	0	0	0	0	1
AAGAAT	simprepe	4.294	0	0	0	0	0	0	0	4	4	0	0	5	5	0	0	0	0	0	4	0	0	0	0	0	0	5	0	0	0	0	4	0	0	0	5	0	0	0	5	4	0	0	0	0	0	0	4
AAGAAT	comprepe	4.75	0	0	0	0	0	0	0	0	0	0	0	0	0	0	0	0	0	0	0	0	0	0	0	0	0	0	0	0	0	0	0	0	0	0	0	4.5	0	0	0	0	0	0	0	0	0	0	0
AAGAAT	simppoly	0.31	0	0	0	0	0	0	0	0.4	0.5	0	0	0	0	0	0	0	0	0	1	0	0	0	0	0	0	1	0	0	0	0	0.667	0	0	0	1	0	0	0	0	0	0	0	0	0	0	0	0.2
AAGAAT	comppoly	0	0	0	0	0	0	0	0	0	0	0	0	0	0	0	0	0	0	0	0	0	0	0	0	0	0	0	0	0	0	0	0	0	0	0	0	0	0	0	0	0	0	0	0	0	0	0	0
AAGACC	simpfreq	0.007	0	0	0	0	0	0	0	0	0	0	0	0	0.065	0	0	0	0	0	0	0	0	0	0	0	0	0	0	0	0	0	0	0	0	0	0	0.035	0	0	0	0	0	0	0	0	0	0	0.043
AAGACC	compfreq	0.003	0	0	0	0	0	0	0	0	0	0	0	0	0	0	0	0	0	0	0	0	0	0	0	0	0	0	0	0	0	0	0	0	0	0	0	0	0	0	0.084	0	0	0	0.049	0	0	0	0
AAGACC	totfreq	0.01	0	0	0	0	0	0	0	0	0	0	0	0	0.065	0	0	0	0	0	0	0	0	0	0	0	0	0	0	0	0	0	0	0	0	0	0	0.035	0	0	0.084	0	0	0	0.049	0	0	0	0.043
AAGACC	fracsimp	0.667	0	0	0	0	0	0	0	0	0	0	0	0	1	0	0	0	0	0	0	0	0	0	0	0	0	0	0	0	0	0	0	0	0	0	0	1	0	0	0	0	0	0	0	0	0	0	1
AAGACC	simprepe	4.333	0	0	0	0	0	0	0	0	0	0	0	0	4	0	0	0	0	0	0	0	0	0	0	0	0	0	0	0	0	0	0	0	0	0	0	4	0	0	0	0	0	0	0	0	0	0	4
AAGACC	comprepe	5.812	0	0	0	0	0	0	0	0	0	0	0	0	0	0	0	0	0	0	0	0	0	0	0	0	0	0	0	0	0	0	0	0	0	0	0	0	0	0	4	0	0	0	8	0	0	0	0
AAGACC	simppoly	0.083	0	0	0	0	0	0	0	0	0	0	0	0	0	0	0	0	0	0	0	0	0	0	0	0	0	0	0	0	0	0	0	0	0	0	0	0	0	0	0	0	0	0	0	0	0	0	0
AAGACC	comppoly	0.062	0	0	0	0	0	0	0	0	0	0	0	0	0	0	0	0	0	0	0	0	0	0	0	0	0	0	0	0	0	0	0	0	0	0	0	0	0	0	0	0	0	0	0	0	0	0	0
AAGACG	simpfreq	0.124	0.309	0	0	0.128	0	0	0.274	0.103	0.206	0	0	0.275	0.327	0.405	0.467	0	0	0.049	0	0	0	0	0	0	0.916	0.271	0	0.553	0	0	0.189	0	0.034	0	0.195	0.142	0.137	0	0.169	0.322	0	0.386	0.148	0	0.136	0	0.128
AAGACG	compfreq	0.03	0	0	0	0	0	0.395	0	0	0.041	0	0	0	0	0.405	0.156	0	0	0	0	0	0	0	0	0	0	0.054	0	0	0	0	0	0	0	0.327	0	0	0.068	0.637	0	0	0	0	0	0	0.045	0	0
AAGACG	totfreq	0.155	0.309	0	0	0.128	0	0.395	0.274	0.103	0.247	0	0	0.275	0.327	0.811	0.622	0	0	0.049	0	0	0	0	0	0	0.916	0.325	0	0.553	0	0	0.189	0	0.034	0.327	0.195	0.142	0.205	0.637	0.169	0.322	0	0.386	0.148	0	0.181	0	0.128
AAGACG	fracsimp	0.849	1	0	0	1	0	0	1	1	0.833	0	0	1	1	0.5	0.75	0	0	1	0	0	0	0	0	0	1	0.833	0	1	0	0	1	0	1	0	1	1	0.667	0	1	1	0	1	1	0	0.75	0	1
AAGACG	simprepe	4.43	4	0	0	6	0	0	5	4	4	0	0	4	4.6	4	4.667	0	0	4	0	0	0	0	0	0	4	4	0	4	0	0	4	0	8	0	4	4	5	0	4	7	0	4.4	4	0	4.667	0	4.333
AAGACG	comprepe	4.376	0	0	0	0	0	4	0	0	4	0	0	0	0	4	4	0	0	0	0	0	0	0	0	0	0	4	0	0	0	0	0	0	0	5	0	0	6	4	0	0	0	0	0	0	5	0	0
AAGACG	simppoly	0.225	1	0	0	0	0	0	0	0	0	0	0	0.5	0.2	0	0	0	0	1	0	0	0	0	0	0	0	0.2	0	0	0	0	0.2	0	0	0	0.5	0	0	0	0	1	0	0	0	0	0	0	0.333
AAGACG	comppoly	0.2	0	0	0	0	0	0	0	0	0	0	0	0	0	0	0	0	0	0	0	0	0	0	0	0	0	1	0	0	0	0	0	0	0	0	0	0	0	0	0	0	0	0	0	0	0	0	0
AAGACT	simpfreq	0.007	0	0	0	0	0	0	0	0	0	0	0	0	0	0	0	0	0	0	0	0	0	0	0	0	0	0	0	0	0	0	0	0	0	0	0	0	0	0	0	0	0	0	0	0	0	0	0
AAGACT	compfreq	0	0	0	0	0	0	0	0	0	0	0	0	0	0	0	0	0	0	0	0	0	0	0	0	0	0	0	0	0	0	0	0	0	0	0	0	0	0	0	0	0	0	0	0	0	0	0	0
AAGACT	totfreq	0.008	0	0	0	0	0	0	0	0	0	0	0	0	0	0	0	0	0	0	0	0	0	0	0	0	0	0	0	0	0	0	0	0	0	0	0	0	0	0	0	0	0	0	0	0	0	0	0
AAGACT	fracsimp	0.75	0	0	0	0	0	0	0	0	0	0	0	0	0	0	0	0	0	0	0	0	0	0	0	0	0	0	0	0	0	0	0	0	0	0	0	0	0	0	0	0	0	0	0	0	0	0	0
AAGACT	simprepe	4	0	0	0	0	0	0	0	0	0	0	0	0	0	0	0	0	0	0	0	0	0	0	0	0	0	0	0	0	0	0	0	0	0	0	0	0	0	0	0	0	0	0	0	0	0	0	0
AAGACT	comprepe	4	0	0	0	0	0	0	0	0	0	0	0	0	0	0	0	0	0	0	0	0	0	0	0	0	0	0	0	0	0	0	0	0	0	0	0	0	0	0	0	0	0	0	0	0	0	0	0
AAGACT	simppoly	0	0	0	0	0	0	0	0	0	0	0	0	0	0	0	0	0	0	0	0	0	0	0	0	0	0	0	0	0	0	0	0	0	0	0	0	0	0	0	0	0	0	0	0	0	0	0	0
AAGACT	comppoly	0	0	0	0	0	0	0	0	0	0	0	0	0	0	0	0	0	0	0	0	0	0	0	0	0	0	0	0	0	0	0	0	0	0	0	0	0	0	0	0	0	0	0	0	0	0	0	0
AAGAGC	simpfreq	0.044	0	0	0	0	0	0	0	0.103	0.082	0	0	0	0.065	0	0	0	0	0.049	0	0	0.455	0	0	0	0	0.054	0	0	0	0	0	0	0.103	0	0	0.177	0	0	0.084	0	0	0.155	0.049	0	0.045	0	0
AAGAGC	compfreq	0.009	0	0	0	0	0	0	0	0	0	0	0	0	0	0	0	0	0	0	0	0	0	0	0	0	0	0.054	0	0	0	0	0	0	0	0	0	0	0	0	0	0	0	0	0	0	0	0	0
AAGAGC	totfreq	0.053	0	0	0	0	0	0	0	0.103	0.082	0	0	0	0.065	0	0	0	0	0.049	0	0	0.455	0	0	0	0	0.108	0	0	0	0	0	0	0.103	0	0	0.177	0	0	0.084	0	0	0.155	0.049	0	0.045	0	0
AAGAGC	fracsimp	0.857	0	0	0	0	0	0	0	1	1	0	0	0	1	0	0	0	0	1	0	0	1	0	0	0	0	0.5	0	0	0	0	0	0	1	0	0	1	0	0	1	0	0	1	1	0	1	0	0
AAGAGC	simprepe	4.611	0	0	0	0	0	0	0	4	4	0	0	0	4	0	0	0	0	4	0	0	4	0	0	0	0	4	0	0	0	0	0	0	4	0	0	4.4	0	0	4	0	0	4	8	0	4	0	0
AAGAGC	comprepe	6.162	0	0	0	0	0	0	0	0	0	0	0	0	0	0	0	0	0	0	0	0	0	0	0	0	0	4	0	0	0	0	0	0	0	0	0	0	0	0	0	0	0	0	0	0	0	0	0
AAGAGC	simppoly	0.383	0	0	0	0	0	0	0	0	0	0	0	0	1	0	0	0	0	0	0	0	0	0	0	0	0	0	0	0	0	0	0	0	0.667	0	0	0.6	0	0	0	0	0	0.5	1	0	1	0	0
[truncated: 2,009 more rows]
[truncated: 41 more columns]
