# Supplementary material for: Patterned sequence in the transcriptome of vascular plants
Source: BMC Genomics. 2007 Jun 15;8:173. doi: 10.1186/1471-2164-8-173 (PMC1940011; doi:10.1186/1471-2164-8-173)
Supplement: Additional File 5 — Collective per-megabase frequency, repeat count, and polymorphism by canonical microsatellite motif in perfect loci. This Excel table lists values, sorted from greatest to least, for the eight quantities defined in the Abbreviations, collected over all 88 genera. It thus provides the overall ranking of motifs for these quantities. [file 1471-2164-8-173-S5.xls]

## Sheet: tableL0.txt
simpfreq	compfreq	totfreq	fracsimp	simprepe	comprepe	simppoly	comppoly
Length = 1:
A 11.430	A 50.077	A 61.507	A 0.173	A 20.333	A 10.628	A 0.092	A 0.101
C 2.144	C 17.495	C 19.640	C 0.137	C 17.069	C 9.946	C 0.092	C 0.090
Length = 2:
AG 18.268	AG 67.408	AG 85.677	AG 0.187	AG 13.434	AG 5.373	AT 0.142	AT 0.122
AT 4.255	AT 22.982	AT 27.237	AT 0.135	AT 13.051	AT 5.305	CG 0.140	AC 0.119
AC 1.862	AC 19.027	AC 20.889	AC 0.084	AC 10.729	AC 4.944	AC 0.130	AG 0.117
CG 0.042	CG 4.602	CG 4.644	CG 0.018	CG 9.156	CG 4.452	AG 0.129	CG 0.089
Length = 3:
AAG 11.490	AAG 51.101	AAG 62.591	AGC 0.201	AAT 6.254	AAG 3.479	ACC 0.185	AGC 0.168
CCG 7.442	AGG 30.825	AGG 35.921	ACC 0.174	AAG 5.989	AGC 3.446	ATC 0.183	ACT 0.157
AGC 6.848	CCG 28.194	CCG 35.636	ATC 0.171	ATC 5.910	AAT 3.412	AGC 0.177	CCG 0.146
ATC 5.589	AGC 24.533	AGC 31.381	CCG 0.167	AAC 5.849	ATC 3.366	ACT 0.176	ACG 0.142
AGG 5.096	ATC 24.058	ATC 29.646	AAG 0.163	AGC 5.739	AAC 3.348	AAT 0.168	AAG 0.140
ACC 4.862	ACC 22.067	ACC 26.929	ACG 0.150	ACT 5.707	AGG 3.339	AGG 0.167	ATC 0.140
AAT 3.464	AAC 17.592	AAT 20.460	AAT 0.144	AGG 5.655	ACC 3.339	CCG 0.158	AGG 0.138
AAC 2.793	AAT 16.996	AAC 20.385	AGG 0.128	ACG 5.608	CCG 3.323	AAC 0.156	ACC 0.136
ACG 1.834	ACG 9.303	ACG 11.137	AAC 0.120	ACC 5.582	ACG 3.291	AAG 0.150	AAC 0.131
ACT 0.842	ACT 6.093	ACT 6.934	ACT 0.113	CCG 5.564	ACT 3.284	ACG 0.148	AAT 0.115
Length = 4:
AAAT 1.269	AAAG 66.123	AAAG 67.165	AGCT 0.039	AAGT 4.852	AGAT 2.079	CCCG 0.246	ATCG 0.145
AAAG 1.042	AAAT 43.051	AAAT 44.320	AAAT 0.027	ACAT 4.826	ACAT 2.076	ACTG 0.242	ATGC 0.139
AAAC 0.471	AAAC 38.976	AAAC 39.447	ACAT 0.022	AGAT 4.792	AGCT 2.073	ACAG 0.227	AAGC 0.128
ACAT 0.398	AAGG 34.974	AAGG 35.246	ATCG 0.021	AGGC 4.690	AAAT 2.067	AGGC 0.226	ACGT 0.128
AATT 0.331	AGGG 26.723	AGGG 26.966	AGAT 0.021	CCCG 4.640	ATCG 2.063	ATCC 0.222	AAGG 0.127
AGAT 0.315	AATC 24.046	AATC 24.324	ACGC 0.019	ATCC 4.547	AAAG 2.054	ACGC 0.215	AGCG 0.125
ATCC 0.299	AATG 22.729	AATG 22.978	ATGC 0.019	AAAG 4.523	ACTC 2.054	ACGG 0.215	AGCT 0.125
AGCT 0.295	ATCC 20.979	ATCC 21.278	ACGG 0.018	AAGG 4.504	AATT 2.049	ACTC 0.214	ATCC 0.123
AATC 0.278	AAGC 20.353	AAGC 20.530	AATT 0.017	AAAC 4.503	AGCG 2.044	AGCT 0.211	AGGC 0.122
AAGG 0.272	AACC 18.570	ACAT 18.764	AGCG 0.017	AATT 4.467	ACGT 2.043	AACG 0.210	ACAT 0.121
AGCG 0.256	ACAT 18.366	AACC 18.699	AAAG 0.016	ACCT 4.464	AATC 2.042	ACCT 0.201	ACTC 0.118
AATG 0.249	AATT 15.507	AATT 15.838	AGCC 0.014	ACAG 4.450	ATCC 2.040	AAGG 0.193	AAAG 0.117
AGGG 0.243	ACCC 14.298	ACCC 14.339	ACTC 0.013	ACTG 4.394	ACAG 2.040	ACAT 0.190	ACAG 0.115
ATGC 0.200	AGAT 13.570	AGAT 13.885	ATCC 0.012	ACTC 4.377	ACCT 2.038	CCGG 0.188	AGCC 0.113
ATCG 0.193	CCCG 11.808	CCCG 11.930	AGGC 0.012	AATC 4.375	AAAC 2.034	ATCG 0.177	AGAT 0.113
AGCC 0.184	ACTC 11.322	ACTC 11.491	AAAC 0.011	AGCG 4.367	AGGG 2.034	AACT 0.177	ACCT 0.112
AAGC 0.177	AGCC 10.528	AGCC 10.712	AATG 0.011	AAAT 4.348	ACCG 2.034	AATT 0.172	AGGG 0.111
AGGC 0.176	ACAG 9.800	AGGC 9.925	ACGT 0.011	ACCG 4.344	ATGC 2.034	AAGC 0.171	AATC 0.111
ACTC 0.169	AGGC 9.750	ACAG 9.922	ACTG 0.010	AGCC 4.336	AATG 2.031	ACGT 0.161	AAAC 0.110
AACC 0.129	ATGC 8.675	AGCG 8.914	AATC 0.010	AATG 4.333	AAGG 2.031	AATG 0.159	ACTG 0.110
CCCG 0.122	AGCG 8.659	ATGC 8.875	ACAG 0.010	ACGG 4.302	AGGC 2.030	AACC 0.154	AATG 0.110
ACAG 0.121	AAGT 7.712	AAGT 7.726	AGGG 0.008	ATGC 4.292	ACGC 2.030	ATGC 0.153	ACCC 0.110
ACGC 0.119	AACT 7.457	AACT 7.513	AAGC 0.007	AGGG 4.265	ACGG 2.026	AAGT 0.152	AATT 0.109
ACGG 0.114	CCGG 7.195	CCGG 7.243	AAGG 0.007	AACG 4.254	AGCC 2.025	AGCC 0.149	ACCG 0.108
ACTG 0.069	ACTG 6.832	ACTG 6.901	AACC 0.006	ACCC 4.245	AACG 2.025	AGCG 0.149	ACGG 0.107
AACT 0.056	ATCG 6.435	ATCG 6.629	AACG 0.006	AACT 4.235	AACC 2.023	ACCC 0.145	AACC 0.106
ACGT 0.053	AGCT 6.227	AGCT 6.522	ACCG 0.006	AACC 4.222	ACTG 2.023	AGAT 0.139	ACGC 0.104
ACCG 0.050	ACGG 5.350	ACGG 5.464	AACT 0.006	ACGC 4.212	AAGC 2.021	AAAG 0.132	AAAT 0.103
CCGG 0.048	AACG 5.282	AACG 5.321	ACCT 0.005	AAGC 4.200	ACCC 2.021	AAAC 0.131	AACG 0.102
ACCC 0.041	ACGC 5.144	ACGC 5.263	CCCG 0.003	AGCT 4.190	CCGG 2.020	AGGG 0.126	AAGT 0.098
AACG 0.039	ACCT 5.039	ACCT 5.072	CCGG 0.003	ATCG 4.133	CCCG 2.017	ACCG 0.125	CCGG 0.093
ACCT 0.033	ACCG 4.336	ACCG 4.386	AAGT 0.002	CCGG 4.107	AAGT 2.011	AATC 0.096	CCCG 0.089
AAGT 0.014	ACGT 1.920	ACGT 1.973	ACCC 0.002	ACGT 4.095	AACT 2.011	AAAT 0.090	AACT 0.082
Length = 5:
AAAAT 1.483	AAAAG 14.354	AAAAG 15.683	AAAAT 0.125	ACGAT 3.651	ACCGT 2.136	ACTGC 0.304	AACGT 0.186
AAAAG 1.329	AAGAG 11.190	AAGAG 11.816	ACCCG 0.125	AATAG 3.593	AAAAT 2.087	AGCAT 0.303	ACGCT 0.181
AAAAC 0.690	AAAAT 9.816	AAAAT 11.299	ATCCG 0.114	ACGTC 3.500	ACCCC 2.085	AAGGC 0.275	AAGCT 0.179
AAGAG 0.626	AAAAC 8.211	AAAAC 8.900	AGATC 0.102	ACGCT 3.500	ACCCG 2.081	ACACG 0.269	ACCTG 0.164
AGAGG 0.450	AGAGG 6.724	AGAGG 7.174	CCCGG 0.102	ATCGC 3.491	AACCG 2.077	ATCCC 0.265	ACGTC 0.163
AAATC 0.363	AAATC 5.019	AAATC 5.383	AACGG 0.095	AGATG 3.468	AAAAG 2.076	AACTC 0.256	ATCGC 0.160
AAACC 0.312	AAAGG 5.004	AAAGG 5.173	AATCG 0.093	ACCTG 3.417	AGATG 2.074	ACCAG 0.255	ACACG 0.159
AAATG 0.292	AAATT 4.650	AAATT 4.913	AGCCT 0.092	ACCTC 3.399	ACGAG 2.071	AACCG 0.253	AGCCT 0.157
AGGGG 0.276	AAATG 4.608	AAATG 4.900	ATCGC 0.086	AGAGG 3.389	AGGCG 2.066	AGGCC 0.235	AGATC 0.155
AGATG 0.276	AATAT 4.355	AATAT 4.598	AGATG 0.083	AACGC 3.389	AGAGG 2.064	ACGGG 0.227	AACGC 0.153
AAATT 0.263	AAACC 4.158	AAACC 4.471	ACCGG 0.080	ACTGG 3.385	ACCAT 2.059	AGCCT 0.216	AGCAT 0.151
AGAGC 0.253	AAAGC 3.672	AAAGC 3.888	AACCG 0.080	AGCTC 3.350	ACTAG 2.057	AACAT 0.215	ACTAG 0.149
AATTC 0.245	AGGGG 3.591	AGGGG 3.867	AAAAG 0.080	AAGAG 3.327	ACCTG 2.056	CCCGG 0.213	ATGCC 0.147
AATAT 0.243	AATTC 3.586	AATTC 3.831	AATAC 0.076	ACGCG 3.326	ACCCT 2.056	AATGT 0.203	AACCG 0.145
AAAGC 0.216	AACAC 3.392	AACAC 3.598	AATGT 0.075	AAGGT 3.324	ACGCC 2.055	ATCCG 0.202	AAGCC 0.145
ACCCG 0.209	AAGGG 3.282	AAGGG 3.471	ACTAG 0.074	AATCG 3.322	ATCCG 2.054	AGATG 0.202	ATCCG 0.145
AACAC 0.205	AGATG 3.052	AGATG 3.328	AAAAC 0.073	AAACC 3.320	AAACT 2.054	ACGCT 0.200	ACCGG 0.144
AATCC 0.203	CCGCG 2.910	CCGCG 3.035	ACTCG 0.070	AGCCT 3.320	ACTCG 2.054	ACGCC 0.198	AATGC 0.141
AAGGG 0.189	AGAGC 2.766	AGAGC 3.019	AGGCG 0.069	ACTCT 3.306	AAGGG 2.048	AAGCC 0.194	ACCCT 0.141
AATAC 0.186	AATCC 2.761	AATCC 2.964	AGGGG 0.067	ACACC 3.304	AAAAC 2.048	ACTAT 0.192	AAGCG 0.141
AGATC 0.184	AATGG 2.651	ATATC 2.806	AACCC 0.067	ACCAT 3.290	ACCTC 2.048	AAACC 0.192	ACCGT 0.141
AGGCG 0.172	ATATC 2.643	AATGG 2.802	ACACC 0.067	AACTG 3.274	AAGAG 2.048	ACGGC 0.187	AATGG 0.139
AAAGG 0.169	AAGTG 2.392	AAGTG 2.504	AAACC 0.066	ACTAG 3.273	ATCGC 2.048	AAACT 0.186	ACTGG 0.139
ATATC 0.164	AACAG 2.338	AACAG 2.453	AATCC 0.066	AGGAT 3.273	ACCGC 2.048	ACTCG 0.183	ACCTC 0.138
AACCC 0.153	AATAC 2.253	AATAC 2.438	ACTGC 0.065	ACGCC 3.272	AATCG 2.047	ACTAG 0.181	ACCAT 0.138
ACACC 0.153	AATGC 2.214	AATGC 2.323	AAACG 0.065	AAGTG 3.271	AAAGG 2.046	ATCGC 0.177	ACAGC 0.135
AATGT 0.152	AGATC 2.100	AGATC 2.284	AACAC 0.064	AGCCC 3.267	AGGGG 2.044	AGCCC 0.173	ACAGT 0.134
AATGG 0.151	ACCCC 2.098	AACCC 2.242	ACTCT 0.063	CCCCG 3.253	ACTGC 2.044	AGATC 0.172	AGGCG 0.134
ACCCC 0.143	AACCC 2.089	ACCCC 2.240	AGCCG 0.063	ATCCG 3.250	AACTG 2.043	AATAC 0.172	AGCCC 0.134
ATCCG 0.142	AATGT 2.065	AATGT 2.217	ACGCC 0.063	ACTAT 3.248	AAATC 2.043	ACTCC 0.171	ACAGG 0.134
AGCTC 0.134	ACATC 1.999	ACATC 2.132	AGCTC 0.063	AGGGC 3.248	ACACG 2.042	ACACC 0.170	AGAGC 0.134
ACATC 0.133	AACAT 1.963	ACACC 2.114	AAATC 0.062	AACTC 3.248	ACATC 2.040	ACCGG 0.169	AACGG 0.131
AATCG 0.128	ACACC 1.961	AACAT 2.036	AGGAT 0.062	AGAGC 3.244	ACAGC 2.040	AAGAG 0.165	AATGT 0.131
CCGCG 0.125	AACTC 1.899	AACTC 2.003	AGAGC 0.062	AACCC 3.243	AATAT 2.039	AAGCT 0.165	AAGAT 0.131
ACTGC 0.119	AAGAC 1.887	AAGAT 1.925	ACACG 0.061	AAAGG 3.239	AATTC 2.038	ACCCG 0.161	AACTT 0.130
AAGGC 0.118	AAGAT 1.875	AAGAC 1.922	AACGT 0.060	ACCAG 3.239	ACGAT 2.038	ACAGC 0.159	ACGGC 0.129
AACAG 0.115	AAACT 1.712	AAACT 1.793	AGAGG 0.059	AACCT 3.238	AACAC 2.037	ACTGG 0.158	AGCTC 0.129
AAGTG 0.112	CCCCG 1.702	CCCCG 1.779	AGGGC 0.059	AAAGC 3.238	ATATC 2.037	ATGCC 0.155	AAGGT 0.129
AATGC 0.109	ACTCC 1.646	AGGCG 1.776	AAGCT 0.058	ACTCC 3.238	AATCT 2.037	AAATC 0.155	ACTGC 0.126
CCCGG 0.109	AAGCC 1.643	AAGGC 1.729	AATTC 0.058	AAGGC 3.235	AATCC 2.036	AACAC 0.154	AACAC 0.125
AATCT 0.106	ATCCC 1.640	AAGCC 1.727	ACCAG 0.058	ACAGG 3.233	AACGC 2.036	AGCCG 0.154	AAGGG 0.124
ACGAG 0.106	AATAG 1.622	AATAG 1.723	AAATT 0.057	AAAGT 3.232	ATCCC 2.035	ACATC 0.153	ACACT 0.123
ATGCC 0.105	AAGGC 1.611	ATCCC 1.717	AAATG 0.057	AATCC 3.230	CCCCG 2.035	ACCTG 0.152	ACATC 0.121
ACAGC 0.104	AGGCG 1.604	ACTCC 1.715	AATCT 0.057	ACGGC 3.229	AACTC 2.034	AACCT 0.151	ACCGC 0.121
AACTC 0.104	AACTG 1.555	AGCTC 1.673	ACCGC 0.057	AGGCG 3.228	AGCCT 2.033	AACAG 0.151	AAATG 0.120
AATAG 0.101	AGCTC 1.539	AACTG 1.646	ATGCC 0.056	AGATC 3.227	AAACC 2.032	ACCAT 0.151	ACGCG 0.120
AACTG 0.091	ACCTC 1.519	ACCTC 1.591	AATAG 0.056	AGCAT 3.224	AACCT 2.032	AAATT 0.149	AAGGC 0.119
AGGGC 0.087	AAAGT 1.458	ACAGC 1.539	ACGAG 0.056	ATCCC 3.223	AGATC 2.031	AGGAT 0.148	AAAGC 0.119
AAGCC 0.084	ACAGC 1.435	AAAGT 1.497	ACTGG 0.055	AACCG 3.218	AATGT 2.031	ACAGT 0.147	ATCCC 0.118
AAACT 0.081	ACATG 1.408	AATCT 1.462	ACACT 0.055	AACAC 3.217	ACACC 2.031	AACGC 0.147	ACTCT 0.116
ATCCC 0.077	AATCT 1.356	ACATG 1.444	AATGG 0.054	AATAT 3.217	AAGGC 2.030	ACCGC 0.147	AACCT 0.116
CCCCG 0.077	ATGCC 1.225	ATGCC 1.330	AAGCC 0.054	ACAGT 3.216	AACAG 2.030	AAGTG 0.145	ACATG 0.116
AACAT 0.073	AATCG 1.200	AATCG 1.328	AACTC 0.054	AACGT 3.214	AGAGC 2.029	AAAGC 0.144	AATCT 0.116
ACCTC 0.071	CCCGG 1.169	ACCCG 1.315	AATGC 0.053	AATGT 3.213	ATGCC 2.028	AACGT 0.143	ACGGG 0.115
AGCCG 0.071	ACTGC 1.136	CCCGG 1.277	ACCCC 0.053	ACAGC 3.207	ACCAG 2.028	ACAGG 0.143	ACACC 0.115
AAGCT 0.071	ACGAG 1.117	ACTGC 1.255	ACGGC 0.052	AAGGG 3.203	CCGCG 2.027	AATCG 0.142	AAGAG 0.114
ACTCC 0.068	ACCCG 1.105	ACGAG 1.223	ACAGC 0.052	AACAG 3.201	AATAG 2.027	AATCC 0.141	AAACG 0.114
AAACG 0.065	AAGTC 1.067	AAGCT 1.105	AAAGC 0.052	AAAAG 3.201	AAATT 2.026	AAAAC 0.140	AGAGG 0.113
ACACG 0.065	AGCGG 1.061	AGCAT 1.105	AAGAG 0.052	ATGCC 3.200	AATAC 2.025	AAGAT 0.138	AACCC 0.113
AACCG 0.064	AGCAT 1.061	AGCGG 1.102	AGCCC 0.051	ATATC 3.196	AAAGC 2.025	AGGCG 0.133	AACTG 0.112
ATCGC 0.063	ACTAT 1.054	ACTAT 1.090	ACCTG 0.050	CCCGG 3.194	AGCTC 2.025	AACTG 0.133	AACAT 0.112
ACCAG 0.062	AACTT 1.038	AAGTC 1.087	ACGTC 0.049	ACGGG 3.193	AGCAT 2.025	AAGAC 0.130	AGCCG 0.112
ACACT 0.057	AAGCT 1.034	AGCCC 1.081	ACATC 0.048	ACACG 3.192	AAATG 2.024	ACATG 0.130	AATAC 0.111
ACAGT 0.056	AGCCC 1.028	ATCCG 1.071	AACTG 0.048	ACCCT 3.188	AATGG 2.024	AATCT 0.130	ACTAT 0.111
AGCCC 0.053	ACTCT 1.015	ACTCT 1.054	AATAT 0.047	AAACT 3.188	AAGCT 2.024	AAGGT 0.129	AAAAT 0.111
ACTGG 0.052	AAACG 0.967	AACTT 1.051	ATATC 0.046	AAATC 3.185	AAGTG 2.024	ATATC 0.128	ACTCC 0.111
ACCGC 0.052	ACCAG 0.948	AAACG 1.032	ACCGT 0.044	AATCT 3.182	AACCC 2.024	AATGG 0.125	AAAAC 0.110
ACCGG 0.050	ATCCG 0.929	ACCAG 1.009	AAGGG 0.043	ACTCG 3.181	AGGGC 2.022	ACGTC 0.125	AAACT 0.110
AAGAT 0.050	AGGGC 0.921	AGGGC 1.008	AAACT 0.043	ACCGC 3.180	ACGTC 2.022	AAACG 0.125	ATATC 0.110
AACGG 0.049	ACCAT 0.920	ACCAT 0.961	AGCGC 0.043	AAAAT 3.177	AGCCG 2.022	AATGC 0.123	AGGCC 0.109
ACTAG 0.048	AAGCG 0.916	AAGCG 0.946	ACCAT 0.042	AGCCG 3.176	AAACG 2.022	ACGAT 0.122	CCCCG 0.109
ACGCC 0.046	ACACT 0.843	ACACT 0.900	ACTAT 0.041	ACCCC 3.173	ACCGG 2.021	AGAGG 0.121	AAGTG 0.108
AGCAT 0.044	AGCCG 0.806	AGCCG 0.877	ACCCT 0.041	AAGAT 3.169	ACTAT 2.021	AGCTC 0.121	AACAG 0.107
ACCAT 0.041	ACAGG 0.804	ACAGT 0.835	AACAG 0.041	AATTC 3.169	AAGCC 2.021	AATAG 0.121	ACCCG 0.107
AGCGG 0.041	AGGCC 0.789	ACAGG 0.828	ACCTC 0.041	ACATG 3.167	AACAT 2.020	ACCCC 0.120	AAAAG 0.107
AGCCT 0.041	ACAGT 0.779	AACCG 0.824	AACGC 0.041	ACACT 3.166	ACTCC 2.020	AAAGT 0.120	AAAGG 0.106
AGGAT 0.041	AACCG 0.761	AGGCC 0.811	AACCT 0.040	AACGG 3.158	AACGG 2.019	AAAAG 0.120	AAATC 0.106
ACTCT 0.039	AACCT 0.714	ACCGC 0.766	ACAGT 0.039	AAGCC 3.155	ACGGG 2.019	AGAGC 0.117	AATTC 0.106
AAAGT 0.039	ACCGC 0.714	ACTGG 0.759	ATCCC 0.038	AATGG 3.152	ACGCG 2.018	ACGCG 0.116	ACGAG 0.106
ACGGC 0.037	ACTGG 0.707	AACCT 0.751	CCCCG 0.037	ACGAG 3.140	AGCGC 2.017	ACTCT 0.114	AAACC 0.105
ACCTG 0.037	AGGAT 0.688	AGGAT 0.728	AAGGC 0.034	AATAC 3.138	ACAGT 2.016	AAATG 0.112	AAGAC 0.104
AACCT 0.037	AGCGC 0.688	AGCGC 0.722	AAGGT 0.034	AAGCT 3.129	AAGCG 2.016	AAAAT 0.112	CCGCG 0.104
ACTAT 0.036	AAGGT 0.670	AAGGT 0.696	AGCAT 0.033	AATGC 3.125	ACACT 2.016	AATAT 0.109	AGGAT 0.103
ACATG 0.036	ACCTG 0.635	ACACG 0.694	ACTCC 0.032	AAGTC 3.125	AATGC 2.015	AAGTC 0.108	AATAT 0.101
AAGAC 0.035	ACGGC 0.633	ACCTG 0.671	AAGTG 0.031	AGGGG 3.124	ACTCT 2.015	AAGCG 0.108	ACCAG 0.101
AGCGC 0.034	ACACG 0.629	ACGGC 0.670	ACAGG 0.029	AAATT 3.120	CCCGG 2.015	ACGAG 0.104	AGCGC 0.101
ACTCG 0.032	ACCGG 0.606	ACCGG 0.656	AAAGG 0.028	AAAAC 3.117	AAGAC 2.014	AAAGG 0.101	AATCC 0.099
AAGCG 0.030	ACGCC 0.604	ACGCC 0.650	AGGCC 0.028	ACCCG 3.117	ACTGG 2.014	AAGGG 0.100	AACTC 0.099
AACGC 0.029	ACCCT 0.591	ACTAG 0.632	ACGGG 0.026	AAGCG 3.103	AACGT 2.014	ACCTC 0.097	AGGGG 0.097
AAGGT 0.026	ACTAG 0.585	ACCCT 0.611	CCGCG 0.026	ACATC 3.102	AAGGT 2.012	ACCCT 0.094	AAATT 0.097
ACAGG 0.024	ACGGG 0.579	ACGGG 0.599	AAAGT 0.024	AAACG 3.101	AAAGT 2.011	AGCGG 0.092	AGATG 0.097
ACGCG 0.022	ACTCG 0.540	ACTCG 0.572	AACAT 0.024	AGCGC 3.100	ACAGG 2.011	AACTT 0.091	ACTCG 0.097
AGGCC 0.022	AACGC 0.522	AACGC 0.551	ACATG 0.024	ACTGC 3.099	ACATG 2.011	AGGGG 0.088	ACGAT 0.096
ACGGG 0.020	ACGCG 0.510	ATCGC 0.538	AAGCG 0.024	AAATG 3.096	AGGCC 2.011	AATTC 0.087	AATCG 0.095
AAGTC 0.020	ATCGC 0.474	ACGCG 0.532	ACGAT 0.024	CCGCG 3.094	ACGGC 2.010	AACCC 0.086	AAGTC 0.092
ACCCT 0.020	AACGG 0.429	AACGG 0.478	AAGAT 0.022	AACTT 3.091	AGCCC 2.010	CCGCG 0.082	AAAGT 0.092
ACGTC 0.015	AGCCT 0.422	AGCCT 0.464	AGCGG 0.021	AACAT 3.083	AAGTC 2.008	AGGGC 0.073	AATAG 0.092
AACGT 0.015	ACGAT 0.373	ACGAT 0.380	ACGCG 0.021	AGGCC 3.082	AAGAT 2.008	CCCCG 0.071	ACCCC 0.090
AACTT 0.013	ACGTC 0.277	ACGTC 0.292	ACGCT 0.019	AAGAC 3.072	ACGCT 2.006	AGCGC 0.065	ACGCC 0.090
ACCGT 0.008	ACCGT 0.244	ACCGT 0.252	AAGTC 0.016	ACCGT 3.062	AGCGG 2.006	AACGG 0.058	CCCGG 0.083
ACGAT 0.007	ACGCT 0.213	AACGT 0.225	AAGAC 0.014	AGCGG 3.033	AGGAT 2.004	ACACT 0.029	AGCGG 0.079
ACGCT 0.003	AACGT 0.210	ACGCT 0.216	AACTT 0.012	ACCGG 3.031	AACTT 2.003	ACCGT 0.025	AGGGC 0.066
Length = 6:
AAAAAT 0.481	AAAAAG 4.723	AAAAAG 5.196	ACCGGG 0.298	ACTGAG 4.048	AATCGC 2.294	ATGCGC 1.000	ACACGC 0.297
AAAAAG 0.472	AAGAGG 3.618	AAGAGG 3.871	AGCCGG 0.292	AATCGC 4.000	ACACGC 2.235	AACGTC 0.700	AGCGAT 0.295
AACCCT 0.402	AAAAAT 2.937	AAAAAT 3.418	ACGCCC 0.283	ACCCTG 3.821	ACCCCG 2.226	AAGACT 0.667	AATCGT 0.292
AAGATG 0.371	AAGATG 2.808	AAGATG 3.180	AAGCCC 0.283	ACAGCC 3.767	AGAGCG 2.220	AAGATT 0.500	ACAGCG 0.275
ACGGCG 0.351	AAAGAG 2.749	AAAGAG 2.893	ACCGTG 0.274	AATATG 3.763	ACCGCT 2.207	AAGCAT 0.500	AACCGG 0.256
ACCGCC 0.351	AAGGAG 2.424	AAGGAG 2.667	AACCCT 0.255	AAACGC 3.657	AGCCGC 2.204	AAGTCG 0.500	ACGGCC 0.254
ACCTCC 0.290	AAAAAC 2.145	AAAAAC 2.387	AGCCCC 0.252	ACCAGC 3.613	AATCCT 2.198	AGCGAT 0.500	ACACTG 0.247
CCGGCG 0.285	ACCGCC 1.830	ACCGCC 2.181	AGCCTC 0.251	AACATC 3.602	ACACCC 2.187	ACATGT 0.500	AAGCCT 0.246
AAGCAG 0.273	AGAGGG 1.758	ACCTCC 2.040	CCGGCG 0.249	ACCGAG 3.583	AGCAGG 2.182	ACGTGC 0.500	ATCGCG 0.244
AGCAGG 0.271	ACCTCC 1.750	AGAGGG 1.942	ACGGCG 0.243	AAACCT 3.578	ACCCTG 2.180	AATACG 0.500	AGGGCG 0.242
AGGCGG 0.268	AACAGC 1.726	AACAGC 1.908	AGCTCC 0.243	AATCAC 3.562	ATCCCG 2.177	ACCTGG 0.424	AACGAC 0.238
AAGAGG 0.254	AAAAGG 1.685	AGGCGG 1.859	ACCCGG 0.239	ACGCAG 3.556	AGATCG 2.177	AATTAC 0.406	ACGTAG 0.236
ACCAGC 0.253	AGGCGG 1.591	AAAAGG 1.787	ACTCGC 0.234	ACCCTC 3.545	AGGGAT 2.174	AATCGT 0.400	ACCTGG 0.229
AAGGAG 0.243	AAGCAG 1.335	ACGGCG 1.651	ACAGGC 0.228	AACCTC 3.542	ACCAGC 2.173	AACTAC 0.400	ACCGTG 0.228
AAAAAC 0.242	AACAAG 1.321	AAGCAG 1.608	AGCAGG 0.228	ACAGAT 3.529	AAACGG 2.173	AACACT 0.400	ACTGGC 0.228
AGAGGG 0.185	ACGGCG 1.300	AACCCT 1.506	ACCGGC 0.224	AACGGC 3.522	ACAGGG 2.167	AGAGCT 0.400	AGCCTC 0.226
AGATGG 0.183	AGGATG 1.263	AACAAG 1.419	AACGGT 0.223	ACCCGC 3.515	AGAGAT 2.166	ACCGTG 0.382	AACTGT 0.226
AACAGC 0.182	AAAATC 1.229	AAAATC 1.375	ACCACG 0.214	AACTAC 3.500	ACGGGG 2.160	ACTCGC 0.369	ACTCAG 0.224
AGCTCC 0.177	AAAATT 1.225	AGGATG 1.365	ACAGGG 0.214	AATAGG 3.500	AACGCC 2.159	ACGGCT 0.366	ACGGGG 0.224
AGCGGC 0.172	AAAATG 1.180	ACCAGC 1.328	AACCCG 0.209	AATACC 3.500	AACCAC 2.159	ATCCGG 0.364	ACGCAT 0.220
AGCCGG 0.156	AAAACC 1.124	AAAATT 1.282	AGCCTG 0.209	AATCTC 3.476	ACACAG 2.158	AAATGC 0.360	ACCTCG 0.219
ACGCCG 0.152	ACCATC 1.123	AGATGG 1.266	ATGCCC 0.206	ACACAT 3.464	AGATAT 2.156	ACTAGG 0.357	AGCGGC 0.217
AAGCCC 0.149	AACCCT 1.104	ACCATC 1.259	AAACGG 0.199	ACCATC 3.463	ACGGCG 2.152	ACAGAT 0.353	ATATGC 0.216
AAAATC 0.146	AGATGG 1.082	CCGGCG 1.238	ACTCAG 0.197	AGCCCG 3.452	AGGGGC 2.151	ACCGGG 0.350	AATAGG 0.211
AGCCTC 0.143	ACCAGC 1.075	AAAACC 1.230	AACCAG 0.197	ATGCCC 3.450	AATAGT 2.148	AACAGG 0.349	AAGCCC 0.211
AAAGAG 0.143	AGGGGG 1.029	AAAATG 1.227	ACCCTG 0.195	ACCAGG 3.447	AAGACG 2.147	AGGGAT 0.347	AACGGT 0.210
ACCATC 0.137	AAATAT 1.025	AGCAGG 1.194	ACGGCC 0.193	AACATG 3.447	ACTCGC 2.146	AATCAC 0.341	ACCAGT 0.210
AATTCC 0.134	AAACAC 1.023	AGCGGC 1.114	ACGGCT 0.191	AAAGCG 3.444	ACTGCG 2.145	AACGGT 0.333	ACGTGC 0.208
ACCGGC 0.124	AAATTG 0.969	AGGGGG 1.074	ACTCGG 0.188	ACAGGT 3.444	ACCGGC 2.144	ACACGG 0.333	ACGGGC 0.207
AGCTGC 0.120	AAATTC 0.965	AAACAC 1.056	AAGCCG 0.186	ACTCTG 3.444	AGGCAT 2.143	ACTCTG 0.333	AAGGTC 0.207
AGCCGC 0.117	CCGGCG 0.954	AAATAT 1.046	ACCGAG 0.184	ACTGCG 3.436	AGGGCG 2.138	ACTAGC 0.333	ACACGT 0.206
AGCATC 0.114	AGCGGC 0.942	AAATTG 1.021	ACCAGC 0.184	AACCCG 3.436	AGAGCC 2.138	AAATGT 0.333	AGCCCT 0.204
AATCGG 0.109	AGCAGG 0.922	AAATTC 1.016	ACCTCG 0.181	ACCACG 3.431	ACAGGC 2.138	AAAGTT 0.333	AGCATG 0.203
AACCAG 0.109	ACGATG 0.873	ACGATG 0.953	AGGGGC 0.181	ATCGCC 3.427	AGAGGG 2.137	AAGGCC 0.329	AAGTAC 0.202
AAAACC 0.106	AAAAGC 0.866	ACGAGG 0.939	ACCCCG 0.179	ACCTAG 3.417	AGGCGG 2.137	AGCCGC 0.328	ACCGTC 0.199
AATGGG 0.106	AAATCC 0.859	AACACC 0.934	AGCCCG 0.179	AAGAGC 3.414	AAGGAG 2.135	AAGCGG 0.327	ACCCGT 0.198
ATCGCC 0.104	ACATAT 0.840	AAATCC 0.921	AATCGG 0.178	AGCGGG 3.412	AGCCTG 2.134	ACGTCC 0.327	ACGACT 0.198
AGGATG 0.102	ACGAGG 0.838	AAAAGC 0.917	ACCCAG 0.176	AACGAG 3.410	AAAGAG 2.133	ACACAT 0.321	ACTAGG 0.197
AACCCG 0.102	AACACC 0.834	AGCATC 0.893	AATCGC 0.176	AAAATC 3.408	AAGTGT 2.132	AATCTG 0.320	ACCACG 0.197
AAAAGG 0.102	AACATC 0.804	ACGCCG 0.871	ATCCGG 0.174	AGCCTG 3.405	AGCCTC 2.131	AATCCT 0.318	AGGCCC 0.196
ACGAGG 0.101	AGCATC 0.779	ACATAT 0.868	AACCGG 0.174	ACTGGC 3.398	AACGGG 2.131	AGATGC 0.317	ACAGAT 0.195
CCCCCG 0.100	AAAGGG 0.777	AACATC 0.861	ACACGC 0.172	AAATCC 3.397	AACAGC 2.131	AACACC 0.315	AACCAT 0.195
AACACC 0.100	AAGCTG 0.774	AAGCTG 0.829	ACCTGC 0.170	ACAGGC 3.397	ACAGCC 2.128	AAGCTC 0.314	ATGGCC 0.195
AACAAG 0.098	AAATGG 0.750	AAATGG 0.829	ACCGTC 0.170	ACGATC 3.396	AAACCG 2.127	AGCTGC 0.313	AACGGC 0.195
AAGCCG 0.096	AAGGGG 0.746	AATTCC 0.812	AATGCG 0.170	AACTTC 3.393	AGCCCG 2.127	AAACCT 0.312	AAGAGT 0.194
AATGGC 0.096	ACGCCG 0.719	AAAGGG 0.811	AACCTG 0.170	AACTCC 3.389	ACCGAG 2.126	AATAGC 0.308	AGCGCC 0.193
AACTCC 0.095	AACTTC 0.718	AAGGGG 0.801	ATCGGC 0.167	ACGCCC 3.388	ACCGTG 2.125	AACGAG 0.308	ACCACT 0.193
AATCAG 0.092	AACCAC 0.718	AAACAG 0.795	AACGGC 0.167	ACGAGG 3.387	AACACC 2.124	AAGTAG 0.308	AGCTAT 0.191
AACATG 0.092	AACAAT 0.708	AACCAC 0.784	ATCGCC 0.166	AAGATC 3.383	ACATAT 2.124	AGCATG 0.306	AAGTCT 0.188
AAGACG 0.089	AAACAG 0.706	AGCTGC 0.765	ACCGCC 0.166	AGAGGG 3.377	ACAGAG 2.121	AAAGCT 0.300	AAGTGC 0.186
AAACAG 0.089	AATTCC 0.678	AGCTCC 0.754	AGCGGC 0.165	AGCCCT 3.375	ACTCCT 2.117	AACTTG 0.300	ACGTCC 0.185
ACGGAG 0.088	AAACCC 0.673	AAGACG 0.753	AGCCCT 0.165	ACCTCG 3.370	AAAGCC 2.115	AATATC 0.294	AACTAC 0.183
ACTCTC 0.086	AAGGTG 0.668	AAACCC 0.749	ATCCCG 0.163	AAGTGG 3.366	ACCCAT 2.115	ACAGGC 0.292	ATCGCC 0.183
AAAGTC 0.085	AAGACG 0.664	AACTTC 0.748	ACTGGC 0.163	ACCCGG 3.366	AGCGGC 2.114	ACTCCG 0.290	ACCGGC 0.182
ACGATG 0.080	AATCAG 0.646	AACAAT 0.747	AGCCGC 0.162	ACAGGG 3.364	AGCATC 2.114	ACCTGC 0.287	AACTCG 0.182
AAATGG 0.078	AGCTGC 0.645	AATCAG 0.738	ACTGAG 0.162	AAACAG 3.359	ACCCAG 2.114	ACTAGT 0.286	AGGCGC 0.182
AAACCC 0.076	AAGATC 0.640	AAGGTG 0.733	ACCCGT 0.159	AATCCC 3.357	AACCAG 2.114	AAGGCT 0.286	ACCAGG 0.181
AAGGCC 0.075	AAAGCC 0.636	CCCCCG 0.718	AACTCC 0.159	AGCAGG 3.353	AAGGCG 2.113	AAGGTC 0.286	AAGGAC 0.181
ACAGCC 0.074	ACCCCC 0.632	AAAGCC 0.708	ACCTCC 0.157	ACTCCG 3.352	AACCCC 2.112	ACACAG 0.280	AAGATT 0.180
AATCTG 0.074	AATGAG 0.630	AAGATC 0.686	AAGGCG 0.156	AATCGG 3.351	AGCCGG 2.112	AAAAGG 0.280	AAGGAT 0.180
ACGGCC 0.073	AGAGAT 0.626	ACCCCC 0.685	AGAGCC 0.155	AAGGTG 3.350	AATACT 2.112	AATTGC 0.278	ACCCGG 0.180
AGGCGC 0.073	CCCCCG 0.618	AGCCGC 0.676	ACGATC 0.154	AGAGAT 3.348	ACTATC 2.110	AAACAC 0.276	ACCTAG 0.179
AAAGCC 0.072	ACTCTC 0.581	ATCGCC 0.670	AGCGGG 0.152	ACACAG 3.347	ATCCCC 2.109	AAAAGC 0.274	AAGGCT 0.178
ATGCCC 0.066	ACAGAG 0.580	AGAGAT 0.669	ACCTAG 0.151	AACGGG 3.347	ACTCGG 2.107	ACCTCT 0.273	ATGCCC 0.177
AGAGCC 0.066	AGCTCC 0.578	ACTCTC 0.667	AACAGT 0.150	AATCAT 3.346	AAGCCC 2.107	AGCGGG 0.272	AAAGAC 0.177
AACCAC 0.066	AAGAGC 0.573	AGCCGG 0.655	AAAAAT 0.149	AATGGG 3.346	AGCCCC 2.106	AACCTG 0.272	ACCCAG 0.177
AACCGG 0.066	AAATAC 0.566	AATGAG 0.653	AGGCCC 0.149	AGATGG 3.345	AAAAAT 2.105	AGGATC 0.271	ACATCT 0.177
ACAGAG 0.065	ATCGCC 0.566	ACAGAG 0.645	ACTGCC 0.148	AGCCTC 3.344	AAGCCG 2.103	AGATCG 0.269	AATGGT 0.177
AAGGTG 0.065	AATCTC 0.560	AATGGC 0.635	AGCGCC 0.147	ATCCCG 3.344	ACACGG 2.103	ACCAGT 0.267	AAGTCC 0.177
AAGGCG 0.064	AGCCGC 0.559	AATCTC 0.607	AAGACG 0.147	ACGGAG 3.342	AAGATG 2.103	ACATAT 0.267	ACGAGC 0.177
ACTGCT 0.063	AAAGAC 0.550	AAGAGC 0.606	AATGGC 0.147	AAGCAC 3.341	AATCCC 2.102	AGCTCC 0.266	ACTGAG 0.176
AAATCC 0.061	AACTGC 0.540	AAGCCG 0.604	ACAGCC 0.147	ACCCCG 3.340	ACTCCG 2.102	AACAAG 0.262	ACAGGC 0.176
ACTCCC 0.060	AATGGC 0.539	AAATAC 0.596	ACCGAT 0.146	ACTATG 3.333	AACTCC 2.101	AGCCTC 0.260	ACAGTG 0.175
AGATGC 0.060	AATCAT 0.536	AACTGC 0.596	CCCCCG 0.145	AATCCT 3.333	AAAAAG 2.101	ATCCCG 0.260	AATACT 0.175
ACCTGC 0.059	AAGTGG 0.533	AAGTGG 0.591	ACTCCC 0.144	AAGCTC 3.333	AACCAT 2.101	AACTGG 0.259	ACGGAG 0.174
AGCCCC 0.059	AGATGC 0.522	AACTCC 0.589	AACGGG 0.143	ACTCAT 3.333	AACCCG 2.100	AGGATG 0.259	ACATCC 0.174
AAATGC 0.059	AAGCCG 0.508	AATGGG 0.585	AGATGG 0.143	AGCCGG 3.333	ACCACG 2.100	ACGGCC 0.259	AAGGTG 0.174
AATGAT 0.059	AAAGAT 0.508	AGATGC 0.583	ACTAGG 0.143	AACCAC 3.333	AACGGT 2.099	ACATGG 0.258	AAACTT 0.173
AAGTGG 0.058	AATCTG 0.507	AATCTG 0.581	AGGGAT 0.141	ACAGCG 3.333	ACTGGG 2.099	AAGACC 0.258	AGCTCC 0.173
AACCTG 0.058	AAGGCC 0.505	AAGGCC 0.580	ACGCCG 0.140	ACGGCG 3.326	AAACGC 2.097	AAAACG 0.256	ACATCG 0.172
AAAATT 0.057	AGAGGC 0.503	ACGGAG 0.577	AAGCAG 0.140	ACCACT 3.314	ACCGCC 2.097	AACCGC 0.256	AGATCG 0.172
AACATC 0.057	AGCCGG 0.499	AAAGAC 0.573	AACGAT 0.138	AACACC 3.314	AAGAGG 2.096	AAGCCG 0.255	ACACCG 0.171
AAGGGG 0.056	AACTCC 0.494	AGCCTC 0.563	AATTCC 0.136	AAGCAG 3.311	AAATGG 2.096	CCCCCG 0.254	ACATGG 0.171
ACCACG 0.056	ACGGAG 0.489	AATCAT 0.561	AGCTCG 0.136	AAGGAC 3.310	CCCGCG 2.096	AAAGCC 0.253	AACGAG 0.171
AACTGC 0.056	AAATGC 0.489	AGAGGC 0.551	ACACCC 0.136	ACTCGC 3.309	AAAACG 2.095	ACATAG 0.250	AAAGCT 0.171
AAGCTG 0.055	AAAACT 0.489	ACTGCT 0.548	CCCCGG 0.136	AGGATG 3.309	ACCGAT 2.095	ACTGAT 0.250	AAGCCG 0.170
AACCTC 0.054	ACTGCT 0.486	AAATGC 0.548	AACATG 0.135	ACACTC 3.309	ATCATG 2.095	AATGCC 0.250	ATATCG 0.170
AGATCG 0.054	ACATGG 0.481	ACCGGC 0.535	ACTGGG 0.134	ACCGCC 3.308	ACGAGC 2.095	AACGGG 0.250	AAGACC 0.170
CCCCGG 0.054	AAGAAT 0.480	AAAGAT 0.534	ACTCCG 0.134	ACATGG 3.307	ACGATG 2.094	ACATCT 0.250	AGCCCC 0.170
AGCCTG 0.054	AGATAT 0.479	AATGAT 0.527	ACCGCT 0.133	AACTCG 3.306	ACGGGC 2.094	AAGCCT 0.250	ACAGGT 0.169
AATCCC 0.053	AATGGG 0.479	ACATGG 0.520	ACCCTC 0.132	ATCCCC 3.303	AAAATC 2.094	AAGGAT 0.250	AACCTT 0.168
AGGCCG 0.053	AAACTC 0.478	AAACTG 0.514	ACGGAT 0.131	AGGATC 3.302	AACCGC 2.094	ACCCGC 0.250	ACTGCT 0.168
ACCCCC 0.053	AAACTG 0.470	AAACTC 0.513	AACTGT 0.131	AAGAAT 3.300	ACGCTC 2.094	AACATT 0.250	AACAGT 0.168
AAAAGC 0.052	AATGAT 0.468	AAAACT 0.510	ACCATG 0.131	ACCTCC 3.300	AAGCAG 2.093	ACTATC 0.250	AACTGC 0.168
ACACCC 0.052	AAGTAC 0.466	AGATAT 0.508	ACAGGT 0.130	AATGCT 3.300	AAAGAC 2.092	AAGCTT 0.250	AACGTT 0.167
AAATTC 0.052	AATATG 0.466	AACATG 0.508	AGATCG 0.130	AAGGAG 3.296	AACCCT 2.092	AACTCC 0.249	AGCAGG 0.167
AAATTG 0.052	AAAGTG 0.463	AATATG 0.508	ACGAGC 0.128	AGATAT 3.294	CCCCCG 2.091	AAGCCC 0.249	AAAGCG 0.166
AGCGCC 0.051	AAGCTC 0.458	AAGCCC 0.508	AATCCC 0.127	AACCCT 3.294	ACCTGC 2.091	AGAGGG 0.246	ACCAGC 0.166
AGGGGC 0.051	AGAGCG 0.457	AGAGCG 0.502	AATCTG 0.127	AACAGC 3.294	ACGGCC 2.091	AAGAGC 0.246	AAGGCC 0.166
ACAGGC 0.050	AAGGAC 0.456	AAGCTC 0.501	ATCCGC 0.127	AATTCC 3.292	ACAGGT 2.091	CCCCGG 0.245	ACTGCG 0.166
ACTGCC 0.049	ACACAT 0.454	AACCAG 0.501	AATAGG 0.125	AGAGGC 3.292	AGAGGC 2.091	ACATCG 0.242	ACGATC 0.166
AAAATG 0.048	AAACAT 0.447	AAGAAT 0.488	AGCTGC 0.125	ACCTGG 3.291	AAAGGG 2.090	AAGCGC 0.241	ACCGAG 0.164
ACCCTC 0.048	AATATT 0.447	AAAGGC 0.485	AGGCCG 0.125	AAGGTC 3.291	AAACAC 2.090	ACTGCC 0.240	ACGGCT 0.164
AGAGGC 0.048	AAATAG 0.440	AAAGTG 0.484	AAGTCG 0.124	AACCGG 3.290	ACTCCC 2.089	ACCAGC 0.240	AGCGCG 0.163
AAATCG 0.047	AAAGGC 0.439	ACACAT 0.484	AGCCAT 0.124	AACTGG 3.289	CCGGCG 2.087	AACGCC 0.236	AAACCT 0.163
AATCTC 0.047	AATCAC 0.438	AAGGAC 0.483	AACCGC 0.123	AGCATG 3.289	AACGAC 2.087	ACTGGC 0.236	ACACTC 0.163
ACAGGG 0.047	AAGCAC 0.436	AAACAT 0.478	ACCGCG 0.121	ACTAGT 3.286	ACACTC 2.087	ACCCCC 0.235	AACATT 0.162
AAGATC 0.047	AAATTT 0.430	AATCCC 0.471	ATGGCC 0.121	ACACTG 3.286	ACGCAG 2.086	ACGATG 0.234	ACCATG 0.162
AAAGGC 0.046	AATATC 0.429	AACCCG 0.470	ACGGAG 0.120	AGAGCC 3.286	AAATCG 2.086	AACCTC 0.233	AGATCT 0.162
ATGGCC 0.046	AACCCC 0.429	AATCAC 0.470	ACTGCG 0.120	AGCTCC 3.286	AACGGC 2.086	AACTGT 0.233	AATCAG 0.161
AGGGGG 0.045	AACTTG 0.426	AGGCCG 0.469	AATCCG 0.120	AACCGC 3.282	AGCTCC 2.085	AAGACG 0.232	AAGGGC 0.160
AGAGCG 0.045	AGGGCG 0.425	AACCCC 0.468	AATGGG 0.120	AAGGGT 3.278	ACGCGC 2.085	ACATCC 0.232	AAACGT 0.160
AACGGC 0.045	AGCCTC 0.420	AAGTAC 0.468	AAATCG 0.119	AACCAT 3.278	AATTAT 2.084	AATCAT 0.231	AGGATG 0.159
AAGCTC 0.044	AATCCC 0.418	AAATAG 0.467	AATGGT 0.117	ACCTGC 3.276	AGGGGG 2.084	AAACTG 0.229	AAGAGC 0.158
ACCATG 0.044	AACATG 0.416	AGGGCG 0.466	AATGCT 0.117	ACATAT 3.275	AAAACC 2.083	ACTCCC 0.228	CCGCGG 0.157
AAACTG 0.044	AGGCCG 0.416	AAGCAC 0.459	AGGCGC 0.117	AACGCC 3.274	ATCCGC 2.083	CCCGCG 0.227	ACTCGG 0.157
AGCGGG 0.043	ACCGGC 0.411	AATATT 0.458	ACCAGT 0.115	AAACAC 3.271	ACCCTC 2.082	AGCCTG 0.225	ACCCAT 0.157
ACCTCG 0.043	CCCGCG 0.407	AATATC 0.450	ACACCT 0.115	AAGTAG 3.271	ACCATC 2.082	AATCAG 0.224	AATCAT 0.156
AGAGAT 0.043	AATTAC 0.402	AACCTC 0.449	AACGAG 0.115	AAAGGC 3.270	AATTCC 2.081	ACGGGC 0.223	AATTCG 0.156
ACATCC 0.043	AACCTC 0.395	ACAGCC 0.449	AATTCG 0.114	AACCAG 3.270	AATAGC 2.081	ACGGGG 0.223	AAGCTG 0.155
AAGGTC 0.043	AGCGCC 0.394	AGCGCC 0.445	CCCGGG 0.114	AAAGAG 3.268	ACCGTC 2.081	AACTTC 0.222	ACATAT 0.155
ACGCCC 0.043	AACCAG 0.392	AAAGTC 0.444	ACCCCT 0.113	AAGAGG 3.268	AAACAT 2.080	AATTCG 0.222	ACTCGC 0.154
ATCCCC 0.042	ATCCCC 0.384	AACTTG 0.443	AACAGG 0.112	AAGCCG 3.267	AAAAAC 2.080	ACCGTC 0.222	AGCCAT 0.154
AGCCCG 0.042	AATTAT 0.381	AAATTT 0.436	AAGGTG 0.112	AAATGT 3.267	AATCCG 2.080	ACCCCT 0.222	AGATCC 0.153
AGGGCG 0.041	AAGTAG 0.381	CCCGCG 0.434	AATCGT 0.111	ACTCCT 3.265	ACTCTC 2.079	ACAGTC 0.222	AATAGC 0.153
AACAGT 0.041	AACTGG 0.379	ACGGCC 0.431	CCGCGG 0.111	AAATTG 3.265	ACGTGC 2.078	AGGGGC 0.221	AACACC 0.153
AATATG 0.041	ACAGCC 0.375	ATCCCC 0.426	AATGCC 0.111	AATCAG 3.262	ACCTGG 2.077	ACCATG 0.221	ATCGGC 0.153
AGCCAT 0.040	AACCCG 0.368	AATTAC 0.417	AAACAG 0.111	AAAACC 3.261	ACGCCC 2.077	ACACGC 0.221	AATGTC 0.152
ACATGG 0.039	AAAGTC 0.360	AAGTAG 0.414	AACGCC 0.111	AGGGGC 3.258	ACGAGG 2.077	ACGATC 0.219	AATGAC 0.152
AACGGG 0.039	ACGGCC 0.359	AACTGG 0.407	ACGCTC 0.111	AAGCCC 3.258	ACCTCT 2.076	CCGGCG 0.217	AACAGG 0.152
ACCGGG 0.039	ACCATG 0.359	CCCCGG 0.407	ACTCTC 0.111	AGCCCC 3.256	AAATTG 2.076	AAATAT 0.217	AGAGCT 0.152
ACCCTG 0.039	AAGCCC 0.358	ACCATG 0.403	AGCATC 0.110	ACTCCC 3.255	ATCGGC 2.075	AGCAGG 0.217	AGCTGC 0.152
AACCCC 0.039	AAAAGT 0.356	AATTAT 0.398	ACGGGC 0.110	AAGCCT 3.250	AGAGCT 2.075	AGGCGG 0.215	ACCCCC 0.152
AACAAT 0.039	CCCCGG 0.353	AATCGG 0.393	ACATCC 0.110	ACGACT 3.250	ACTGCC 2.074	AGGGGG 0.214	AATCGC 0.151
ACCGAG 0.038	AAGACC 0.348	ACTCCC 0.386	AATAGT 0.110	AATTAC 3.250	CCCGGG 2.074	AAGTGG 0.212	AAGTGT 0.151
AAACGG 0.038	ACTCCG 0.342	AAGGCG 0.385	AGGCGG 0.110	ACTATC 3.250	ACGCCG 2.073	ACTGCT 0.212	ACGCCT 0.151
AATGTG 0.037	ACACCC 0.332	ACACCC 0.384	ACGTCC 0.110	ATATCC 3.247	ACTGCT 2.072	AGAGGC 0.210	AACTTC 0.150
ACTCCG 0.037	AAGCGG 0.330	ACTCCG 0.379	AACCTC 0.109	AAACCC 3.246	AGGATG 2.072	AACCCC 0.209	ACGTAT 0.150
ATCGGC 0.036	AGCGGG 0.329	AGATCG 0.379	AACGCT 0.109	AAATCG 3.246	AATCGG 2.072	AAGGTG 0.209	AACCCG 0.150
AATGGT 0.035	AATTAG 0.326	AGAGCC 0.378	ACTGCT 0.108	AGATCG 3.246	ACAGCG 2.072	AACCTT 0.208	ATGCGC 0.150
ACCCCG 0.035	ACTCCC 0.325	AGCGGG 0.371	ACTCCT 0.108	AGGCGG 3.246	AACACG 2.072	ACAGCG 0.208	ACATAG 0.149
AAACTC 0.035	AGATCG 0.325	AAAAGT 0.370	ACGGGG 0.108	ACCGTC 3.243	AATCAT 2.071	AGCCCC 0.207	AGGGCC 0.149
CCGCGG 0.034	AAGGCG 0.321	ATGGCC 0.365	AATCAG 0.107	AAGATG 3.237	ACCTCC 2.071	ACCGGC 0.206	ACAGCC 0.149
AAAGGG 0.034	ATGGCC 0.319	AAGACC 0.363	ACGTAT 0.105	AATATC 3.235	ACACGT 2.071	AAGGAC 0.206	AATACC 0.149
AATGCT 0.034	CCGCGG 0.318	AAGCGG 0.361	AACGAC 0.105	AGCCAT 3.235	AGCATG 2.070	ACTCCT 0.206	CCGGCG 0.148
ACTGGC 0.034	AGCGCG 0.313	AACCTG 0.357	AACCAT 0.105	AAGCGG 3.232	ATGGCC 2.069	AATCTC 0.203	AATTAT 0.148
ACTCAG 0.033	AAAACG 0.313	ACCTGC 0.356	AGAGGC 0.105	AAAGCC 3.231	ACCCCC 2.069	AGGCGC 0.202	ACTGCC 0.147
ACCGTG 0.033	AGAGCC 0.312	CCGCGG 0.352	ACGCAG 0.104	AAGACG 3.230	AACAAG 2.068	AGATGG 0.201	ACAGAG 0.147
AAACAC 0.033	AAATCT 0.311	AGGCGC 0.346	ATCCCC 0.104	AACAAG 3.230	ATGCCC 2.067	AGATAT 0.200	AAACAT 0.147
AAGAGC 0.033	ATCATG 0.310	AATGTG 0.344	AGGCAT 0.104	AGGCCC 3.230	ACGATC 2.067	AACGTG 0.200	ACACGG 0.147
ACCGTC 0.033	AAATGT 0.308	ATCATG 0.340	ACAGAT 0.103	AAAGTG 3.229	AACAGG 2.066	AAAAGT 0.200	AAAACT 0.147
AAGTAG 0.033	AATGTG 0.307	AAAACG 0.339	AGAGGG 0.102	AAACAT 3.229	ACCGGG 2.065	AACCAC 0.200	AAAAGT 0.147
AATCAC 0.032	AATAGT 0.301	ACCCTC 0.336	ACATGG 0.102	ACCTCT 3.227	ACCCCT 2.065	AGGGCG 0.197	AAGCTT 0.147
AAACAT 0.031	AACCTG 0.298	AATTAG 0.335	AAGGAG 0.102	AAATAC 3.227	AATCTC 2.065	ACGCGG 0.195	ACGCCG 0.146
AAGCGG 0.031	ACCTGC 0.297	ACCTCG 0.331	AAACCT 0.102	AAACGG 3.226	AATGAG 2.065	AGCCAT 0.195	ACCCTG 0.146
AACCAT 0.031	AATGCC 0.291	AGCGCG 0.327	AACTGC 0.102	ACATCC 3.224	AATGGG 2.064	ATGCCC 0.194	ACGCCC 0.146
ACGATC 0.031	AACTAC 0.289	AATAGT 0.327	AGAGCT 0.102	AATTGC 3.222	AAGGTG 2.064	ACAGTG 0.194	AGGCGG 0.146
AAGGGC 0.030	ACCTCG 0.288	ACTGCC 0.325	AAGATG 0.100	AAAGAC 3.222	AATTAG 2.063	AAGGGG 0.193	AACACG 0.146
AATGCC 0.030	ACCCTC 0.288	AAATCG 0.324	AATGTG 0.100	AATTCG 3.222	ACTGGC 2.063	ACGCCC 0.193	AAAGCC 0.146
ACACAT 0.030	AATCGG 0.283	AAATGT 0.322	AAGGCC 0.099	ACCCCT 3.222	AGCGGG 2.062	AGGCCG 0.193	ACCTGC 0.145
ATCATG 0.030	AGGATC 0.279	AATGCC 0.321	AAAGTC 0.099	ACGGGG 3.222	ACCATG 2.062	ACCTCC 0.192	AACAAT 0.145
ACTGGG 0.030	AAGTCC 0.278	AACCGG 0.318	ACGAGG 0.098	AATGGC 3.220	ATATGC 2.061	AATGGC 0.192	ACTAGT 0.144
AGGCCC 0.030	AAATCG 0.277	AGGGGC 0.317	AAACCC 0.097	AGAGCG 3.219	AACTTC 2.060	AGAGCC 0.192	AACCAG 0.144
ACACGC 0.030	ACTGCC 0.276	AACTAC 0.315	ACCAGG 0.097	ACTAGG 3.214	ACGTAT 2.059	ATATCC 0.190	AACAGC 0.144
AACTTC 0.029	AACATT 0.274	AAATCT 0.315	ATCATG 0.097	AGATGC 3.213	AAATGC 2.059	AAACGG 0.190	AAGCAC 0.144
AAATAC 0.029	AGGCGC 0.273	AACGGC 0.307	AAGGGC 0.096	AATTAG 3.212	AAGACC 2.058	AAAATG 0.187	AAGAGG 0.143
AGATAT 0.029	AGCATG 0.273	ATGCCC 0.306	ACCATC 0.096	AGGCGC 3.211	AACTAC 2.057	AAATGG 0.187	AATTAC 0.143
ACAGCT 0.029	ACACAG 0.266	AGCCCC 0.304	ACACTG 0.094	ATCGGC 3.206	ATATCC 2.057	AAGGAG 0.186	ACCGCC 0.142
AACTGG 0.028	AGGGGC 0.266	ACACAG 0.293	ACCCGC 0.094	ACCGGC 3.204	ACACTG 2.056	ACAGCC 0.186	ACCATC 0.142
ACAGAT 0.028	AACGGC 0.263	AGGATC 0.292	AAATGG 0.093	AATCTG 3.201	AAGAGC 2.056	AACAGT 0.185	AAGACG 0.141
CCCGCG 0.028	AATGAC 0.261	AGCATG 0.289	ACATGC 0.093	AATCGT 3.200	ATCCGG 2.056	ATCGGC 0.184	AAGGGT 0.141
AATAGG 0.027	ATATCC 0.261	AAGGTC 0.288	AACACC 0.093	AATGAC 3.200	AATATT 2.055	AAGAAT 0.183	AGCATC 0.141
ACACAG 0.027	AGATCC 0.260	AAGTCC 0.287	AAAACC 0.092	AATGCC 3.200	AAACTC 2.055	AAGCAG 0.183	AATAGT 0.141
AACAGG 0.027	AATACT 0.255	AATGAC 0.286	AAACCG 0.092	AACACT 3.200	AGGATC 2.054	AACATC 0.182	AAAAGC 0.141
AATCCG 0.027	AAAGTT 0.255	AGATCC 0.285	ACCTGG 0.091	ACCCGT 3.200	ACCCGC 2.054	ACCCAT 0.182	AACCTC 0.140
AAACCT 0.027	AAACCT 0.252	ATATCC 0.284	AAGGTC 0.091	AAAGAT 3.200	AAGGAC 2.054	AATCGG 0.181	AGCCGC 0.140
AAGGAC 0.027	AACCGG 0.252	ACCGTC 0.284	AAAGCC 0.091	AACGTC 3.200	AACCGG 2.054	AAATCC 0.181	AATTCC 0.140
ACATAT 0.027	ACCGTC 0.251	ACATCC 0.282	AAAAAC 0.090	AACGTG 3.200	ACCCGT 2.053	AATCCC 0.178	AATGCT 0.140
AACTAC 0.026	ACAGAT 0.250	ACCACG 0.280	AGAGCG 0.090	AAAAGT 3.200	AGCGAT 2.053	AACCCG 0.178	AAACCG 0.140
ACTGAG 0.026	AAGGAT 0.249	ACAGAT 0.279	AAACTG 0.090	AATGTG 3.200	AATGCG 2.053	AGATCC 0.177	AACATG 0.140
AATCAT 0.026	AAGTGC 0.248	AAACCT 0.279	AAGTGG 0.089	AGAGCT 3.200	AACTGG 2.052	AGCATC 0.176	ACTCCG 0.140
ACGGGC 0.026	ACACTC 0.248	AACATT 0.279	AAAACG 0.089	ATCCGC 3.200	ACACCT 2.052	AAACGC 0.173	AGCGCT 0.139
AAAACG 0.026	AATACC 0.246	AATGGT 0.276	AACAGC 0.089	ACGGGC 3.195	AGCCAT 2.052	AAACAG 0.173	AAGCGG 0.139
AACTGT 0.026	AAGGTC 0.245	AGCCTG 0.272	ACGTCG 0.088	AAGGGG 3.195	AAAATG 2.051	ACGGAG 0.172	AAGGCG 0.139
AAAGAT 0.026	AGCCCC 0.245	AACCAT 0.271	ACGATG 0.088	AAATGC 3.195	AAGAAT 2.051	ATCATG 0.172	ACGATG 0.138
AATAGT 0.026	AACAGG 0.244	AACAGG 0.271	ACACCG 0.086	ACTCAG 3.193	AAGCGG 2.051	AAAGAG 0.170	ACGGCG 0.138
ACTGCG 0.026	ACATGC 0.244	AAGGGC 0.270	AACTGG 0.086	AAAAGC 3.191	ACTCTG 2.051	AATGGT 0.170	AACACT 0.138
AAGCGC 0.026	AAGGGC 0.241	AATACT 0.270	ACTAGT 0.085	ACCGCT 3.190	AACATC 2.051	AGCCGG 0.169	ACAGGG 0.138
AAATAG 0.026	AATGGT 0.241	ACATGC 0.268	AAGCGG 0.085	ACGCTC 3.190	AATAGG 2.050	ACAGAG 0.168	ACACCT 0.137
AGATCC 0.025	ATGCCC 0.240	ACACTC 0.268	ACCACT 0.085	ACGGCC 3.188	ACGCGG 2.050	ACCATC 0.168	ACAGCT 0.137
AATGAC 0.025	ACATCC 0.240	AATACC 0.266	AACACG 0.084	ACTGGG 3.183	AAGGGG 2.050	AGCGCG 0.167	AACCTG 0.137
AACGAC 0.025	AACCAT 0.240	ACCACT 0.264	ACATCG 0.083	AACTGC 3.183	ACGAGT 2.050	AGGGCC 0.167	AATCCT 0.136
ATCCCG 0.025	ACCACT 0.240	AACAGT 0.258	AAGCTC 0.083	AATACT 3.182	AAGTGG 2.049	ACAGCT 0.167	AACCAC 0.136
AGAGCT 0.025	ACCTGG 0.238	AAAGTT 0.256	AAAAAG 0.083	ACGGAT 3.179	AATCAC 2.049	AAAGCG 0.167	AATCTG 0.136
ACTCGC 0.024	ACAGCG 0.236	ACCTGG 0.255	AAACGC 0.082	CCCCCG 3.177	AGATGG 2.049	ACTCGG 0.167	AAACAC 0.135
AATCGC 0.024	AACTAG 0.233	AAGGAT 0.255	AATCTC 0.081	AGGGCG 3.172	ACAGAT 2.048	ACTCAT 0.167	AACCCT 0.135
ACCCGT 0.024	AATTGC 0.231	AAGTGC 0.251	AATGAC 0.080	ACTCTC 3.172	AAACTG 2.048	ACCCCG 0.167	AAAGTC 0.135
ACCAGG 0.024	ACCACG 0.224	ACCCCG 0.251	ACCCCC 0.080	ACTGCC 3.171	CCCCGG 2.048	ACGAGT 0.167	AATCCG 0.135
ACATGC 0.024	AAGATT 0.222	AACTAG 0.251	AAGGGG 0.079	AAAAAG 3.171	AAACCC 2.047	AAATAG 0.167	ACCCGC 0.135
ACCCGC 0.024	ACTCCT 0.219	ACAGCT 0.243	AAACTC 0.079	ACACCC 3.171	ACCCGG 2.047	ACACTC 0.167	AGCCCG 0.135
ACCACT 0.024	AACAGT 0.218	AGAGCT 0.243	AATATG 0.079	AACCCC 3.168	AAAAGG 2.047	AAGCTG 0.164	AAGTCG 0.134
AAAGAC 0.023	ACCCGC 0.218	AATTGC 0.242	AGATGC 0.078	AAGTGC 3.167	AACCTC 2.046	AAGAGG 0.161	ACCCCT 0.134
ATATCC 0.023	AGAGCT 0.218	AATCCG 0.242	AAATGC 0.078	AGGCAT 3.167	ACAGTC 2.046	AATGTC 0.159	ACTCCT 0.134
ACCCGG 0.023	AGCCTG 0.218	ACAGCG 0.242	ACTCTG 0.078	AACTGT 3.167	AAACCT 2.046	AAATAC 0.159	ATCCGC 0.134
AAACCG 0.023	ACCCCG 0.216	ACCCGC 0.241	AATACC 0.078	ACTAGC 3.167	AACATG 2.046	AGGCCC 0.159	AACGAT 0.133
AATGAG 0.023	AATCCG 0.215	ACTCCT 0.240	AACCAC 0.078	AAACCG 3.167	ACGGAG 2.045	ACAGGG 0.159	CCCCGG 0.133
AAGCAC 0.023	ACAGCT 0.214	AGCCAT 0.236	ACCCAT 0.078	AAATTC 3.162	AACCGT 2.045	CCGCGG 0.158	AAATCG 0.132
AGGGAT 0.022	AATCCT 0.212	AAGATT 0.234	ACACTC 0.078	AAAAAT 3.159	AATGAT 2.044	AATAGT 0.158	AACTAT 0.131
ACTCCT 0.022	ACTATC 0.212	AATCCT 0.230	AGGGCG 0.077	ACAGAG 3.158	AGCGCC 2.043	AAAAAG 0.157	ACCTCC 0.131
AAAGTG 0.021	ACGGGG 0.211	ACGGGG 0.230	AGAGAT 0.077	ACACGC 3.157	ATCGCC 2.043	ACACCC 0.157	AAGCTC 0.131
AATATC 0.021	AACGCC 0.210	ACACGC 0.228	AAAGGC 0.076	AATTAT 3.156	AATGGT 2.043	AAACAT 0.156	ACTCAT 0.131
AACGAG 0.021	ATATGC 0.209	ACGCGG 0.226	AAGTAG 0.076	AAAACT 3.154	AAAGCT 2.043	AAAGGG 0.155	ATCATG 0.131
AAAACT 0.021	ACGCGG 0.207	AACGCC 0.225	AAAATC 0.075	ACCATG 3.151	AGGCGC 2.043	ACCCGT 0.155	ACAGTC 0.131
AAATAT 0.021	AACGAG 0.202	AACGAG 0.222	AAGCGC 0.075	AGCGGC 3.150	AAATTC 2.043	AAACCG 0.155	ACGCGC 0.131
AACCGC 0.021	AAAGCT 0.202	ATCGGC 0.222	AAATCC 0.074	AAGGCG 3.147	AAATCT 2.042	ACCACG 0.155	AGGCCG 0.130
ACACTC 0.021	AAGCAT 0.201	AAAGCT 0.221	AAGATC 0.074	AACAAT 3.146	ACCAGT 2.042	ACCGAG 0.153	ACGTCG 0.129
ACGTCG 0.020	AATGTC 0.199	ATATGC 0.217	AACTCG 0.073	AAGGGC 3.143	ACATCT 2.042	AACGGC 0.153	AATATT 0.129
AGCTCG 0.020	ACACGC 0.197	ACTATC 0.216	ACAGAG 0.072	AAGGCT 3.143	AAGGTC 2.042	AGCGGC 0.151	ACTCTC 0.129
ACCAGT 0.020	AGCCAT 0.196	ACGAGC 0.214	AATCCT 0.072	AAGCTG 3.142	AAACGT 2.042	AACAGC 0.151	AAGCAT 0.128
AAAGCT 0.020	ACGAGC 0.194	ACGCCC 0.212	AACTAC 0.071	ACGCCG 3.141	AAGTCC 2.042	ACGAGG 0.151	AAAACG 0.128
ACGAGC 0.020	ACCTCT 0.189	ACTGGG 0.212	AGATCC 0.071	AGCATC 3.139	AACGAT 2.042	AACATG 0.150	AAACTG 0.128
AATACC 0.020	ATCGGC 0.186	AACGAC 0.210	ACAGCT 0.070	AGCCGC 3.135	AACCTG 2.042	AACCGG 0.150	AAATCT 0.127
ACGGGG 0.019	AACGAC 0.185	AATGCT 0.209	AGGATG 0.070	AAAAGG 3.135	AAGCAC 2.042	ATCCGC 0.150	AACTCC 0.127
ACCGCG 0.018	AATAGC 0.184	ACAGGC 0.209	ACGCGG 0.069	AAATAT 3.133	ACTCAG 2.041	AAAACC 0.148	ACTCCC 0.127
ACGCGG 0.018	ACAGTC 0.184	AATGTC 0.207	AAACTT 0.069	AAATGG 3.131	AATGGC 2.041	AACCAT 0.148	AATGGC 0.127
AATCCT 0.018	AAACCG 0.183	AAACCG 0.206	ACCTCT 0.068	AAACTC 3.128	ACCTCG 2.040	AATCCG 0.147	AGCTCG 0.126
ACGGAT 0.018	AACTAT 0.182	AAGCAT 0.204	CCCGCG 0.068	AAAAAC 3.127	ACACCG 2.039	AAGATG 0.147	ACACAT 0.126
ACTCGG 0.018	ACTGGG 0.182	ACCTCT 0.202	ACACGT 0.068	ACATAG 3.125	AAGGGT 2.039	AATGAG 0.147	AGATGC 0.126
AACTAG 0.018	ACGGGC 0.175	ACGGGC 0.202	ATATCC 0.067	ACTGAT 3.125	AGGCCC 2.039	AAACCC 0.145	ACTATC 0.126
ACCCAG 0.017	AATGCT 0.175	ACAGGG 0.201	AAGGAC 0.067	AATGGT 3.122	ACGTCC 2.039	AATGAT 0.145	AAATGT 0.126
AATTAT 0.017	ACCCAT 0.171	AGCCCG 0.198	AACTAG 0.067	AAAATG 3.121	AAGTAG 2.039	AATAGG 0.143	AGAGGC 0.126
AGGCAT 0.017	ACGCCC 0.170	AATAGC 0.197	AACAAG 0.066	AAAGGG 3.118	AAAGGC 2.038	ACCGCT 0.143	ACCTAT 0.125
ACCTGG 0.017	ACCGCG 0.166	AACGGG 0.190	AATCAC 0.066	AGCTGC 3.118	AATTCG 2.037	AGAGCG 0.143	AAGATC 0.125
AACTTG 0.017	AACACG 0.166	ACAGTC 0.190	AACCCC 0.065	ACGATG 3.116	ACACAT 2.037	AACTGC 0.140	AGCCTG 0.125
AACGAT 0.017	AGCTCG 0.165	ACTGAG 0.189	AATGAT 0.065	ACGCGG 3.115	AAGGAT 2.037	ACCGCC 0.136	AGAGCC 0.124
AGCCCT 0.016	ACTGAT 0.163	ACTGGC 0.189	AAGCTG 0.063	AATAGC 3.115	AACTCG 2.037	AAAGAC 0.134	AATGCG 0.124
ACATCG 0.016	ACTGAG 0.162	ACCCAT 0.186	AAGAGG 0.063	ACGTCC 3.115	AACTGC 2.037	ATGGCC 0.134	AACTAG 0.124
AACGCC 0.016	AAAGCG 0.159	AGCTCG 0.185	ACAGTG 0.063	ACCGTG 3.114	AATCTG 2.037	ACCCTG 0.131	CCCCCG 0.123
AGCATG 0.016	AAACTT 0.159	ACCGCG 0.184	AGCATG 0.063	ATCCGG 3.114	AGATCC 2.036	ACGGCG 0.130	AAATCC 0.123
AATACT 0.016	ACAGGC 0.159	AAACGG 0.184	ACGCGC 0.062	ACTGCT 3.113	AAAATT 2.036	ACCAGG 0.129	AAATAT 0.123
AACACG 0.016	AAGTCG 0.158	AACTAT 0.183	AAAGAT 0.061	AAAATT 3.112	ACCACT 2.036	ATCGCC 0.128	AAAGGC 0.122
ACGGCT 0.016	ACGTCC 0.158	AACACG 0.182	AAAACT 0.061	ACTCGG 3.111	AGCTGC 2.036	ACTCAG 0.127	AAGGAG 0.122
AACGGT 0.015	ACCAGG 0.156	ACCAGG 0.180	AAGCTT 0.061	ACACGG 3.111	AATATG 2.035	AAAGGC 0.127	AAGATG 0.122
AAGACC 0.015	AACCGC 0.156	ACGATC 0.178	AAGGCT 0.060	ACAGTC 3.111	AACGTG 2.034	ACGCCG 0.126	ACGGAT 0.121
ACCCAT 0.015	AGCCCG 0.156	AACCGC 0.177	AAGAGC 0.060	ACCCAG 3.107	AGGCCG 2.033	AATTCC 0.125	AAAAGG 0.121
ACACCG 0.014	AGGGCC 0.155	AGGCCC 0.174	AAGCCT 0.060	ACATGC 3.107	AAAGTG 2.032	AAATTT 0.125	AACGTG 0.120
AGCGCG 0.014	ACTGGC 0.155	AAAGCG 0.172	AAGCAC 0.060	AACAGT 3.105	AAGGGC 2.032	AAGGGC 0.125	ACTCTG 0.120
AATAGC 0.014	ACAGGG 0.154	ACGTCC 0.170	ACATAG 0.059	ATCATG 3.104	ACATCG 2.032	ACGACT 0.125	AACAAG 0.119
ACCCCT 0.014	ACTCTG 0.152	AAGTCG 0.169	AGGATC 0.059	AATGAG 3.103	AACGAG 2.032	AATATG 0.124	AAATAC 0.118
AATTAC 0.014	AACGGG 0.151	ACTGAT 0.168	AAAAGG 0.059	ACCAGT 3.100	ACTGAT 2.031	AAAAAC 0.123	ACATGT 0.118
AAAAGT 0.014	ACAGTG 0.150	AAACTT 0.168	ACCGGT 0.059	AATGCG 3.100	AAGCTG 2.031	AAAATC 0.122	AAAGAT 0.118
ATCCGG 0.014	ACATCT 0.149	AATAGG 0.167	AAAGCG 0.058	AACTTG 3.100	AGATGC 2.031	AACCAG 0.122	AAACGG 0.118
AAATGT 0.014	ACGATC 0.148	ACCCGG 0.167	AGCGAT 0.058	AGGGAT 3.100	AACCTT 2.030	AAAGTG 0.121	AACTGG 0.117
ACTAGT 0.013	ACTAGT 0.147	AAGCGC 0.165	AATAGC 0.058	CCCGGG 3.100	AGCCCT 2.030	AACAAT 0.121	AAAATC 0.117
ACCTCT 0.013	AAAGGT 0.146	ACTCAG 0.163	ACACGG 0.058	AAGGCC 3.098	AGCTCG 2.030	AGCTCG 0.119	AAAAAG 0.117
AGGATC 0.013	AAACGG 0.146	AGGGCC 0.162	AACATC 0.058	AATAGT 3.096	ACGGAT 2.030	AACCCT 0.117	ATCCGG 0.117
AAAGCG 0.013	ACCCGG 0.144	ACAGTG 0.161	AAATAC 0.057	CCCGCG 3.093	AACTAG 2.030	AATACC 0.115	AATGAG 0.117
AAGATT 0.012	AGGCCC 0.144	ACTAGT 0.160	AAAGCT 0.057	ACGGCT 3.093	ACATCC 2.029	ACGCAG 0.111	AAAGGT 0.116
AATATT 0.012	AAGTAT 0.143	ACCCTG 0.160	AAACAT 0.056	AAGACC 3.091	AAGCTC 2.029	AATTAT 0.111	ATCCCG 0.116
ACACGG 0.012	AATAGG 0.140	ACTCTG 0.160	ACACAG 0.056	ACCCAT 3.091	AAATAT 2.029	ACAGGT 0.111	ACTGAT 0.115
AATTGC 0.011	AAGCGC 0.140	ACATCT 0.155	AACGTG 0.056	AACTAG 3.089	AATGTG 2.029	AAGTCC 0.111	AATCGG 0.115
AAACGC 0.011	ACTAGC 0.140	AGGCAT 0.154	AAAAGC 0.056	AATCCG 3.088	AATACG 2.029	AAAATT 0.110	ACCCTC 0.115
AATTCG 0.011	ACACCG 0.138	ACACCG 0.152	AATACT 0.054	AAAGTC 3.087	ACTATG 2.028	AGCGCC 0.104	AAAGAG 0.114
ACAGTG 0.011	AGGCAT 0.137	ACCGGG 0.151	AACCGT 0.053	AACAGG 3.087	AAGCAT 2.028	ACACCT 0.104	ATATCC 0.114
ACGCTC 0.011	ACTATG 0.134	ACGTCG 0.150	AAAATT 0.053	ACGAGC 3.084	AACAGT 2.028	AATGCG 0.100	ACATGC 0.114
ACGTCC 0.011	ACATCG 0.134	ACATCG 0.150	AACTTG 0.053	AACGGT 3.083	AAATCC 2.028	AATGCT 0.100	AAAGTG 0.113
AAGTCG 0.010	AACGTC 0.134	AAAGGT 0.148	AAAGAG 0.052	ACAGTG 3.083	ACCTAT 2.028	ACCGCG 0.098	AAATGC 0.113
ACAGGT 0.010	AACTCG 0.134	ACTAGC 0.147	AAGGGT 0.051	CCGGCG 3.077	AACGTT 2.028	ACCTCG 0.097	ACACCC 0.113
AAGTCC 0.010	ACTCAT 0.131	ACCGAG 0.145	AATATC 0.049	AAAACG 3.077	AATACC 2.028	AGCCCG 0.096	AATGTG 0.113
AAGAAT 0.009	ACTCAG 0.130	AGGGAT 0.145	ACACAT 0.049	AACGAC 3.077	AGGGCC 2.027	ACGCTC 0.095	AAAGGG 0.112
AATTAG 0.009	ACGTCG 0.130	ACTGCG 0.144	ACGACT 0.049	ACCGGG 3.076	AAACAG 2.027	AAACTC 0.093	ACACAG 0.112
AAACTT 0.009	AAGAGT 0.130	ACCAGT 0.143	ACTCAT 0.049	AAACTG 3.071	AAAGAT 2.027	AAAGTC 0.091	AATACG 0.112
ACTCTG 0.009	ACACGG 0.128	AAGTAT 0.143	AAATGT 0.049	AACCTG 3.068	AATGCT 2.027	AATACT 0.091	AATCAC 0.111
AAGACT 0.008	ACGCGC 0.127	AACTCG 0.142	ACTGAT 0.048	ACCCCC 3.068	AACAAT 2.027	AAAAAT 0.088	AACATC 0.111
AATGTC 0.008	ACCAGT 0.123	ACACGG 0.141	AATTGC 0.048	AGCGCC 3.066	ACGGCT 2.027	ACCACT 0.088	AGAGCG 0.111
ACCTAG 0.008	ACACCT 0.123	ATCCCG 0.139	ACTAGC 0.048	ACACCT 3.062	AAGATC 2.027	AAATTG 0.087	AAGAAT 0.110
AAGCCT 0.008	AGGGAT 0.123	AACGTC 0.138	AGGGCC 0.047	AGGGGG 3.062	AATCAG 2.026	AAGCAC 0.085	ACTAGC 0.110
ACCGAT 0.008	ACATAG 0.122	ACTCAT 0.137	AACGTC 0.046	ACATCG 3.061	AATGCC 2.026	ACACCG 0.083	AACTCT 0.110
ACGACT 0.008	ACCCTG 0.121	ACTATG 0.136	AAAGAC 0.045	ACGTCG 3.056	AATATC 2.025	AACTCG 0.083	AGGGAT 0.110
AACTCG 0.008	ACATGT 0.120	AAGAGT 0.132	ACAGCG 0.045	AATGAT 3.053	AAAAGT 2.025	ACCCGG 0.083	AAGTAG 0.110
ATATGC 0.008	CCCGGG 0.120	ACGCGC 0.132	AATTAT 0.044	AAGTCG 3.050	AACTGT 2.024	ACGAGC 0.082	AGCCGG 0.109
ACACGT 0.008	AAGCCT 0.118	ACTCGG 0.131	AATTAC 0.044	AACACG 3.045	AAGGCC 2.024	ACTGGG 0.082	AGCGGG 0.108
AGGGCC 0.007	ACTGCG 0.118	ACACCT 0.129	ACATAT 0.044	ACACCG 3.042	AAGTCG 2.023	AAATTC 0.080	AACGCG 0.108
AAGGCT 0.007	AACCTT 0.116	ACGGCT 0.128	AAATAG 0.044	AGATCC 3.031	AACGCT 2.022	AAGGCG 0.079	AACGCC 0.108
AATGCG 0.007	ATCCCG 0.114	ACATAG 0.127	AAATTC 0.043	AAATAG 3.029	AAAAGC 2.022	AATGAC 0.078	ACGAGG 0.107
ACTAGC 0.007	ACTCGG 0.113	AAGCCT 0.126	AGATAT 0.042	ATGGCC 3.025	AAATAC 2.021	AATGGG 0.076	AAATAG 0.107
AAATTT 0.006	ACCGGG 0.112	AACTGT 0.125	AAACGT 0.042	CCCCGG 3.025	ACGCGT 2.021	AAGATC 0.074	AAAACC 0.106
ACCGCT 0.006	ACGGCT 0.112	CCCGGG 0.125	AATGTC 0.041	ACCGCG 3.023	AATGTC 2.020	ATCCCC 0.072	AGGATC 0.106
ACACCT 0.006	AAACGC 0.110	ACATGT 0.123	AAGGAT 0.041	AGCTCG 3.017	AAGTGC 2.020	AGAGAT 0.072	AAATGG 0.106
ACTCAT 0.006	ACGACT 0.110	AAACGC 0.121	AAGTCC 0.041	AGGCCG 3.012	ACATGG 2.020	ACCCAG 0.071	AGATAT 0.105
ACAGTC 0.006	ACCGAG 0.107	ACCCGT 0.121	AATGAG 0.041	AAGACT 3.000	AAATAG 2.020	AATCGC 0.071	AACTTG 0.105
ACAGCG 0.006	ATCCGC 0.106	AACCTT 0.120	AAATTG 0.041	AATGTC 3.000	AAAGTT 2.020	ACATGC 0.071	ACCCCG 0.105
ACGCGC 0.006	AAGGGT 0.100	ACCGTG 0.119	AACAAT 0.039	AACCTT 3.000	ACGTCG 2.019	ACTCTC 0.069	AATGGG 0.105
ACATAG 0.005	AACTGT 0.099	ACGACT 0.118	AGCTAT 0.038	AAGATT 3.000	ACCTAG 2.019	AAAGAT 0.067	AGAGAT 0.104
ACTGAT 0.005	ACGCTG 0.098	ACCCAG 0.113	ATATGC 0.038	CCGCGG 3.000	ATCGCG 2.018	AACTAG 0.067	AAGGGG 0.104
ACGCAG 0.005	ACCCGT 0.097	ACGGAT 0.112	ACAGTC 0.037	AAATTT 3.000	AGCGCG 2.017	ACGTCG 0.056	ACGCTG 0.104
ACATCT 0.005	AACTCT 0.097	AGCCCT 0.111	AGGGGG 0.037	AACTAT 3.000	AATTGC 2.017	ACTGAG 0.056	AACCCC 0.103
AAGGAT 0.005	ACCCAG 0.096	ATCCGC 0.111	AAGTGT 0.036	AGCGCG 3.000	AAAGCG 2.017	AAGGGT 0.056	AAGCAG 0.103
AACATT 0.005	AAGGCT 0.096	AAGGGT 0.104	ACGTGC 0.036	AGGGCC 3.000	AAAGTC 2.016	AGGCAT 0.056	CCCGGG 0.103
ACTAGG 0.005	AGCCCT 0.095	AATTCG 0.103	AAAGGG 0.035	AAATCT 3.000	AATTAC 2.016	ACCCTC 0.053	AGGGGC 0.102
AATACG 0.005	AGATCT 0.095	AAGGCT 0.103	AAGACT 0.034	AACCGT 3.000	AAGCTT 2.016	AACACG 0.045	AAACTC 0.102
ATCCGC 0.005	ACGGAT 0.094	ACGCTG 0.099	AATCAT 0.034	AAGCAT 3.000	AACTCT 2.016	ACTGCG 0.038	AGAGGG 0.101
CCCGGG 0.005	AATTCG 0.092	AATCGC 0.097	AAATCT 0.034	AATATT 3.000	AAAGGT 2.015	AATGTG 0.038	AAAAAT 0.101
AAGGGT 0.004	AACACT 0.087	AACTCT 0.097	ACCTAT 0.034	ACGTAT 3.000	AACTTG 2.015	ACGGAT 0.036	ATCCCC 0.099
AAATCT 0.004	AAGTGT 0.087	AGATCT 0.096	ACGAGT 0.033	ACAGCT 3.000	ACATAG 2.014	ACGCGC 0.033	AATGCC 0.099
AACCGT 0.004	AAGACT 0.086	AAGACT 0.094	AAAGTG 0.032	ACATCT 3.000	CCGCGG 2.014	AATTAG 0.030	AAGTGG 0.099
ACTATC 0.004	ACCGTG 0.086	AACACT 0.089	AGATCT 0.032	AGCGAT 3.000	ACAGTG 2.014	AGCCCT 0.028	AATGAT 0.099
AACCTT 0.003	AATCGT 0.078	AAGTGT 0.088	AACTTC 0.031	ATATCG 3.000	AAACTT 2.014	AAATCG 0.016	ACCGCT 0.098
AAGTGC 0.003	ACGCAG 0.077	ACCCCT 0.086	ACATCT 0.031	ACATGT 3.000	AAATTT 2.013	ATCGCG 0.000	AATTAG 0.098
ACACTG 0.003	AACGTG 0.077	ACGCAG 0.083	AAAATG 0.030	AACGCG 3.000	AATGAC 2.012	AAGTGC 0.000	AACGTC 0.098
AACACT 0.003	AATACG 0.077	AATACG 0.083	AACCTT 0.029	AAAGGT 3.000	AAGCCT 2.012	ACCTAG 0.000	AATATG 0.098
AAGCAT 0.003	ACACGT 0.075	ACAGGT 0.082	AATTAG 0.029	ACCGAT 3.000	ACTAGC 2.012	AACTAT 0.000	AAGCGC 0.097
AACGTC 0.003	ACCGCT 0.074	ACACGT 0.082	AAGACC 0.029	AAGCGC 3.000	ACTGAG 2.011	ACACTG 0.000	AGATGG 0.095
AACGTG 0.003	AATCGC 0.073	AATCGT 0.080	AATACG 0.029	AACGCT 3.000	ACATGT 2.011	AGCGCT 0.000	AAACCC 0.094
AGCTAT 0.003	ACCCCT 0.072	ACCGCT 0.080	AAGATT 0.028	AAGTGT 3.000	AAGGCT 2.009	ACTATG 0.000	AAAATT 0.093
AAGCTT 0.003	ACAGGT 0.072	AACGTG 0.080	AATATT 0.027	ATGCGC 3.000	ACCAGG 2.009	AAATCT 0.000	AACGGG 0.092
AATCGT 0.002	AAGCTT 0.071	ACTCGC 0.078	AAACAC 0.025	AAACTT 3.000	ACTAGG 2.009	AACCGT 0.000	AATTGC 0.091
ACTATG 0.002	ATCCGG 0.065	ATCCGG 0.078	ATATCG 0.023	ACGTGC 3.000	AAATGT 2.009	AATATT 0.000	AAAAAC 0.091
ACATGT 0.002	ACGAGT 0.064	ACGCTC 0.075	ACATGT 0.023	AAAGCT 3.000	AGATCT 2.009	ACGTAT 0.000	AAATTC 0.091
AAAGGT 0.002	ACGCTC 0.064	AAGCTT 0.074	AAATAT 0.023	AAACGT 3.000	ACCGCG 2.008	AACGAC 0.000	ACGCAG 0.090
AAGTGT 0.002	AACCGT 0.059	AACGGT 0.068	AGCGCG 0.022	AAGGAT 3.000	ATATCG 2.008	ACGCGT 0.000	AGGGGG 0.090
AACGCT 0.002	ACCTAG 0.058	ACCTAG 0.066	AACACT 0.022	ACGCCT 3.000	AACGCG 2.008	ATATCG 0.000	ACCGGG 0.089
ACCTAT 0.002	AAGTCT 0.058	ACGAGT 0.066	AAAGGT 0.021	AAGTCC 3.000	AGCTAT 2.007	AACGCG 0.000	ACTGGG 0.089
AAGAGT 0.002	ACACTG 0.057	AACCGT 0.064	ACTATC 0.021	AACGAT 3.000	AAAACT 2.007	AAAGGT 0.000	AGGCAT 0.088
AAGTAC 0.002	ACCTAT 0.056	ACACTG 0.060	AACGTT 0.021	ACCTAT 3.000	AACGTC 2.006	AAGTAT 0.000	AACCGC 0.088
ACGAGT 0.002	ACTCGC 0.055	AACGAT 0.059	AAGCGT 0.021	AGCTAT 3.000	ACGACT 2.006	ACGTAG 0.000	AATATC 0.087
ACCGGT 0.002	ACGTGC 0.055	ACCTAT 0.058	AAATTT 0.019	AACATT 3.000	AACATT 2.006	AGGCCT 0.000	AACCGT 0.087
AACTAT 0.001	AACGGT 0.052	AAGTCT 0.058	ACTATG 0.018	ATATGC 3.000	ACATGC 2.005	ACCGAT 0.000	ACCGCG 0.085
ACGTAT 0.001	ACTAGG 0.051	AATGCG 0.056	AAGAGT 0.018	AAGAGT 3.000	ACTCAT 2.005	AACGCT 0.000	ACCTCT 0.085
AGCGAT 0.001	ACCGGT 0.050	ACGTGC 0.055	AAAAGT 0.017	ACGCTG 3.000	ACGCTG 2.005	AAGTGT 0.000	ACCGGT 0.085
AACGCG 0.001	AATGCG 0.049	ACTAGG 0.055	AAGTGC 0.015	AACGTT 3.000	ACTAGT 2.004	AAACTT 0.000	AAATTG 0.084
AAACGT 0.001	AGCTAT 0.048	ACCGGT 0.052	AACATT 0.015	AAGTAC 3.000	AAGATT 2.004	AAACGT 0.000	AATCCC 0.083
ACGCTG 0.001	ACGCCT 0.046	AGCTAT 0.051	ACGCTG 0.014	ACGAGT 3.000	AACACT 2.004	ACGCCT 0.000	AAACAG 0.082
AACTCT 0.001	AACGCG 0.043	ACCGAT 0.049	AAGAAT 0.013	AAGCTT 3.000	AAGAGT 2.003	AACGAT 0.000	ACCGAT 0.081
AAAGTT 0.001	AACGAT 0.042	ACGCCT 0.046	AAGCAT 0.013	AACTCT 3.000	ACAGCT 2.001	ACCTAT 0.000	AATCTC 0.081
AGATCT 0.001	ACCGAT 0.041	AACGCG 0.044	AACGCG 0.012	AAGCGT 3.000	AAGACT 2.000	AGCTAT 0.000	ACGAGT 0.080
AAGTCT 0.001	ACGCAT 0.039	ACGCAT 0.039	ATGCGC 0.011	ACACGT 3.000	AATCGT 2.000	AAAACT 0.000	AAAATG 0.079
ATCGCG 0.000	ACGTAT 0.036	ACGTAT 0.037	AACTCT 0.011	AAAGTT 3.000	AACTAT 2.000	ATATGC 0.000	AAGACT 0.076
AGCGCT 0.000	ATATCG 0.036	ATATCG 0.036	AAGTAC 0.009	AGATCT 3.000	AGCGCT 2.000	AAGAGT 0.000	ACGCTC 0.074
ACGCGT 0.000	ATGCGC 0.034	ATGCGC 0.034	AAAGTT 0.009	AATACG 3.000	AAGTAT 2.000	ACGCTG 0.000	AAGTAT 0.069
ATATCG 0.000	AGCGAT 0.030	AGCGAT 0.032	AAGTCT 0.009	ACGCAT 3.000	ACGTAG 2.000	AACGTT 0.000	AAATTT 0.059
AAGTAT 0.000	AAGCGT 0.028	AAGCGT 0.028	ACGCCT 0.008	ACGCGC 3.000	AGGCCT 2.000	AAGTAC 0.000	ACGCGG 0.057
ACGTAG 0.000	ACGTAG 0.027	ACGTAG 0.027	ACGCAT 0.008	AAGTCT 3.000	AAGCGC 2.000	AACTCT 0.000	AAAGTT 0.057
AGGCCT 0.000	AAACGT 0.027	AAACGT 0.027	AACTAT 0.004	ACCGGT 3.000	ATGCGC 2.000	AAGCGT 0.000	ACTATG 0.054
ATGCGC 0.000	ACGCGT 0.023	ACGCGT 0.023	ATCGCG 0.000	ATCGCG 0.000	ACGCCT 2.000	ACACGT 0.000	ACGCGT 0.052
ACGTGC 0.000	ATCGCG 0.020	ATCGCG 0.020	AGCGCT 0.000	AGCGCT 0.000	AAGTAC 2.000	AGATCT 0.000	AAACGC 0.046
ACGCCT 0.000	AGCGCT 0.017	AGCGCT 0.017	ACGCGT 0.000	ACGCGT 0.000	AAGCGT 2.000	ACGCAT 0.000	AAGCGT 0.042
AACGTT 0.000	AGGCCT 0.014	AACGTT 0.015	AAGTAT 0.000	AAGTAT 0.000	ACGCAT 2.000	AAGTCT 0.000	AGGCCT 0.041
AAGCGT 0.000	AACGTT 0.014	AGGCCT 0.014	ACGTAG 0.000	ACGTAG 0.000	AAGTCT 2.000	ACCGGT 0.000	AACGCT 0.039
ACGCAT 0.000	AACGCT 0.012	AACGCT 0.013	AGGCCT 0.000	AGGCCT 0.000	ACCGGT 2.000	CCCGGG 0.000	CCCGCG 0.034
