# Supplementary material for: Patterned sequence in the transcriptome of vascular plants
Source: BMC Genomics. 2007 Jun 15;8:173. doi: 10.1186/1471-2164-8-173 (PMC1940011; doi:10.1186/1471-2164-8-173)
Supplement: Additional File 6 — Collective per-megabase frequency, repeat count, and polymorphism by canonical microsatellite motif with one allowed mismatched repeat position. This Excel table parallels Additional File 5, allowing up to one mismatched nucleotide among motifs in the microsatellite locus. [file 1471-2164-8-173-S6.xls]

## Sheet: tableL1.txt
simpfreq	compfreq	totfreq	fracsimp	simprepe	comprepe	simppoly	comppoly
Length = 1:
A 18.698	A 105.077	A 123.775	C 0.152	A 19.422	A 12.498	A 0.108	A 0.119
C 4.890	C 27.348	C 32.238	A 0.131	C 17.412	C 12.136	C 0.097	C 0.105
Length = 2:
AG 18.700	AG 80.674	AG 99.374	AG 0.173	AG 12.053	AG 7.093	AT 0.154	AC 0.136
AT 5.136	AT 27.793	AT 32.929	AT 0.144	AT 12.045	AT 6.781	AG 0.138	AT 0.135
AC 3.104	AC 21.475	AC 24.579	AC 0.124	AC 10.143	AC 6.424	AC 0.114	AG 0.134
CG 0.211	CG 5.652	CG 5.863	CG 0.057	CG 9.362	CG 5.807	CG 0.099	CG 0.093
Length = 3:
AAG 16.295	AAG 57.190	AAG 73.485	AGC 0.265	AAT 5.912	AAG 4.662	ACC 0.177	ACC 0.174
CCG 11.949	CCG 38.208	CCG 50.157	ACG 0.247	AAG 5.855	AGC 4.622	AGC 0.171	AGC 0.173
AGC 10.618	AGG 34.926	AGG 43.388	CCG 0.246	ATC 5.840	AAT 4.614	AGG 0.162	ACT 0.165
ATC 9.160	AGC 29.485	AGC 40.103	ATC 0.235	AGC 5.818	ACG 4.568	ACG 0.159	AAG 0.160
AGG 8.462	ATC 28.871	ATC 38.031	ACC 0.234	ACT 5.747	ATC 4.543	ATC 0.159	ATC 0.160
ACC 8.188	ACC 26.178	ACC 34.365	ACT 0.210	AAC 5.714	ACC 4.511	ACT 0.157	AGG 0.158
AAC 4.645	AAC 18.294	AAC 22.938	AAG 0.210	ACC 5.704	AGG 4.510	AAG 0.154	ACG 0.158
AAT 4.578	AAT 17.571	AAT 22.148	AGG 0.197	CCG 5.698	CCG 4.472	AAC 0.153	CCG 0.158
ACG 3.604	ACG 11.770	ACG 15.374	AAT 0.197	AGG 5.667	AAC 4.457	AAT 0.151	AAC 0.141
ACT 1.594	ACT 5.752	ACT 7.346	AAC 0.191	ACG 5.632	ACT 4.372	CCG 0.144	AAT 0.123
Length = 4:
AAAT 2.202	AAAG 21.896	AAAG 23.969	AGCT 0.167	AGAT 4.559	AGAT 3.293	ACTG 0.316	ACGT 0.171
AAAG 2.073	AAAT 17.030	AAAT 19.232	ATCG 0.160	ACAT 4.476	ACAT 3.238	ACGT 0.281	ATCG 0.163
AAAC 1.036	AAAC 12.306	AAAC 13.342	ACGC 0.152	ACCG 4.397	AGCG 3.229	AAGT 0.219	AGAT 0.160
AATC 0.880	AAGG 8.266	AAGG 8.935	AGCG 0.138	ACTC 4.379	ACGG 3.201	ATCG 0.212	ACAT 0.153
ACAT 0.788	AGGG 6.830	AATC 7.455	AGCC 0.131	ACTG 4.350	AAAT 3.191	AGAT 0.202	CCGG 0.152
AATT 0.731	AATC 6.574	AGGG 7.447	AGAT 0.128	AGCG 4.346	AACG 3.169	ATGC 0.196	AGCT 0.150
AAGG 0.669	ACAT 6.207	ACAT 6.995	AATT 0.125	ATCC 4.338	ATCG 3.166	CCGG 0.194	AGCG 0.147
ATCC 0.656	AATG 6.168	AATG 6.790	AACG 0.124	AGGC 4.318	AAAG 3.155	AGCT 0.194	ATCC 0.147
AATG 0.621	AATT 5.857	AATT 6.588	ACTG 0.117	AACG 4.301	ATCC 3.151	ACCG 0.193	AGCC 0.135
AGGG 0.616	AAGC 5.178	AAGC 5.702	AAAT 0.117	ACAG 4.285	ACCT 3.151	AAGC 0.192	AAAG 0.135
AGAT 0.590	ATCC 5.004	ATCC 5.660	AATC 0.117	ATCG 4.275	ACGT 3.146	AACG 0.192	AAGG 0.134
AGCT 0.575	AACC 4.546	AACC 4.916	ATGC 0.114	AAAG 4.274	AGGC 3.142	ATCC 0.183	AAGC 0.130
AAGC 0.525	AGAT 3.779	AGAT 4.369	ACGG 0.113	AGCT 4.259	AAGG 3.139	AATG 0.180	AACT 0.126
ATCG 0.429	CCCG 3.252	CCCG 3.537	ACAT 0.109	ACCT 4.258	ACAG 3.138	AGGC 0.178	AACG 0.124
AGCG 0.418	ACCC 3.118	ACCC 3.306	ACGT 0.102	ATGC 4.251	ACCG 3.137	ACAT 0.174	AAAC 0.122
ATGC 0.386	ACTC 2.812	ACTC 3.127	ATCC 0.101	AACT 4.248	ACGC 3.134	AATC 0.170	ATGC 0.121
AGCC 0.381	ATGC 2.666	ATGC 3.052	ACTC 0.100	AATT 4.234	ACTC 3.132	AGCC 0.162	ACCG 0.120
AACC 0.369	ACAG 2.442	AGCT 2.955	ACCG 0.098	AGCC 4.224	AATC 3.130	ACCT 0.155	AATG 0.117
ACTC 0.315	AGCT 2.380	AGCG 2.743	AAGC 0.087	AATG 4.218	AGCT 3.130	AACC 0.152	ACAG 0.116
CCCG 0.285	AGCG 2.325	ACAG 2.713	AAAG 0.086	AAAT 4.214	AAAC 3.125	AGCG 0.152	AATT 0.114
ACAG 0.270	AGGC 2.097	AGCC 2.477	AATG 0.083	CCCG 4.212	AATG 3.124	ACAG 0.145	ACTG 0.113
ACGC 0.258	AGCC 2.096	AGGC 2.350	CCGG 0.083	AGGG 4.201	AATT 3.122	ACTC 0.144	AGGC 0.113
AGGC 0.253	ATCG 1.907	ATCG 2.336	AAAC 0.081	AAAC 4.191	AGGG 3.120	AATT 0.143	ACCC 0.113
ACCC 0.188	CCGG 1.699	CCGG 1.847	AGGG 0.076	ACGG 4.186	AACT 3.115	AAAG 0.136	CCCG 0.111
ACGG 0.180	AACT 1.544	AACT 1.656	ACAG 0.076	ACGC 4.184	ATGC 3.098	AACT 0.136	AACC 0.111
ACTG 0.178	AAGT 1.350	ACGC 1.586	AGGC 0.075	AATC 4.180	AACC 3.090	ACGC 0.134	ACGG 0.111
CCGG 0.149	ACGC 1.328	AAGT 1.433	AACC 0.073	AAGG 4.175	ACTG 3.088	AAAC 0.128	ACTC 0.110
AACG 0.147	ACTG 1.169	ACTG 1.347	ACCT 0.072	CCGG 4.147	AAGC 3.087	ACGG 0.127	AATC 0.106
ACGT 0.147	ACGG 1.097	ACGG 1.277	AAGG 0.070	ACGT 4.140	AGCC 3.074	AAGG 0.108	ACCT 0.106
ACCG 0.127	AACG 1.057	AACG 1.204	AACT 0.065	AACC 4.132	CCCG 3.072	AAAT 0.101	AAAT 0.105
AACT 0.112	ACCT 1.035	ACCT 1.122	AAGT 0.063	AAGC 4.105	CCGG 3.057	ACCC 0.096	AGGG 0.104
ACCT 0.087	ACCG 0.833	ACCG 0.960	CCCG 0.051	AAGT 4.071	ACCC 3.053	AGGG 0.088	AAGT 0.098
AAGT 0.084	ACGT 0.660	ACGT 0.807	ACCC 0.044	ACCC 4.061	AAGT 3.037	CCCG 0.066	ACGC 0.091
Length = 5:
AAAAG 3.005	AAAAG 132.346	AAAAG 135.351	ACCCG 0.039	AGCCT 3.379	AAAAG 2.027	ACGGG 0.275	AAGCC 0.145
AAAAT 2.621	AAGAG 102.290	AAGAG 103.700	AAAAT 0.025	ATCGC 3.310	AAAAT 2.025	ACGCT 0.248	AGAGC 0.145
AAAAC 1.800	AAAAT 100.043	AAAAT 102.664	AAAAG 0.022	AGATG 3.301	ACCCG 2.020	ACTGC 0.244	ACGGC 0.144
AAGAG 1.410	AAAAC 99.375	AAAAC 101.175	AAAAC 0.017	AATAG 3.269	AAGAG 2.017	AAGAC 0.226	ACAGC 0.144
AGAGG 0.983	AGAGG 69.375	AGAGG 70.358	AATCG 0.015	ATCCC 3.235	ACCCC 2.015	ACCGG 0.223	AAGCT 0.144
AAATC 0.880	AAAGG 68.390	AAAGG 69.094	AACCG 0.015	AGCTC 3.234	ATCCG 2.015	ACAGC 0.223	AGCTC 0.144
AAATG 0.869	AAATG 67.923	AAATG 68.793	AGAGG 0.014	AGAGG 3.229	AGAGG 2.014	AACGC 0.215	ACGCC 0.143
AAATT 0.811	AAATC 67.749	AAATC 68.629	AAATT 0.013	ACCTC 3.211	AAAAC 2.014	AAGTC 0.213	ACAGG 0.141
AAAGG 0.705	AAATT 61.429	AAATT 62.239	AAATG 0.013	AGGCG 3.210	ACTAG 2.013	AAGCT 0.210	ATCCG 0.140
AAACC 0.702	AAAGC 55.266	AAAGC 55.806	ATCCG 0.013	ACCGT 3.207	CCCGG 2.013	AGCTC 0.209	ACATG 0.140
AATAT 0.661	AAACC 55.030	AAACC 55.732	AAGAG 0.013	AAGCT 3.193	AGATG 2.012	ACTAT 0.203	ACCAG 0.139
AAGGG 0.559	AATAT 54.160	AATAT 54.821	AAATC 0.013	ACCCT 3.188	AGAGC 2.012	ACACG 0.203	AAAGC 0.138
AATTC 0.542	AATTC 51.386	AATTC 51.927	AAACC 0.012	ATCCG 3.188	AACAC 2.011	ATATC 0.197	ACGCT 0.138
AAAGC 0.541	AAGGG 47.288	AAGGG 47.848	ACCCC 0.012	AATCC 3.183	AATCG 2.011	ACCCT 0.196	AGCCT 0.138
AACAC 0.471	AACAC 45.693	AACAC 46.165	AATGT 0.012	AACTC 3.183	AACCG 2.011	AGCCT 0.194	AGATC 0.136
AGGGG 0.464	AGATG 44.629	AGATG 45.070	AAGGG 0.011	AACCC 3.183	AATAT 2.011	ACATC 0.192	ATCCC 0.136
ACCCG 0.451	AATGG 41.795	AGGGG 42.258	AGATC 0.011	AAACC 3.181	AGGGG 2.010	AATGT 0.191	AAGCG 0.136
AGAGC 0.450	AGGGG 41.794	AATGG 42.110	AATAC 0.011	AAGGT 3.180	AAACC 2.010	ACCTG 0.190	ACGAG 0.136
AATAC 0.442	AATCC 40.584	AATCC 40.964	CCCGG 0.011	AGCCG 3.176	AAAGG 2.010	AAGGC 0.189	AGAGG 0.135
AGATG 0.440	AACAG 40.080	AACAG 40.494	ACACG 0.011	AATCG 3.169	AATCC 2.010	AAACC 0.188	AAGGG 0.135
AACAG 0.414	AATAC 38.586	AATAC 39.028	AAGAT 0.011	AATGT 3.167	AAACT 2.010	ACAGG 0.186	AAGTC 0.135
AATCC 0.380	AAGTG 38.309	AAGTG 38.580	AACCC 0.011	AACCT 3.165	AATCT 2.010	AACTG 0.182	AACCG 0.135
ATATC 0.374	ATATC 37.724	ATATC 38.098	ACCGT 0.011	AACGG 3.163	ACACC 2.010	AGCCC 0.179	AGGGC 0.135
AACCC 0.370	AAGAC 37.574	AAGAC 37.779	AACAC 0.010	ACTGG 3.163	ACGAG 2.010	ACTAG 0.178	ACACG 0.135
AGATC 0.361	AGAGC 36.566	AGAGC 37.016	AAAGG 0.010	AAGAG 3.158	AAATT 2.009	ATCCG 0.177	ACATC 0.134
AATGT 0.353	AATGC 35.909	AATGC 36.254	AACTG 0.010	ACCGC 3.157	ACGTC 2.009	ACATG 0.176	AGGCC 0.134
AATGC 0.344	AACAT 35.198	AACAT 35.428	AAGGC 0.010	AAAAT 3.150	AATGT 2.009	ATCCC 0.176	ACTGG 0.133
CCGCG 0.342	ACATC 34.789	ACATC 35.112	AACAG 0.010	ACACC 3.148	AAGCT 2.009	CCCGG 0.171	AGCCC 0.133
AAGAT 0.328	AAGAT 34.576	AAGAT 34.904	AATAT 0.010	ACCGG 3.147	AATTC 2.009	AACCG 0.167	ACCGG 0.132
ACATC 0.323	CCGCG 33.976	CCGCG 34.318	AGATG 0.010	AGAGC 3.147	ACCAG 2.009	AACGT 0.167	ACCTC 0.132
AATGG 0.316	AATAG 32.986	AATAG 33.264	AAGCT 0.010	ACGCC 3.143	AAGGG 2.008	ACGCC 0.166	AAGAG 0.132
ACCCC 0.303	AACCC 32.196	AACCC 32.567	AGAGC 0.010	AATCT 3.143	AGATC 2.008	AGGCC 0.165	AGGAT 0.132
AATCG 0.296	AGATC 31.821	AGATC 32.182	AATTC 0.010	ACTCG 3.143	AGGCG 2.008	AATGC 0.164	ACCGC 0.132
AACTG 0.288	AAAGT 31.689	AAAGT 31.937	ACCGG 0.009	ACAGC 3.142	AAATG 2.008	AAGTG 0.164	AACCC 0.132
AGGCG 0.278	AATGT 30.857	AATGT 31.210	ACATC 0.009	AACTG 3.141	ACAGC 2.008	AACTC 0.161	ACTAG 0.131
AATAG 0.278	AACTC 30.610	AACTC 30.835	AATGC 0.009	AAATC 3.141	AATGG 2.008	ACTCC 0.161	AAAGG 0.131
AAGGC 0.274	AAACT 30.487	AAACT 30.709	AGGCG 0.009	AGGAT 3.138	AACAT 2.008	ACCGT 0.160	AACTG 0.131
ACACC 0.274	ACACC 29.907	ACACC 30.181	AAAGT 0.009	AGGGC 3.134	ATATC 2.008	AGGCG 0.159	ATGCC 0.131
AAGTG 0.270	ATCCC 29.900	ATCCC 30.084	AATCC 0.009	AGATC 3.133	AAATC 2.008	ACAGT 0.157	AGCCG 0.131
AGCTC 0.263	AAGCC 28.824	AAGCC 29.039	AAAGC 0.009	AGGGG 3.130	AAACG 2.008	AATCG 0.156	ACTCC 0.131
AAAGT 0.248	ACTCC 28.375	ACTCC 28.573	ATATC 0.009	AACGC 3.129	ACATC 2.007	AAGGG 0.153	ACGAT 0.131
CCCCG 0.243	AAGGC 28.034	AAGGC 28.308	AATCT 0.009	ACGAG 3.127	AATAC 2.007	AGGGC 0.153	AACAC 0.130
AATCT 0.239	ACCCC 27.257	ACCCC 27.560	AGCTC 0.009	AATGC 3.126	ACTAT 2.007	AATAG 0.148	AACGG 0.130
ACAGC 0.233	AACTG 27.119	AACTG 27.407	ACACC 0.009	AAAGC 3.124	ACTGC 2.007	AAGGT 0.148	AAGAC 0.130
AACAT 0.230	ACATG 26.914	ACATG 27.070	ACGAG 0.009	ACGCG 3.122	ACCCT 2.007	AAGAT 0.146	AAGGC 0.130
AACTC 0.225	ATGCC 25.526	ATGCC 25.711	AGGGG 0.008	ACACG 3.120	AGGGC 2.007	ACGAT 0.146	AACAG 0.130
AAACT 0.222	CCCCG 25.134	CCCCG 25.378	ACAGT 0.008	ACAGT 3.119	ACCTC 2.007	AAAGC 0.145	ACCAT 0.130
AAGCC 0.215	AGCTC 24.752	AGCTC 25.016	ACTGC 0.008	AATAC 3.117	AAAGC 2.007	AACAT 0.144	AGCGG 0.130
ATCCG 0.214	AAGTC 24.739	AATCT 24.945	AGCCG 0.008	ACCAT 3.116	AACTC 2.007	ACCCG 0.144	AGCAT 0.130
ACTGC 0.210	AATCT 24.706	AAGTC 24.837	ACCAT 0.008	ACCAG 3.116	ACTCG 2.007	ACCAG 0.142	ACGGG 0.129
AAGAC 0.205	ACAGC 24.593	ACAGC 24.826	ATCGC 0.008	AACGT 3.115	AGCTC 2.007	AAGCC 0.141	ACTGC 0.129
AAACG 0.205	ACCTC 23.043	AGGCG 23.284	AGGAT 0.008	AACAG 3.113	ACCGC 2.007	AGCCG 0.140	AACGC 0.129
AACCG 0.202	AGGCG 23.006	ACCTC 23.181	AAACG 0.008	AACAC 3.110	AACCC 2.007	AAAAC 0.139	AGATG 0.129
ACTCC 0.198	AAACG 22.515	AAACG 22.720	AATAG 0.008	AAGTG 3.110	CCCCG 2.007	AATCT 0.139	AACTC 0.129
ACGAG 0.194	ACTGC 21.537	ACTGC 21.747	ACACT 0.008	ACGGG 3.109	AATGC 2.006	AGAGG 0.137	ACACC 0.129
ATGCC 0.185	AACTT 21.457	AACTT 21.565	AGCAT 0.008	AGCCC 3.109	ACCTG 2.006	AGATC 0.136	AAACC 0.128
ATCCC 0.184	AGCGG 20.020	AGCGG 20.152	ACCAG 0.008	ATATC 3.109	ACTCT 2.006	ACCAT 0.136	ACCGT 0.128
AAGCT 0.181	ACTCT 19.733	ACTCT 19.845	ACAGC 0.007	ACGAT 3.108	AGCCC 2.006	AGGAT 0.136	ACTCT 0.127
AGGGC 0.172	ACCAT 19.550	ACCAT 19.708	AATGG 0.007	AAACT 3.107	AGCCG 2.006	AACCT 0.135	AACAT 0.127
CCCGG 0.159	AGCCC 19.161	AGGGC 19.290	AAGCC 0.007	AATAT 3.101	AACGC 2.006	AAATT 0.133	CCGCG 0.127
ACCAT 0.158	AGGGC 19.119	AGCCC 19.260	ATGCC 0.007	ACCCC 3.099	AGCCT 2.006	ACTGG 0.133	AAGTG 0.127
ACATG 0.157	AAGCG 18.878	AATCG 19.042	AGGGC 0.007	AAAAG 3.099	AATAG 2.006	AATCC 0.133	AGCGC 0.127
ACCAG 0.155	ACCAG 18.788	AAGCG 18.988	AAACT 0.007	AAGGC 3.097	ACGAT 2.006	AAATG 0.132	AGGGG 0.126
ACCGC 0.153	AATCG 18.746	ACCAG 18.943	AACTC 0.007	AATTC 3.097	ACCGG 2.005	AAGCG 0.132	AATCC 0.126
AGCAT 0.152	AGCAT 18.593	AGCAT 18.745	ACTCG 0.007	ACTCC 3.093	AACTG 2.005	ATGCC 0.131	CCCGG 0.126
ACAGT 0.149	ACTAT 18.076	ACTAT 18.192	ACTCC 0.007	CCCCG 3.089	AACAG 2.005	AATGG 0.130	ACCCG 0.126
ACACG 0.149	ACGAG 17.584	ACGAG 17.778	AAGTG 0.007	AAAAC 3.087	ACTGG 2.005	AAAGG 0.129	ACAGT 0.125
ACCTC 0.138	ACAGG 17.412	ACAGG 17.510	CCCCG 0.007	ACCTG 3.087	AAGCC 2.005	AGCAT 0.129	ACGTC 0.125
AGCGG 0.132	ACTGG 17.136	ACTGG 17.237	AACGG 0.006	AAGCC 3.087	ACAGG 2.005	AACCC 0.126	ATATC 0.125
AGGAT 0.125	CCCGG 16.965	CCCGG 17.124	AACCT 0.006	ACATC 3.086	ACCAT 2.005	AGATG 0.125	AAGGT 0.125
AGCCG 0.124	ACAGT 16.507	ACAGT 16.657	ACCCT 0.006	ACATG 3.084	ACTCC 2.005	CCGCG 0.125	AAAAG 0.125
ACTAT 0.116	AGGCC 16.436	AAGCT 16.533	AACAT 0.006	AGCAT 3.083	ATCGC 2.005	AAAGT 0.123	AATCG 0.124
ATCGC 0.115	AAGCT 16.352	AGGCC 16.496	ACCTC 0.006	AAGGG 3.082	ACACT 2.005	AAACG 0.121	ACCTG 0.123
ACACT 0.114	AGGAT 15.867	AGGAT 15.992	ACAGG 0.006	ACTAG 3.082	AAGTG 2.005	AACTT 0.120	ACCCT 0.123
ACTCT 0.113	ACACT 15.808	ACACT 15.922	AACGC 0.006	AATGG 3.082	ACACG 2.005	AAAAG 0.119	AATGG 0.123
AAGCG 0.110	AGCGC 15.013	ATCCG 15.223	AGCCT 0.006	AAATT 3.080	ACGGC 2.004	AACAC 0.118	AAATC 0.122
AGCGC 0.109	ATCCG 15.010	AGCGC 15.123	ACCGC 0.006	AGGCC 3.080	ACGGG 2.004	ACCCC 0.117	AATGC 0.121
AACTT 0.108	ACGCC 14.954	ACGCC 15.046	ATCCC 0.006	AAGCG 3.076	ACAGT 2.004	AAACT 0.115	AATAC 0.121
ACTGG 0.100	AAGGT 14.890	AAGGT 14.962	AAGAC 0.005	AACCG 3.075	AACCT 2.004	AAATC 0.115	AAATG 0.121
AGCCC 0.100	AGCCG 14.232	AGCCG 14.357	ACTAT 0.005	CCCGG 3.074	AAGGC 2.004	ACGTC 0.114	AATGT 0.121
ACAGG 0.099	ACCTG 13.748	ACCTG 13.823	ACCTG 0.005	ACTGC 3.069	ATGCC 2.004	AAAAT 0.113	ATCGC 0.121
AAGTC 0.097	AACCG 13.132	AACCG 13.334	ACTAG 0.005	ATGCC 3.069	AAAGT 2.004	ACACT 0.113	CCCCG 0.121
ACGCC 0.093	AACCT 13.060	ACCGC 13.192	ACTCT 0.005	ACGTC 3.069	ACGCC 2.004	AATAC 0.108	AAAAC 0.120
ACCGG 0.091	ACCGC 13.039	AACCT 13.147	AACTT 0.005	ACACT 3.069	CCGCG 2.004	ACCGC 0.107	AACCT 0.120
AACCT 0.087	ACCCG 12.605	ACCCG 13.056	ACTGG 0.005	AAGTC 3.066	ACATG 2.004	AATAT 0.106	AGGCG 0.120
ACGGG 0.086	AACGG 12.163	AACGG 12.246	AGCCC 0.005	AGCGC 3.065	AGGAT 2.004	AAGAG 0.106	AAACT 0.120
AACGG 0.083	ACGGC 11.992	ACGCG 12.064	ACGCC 0.005	ACTCT 3.063	ATCCC 2.004	AGAGC 0.106	AATCT 0.120
ACGCG 0.079	ACGCG 11.984	ACGGC 12.057	ACATG 0.005	AAGAC 3.058	AAGCG 2.004	ACTCG 0.105	ACACT 0.120
ACCCT 0.076	ACCCT 11.886	ACCCT 11.962	AAGCG 0.005	AAAGG 3.057	AGCAT 2.004	AATTC 0.105	AAGAT 0.120
AACGC 0.076	ACGGG 11.679	ATCGC 11.782	AAGTC 0.004	ACCCG 3.057	AAGAT 2.004	ACACC 0.105	AATTC 0.120
ACTCG 0.076	ATCGC 11.666	ACGGG 11.765	AACGT 0.004	ACGGC 3.049	AACGG 2.003	AACGG 0.103	ACTCG 0.119
ACCTG 0.075	ACACG 10.567	ACACG 10.715	CCGCG 0.004	AAATG 3.048	AAGAC 2.003	ATCGC 0.099	AAACG 0.118
AAGGT 0.073	ACTCG 10.527	ACTCG 10.603	AGCGG 0.004	AGCGG 3.048	AAGTC 2.003	ACGAG 0.098	ACCCC 0.116
ACGGC 0.065	AACGC 10.447	AACGC 10.522	AAGGT 0.004	AAAGT 3.047	AACTT 2.003	ACTCT 0.096	ACTAT 0.115
AGCCT 0.065	ACTAG 10.204	ACTAG 10.265	AGCGC 0.004	ACTAT 3.043	ACGCT 2.003	AACAG 0.095	AACGT 0.115
ACCGT 0.065	ACCGG 10.114	ACCGG 10.205	ACGGC 0.003	ACGCT 3.043	AGCGG 2.003	ACGCG 0.089	ACGCG 0.115
ACTAG 0.061	AGCCT 8.538	AGCCT 8.603	ACGGG 0.003	AAACG 3.042	ACGCG 2.003	ACCTC 0.088	AAAAT 0.115
AGGCC 0.061	ACGTC 8.265	ACGTC 8.285	ACGCG 0.003	CCGCG 3.032	AGCGC 2.003	ACGGC 0.084	AAAGT 0.114
AACGT 0.034	ACGAT 7.818	ACGAT 7.846	AGGCC 0.003	ACAGG 3.031	AACGT 2.002	AGGGG 0.083	AACTT 0.113
ACGAT 0.029	AACGT 5.403	AACGT 5.437	ACGAT 0.003	AAGAT 3.017	AGGCC 2.002	AGCGG 0.083	AATAT 0.113
ACGTC 0.019	ACCGT 5.055	ACCGT 5.120	ACGTC 0.002	AACAT 3.011	ACCGT 2.002	CCCCG 0.063	AAATT 0.110
ACGCT 0.014	ACGCT 5.014	ACGCT 5.027	ACGCT 0.002	AACTT 3.000	AAGGT 2.001	AGCGC 0.047	AATAG 0.110
Length = 6:
AAGATG 0.523	AAGATG 20.673	AAGATG 21.195	AACCCT 0.066	ACTGAG 3.778	AACCCT 2.125	CCCCCG 0.500	AAGGTC 0.202
CCGGCG 0.422	AAGAGG 19.478	AAGAGG 19.833	CCGGCG 0.060	ATGCCC 3.752	ACCCTG 2.080	ACGTAG 0.500	ACACGG 0.198
ACCGCC 0.409	AAAGAG 18.636	AAAGAG 18.885	ACCACG 0.048	AATCCT 3.711	AGCCCG 2.077	AACGTC 0.500	ACGCTG 0.197
ACGGCG 0.374	AAGGAG 17.388	AAGGAG 17.684	AGCGGC 0.039	ACAGCC 3.640	AGGGGC 2.074	AAACGT 0.500	ACGGAT 0.196
AACCCT 0.357	AAAAAG 15.891	AAAAAG 15.896	ACCCGT 0.037	ACAGGG 3.618	ACCAGC 2.072	AACGAG 0.480	ACCAGG 0.196
AAGAGG 0.355	ACCTCC 12.520	ACCTCC 12.808	ACCAGC 0.037	AATCGC 3.591	CCGGCG 2.070	AAGTCG 0.458	ACGAGT 0.194
ACCAGC 0.338	AACAAG 12.185	AACAAG 12.293	ACCGCC 0.037	AATCCC 3.543	ACTGCG 2.065	ACTAGG 0.429	AGCTGC 0.186
AGGCGG 0.325	AAGCAG 12.010	AAGCAG 12.222	AGCCGG 0.037	AATCAC 3.513	AGCCGG 2.064	AACAGG 0.421	AACACG 0.185
AACAGC 0.304	AAAAAC 11.632	AACATC 11.674	AGGCAT 0.036	AACCCG 3.512	ACCGCC 2.063	ACCGGG 0.417	AACGCT 0.184
AAGGAG 0.296	AACATC 11.563	AAAATC 11.644	ACCCGG 0.036	AAACCT 3.500	AGCAGG 2.062	AATACG 0.417	AAGCCT 0.182
ACCTCC 0.288	AAAATC 11.503	AAAAAC 11.641	ACCGGC 0.034	ACTGGC 3.494	ACCACG 2.058	AATCGT 0.400	AACCGC 0.179
AGCAGG 0.277	AAAATG 11.355	AACAGC 11.479	AGCTGC 0.034	AACGGG 3.485	AGCCTG 2.055	AGCGAT 0.400	ACCGGT 0.179
AGCGGC 0.251	AAAAAT 11.339	AAAATG 11.466	AGCAGG 0.033	ACAGGC 3.476	AACCCG 2.053	AAAAAG 0.389	AGCCGC 0.178
AAAGAG 0.249	AGGATG 11.219	AGGATG 11.464	ATCGCG 0.031	AACGCC 3.470	AGCCGC 2.050	ACCCAT 0.389	AGCCCG 0.178
AGGATG 0.245	AACAGC 11.176	AAAAAT 11.349	ACGATG 0.031	AAAGCG 3.450	AGAGGG 2.050	ACCTGG 0.372	AGCGAT 0.177
AAGCAG 0.212	AGATGG 10.968	AGATGG 11.179	AACCCG 0.031	ACTCAG 3.446	AAGCCG 2.050	AGAGCT 0.359	AAGTCG 0.174
AGATGG 0.211	AGGCGG 10.793	AGGCGG 11.118	ATCCGG 0.030	ACCCCG 3.438	AGCCTC 2.049	ACGCAG 0.356	ACCGGC 0.174
ACCATC 0.210	ACCGCC 10.610	ACCGCC 11.018	ACGGCG 0.029	AAACGC 3.436	AAGCCC 2.049	ACAGAT 0.353	AACCGT 0.173
ACGATG 0.208	ACCATC 10.250	ACCATC 10.460	ACTAGT 0.028	ACCAGC 3.436	AAGAGG 2.048	ACACAG 0.343	ACGAGG 0.172
ACGCCG 0.197	AAATAT 10.094	ACGGCG 10.172	AGCGGG 0.028	AATATT 3.429	ACCGGG 2.047	ACACCG 0.333	AAGCTC 0.171
AGCTGC 0.186	AACTTC 9.831	AAATAT 10.146	AACAGC 0.028	AATTCC 3.426	ACCGGC 2.047	ACGAGT 0.333	ACGTCC 0.170
AGAGGG 0.185	ACGGCG 9.798	AACTTC 9.920	AGCTCC 0.026	AAGCCG 3.419	AGCGGC 2.046	AACCGG 0.333	AAGGGC 0.169
AGCCGG 0.184	AAACAG 9.530	AGAGGG 9.707	ACCGAG 0.025	AATAGT 3.409	ATCCCG 2.044	AGCTCG 0.324	ACCCGC 0.169
AGCTCC 0.180	AGAGGG 9.522	AAACAG 9.640	AGCCGC 0.025	AACGGC 3.409	AACAGC 2.044	AGCCAT 0.324	AGGCCG 0.169
AACACC 0.162	AAATTC 9.376	AGCATC 9.469	AAGCCG 0.025	ACCATC 3.405	ACCCCG 2.043	AGCTGC 0.323	ACCGTG 0.168
ACCGGC 0.154	AAACAC 9.370	AAGCTG 9.468	ACGGCT 0.025	ACGCCC 3.403	ACCGTG 2.041	AGCCTC 0.313	ACGGCT 0.168
AAAATC 0.141	AAGCTG 9.344	AAATTC 9.456	AAGCCC 0.025	ACGGCG 3.402	ACCTCC 2.041	AGGGGC 0.310	ACCAGC 0.167
AGCATC 0.140	AGCATC 9.329	AAACAC 9.444	ACCTCC 0.024	AACGTC 3.400	ACCCGT 2.040	AAGCTC 0.309	ATCCGG 0.166
AGCCGC 0.133	AAATTG 9.322	AAATTG 9.375	AGGCGC 0.024	ATCGCC 3.397	AAGGAG 2.040	ACCCCG 0.309	AGCAGG 0.166
ACGAGG 0.131	AACACC 8.754	AACACC 8.917	AGGCCC 0.024	AAACAC 3.394	AAACGG 2.040	AATGTC 0.308	ACTGGC 0.166
ACGGCC 0.130	AAAAGC 8.710	ACCAGC 8.862	AGCGCC 0.023	AACCAG 3.393	ACGGCG 2.039	AAAAAT 0.303	AAGGCT 0.165
AATGGC 0.126	AAGGTG 8.622	AAAAGC 8.775	AGAGGG 0.023	ACACTC 3.393	AATCCC 2.039	AAGGCC 0.302	AGCTCC 0.165
AAGCTG 0.124	ACCAGC 8.524	AAGGTG 8.724	AACTCC 0.023	AGAGGG 3.389	AAGCAG 2.039	ACCCTG 0.302	ACGGCC 0.164
ATCGCC 0.122	AAGATC 8.099	AGCAGG 8.211	AGGATG 0.023	AGCCCT 3.389	AGGCGG 2.039	AACCAC 0.301	AAGCCG 0.162
AATCAG 0.120	AAATAC 8.068	AAGATC 8.185	AATGGG 0.023	AACAAG 3.388	ACACGC 2.039	ACCGCG 0.300	AAGCGC 0.162
AGCCTC 0.119	AAAAGG 8.026	AAATAC 8.128	AAGATG 0.023	AACGCT 3.381	AGCGGG 2.038	AACACT 0.300	ACCGTC 0.162
AACTCC 0.117	AGCAGG 7.934	AAAAGG 8.036	AACGGC 0.023	AGCAGG 3.380	AACGGT 2.038	AAGGCT 0.300	ACGACT 0.162
AACCAG 0.116	AAATCC 7.894	AAATCC 7.966	AATCCT 0.022	AGAGCC 3.377	AACGGG 2.038	AGCTAT 0.300	AAGGCG 0.162
AAGACG 0.114	AACAAT 7.818	AACAAT 7.889	ACCCGC 0.022	ACTCTC 3.376	AGATAT 2.038	ACCCCC 0.300	AACTGC 0.162
AAAATG 0.111	AATGAG 7.734	AATGAG 7.773	ACTGGG 0.022	ACTCAT 3.375	ACAGCC 2.038	AAGATT 0.298	AAGTGC 0.161
AACATC 0.111	AAATGG 7.580	AAATGG 7.679	AGCCTG 0.022	ACTCCG 3.375	AACCGG 2.038	AAGCCC 0.292	AGGGCC 0.161
AATTCC 0.110	AAGAGC 7.550	AAGAGC 7.626	ACGGCC 0.021	AGATGG 3.362	AATCGG 2.037	AGCTCC 0.291	ACCTGC 0.161
AAACAG 0.110	AAATGC 7.409	AAGACG 7.512	AACCTG 0.021	ACGGGG 3.362	ACAGGG 2.037	AACCTC 0.289	AGAGCG 0.161
AACAAG 0.109	AAGACG 7.398	AAATGC 7.497	AGGCGG 0.021	AAGAGC 3.358	ACGATG 2.036	ACAGTG 0.289	ACGGGC 0.160
ACGGAG 0.108	ACGAGG 7.324	ACGAGG 7.455	ACCATC 0.021	ACTAGG 3.357	AAGACG 2.036	ACCCGG 0.289	ACCGCT 0.160
AAGCCC 0.108	AATCAG 7.165	AGCTCC 7.322	ACTCTC 0.021	ACCTGC 3.355	AAGGCG 2.036	AGGCAT 0.288	ACGCGT 0.160
AGAGGC 0.107	AGCTCC 7.142	AATCAG 7.285	AGCCTC 0.020	AAACAG 3.354	AAGATG 2.036	AAATGC 0.288	AACGCG 0.159
AATGGG 0.105	AAAGAT 7.094	AAAGAT 7.141	ACCTAG 0.020	ACCGCC 3.348	AGAGCG 2.036	AATGGT 0.286	AACCCG 0.159
AACATG 0.105	AAAACC 7.084	AATCTC 7.089	AAACGG 0.020	ACCGAG 3.344	AGAGAT 2.035	AAGGAC 0.284	AACGTG 0.159
AAGGTG 0.102	AAGAAT 7.023	AAAACC 7.088	AGATCG 0.020	AAGCCC 3.344	ACGAGG 2.035	ACGTCC 0.284	ACCGCC 0.159
AATCGG 0.101	AATCTC 6.997	AGCGGC 7.072	AATCGG 0.019	AGCCGG 3.340	ATCGGC 2.035	ACACTG 0.283	ACCCTC 0.159
AAGCCG 0.099	AAACAT 6.976	AAGAAT 7.046	AATGGC 0.019	ACCTCC 3.338	AATCGC 2.034	ACCAGG 0.282	ACGGAG 0.158
AAATGG 0.099	ACATAT 6.913	AAACAT 7.007	AGCCCC 0.019	ACCACG 3.333	ACACCC 2.034	AGCATG 0.282	ACTCGC 0.158
AGATGC 0.097	AAATAG 6.907	ACATAT 6.972	AGATGG 0.019	ACCCTC 3.331	AGGCAT 2.033	ACTATC 0.282	CCGCGG 0.158
AAAGTC 0.096	AGCGGC 6.822	AAATAG 6.930	AATCCG 0.019	AACCAT 3.330	AGCCCC 2.033	ACATGT 0.278	AAGACC 0.158
ACTGCT 0.092	AAAATT 6.796	AATGAT 6.857	ACGAGG 0.019	AGGCAT 3.327	ATCCGG 2.033	ACCTGC 0.275	AAGCCC 0.158
AATCTC 0.092	AATGAT 6.790	AATATG 6.807	ACGGAG 0.018	AATTGC 3.324	AAATCG 2.032	ACGATC 0.275	ACCTCC 0.157
AACTTC 0.089	AATATG 6.757	AAAATT 6.803	ACGCCG 0.018	AGCCTC 3.321	AAAGCC 2.032	AACGGG 0.273	AGCCCC 0.156
AAATGC 0.088	AATATC 6.754	AATATC 6.793	AATTGC 0.018	AGCATG 3.315	AACTGT 2.031	AGGATC 0.273	AAGTCT 0.156
ACCACG 0.088	AAAGAC 6.731	AAAGAC 6.763	ACCGTG 0.018	ACCCAT 3.315	AGGATG 2.031	AGCCTG 0.273	AACGGC 0.156
AAGGCC 0.087	AACTTG 6.713	AACTTG 6.751	AGCTCG 0.018	AAGCAG 3.313	AGCTCC 2.031	ACAGCG 0.272	AACCTC 0.155
AGATCG 0.087	AACCAC 6.673	AACCAC 6.741	ACAGCT 0.018	ACGGAG 3.312	ACTCCG 2.031	ACGCCG 0.271	ACAGTG 0.155
AAGATC 0.087	AATCTG 6.554	ACGATG 6.738	AAGAGG 0.018	AATACC 3.312	ACTCCC 2.030	AACCCG 0.269	AGGATG 0.154
AATCTG 0.085	AACATG 6.537	AACATG 6.642	ACCGTC 0.018	AACCGG 3.311	AATCCG 2.030	AAGCCG 0.268	AACGTC 0.154
AAAGCC 0.085	ACGATG 6.530	AATCTG 6.639	AACAGG 0.018	ACCTCG 3.309	ACCCGC 2.030	ATCCGC 0.268	AACTCG 0.154
AGCGCC 0.083	AACTCC 6.513	AACTCC 6.630	ACGCCC 0.018	AAATCC 3.306	AGATCG 2.030	AATTGC 0.265	ACGGGG 0.154
ACCATG 0.080	AACTGC 6.506	CCGGCG 6.601	AGGGGC 0.018	AACACG 3.302	ATGCCC 2.029	AAGACC 0.264	AGCCTC 0.153
AAATTC 0.080	AGATGC 6.480	ACGCCG 6.585	ATGGCC 0.018	AAGGAC 3.299	AATTCC 2.029	ACTGCG 0.264	ACATAG 0.153
ACTCTC 0.080	ACGCCG 6.388	AACTGC 6.580	ACACGC 0.018	ACAGAT 3.294	ACGCCC 2.029	AGCCGC 0.263	AGCGGC 0.153
AAGCTC 0.079	AAACTG 6.350	AGATGC 6.577	AAAGCC 0.018	AATACT 3.292	AACACC 2.029	AAACCT 0.262	AACGAC 0.153
AACCCG 0.079	AAGTGG 6.278	AAACTG 6.397	AATCAG 0.017	ACTGGG 3.291	AAAGAG 2.028	AAAAGC 0.258	ACCATG 0.153
AACAGG 0.078	AATCAT 6.208	AAGTGG 6.354	AAAACG 0.017	AGAGCG 3.291	ACTCGG 2.028	AACTGT 0.256	AGGCGG 0.153
ACCCTC 0.078	CCGGCG 6.179	AATCAT 6.257	AACCAG 0.017	AGATCG 3.290	ACACGG 2.028	ACCAGC 0.256	ACCTAG 0.152
AAGTGG 0.076	AAGCTC 6.161	AAGCTC 6.240	AAGGAG 0.017	ACTGCC 3.288	ACGGCC 2.028	AAGTCC 0.256	ACATGG 0.152
AACCTC 0.075	AAACTC 6.149	AAACTC 6.198	ACAGGT 0.017	CCCGCG 3.288	ACGCAG 2.027	AAGCAT 0.255	AATGGT 0.152
ACAGAG 0.075	AAAGTG 6.104	AAAGTG 6.151	ACCATG 0.017	AAGGTG 3.288	ACCGCT 2.027	ACCGTG 0.254	AACCAG 0.152
AAGAGC 0.075	AGAGGC 5.885	AGAGGC 5.992	ACCCTC 0.017	AATGGG 3.287	AAAATC 2.027	ACCAGT 0.254	AAGGAG 0.152
ACCTGC 0.074	AATTCC 5.875	AATTCC 5.985	AATTCC 0.016	ACGCAG 3.282	AACCAG 2.027	AAGGAT 0.254	AAGGAC 0.152
AAACAC 0.074	AATTAC 5.856	AGCTGC 5.950	ACGGGC 0.016	AAAGAG 3.281	AATGGG 2.027	ACTGCT 0.252	AGCGCT 0.151
AACCTG 0.074	AACCTC 5.849	AACCAG 5.942	ACTGCT 0.016	ACACGC 3.281	ACCGCG 2.026	AAGACT 0.250	AAGACG 0.151
AACTGC 0.074	AACCAG 5.826	AACCTC 5.923	AAGGCC 0.016	AACTAC 3.278	ACGCCG 2.026	ACCCGT 0.250	AAGCTG 0.151
ACAGCC 0.073	AAGCAC 5.773	AATTAC 5.889	ACCGGG 0.016	AAAGGC 3.274	ACAGAG 2.026	AAGAGC 0.250	ACGCCT 0.151
AAATCC 0.072	AGCTGC 5.764	AAGCAC 5.813	ATCCCG 0.016	AAGTCC 3.272	ATCCCC 2.026	AACCAT 0.250	ACTGGG 0.151
AACAAT 0.071	AAGGAC 5.736	AAGGAC 5.789	AAGCCT 0.016	ACCCGC 3.272	AGATGG 2.026	AAACAC 0.249	AAGGTG 0.151
AAGGCG 0.068	ACAGAG 5.670	ACAGAG 5.745	ACAGGC 0.016	ACCACT 3.270	AGAGCC 2.026	AAGCGC 0.248	ATGCCC 0.150
AACCAC 0.068	AATCAC 5.611	AATGGC 5.726	AACACC 0.016	AACATG 3.268	AACCTG 2.026	AGGCGG 0.246	ACTAGT 0.150
AGGCCG 0.068	AATGGC 5.600	AATCAC 5.658	AACCGC 0.016	AACCCT 3.267	AGCTGC 2.026	ATCCGG 0.244	AGGCAT 0.150
AATGAT 0.067	AAGTAG 5.517	AGCCGC 5.569	AGAGGC 0.016	ACAGGT 3.267	ACCGAG 2.025	ATATCC 0.243	AAGGCC 0.150
AAAAGC 0.065	AGCCGC 5.436	AAGTAG 5.563	AAGACG 0.015	AATATG 3.267	ACTCGC 2.025	AAACTG 0.243	AAGAGC 0.150
AACGGC 0.064	AATGAC 5.385	ATCGCC 5.445	ACCTCG 0.015	AACTCC 3.266	ACATGG 2.025	AATTAC 0.242	ACCCCG 0.150
ACTGCC 0.063	ACATCC 5.333	AATGAC 5.420	ATCGCC 0.015	AATAGC 3.265	ACTGCT 2.025	ACCGCC 0.242	AGCGCC 0.149
ACTCCC 0.063	AGAGAT 5.329	ACGGAG 5.397	ACCTGC 0.015	AACACC 3.264	ACCGTC 2.025	ATCATG 0.242	AGGATC 0.149
ACCTCG 0.062	ATCGCC 5.323	ACATCC 5.393	ACTCCC 0.015	AAGCAC 3.264	AGGGAT 2.025	AGAGGG 0.240	AACAGC 0.149
AGGCGC 0.061	ACGGAG 5.289	AGAGAT 5.383	AAGGAT 0.015	AGCCGC 3.262	AACGGC 2.025	AACTGG 0.240	AGCTAT 0.149
AAATAC 0.060	ATATCC 5.156	ATATCC 5.198	ACAGCC 0.015	AACCAC 3.262	AACTCC 2.024	AATCTC 0.240	AGCCTG 0.149
ACATCC 0.060	AATGTG 5.064	AATGTG 5.108	AAGCAG 0.015	AGCCCG 3.262	ACCTGC 2.024	AGGCCC 0.240	AAAGGC 0.148
ACCGTC 0.059	ACTCTC 5.026	ACTCTC 5.105	AACCGG 0.015	ATCCCC 3.252	AACGCC 2.024	AATAGC 0.239	ACACCT 0.148
ATGGCC 0.059	AAATGT 5.013	AAATGT 5.054	ACTCGC 0.014	AGGGCG 3.251	ACCCGG 2.024	AAATAT 0.239	ACGTAG 0.148
ACATAT 0.059	AATGTC 4.954	AGCCGG 4.996	ACCTCT 0.014	ACCTAG 3.250	ATCATG 2.024	ACTAGT 0.238	AAACGT 0.148
AAGGTC 0.056	AACAGG 4.900	AACAGG 4.978	AGCATC 0.014	AACCGT 3.250	AACCAC 2.024	ACTGGC 0.238	AAGTAC 0.148
AGATCC 0.055	AAAACT 4.884	AATGTC 4.970	AAAGAG 0.014	ACCCAG 3.250	ACCATC 2.024	AATCCT 0.237	AGGCCC 0.148
AGCCCC 0.054	ACACAT 4.876	AGCCTC 4.968	ACCCAG 0.014	AACGAT 3.250	ACCGAT 2.023	AACACC 0.237	AGAGCT 0.148
CCCGCG 0.054	AGCCTC 4.848	AAAACT 4.910	ACGGAT 0.014	ACGCTG 3.250	ACAGGT 2.023	AGAGCG 0.235	ACCATC 0.148
AGCGGG 0.053	AGATCC 4.813	ACACAT 4.905	AAAGTC 0.014	ACATCC 3.248	ACGGCT 2.023	AGCATC 0.234	AACCTT 0.147
AAATCG 0.053	AGCCGG 4.812	AGATCC 4.867	AAACCG 0.014	ATCATG 3.248	AGCATC 2.022	AAAGCG 0.233	AGATCC 0.147
AGAGAT 0.053	AAGTAC 4.763	AAGACC 4.773	AACATG 0.014	AATGAG 3.246	ATCGCC 2.022	AGCCCC 0.232	ACGGCG 0.147
AGATAT 0.053	AAGACC 4.752	AAGTAC 4.773	ATCGGC 0.014	AGCATC 3.245	AAACAC 2.022	AAGACG 0.230	AAATCG 0.147
AGCCAT 0.053	ACAGCC 4.630	ACAGCC 4.703	ACTCCG 0.014	AATCGG 3.245	AAACCT 2.022	AAAGCC 0.230	ATCATG 0.147
AAGGAC 0.053	AAGGCG 4.624	AAGGCG 4.692	AGATCC 0.013	AACGAC 3.240	AATCTG 2.022	AACTCG 0.229	ACCACT 0.147
ACAGGC 0.053	AAGGTC 4.582	AAAGTC 4.649	ACTGCC 0.013	AAGCTC 3.240	ACATAT 2.022	ACTCCG 0.229	ATCGGC 0.147
ACTGGG 0.053	AAGGGG 4.581	AAGGTC 4.638	AGCCCT 0.013	ACGCCG 3.239	ACGGGC 2.021	ACACGC 0.229	AAGCAC 0.147
AAATTG 0.053	AACTGG 4.575	ACTGCT 4.628	ACCGCT 0.013	AATTAC 3.239	AGGGCG 2.021	ACGTCG 0.228	ACTGAG 0.146
AGAGCC 0.052	AACATT 4.573	AACTGG 4.624	AAGCTG 0.013	AGCGGC 3.238	ACCCAG 2.021	ACACCT 0.227	AATTGC 0.146
AAATAT 0.052	AACTAC 4.560	AAAGCC 4.606	ACACAG 0.013	ACACGT 3.238	ACTCCT 2.021	AGATGC 0.227	ACCTCG 0.146
AGCCTG 0.052	AAAGTC 4.553	AACATT 4.603	AAACAG 0.013	AGCCTG 3.237	AGGCCG 2.021	ACCATG 0.227	ACTGCT 0.146
CCGCGG 0.051	ACTGCT 4.537	AAGGGG 4.589	ACGATC 0.013	AATAGG 3.235	ACCCAT 2.021	ATGCCC 0.226	ATCCCG 0.146
AGGGCG 0.050	AAAGCC 4.521	AACTAC 4.584	ACAGGG 0.013	AGAGAT 3.235	AAAGGC 2.020	ACTCGC 0.225	AAACTT 0.146
AAACTC 0.050	AGGGGG 4.468	ACTGCC 4.509	ACCCAT 0.013	AGATAT 3.235	AAAACG 2.020	ATCCCG 0.224	ACACGC 0.146
AATATG 0.050	ACTGCC 4.446	AGGCCG 4.508	ACGTCG 0.012	ACGATC 3.235	ACAGGC 2.020	AATCAC 0.224	AAGATC 0.146
ACTAGT 0.049	AGGCCG 4.440	AGGGGG 4.493	CCGCGG 0.012	ACACTG 3.233	AGAGCT 2.020	AAAGTC 0.223	ACGATG 0.145
AATCAT 0.049	ACATGG 4.421	ACATGG 4.466	ACAGAG 0.012	ACGGAT 3.233	AATACG 2.020	AGGGAT 0.223	AATGCC 0.145
AACTGG 0.049	AATAGC 4.409	AACCCT 4.463	AACAGT 0.012	AACATC 3.232	AATAGT 2.019	ACATAG 0.222	AAGAGG 0.145
ACAGCT 0.049	AAAAGT 4.405	ACCATG 4.451	AAGCGG 0.012	AACCGC 3.232	AACGAG 2.019	ACCTAT 0.222	AACCGG 0.145
ACGCCC 0.049	AAATCT 4.404	AATAGC 4.446	ACTCGG 0.012	AAGACG 3.231	AATTAT 2.018	ACCTCC 0.220	AACCTG 0.145
ACACCC 0.049	ACCATG 4.370	AAAAGT 4.425	AGATGC 0.012	ACCAGG 3.230	AAGCGG 2.018	AAACAT 0.220	ACAGGT 0.144
AAAGTG 0.047	AGGGCG 4.355	AAATCT 4.415	AAATGG 0.012	AACCTC 3.229	AAATGG 2.018	ACACTC 0.220	AAGTCC 0.144
AAAGAT 0.047	AACCAT 4.339	AGGGCG 4.405	ACCAGG 0.012	AATGGC 3.228	ACCACT 2.018	ACTGAT 0.219	ACATCT 0.143
AATCAC 0.047	ACCTGC 4.308	ACCTGC 4.382	AGCCAT 0.012	ACCCCT 3.227	ACCATG 2.018	AATGGC 0.219	AAAGTC 0.143
ACTCCG 0.047	AAAGGG 4.288	AACCAT 4.374	ACATGC 0.012	AAGGAG 3.227	AACATG 2.018	AAGGGC 0.217	AACTTG 0.143
AAACTG 0.047	AGATAT 4.288	ACCGGC 4.355	ACCCCG 0.012	ACCCGG 3.227	ACCCTC 2.018	AACAAG 0.217	AGGGGC 0.143
ACATGG 0.046	AAGGCC 4.257	AAGGCC 4.343	ACGAGC 0.012	AAGCGG 3.226	AACCGC 2.018	AGATAT 0.217	ACTAGG 0.143
AGGCAT 0.046	ATCCCC 4.242	AGATAT 4.341	AACATC 0.012	ACCGGC 3.223	AAACTC 2.018	AACCTG 0.217	AAGATG 0.143
AATCCG 0.046	AATGCC 4.230	AAAGGG 4.295	ACACCC 0.012	ACTATG 3.222	AACTGG 2.017	AAGCGG 0.216	ACCACG 0.143
ACCCGG 0.046	ACCGGC 4.201	ATCCCC 4.284	AACTGC 0.012	ATCCCG 3.221	AACAAG 2.017	AACATG 0.216	AAACTC 0.143
AAGTAG 0.045	AAGTCC 4.156	AATGCC 4.261	AGAGCT 0.012	AATCTC 3.220	ACACAG 2.017	AAGGTC 0.214	AAAGCC 0.143
AACAGT 0.044	AAAGGC 4.147	AAAGGC 4.185	AATCTG 0.012	AAAGAC 3.219	CCCCCG 2.017	ACAGGC 0.214	ACACTC 0.143
ACGAGC 0.044	AGGATC 4.128	AAGTCC 4.173	AGGCCG 0.012	ACACCC 3.219	AATTAG 2.017	ACTCGG 0.211	AGCGGG 0.142
AATGTG 0.044	AAACCC 4.111	AGGATC 4.157	ATGCCC 0.011	AATCAT 3.218	AGATGC 2.017	AACACG 0.208	AAGGGG 0.142
ACCTCT 0.043	AACCCT 4.106	AAGCCG 4.153	ACCGCG 0.011	ATCCGG 3.217	AATGCT 2.017	ACGATG 0.207	AGCATG 0.142
ATCGGC 0.043	AAGTGC 4.103	AAGTGC 4.123	AACCTC 0.011	AAGTGG 3.216	ACGATC 2.017	AACAGT 0.207	AACATC 0.142
AACCGG 0.043	ACATCT 4.098	ACATCT 4.121	AAATCG 0.011	ACCTCT 3.214	AACATC 2.017	AAGGAG 0.205	AATTCC 0.141
ACCGAG 0.042	AAGCCG 4.054	AAACCC 4.111	AACGGT 0.011	ACAGAG 3.214	ACGCTC 2.017	AACGCC 0.204	AGCATC 0.141
ATCCCC 0.042	AATTAG 4.054	AATTAG 4.078	AGGGCG 0.011	AAAACG 3.214	AAGCAC 2.017	AGCCGG 0.204	AGGGCG 0.141
ATATCC 0.042	AAGATT 4.018	AAGATT 4.049	ACCAGT 0.011	AAAGCC 3.214	ACGCGC 2.017	AATGCC 0.202	ACACAT 0.141
AGGGGC 0.042	ACAGAT 3.981	ACAGAT 4.011	AACGAC 0.011	AAGAGG 3.211	AGCGCC 2.016	AAGAGT 0.202	AATAGC 0.141
ATCCCG 0.041	AATAGT 3.980	AACCTG 4.010	ACATCC 0.011	AGCTCC 3.210	ACGTGC 2.016	AACTGC 0.202	ACTCCT 0.141
AAATGT 0.041	AATATT 3.941	AATAGT 4.004	AGCGAT 0.011	ACGAGG 3.209	AACGAT 2.016	CCGGCG 0.201	CCCCGG 0.141
AGAGCG 0.040	AACCTG 3.935	ACGGCC 3.978	AACGAG 0.011	AAATGC 3.208	CCCGCG 2.016	ACCGGC 0.201	ACCGCG 0.140
ATGCCC 0.039	AAGGAT 3.878	AATATT 3.967	AAAATC 0.011	AATCAG 3.206	ACTGGG 2.016	ACAGCC 0.201	ACCCGT 0.140
AATATC 0.039	ACCAGG 3.853	AAGGAT 3.912	AATGGT 0.011	AATGGT 3.206	AGAGGC 2.016	AAATAG 0.201	AACTCC 0.140
AATCCT 0.039	ACGGCC 3.848	ACCAGG 3.891	AACGCT 0.011	ACTCCT 3.206	ACTGGC 2.016	AGCAGG 0.200	ACATCC 0.140
AATGGT 0.039	AAATCG 3.799	ACCCTC 3.864	ACCCTG 0.011	AATGAC 3.205	ACGGAG 2.015	AAACGC 0.199	AACCAT 0.140
ACCACT 0.039	AGCATG 3.796	AAATCG 3.852	AGAGCC 0.011	AGGCGG 3.203	ACGTCG 2.015	AAAGAG 0.197	ACTAGC 0.140
AATGAG 0.039	ACCCTC 3.785	AGCGCC 3.839	AAGGCG 0.011	AAGATC 3.201	AACTAC 2.015	AATAGT 0.197	AATCGT 0.139
AAGCAC 0.039	AGCGCC 3.755	AGCATG 3.827	AATCTC 0.011	AAGCCT 3.200	ACTGCC 2.015	ACCCCT 0.197	AAGATT 0.139
AAAGGC 0.038	AAAGCT 3.748	ACCGTC 3.781	CCCGCG 0.011	AAACCG 3.200	AATACT 2.015	AAATTG 0.197	ACAGAG 0.139
ACCAGG 0.038	ACCGTC 3.722	AAAGCT 3.770	AGCCCG 0.011	AATGCC 3.198	AATGAT 2.015	AATCAT 0.196	AACACT 0.139
AACTTG 0.038	ACATGC 3.688	AGAGCC 3.728	ACTGGC 0.011	AGGGGC 3.198	ACGGGG 2.015	AAAGAT 0.195	AACAGT 0.139
AATAGC 0.037	AGAGCC 3.676	ACATGC 3.722	AAGGTG 0.011	AGGGAT 3.197	AAGGTG 2.015	AACTTG 0.195	AAAAGC 0.139
AATGAC 0.035	AATACC 3.674	AATACC 3.690	ACATAG 0.010	AACAGC 3.196	ACCTCG 2.014	AAGGTG 0.195	AGCCGG 0.139
AACCAT 0.035	AGAGCG 3.645	AGAGCG 3.685	AATAGG 0.010	ACATAT 3.195	AACGAC 2.014	AATATG 0.194	ACTCCG 0.139
ACATGC 0.035	AATTAT 3.632	AATGGG 3.676	AACTGG 0.010	AAAGTG 3.193	AATGGT 2.014	AACTTC 0.193	ACGCTC 0.139
ACACAG 0.034	AACAGT 3.620	AGATCG 3.676	ATCCCC 0.010	AATTAG 3.193	AAGGTC 2.014	ACATAT 0.193	AAGTAG 0.139
AAGGAT 0.034	AATCCC 3.591	AACAGT 3.664	ACATGG 0.010	ACGGGC 3.190	AGCCAT 2.014	AGAGCC 0.191	AAGTGT 0.138
ATCATG 0.034	AGATCG 3.589	AATTAT 3.654	AAGTGG 0.010	AAGAAT 3.188	ACCCCT 2.014	ACGGCT 0.191	AACACC 0.138
AAACCG 0.034	AATGGG 3.572	AATCCC 3.622	AGAGAT 0.010	AAAACT 3.188	ACTATC 2.014	ACAGTC 0.190	AAAGAC 0.137
ACGGCT 0.034	AAGCAT 3.542	AAGCAT 3.561	AGATAT 0.010	ACGAGC 3.188	ATGGCC 2.014	AAGCAG 0.190	CCCCCG 0.137
AGCGCG 0.033	AATGGT 3.486	AAGCCC 3.533	ACACCT 0.010	AAACTG 3.188	AGGCCC 2.014	ACGGAG 0.189	AAGCGG 0.137
AGCTCG 0.033	ATCATG 3.434	AATGGT 3.525	ACCTGG 0.010	ACTCCC 3.187	ACAGCG 2.014	ACCGCT 0.189	ACCCTG 0.137
AAGCGG 0.033	AAGCCC 3.425	ATCATG 3.469	AAGCTC 0.010	AAGGCG 3.185	AAACTG 2.014	AACAGC 0.189	AGAGCC 0.137
AATTAC 0.033	AATACT 3.417	CCCGCG 3.445	AATAGC 0.010	ACGATG 3.184	AAATTG 2.014	AAAGCT 0.189	ACGAGC 0.137
ACCGCG 0.032	CCCGCG 3.391	AATACT 3.437	AAGGTC 0.010	AGGGCC 3.183	ACACTC 2.014	AACATT 0.189	CCCGGG 0.137
ACTCGC 0.032	AATTGC 3.358	CCGCGG 3.390	AAATGC 0.010	ACCGGG 3.183	AACCTC 2.013	AAGGCG 0.189	AACTAC 0.136
AATAGG 0.032	AAGCGG 3.353	AAGCGG 3.386	ACCACT 0.010	AGCGGG 3.182	AACTTC 2.013	AAAACT 0.188	ACTGAT 0.136
AAAGAC 0.032	AACGAG 3.349	AATTGC 3.384	ACTAGG 0.010	AAAAGT 3.182	ACCTAG 2.013	ACTCCC 0.187	ACGCCG 0.136
AAGTCG 0.032	CCGCGG 3.340	AACGAG 3.381	AAATTC 0.010	AAGATG 3.182	AATCAG 2.013	AACTAG 0.187	ACCAGT 0.136
ACCAGT 0.032	AAAACG 3.337	ACCACT 3.371	ACGTCC 0.010	ACTGCG 3.179	AAACCC 2.013	AATCTG 0.187	AGATGG 0.136
AACGAG 0.032	AAACTT 3.331	AAAACG 3.367	AAGATC 0.010	ATCCGC 3.177	ACTGAG 2.013	AAGTAG 0.186	ACAGCC 0.136
AACCGC 0.032	ACCACT 3.331	ACGAGC 3.349	ACGCAT 0.010	AACGAG 3.175	AAAAAT 2.013	ACTCAG 0.185	AAGCAG 0.136
ACAGGG 0.032	ACGAGC 3.305	AAACTT 3.336	AGCGCG 0.009	ACCATG 3.172	AAAGAC 2.013	AAGAGG 0.185	AACTCT 0.136
AAGATT 0.031	AATGCT 3.274	ACCTCG 3.292	AATTCG 0.009	ATCGGC 3.172	AACCGT 2.013	AGAGGC 0.184	AAGACT 0.135
ACGTCG 0.031	ACACCC 3.232	AATGCT 3.290	AACGGG 0.009	AACTGC 3.171	AAGTGG 2.013	AGCGCC 0.183	AAAGAG 0.135
ACTGAG 0.031	ACCTCG 3.229	ACACCC 3.281	AATCGC 0.009	ACATAG 3.167	ACCAGT 2.013	ACTGCC 0.183	ATATCC 0.135
AATGCC 0.031	ATGGCC 3.173	ATGGCC 3.232	AAGAGC 0.009	AATTCG 3.167	ATATCC 2.013	AAATCT 0.183	ATATCG 0.135
AAACAT 0.031	ACACAG 3.159	ACTCCC 3.206	ACTGCG 0.009	ACACAT 3.167	AAGAGC 2.013	AAGCCT 0.183	AGCCAT 0.135
AATCCC 0.031	AAAGTT 3.159	ACACAG 3.193	AAATCC 0.009	AATGCG 3.167	AAGCTC 2.013	CCCGCG 0.183	ACTCTG 0.135
AGCATG 0.031	ACCCCC 3.158	ACAGCT 3.193	AATCAC 0.009	ACCTGG 3.166	AAAAAG 2.013	AAAGTT 0.182	AAATGT 0.135
ACCCGC 0.031	CCCCCG 3.156	AAAGTT 3.169	ACCCCT 0.009	ACCCGT 3.163	AAGCGC 2.013	ACACAT 0.181	AACCAC 0.135
AGAGCT 0.031	ACAGCT 3.144	ACCCCC 3.166	AACCAT 0.009	AAGTAG 3.163	AAATCC 2.013	AACAAT 0.181	ACGCAT 0.135
ACTGGC 0.031	ACTCCC 3.143	CCCCCG 3.161	AAGGAC 0.009	ACTCGG 3.162	AAGTCC 2.013	AGGCCG 0.181	ATCGCG 0.134
ACGGGC 0.030	ACGCGG 3.132	ACGCGG 3.152	AATGTG 0.009	ACCGTC 3.161	ACGAGC 2.013	ACCTAG 0.179	AATCAT 0.134
ACAGAT 0.030	AAGGGC 3.129	AAGGGC 3.144	AATGAT 0.009	ACTAGT 3.159	AAATAT 2.013	AAAACG 0.179	AATGAC 0.134
AGGATC 0.030	AGCCAT 3.023	AGCCAT 3.076	AAAATG 0.008	CCGGCG 3.158	AATACC 2.013	ACGCTG 0.179	AACGGT 0.134
AAAACG 0.030	ACCTCT 3.017	ACCTCT 3.060	ACACCG 0.008	ACTCTG 3.156	AACAAT 2.013	AATGAT 0.178	AACAAG 0.134
AACATT 0.030	ACTGAT 3.010	AGGCGC 3.052	AACTTC 0.008	AAAGAT 3.155	ACTCAG 2.012	AGATCG 0.178	ACCCAG 0.134
ACACAT 0.029	AGGCGC 2.992	AACGGC 3.047	AAAGGC 0.008	ACGGCT 3.155	AAGGGC 2.012	AAGAAT 0.177	AGAGAT 0.134
ATCCGG 0.029	AACGGC 2.983	AGCCTG 3.031	ACTGAG 0.008	AAATTG 3.155	AGCCCT 2.012	AATAGG 0.176	ACCGGG 0.134
AACGAC 0.028	AGCCTG 2.980	ACTGAT 3.024	ACAGAT 0.008	AGAGCT 3.154	ACACCT 2.012	ACATCG 0.176	AAATCC 0.134
ACCGGG 0.028	AAGTCG 2.955	AAGTCG 2.987	AACAAG 0.008	AAACGG 3.153	ACACAT 2.012	ACATCT 0.176	ACGCCC 0.134
ACGATC 0.028	ACTATC 2.929	AGCGGG 2.981	AAGTCG 0.008	ACGCTC 3.153	ACCAGG 2.012	AACCGC 0.176	ATGGCC 0.134
AGGCCC 0.028	AGCGGG 2.927	AATAGG 2.958	AATCCC 0.008	AAAATC 3.151	AACTCG 2.012	ACCGTC 0.175	ACATAT 0.134
ACCTGG 0.027	AATAGG 2.926	ACTATC 2.945	ACACGG 0.008	AAATCG 3.150	AGGCGC 2.012	AGATCC 0.173	ACAGCT 0.133
AAGCCT 0.027	AAATTT 2.908	AAATTT 2.909	ACTCTG 0.008	AACTTC 3.149	AATATG 2.012	CCGCGG 0.171	ACCTGG 0.133
ACTCCT 0.027	AAGTAT 2.862	ACACTC 2.881	AGCATG 0.008	AAGGTC 3.149	ACTCTC 2.012	ACGAGG 0.169	AACCCT 0.133
AGCCCG 0.027	ACACTC 2.862	ACTGAG 2.870	ATCATG 0.008	AGGATC 3.148	ACTAGT 2.011	ACTGGG 0.168	AACGTT 0.133
AATTGC 0.026	ACTCCT 2.841	ACTCCT 2.868	AGAGCG 0.008	AAACTC 3.147	ACACCG 2.011	ACTATG 0.167	ACGCAG 0.132
AATATT 0.026	ACAGTG 2.840	AACGAC 2.867	AACCAC 0.008	AATGAT 3.146	AATCCT 2.011	AACGGT 0.167	AAGTGG 0.132
AAAACT 0.026	ACTGAG 2.839	ATGCCC 2.863	AAACTC 0.008	AATATC 3.144	AAACAG 2.011	AATGCG 0.167	ATGCGC 0.132
AAACGG 0.026	AACGAC 2.839	AAGTAT 2.862	ACTCCT 0.008	AAGTCG 3.143	AAAGAT 2.011	ACGCCT 0.167	AGGCGC 0.132
AACACG 0.026	AACTAT 2.838	ACAGTG 2.857	AACAAT 0.008	AGGATG 3.143	ACGACT 2.011	AACCCC 0.167	AACCCC 0.132
ACCCAT 0.026	ATGCCC 2.824	ACCACG 2.853	AACACG 0.008	AAAAGC 3.143	AATGGC 2.011	AATGGG 0.167	ACGATC 0.132
ACTCAG 0.025	ACATCG 2.809	AACTAT 2.846	AAGTAG 0.008	ACCGCG 3.142	AAACCG 2.011	AATCAG 0.164	ACACCC 0.132
ACTCGG 0.025	ATCGGC 2.803	ATCGGC 2.845	AAAGTG 0.007	AAATAC 3.142	ATATGC 2.011	AGCGGG 0.163	ACAGGC 0.132
ACTGCG 0.025	AACCCC 2.785	AATCGG 2.841	ACTCAG 0.007	AAATGG 3.142	AAGGAC 2.011	AAGATG 0.163	AACGAG 0.131
AGGGGG 0.025	ACCACG 2.765	ACATCG 2.822	AAGATT 0.007	AATGTG 3.142	AACGTT 2.011	AACTAC 0.162	AACGCC 0.131
ACACGC 0.025	AACTAG 2.745	AACCCC 2.787	AAATAC 0.007	ACACGG 3.141	AACTGC 2.011	ATCGGC 0.162	AAATGC 0.131
AACTAC 0.024	AAGAGT 2.744	AAGAGT 2.766	AATGCC 0.007	ACTATC 3.141	AAAACC 2.010	AAGTGG 0.161	AAACCG 0.131
ACCGCT 0.024	AATCGG 2.740	AACTAG 2.758	AAGCAT 0.007	ACTGCT 3.137	AAAATG 2.010	AAGCTG 0.160	AAAAGT 0.131
ACCCAG 0.024	ACTCAT 2.736	ACTCCG 2.756	ATATCC 0.007	AATTAT 3.137	AATAGG 2.010	AAAGTG 0.159	AGAGGC 0.131
AACGGG 0.024	AACACG 2.730	AACACG 2.756	AAACAC 0.007	AACCTG 3.136	AATCAT 2.010	AGGGCC 0.159	AAACCC 0.130
AATAGT 0.024	ACTCCG 2.710	ACTCAT 2.754	AACGCG 0.007	AGGCCG 3.131	AAAGGG 2.010	ACCACG 0.159	ACTCCC 0.130
ACAGGT 0.024	AAAGCG 2.692	ACAGGC 2.743	AACGCC 0.007	ACATGG 3.128	AATATT 2.010	ACGGCC 0.158	ACCCCT 0.130
ACCCCG 0.024	ACAGGC 2.689	AATCCT 2.714	AAAAGC 0.007	AACAGG 3.128	AATCAC 2.010	AAATGG 0.156	AACAGG 0.130
AAATAG 0.024	AATCCT 2.674	AAAGCG 2.707	ACCTAT 0.007	AACTAG 3.126	AAAGTC 2.010	AGGCGC 0.156	ACATGC 0.130
AAGAAT 0.023	ACTGGC 2.621	ACTGGC 2.652	AACATT 0.007	ACTGAT 3.125	AAATGC 2.010	AGCGGC 0.155	AACGAT 0.130
ACCGTG 0.023	ACAGTC 2.606	AACGCC 2.619	ATATGC 0.007	ACGACT 3.125	AATCTC 2.010	ACCTCG 0.155	ACAGCG 0.130
ACACCT 0.023	AACGCC 2.597	ACAGTC 2.617	AAGAGT 0.007	AAGTCT 3.125	AATGAG 2.010	AATCGG 0.155	AAACAC 0.129
ACATCT 0.023	AGGGGC 2.574	AGGGGC 2.615	AAATGT 0.007	AAGGGC 3.124	ACGTCC 2.010	ACACGG 0.154	ACCCCC 0.129
AATTAG 0.023	AAACCT 2.554	ACCTGG 2.575	ACAGCG 0.007	AAACAT 3.123	ACCTCT 2.009	AATGTG 0.154	ACTCGG 0.128
ACCCTG 0.023	ACCTGG 2.548	AAACCT 2.571	AGGGAT 0.007	AGAGGC 3.123	AGATCC 2.009	ACCCAG 0.152	AGGCCT 0.128
ACGTCC 0.023	ACATAG 2.542	AATCCG 2.556	ACGCTC 0.007	AGATGC 3.122	AAGCTG 2.009	AAACTC 0.152	AGATCG 0.128
AATTAT 0.022	AACTGT 2.531	ACATAG 2.554	ACATAT 0.007	ATATCC 3.121	ACGCGG 2.009	AATGAG 0.151	ACACCG 0.127
AACGCC 0.022	ACTCAG 2.523	ACTCAG 2.548	ACGGGG 0.007	ACCGTG 3.119	AAGTCG 2.009	AAAATC 0.150	AACTGG 0.127
AAAGCT 0.022	AATCCG 2.511	AACTGT 2.545	ATCCGC 0.007	ACTCGC 3.118	AGCTCG 2.009	AATATC 0.149	ATCGCC 0.127
AAGAGT 0.022	AGAGCT 2.475	AGAGCT 2.506	ACGCAG 0.006	AGGCCC 3.118	ACGGAT 2.009	AAACGG 0.149	ACTGCG 0.127
ACGCTC 0.022	ACTCTG 2.457	AGCCCC 2.480	AGGGCC 0.006	AAATCT 3.117	AAGACC 2.009	AGATGG 0.147	AAATGG 0.127
ACGGGG 0.022	AGCCCC 2.426	ACTCTG 2.476	AATCAT 0.006	ACAGCG 3.117	AAAGCT 2.009	ACGCCC 0.147	ACTCAT 0.127
ACGCGG 0.021	ACGTCC 2.421	ACGTCC 2.444	AATGAC 0.006	AAGGCC 3.115	AAGGAT 2.009	ACCGAG 0.146	AATACT 0.127
AAGACC 0.021	AACTCT 2.411	AACTCT 2.427	AAGGGT 0.006	AGCGCC 3.114	ACATGC 2.009	AGGATG 0.145	AACTAT 0.126
ACACGG 0.021	ACACCT 2.401	ACACCT 2.424	AAACGC 0.006	AACTGG 3.111	AAAAGC 2.009	ACATGC 0.144	AAGGGT 0.126
AAGTGC 0.020	ATATGC 2.392	AGCGCG 2.418	ACATCG 0.006	AGCCCC 3.111	AAATTC 2.009	ATCGCG 0.143	AATTAT 0.126
AATTCG 0.020	AGCGCG 2.384	ATATGC 2.412	AATATC 0.006	AACTTG 3.109	ACGAGT 2.009	AAAATT 0.143	AAGCAT 0.126
AAAAGT 0.020	AACACT 2.381	ACGCCC 2.405	ACGCGG 0.006	ACGTCC 3.108	AAATAC 2.008	ACCACT 0.143	AGATGC 0.126
ATATGC 0.020	AAACCG 2.364	AAACCG 2.397	AGGATC 0.006	ACGGCC 3.107	AAGAAT 2.008	AGATCT 0.143	AAGGAT 0.126
ACGGAT 0.019	ACGCCC 2.356	AACACT 2.384	AATTAC 0.006	AAAGTC 3.106	AAACGC 2.008	ACCATC 0.142	AATGCT 0.126
ACCCGT 0.019	ACAGCG 2.353	ACAGCG 2.370	ACGCCT 0.006	ACACCG 3.104	ACAGAT 2.008	AACCCT 0.140	AATCTC 0.126
ACTCTG 0.019	AAAGGT 2.337	AACTCG 2.350	ACTCAT 0.006	ACCCTG 3.104	AATGCC 2.008	AACCAG 0.140	AAACGG 0.126
AATACT 0.019	AACTCG 2.337	ACAGGG 2.349	ACTAGC 0.006	AATCTG 3.104	AATATC 2.008	ACGGGG 0.139	CCCGCG 0.126
ACACTC 0.019	AACCTT 2.332	AACCTT 2.344	AAGCTT 0.006	ACGCGG 3.102	ACCTGG 2.008	ACTGAG 0.138	AAAGTG 0.125
AAGCAT 0.018	ACACCG 2.326	ACCAGT 2.342	AACTCT 0.006	ACACAG 3.102	AGCATG 2.008	AACTCC 0.138	AACTTC 0.125
ACTCAT 0.018	ACAGGG 2.317	ACACCG 2.341	AAACTG 0.006	AAGGCT 3.100	ACTAGG 2.008	ACGCGC 0.138	ACATCG 0.125
ATCCGC 0.018	ACCAGT 2.310	AAAGGT 2.340	AATATG 0.006	ACAGTG 3.100	AACTAG 2.008	AATTAT 0.137	AACTGT 0.125
ACGCAG 0.017	AACCCG 2.200	AACCCG 2.280	AAGCAC 0.006	AAATGT 3.100	ACACGT 2.008	AACTCT 0.136	AATTAC 0.125
AGCCCT 0.017	CCCCGG 2.197	ACGATC 2.211	ACACTC 0.006	ACGCAT 3.100	AAGATC 2.008	ACAGAG 0.133	AATGTG 0.125
AGCGAT 0.017	ACGATC 2.184	CCCCGG 2.199	AAGACT 0.005	AAATTC 3.098	AAGTAG 2.008	ACGGGC 0.133	ACAGGG 0.125
AAGTCC 0.017	ACGGGG 2.171	ACGGGG 2.193	AACTAC 0.005	AAGCTG 3.096	AATTCG 2.007	ACGGAT 0.133	ACGTCG 0.124
AAACCT 0.017	AGCCCG 2.157	AGCCCG 2.183	ACTATG 0.005	ACGAGT 3.095	AAATCT 2.007	AAAGGC 0.131	ATCCCC 0.124
ACAGCG 0.017	ACTATG 2.152	ACCCAG 2.172	AAAGAC 0.005	AAAATG 3.092	AAACAT 2.007	ACGCGG 0.131	AAAGGG 0.124
ACAGTG 0.016	ACCCAG 2.148	ACTATG 2.164	AATTAT 0.005	AGCCAT 3.092	AGGATC 2.007	AAGCAC 0.131	AGATAT 0.124
ACTAGG 0.016	ACATGT 2.129	ACATGT 2.134	AATATT 0.005	AACCTT 3.091	AAAAAC 2.007	ACATCC 0.130	AAAGCT 0.124
AATACC 0.016	ACCCGC 2.054	ACCCGC 2.085	ACATCT 0.005	AGCTGC 3.087	AACAGT 2.007	ACTCCT 0.130	AATCCG 0.124
AGGGAT 0.016	AAACGG 2.041	AAACGG 2.067	ACACAT 0.005	AAGGGT 3.083	ACATCC 2.007	AACATC 0.128	ACCCGG 0.124
AATGTC 0.015	ACACTG 2.017	AACCGC 2.044	AAAGCG 0.005	ACCGCT 3.083	AAGGCC 2.007	AATTCC 0.125	ACAGTC 0.124
ACACCG 0.015	AACCGC 2.013	ACCCAT 2.038	AAAGAT 0.005	AACGGT 3.083	AATAGC 2.007	AAAGAC 0.125	AAAACT 0.124
AAGGGC 0.015	ACCCAT 2.012	ACACTG 2.025	ACAGTG 0.005	AACTCG 3.083	AACGCT 2.007	AAACTT 0.125	ACCGAG 0.123
AATCGC 0.015	ATCCGC 1.987	ACCGCG 2.010	AATAGT 0.005	AACAAT 3.083	AAGTGT 2.007	AAGCTT 0.125	AATAGG 0.122
AAAGCG 0.015	ACCGCG 1.978	AACCGG 2.010	ACGACT 0.005	AGATCC 3.080	AACCAT 2.007	ATCGCC 0.124	ACTATG 0.122
AATGCT 0.015	AACGTC 1.973	ACTGGG 2.009	AAAGCT 0.005	AATCCG 3.079	AATGCG 2.007	ACGAGC 0.121	AAAAAC 0.122
ACTATC 0.015	AACCGG 1.967	ATCCGC 2.004	AATGCG 0.005	AGGCGC 3.078	AAAAGG 2.007	ACCTCT 0.120	AAACAG 0.122
AACTCT 0.015	ACTGGG 1.957	AACGTC 1.975	AACTTG 0.005	AAATAG 3.078	ACTCTG 2.007	ACGCTC 0.118	AAAATC 0.122
AAGACT 0.014	ACGTCG 1.938	ACGTCG 1.969	AAACCT 0.005	ACATCG 3.077	ACAGTC 2.007	AAGTGC 0.117	ACACAG 0.121
ACTGAT 0.014	AAGTGT 1.935	AAGTGT 1.937	AAAACT 0.005	ACTAGC 3.077	AATGTG 2.007	AATGAC 0.117	AATCAC 0.121
AGGGCC 0.014	AAGCGC 1.911	AAGCGC 1.918	ACTATC 0.005	AAGATT 3.071	AACACG 2.007	ACTCTC 0.117	AAAAGG 0.121
AAACGC 0.014	AAACGC 1.883	AGCTCG 1.910	AAATAT 0.005	AAGACC 3.071	AGATCT 2.007	AAATTC 0.116	AATGGG 0.121
ACATCG 0.014	AGCTCG 1.877	ACTGCG 1.899	ACACGT 0.005	AGCGCG 3.069	ATCCGC 2.007	AAAATG 0.115	AACATG 0.121
ACCCCT 0.014	ACTGCG 1.874	AAACGC 1.897	AAATTG 0.005	ACAGCT 3.067	AATCGT 2.006	AGGGCG 0.113	AAGCTT 0.121
ACTAGC 0.014	ACGCTG 1.873	ACCCTG 1.894	AACCTT 0.004	AAAGCT 3.067	ACTGAT 2.006	ACCCGC 0.112	AATACG 0.121
AACCTT 0.013	ACCCTG 1.870	ACGCTG 1.881	AAGTGC 0.004	AAGCGC 3.064	AGGGCC 2.006	ATGGCC 0.112	ACGCGC 0.121
AACGGT 0.013	ACGCAG 1.851	ACGCAG 1.868	ACTGAT 0.004	ATGGCC 3.056	AATGAC 2.006	AACGGC 0.112	CCGGCG 0.120
AACTGT 0.013	ACAGGT 1.841	ACAGGT 1.865	AACCGT 0.004	ACCAGT 3.053	ACGTAT 2.006	AGCCCT 0.111	AAATAC 0.120
AACGCG 0.013	AAGCCT 1.824	AAGCCT 1.851	AAACAT 0.004	AAGGAT 3.053	AAGCCT 2.006	AGAGAT 0.111	AAACAT 0.120
AACTCG 0.013	AAGGCT 1.813	ACTAGC 1.823	AACTGT 0.004	AACATT 3.053	AACAGG 2.006	ACACCC 0.110	AACGGG 0.120
AACTAG 0.013	ACTAGC 1.809	AAGGCT 1.822	AAGGCT 0.004	AAGTGC 3.048	ACTAGC 2.006	AAATAC 0.109	AAAGCG 0.120
ACATAG 0.012	ATCCCG 1.781	ATCCCG 1.822	AATTAG 0.004	ACAGTC 3.048	AAAACT 2.006	ACCCTC 0.108	AAACCT 0.120
ACTATG 0.012	AGGCCC 1.762	AGGCCC 1.790	AAGACC 0.004	ACACCT 3.045	AACATT 2.006	AATCCC 0.106	AAGAAT 0.119
ACGCGC 0.012	AGGGAT 1.754	ACCCCG 1.776	AGGCCT 0.004	AACTGT 3.044	AAAGTT 2.006	AAACCG 0.100	AGAGGG 0.119
ATCGCG 0.011	ACCCCG 1.752	AGGGAT 1.771	ACGTGC 0.004	CCGCGG 3.035	ACCCCC 2.006	CCCCGG 0.100	ATATGC 0.119
AAATCT 0.011	AGGGCC 1.739	ACACGC 1.756	AATGCT 0.004	ACGTCG 3.030	AAAGTG 2.005	ACAGCT 0.097	AATACC 0.119
ACAGTC 0.011	ACACGC 1.731	AGGGCC 1.753	AACTCG 0.004	AAAGTT 3.030	CCGCGG 2.005	ATATGC 0.097	AATATG 0.119
ACCTAG 0.010	AGGCAT 1.654	AGGCAT 1.700	AAGTCC 0.004	AATGCT 3.029	AGCGCG 2.005	ACGGCG 0.089	AAAACC 0.118
AAAAAT 0.010	ACACGG 1.641	ACCGAG 1.682	AGCTAT 0.004	ACATGC 3.022	AAGGGT 2.005	ACATGG 0.089	AATCCT 0.118
AAAAGG 0.010	ACCGAG 1.640	ACACGG 1.661	AATGAG 0.004	AGCTCG 3.020	ACATCG 2.005	AAATCC 0.089	AATGCG 0.118
AAGTAC 0.010	ACGGGC 1.621	ACGGGC 1.651	AATACC 0.004	ACATCT 3.014	AACACT 2.005	AATCCG 0.089	AATGAT 0.118
AAAGTT 0.010	AATCGC 1.583	AATCGC 1.599	AGGGGG 0.004	AAATAT 3.011	ACAGCT 2.005	AATGCT 0.088	AAATTT 0.117
AACTAT 0.009	AACGTG 1.573	ACTCGG 1.597	AATACT 0.004	AACAGT 3.010	AAAGCG 2.005	ACAGGG 0.086	AAAAAG 0.117
AAAAAC 0.009	ACTCGG 1.571	ACGCTC 1.593	AACTAG 0.004	AAGACT 3.000	AGCGAT 2.005	AACGAC 0.083	AATGGC 0.117
AAGCTT 0.009	ACGCTC 1.570	AACGTG 1.576	ACGCGC 0.004	AATCGT 3.000	AAAGGT 2.005	ACTAGC 0.083	AACATT 0.117
ACACGT 0.009	AAGACT 1.535	AAGACT 1.549	AATGTC 0.003	ATCGCG 3.000	ACCTAT 2.005	AGCGCG 0.082	AAGCGT 0.117
ACACTG 0.008	AATACG 1.524	AACGGG 1.541	AACTAT 0.003	AATGTC 3.000	AGCTAT 2.005	AATTAG 0.080	ACTCAG 0.116
AAGGCT 0.008	ACGCGC 1.518	ACGCGC 1.530	AAGGGC 0.003	AAAACC 3.000	AAATAG 2.005	ATCCCC 0.078	AATCAG 0.116
AAGCGC 0.008	AACGGG 1.516	AATACG 1.527	ACACTG 0.003	AAATTT 3.000	ACGCAT 2.005	AAACAG 0.077	ACTGCC 0.116
AAGGGG 0.008	ACGGCT 1.456	ACGGCT 1.490	AAGAAT 0.003	AAACCC 3.000	AACTAT 2.004	AAGATC 0.076	ACGTAT 0.116
AATGCG 0.008	ACCGTG 1.454	ACCGTG 1.478	AAGCGC 0.003	AACTAT 3.000	AAGCAT 2.004	AAGGGG 0.071	AATCGG 0.116
ACCTAT 0.008	AACGAT 1.426	AAGGGT 1.429	ACAGTC 0.003	AGCGCT 3.000	ATATCG 2.004	ACAGGT 0.067	ACCGAT 0.116
ACGCTG 0.008	AAGGGT 1.423	AACGAT 1.429	AAAAGT 0.003	AAAAAT 3.000	ACAGTG 2.004	ACTCTG 0.067	AAAACG 0.115
ACCCCC 0.008	ACCTAT 1.400	ACCTAT 1.408	ACGCTG 0.003	AAAGGG 3.000	AAGGGG 2.004	ACTCAT 0.062	AATGAG 0.115
ACGCAT 0.008	AAGCTT 1.390	AAGCTT 1.398	AAATAG 0.003	CCCCCG 3.000	AAACGT 2.004	AAATGT 0.062	AATGTC 0.114
AAAATT 0.007	AATGCG 1.369	ACTAGT 1.388	AGATCT 0.003	AACACT 3.000	AATTAC 2.004	AATACC 0.062	AATCCC 0.114
ACGCCT 0.007	AATTCG 1.365	AATTCG 1.385	ACCCCC 0.003	AAAAAC 3.000	ACGCCT 2.004	AACGCG 0.056	ACACGT 0.114
AAGGGT 0.006	ACGACT 1.350	AATGCG 1.377	AATCGT 0.002	AAGCAT 3.000	ACTCAT 2.004	AGCCCG 0.056	AGATCT 0.114
AAAGGG 0.006	ACGAGT 1.349	ACTCGC 1.370	AAATCT 0.002	ACGTAT 3.000	AACTTG 2.004	AACGCT 0.048	ACCTCT 0.113
ACGACT 0.006	ACTCGC 1.339	ACCCGG 1.360	CCCCCG 0.002	ACGCGT 3.000	AACCCC 2.004	ACACGT 0.048	AGCGCG 0.113
ACGTGC 0.006	ACTAGT 1.339	ACGACT 1.356	ACATGT 0.002	AGCGAT 3.000	AAAAGT 2.004	AATCGC 0.045	ACACTG 0.113
AGCTAT 0.006	ACCCGG 1.314	ACGAGT 1.353	AAGGGG 0.002	ACATGT 3.000	ACGCTG 2.004	AATACT 0.042	ACAGAT 0.113
CCCCCG 0.005	AGCCCT 1.312	AGCCCT 1.329	AAACGT 0.002	AACGCG 3.000	CCCCGG 2.004	AAATCG 0.040	AATATT 0.113
ACATGT 0.005	AGATCT 1.312	AGATCT 1.316	AACGAT 0.002	AAAGGT 3.000	AAGACT 2.003	AATTCG 0.033	ACATGT 0.113
AAAAAG 0.005	AAGTCT 1.256	AAGTCT 1.259	AACGTT 0.002	AAGTAT 3.000	AATGTC 2.003	ACGACT 0.031	AATAGT 0.113
AACGCT 0.005	ACTAGG 1.243	ACTAGG 1.258	AAGTAC 0.002	ACGTAG 3.000	AACCTT 2.003	AATATT 0.024	AACTAG 0.113
AAACTT 0.005	AATCGT 1.226	AATCGT 1.228	ACGAGT 0.002	AGGCCT 3.000	ACATAG 2.003	AAAACC 0.000	AGGGAT 0.113
ACGAGT 0.005	ACCGGG 1.147	ACCGGG 1.175	CCCCGG 0.002	ACCGAT 3.000	AAGTGC 2.003	AACCTT 0.000	AGCTCG 0.112
AAAACC 0.004	ACCGCT 1.138	ACCGCT 1.162	AAAGTT 0.002	AAAAAG 3.000	AATTGC 2.003	AAATTT 0.000	ACCCAT 0.112
AACCGT 0.004	ACCCCT 1.127	ACCCCT 1.141	AATACG 0.002	AAGTGT 3.000	ACATCT 2.003	AAACCC 0.000	AAACGC 0.111
AGATCT 0.004	ACCTAG 1.093	ACCTAG 1.102	AAGTCT 0.002	AAAATT 3.000	AACGCG 2.003	AACTAT 0.000	ACGCGG 0.111
AATCGT 0.003	AACGCG 1.079	AACGCG 1.092	AGCGCT 0.001	AAGGGG 3.000	AACGTC 2.003	AGCGCT 0.000	AAACTG 0.111
AACACT 0.003	ACACGT 1.063	ACACGT 1.072	AAAAAT 0.001	AAACTT 3.000	AACGTG 2.003	AAGGGT 0.000	AAAAAT 0.110
AAAGGT 0.003	AAACGT 1.037	AAACGT 1.039	AAAGGG 0.001	ACGTGC 3.000	AAATGT 2.003	AAAGGG 0.000	AGCCCT 0.110
AACGTC 0.003	ACGCCT 1.017	ATCCGG 1.024	AACACT 0.001	AAACGT 3.000	AGGGGG 2.003	AACCGT 0.000	AAATCT 0.110
AACGAT 0.003	AGCTAT 0.996	ACGCCT 1.023	AAAAAC 0.001	AACGTG 3.000	AAGTAC 2.003	AAAAAC 0.000	AAGAGT 0.110
AATACG 0.003	ATCCGG 0.995	AACGGT 1.006	ACGTAT 0.001	AAAAGG 3.000	AACTCT 2.003	ACGTAT 0.000	ATCCGC 0.110
AAGTCT 0.003	AACGGT 0.993	AGCTAT 1.002	AAAGGT 0.001	ACGCCT 3.000	ACCGGT 2.003	ACGCGT 0.000	ACGTGC 0.109
AAGTGT 0.002	ATATCG 0.989	ACGGAT 0.996	ACGTAG 0.001	AACCCC 3.000	AAGATT 2.002	ATATCG 0.000	AACAAT 0.109
AAACGT 0.002	ACGGAT 0.976	ATATCG 0.989	AACGTC 0.001	ACCTAT 3.000	ACACTG 2.002	AAAGGT 0.000	AAAATG 0.108
AACGTG 0.002	AGCGAT 0.965	AGCGAT 0.982	ACCGAT 0.001	AGCTAT 3.000	ACTATG 2.002	AAGTAT 0.000	AAATTC 0.108
AACCCC 0.002	ACGTAG 0.930	ACGTAG 0.931	AAGTGT 0.001	ATATGC 3.000	ACATGT 2.002	AGGCCT 0.000	AATCTG 0.108
CCCCGG 0.002	ACCGAT 0.909	ACCGAT 0.909	AAAATT 0.001	AAGAGT 3.000	AAAATT 2.002	ACCGAT 0.000	AAATAG 0.108
ACGTAT 0.001	ACGCAT 0.858	ACGCAT 0.865	AAACTT 0.001	AACGTT 3.000	ATGCGC 2.002	AAGTGT 0.000	AATATC 0.107
ACGCGT 0.001	AACCGT 0.846	ACCCGT 0.854	AACGTG 0.001	AGGGGG 3.000	AAACTT 2.002	ATGCGC 0.000	AAAGAT 0.106
ACGTAG 0.001	ACCCGT 0.835	AACCGT 0.850	AAAAGG 0.001	AAGTAC 3.000	AAGAGT 2.002	ACGTGC 0.000	AAAGGT 0.105
AGGCCT 0.001	ATCGCG 0.786	ATCGCG 0.797	AACCCC 0.001	AAGCTT 3.000	AAGCTT 2.002	AACGTG 0.000	ACTCTC 0.105
ACCGAT 0.001	ACGTGC 0.704	ACGTGC 0.710	AAAACC 0.000	AACTCT 3.000	AGCGCT 2.001	AAAAGG 0.000	AGGGGG 0.104
AACGTT 0.001	AAGCGT 0.604	AAGCGT 0.604	AAATTT 0.000	CCCCGG 3.000	AAGGCT 2.001	AACGAT 0.000	AAAGTT 0.104
AAATTT 0.000	CCCGGG 0.561	CCCGGG 0.561	AAACCC 0.000	AGATCT 3.000	ACGCGT 2.001	AAAAGT 0.000	AAATAT 0.103
AAACCC 0.000	ATGCGC 0.548	ATGCGC 0.548	ACGCGT 0.000	AATACG 3.000	AAGTAT 2.001	AACGTT 0.000	AAATTG 0.103
AGCGCT 0.000	AACGCT 0.517	AACGCT 0.522	ATATCG 0.000	ACCCCC 3.000	ACGTAG 2.001	AGGGGG 0.000	AATCGC 0.100
ATATCG 0.000	AACGTT 0.505	AACGTT 0.506	AAGTAT 0.000	ACGCGC 3.000	AGGCCT 2.001	AAGTAC 0.000	ACCTAT 0.100
AAGTAT 0.000	ACGTAT 0.502	ACGTAT 0.503	AAAAAG 0.000	ATATCG 0.000	AAGTCT 2.001	AAGCGT 0.000	ACTATC 0.100
ATGCGC 0.000	ACCGGT 0.487	ACCGGT 0.487	ATGCGC 0.000	ATGCGC 0.000	CCCGGG 2.001	ACGCAT 0.000	AATTCG 0.098
AAGCGT 0.000	ACGCGT 0.399	ACGCGT 0.399	AAGCGT 0.000	AAGCGT 0.000	ATCGCG 2.000	AAGTCT 0.000	AAGTAT 0.098
ACCGGT 0.000	AGGCCT 0.385	AGGCCT 0.386	ACCGGT 0.000	ACCGGT 0.000	AAATTT 2.000	ACCGGT 0.000	AAAATT 0.093
CCCGGG 0.000	AGCGCT 0.338	AGCGCT 0.338	CCCGGG 0.000	CCCGGG 0.000	AAGCGT 2.000	CCCGGG 0.000	AATTAG 0.092
