# Supplementary material for: Patterned sequence in the transcriptome of vascular plants
Source: BMC Genomics. 2007 Jun 15;8:173. doi: 10.1186/1471-2164-8-173 (PMC1940011; doi:10.1186/1471-2164-8-173)
Supplement: Additional File 7 — Collective per-megabase frequency, repeat count, and polymorphism by canonical microsatellite motif with two allowed mismatched repeat positions. This Excel table also parallels Additional File 5, allowing up to two mismatches among motifs in the microsatellite locus. [file 1471-2164-8-173-S7.xls]

## Sheet: tableL2.txt
simpfreq	compfreq	totfreq	fracsimp	simprepe	comprepe	simppoly	comppoly
Length = 1:
A 14.528	A 2.028	A 16.556	A 0.903	A 25.992	A 29.818	A 0.086	A 0.143
C 2.378	C 0.900	C 3.278	C 0.855	C 23.057	C 24.464	C 0.086	C 0.042
Length = 2:
AG 25.549	AG 3.410	AG 28.958	AG 0.889	AT 14.948	AT 17.361	CG 0.160	CG 0.219
AT 6.229	AT 0.993	AT 7.221	AT 0.878	AG 14.730	AG 16.865	AT 0.156	AC 0.155
AC 3.086	AC 0.720	AC 3.806	AC 0.834	AC 12.772	AC 14.407	AG 0.135	AT 0.150
CG 0.079	CG 0.026	CG 0.105	CG 0.727	CG 11.771	CG 13.750	AC 0.129	AG 0.143
Length = 3:
AAG 11.041	AAG 1.379	AAG 12.420	CCG 0.942	AAT 8.739	ACT 9.824	ACC 0.194	ACG 0.234
CCG 6.450	AGC 0.699	CCG 7.017	ACT 0.938	AAG 8.420	AAT 9.487	AAT 0.189	CCG 0.231
AGC 5.787	ATC 0.571	AGC 6.487	AGG 0.908	AAC 8.386	AAG 9.309	ACT 0.179	ACC 0.224
ATC 5.005	CCG 0.566	ATC 5.576	ACC 0.908	ATC 8.313	AAC 9.114	ACG 0.179	ATC 0.219
AGG 4.917	AGG 0.524	AGG 5.441	ATC 0.903	AGC 8.234	AGC 8.835	AGC 0.175	AGC 0.210
ACC 3.882	AAT 0.447	ACC 4.329	AGC 0.898	ACT 8.116	ATC 8.623	ATC 0.175	ACT 0.188
AAT 3.226	ACC 0.447	AAT 3.673	AAG 0.896	AGG 8.060	ACC 8.330	CCG 0.162	AAG 0.188
AAC 2.556	AAC 0.376	AAC 2.932	AAC 0.884	ACG 7.980	ACG 8.273	AAG 0.149	AGG 0.187
ACG 1.563	ACG 0.262	ACG 1.825	AAT 0.882	ACC 7.929	AGG 8.233	AAC 0.147	AAC 0.160
ACT 0.686	ACT 0.054	ACT 0.740	ACG 0.869	CCG 7.888	CCG 7.817	AGG 0.142	AAT 0.145
Length = 4:
AAAT 1.807	AAAG 0.222	AAAG 1.971	ACGT 0.991	ACAT 5.893	ACCT 7.595	ACGG 0.303	AGCC 0.438
AAAG 1.749	AAAT 0.152	AAAT 1.959	CCGG 0.990	AGAT 5.865	AGAT 6.952	AACT 0.303	ACAG 0.425
AAAC 0.720	ACAT 0.148	ACAT 0.843	AGGC 0.985	AGGC 5.849	ACAT 6.297	ACCG 0.289	ATGC 0.370
ACAT 0.696	AGAT 0.103	AAAC 0.770	AAGT 0.979	ACAG 5.690	AAGG 6.145	AACG 0.280	ACGT 0.333
AGAT 0.545	AGGG 0.072	AGAT 0.648	AGCC 0.977	ACGG 5.657	AAAG 5.961	AAGT 0.270	AATG 0.281
ATCC 0.508	AAAC 0.050	AGGG 0.557	AACC 0.967	AAAC 5.601	ACGC 5.953	ACTG 0.266	ACCC 0.250
AGGG 0.485	AATT 0.049	ATCC 0.538	AACG 0.958	AAGG 5.591	ATCG 5.934	AGCT 0.252	ACTC 0.240
AAGG 0.473	ACTC 0.045	AATC 0.511	ATCC 0.956	ACTC 5.579	ACTC 5.908	ACCT 0.240	AGCG 0.222
AATC 0.469	AATC 0.042	AAGG 0.508	AACT 0.955	AACG 5.566	AACG 5.833	CCGG 0.219	AGCT 0.214
AGCG 0.431	AGCG 0.039	AGCG 0.470	ATCG 0.954	ACCT 5.555	AACT 5.833	ACAT 0.218	ACCT 0.214
AATT 0.408	AAGG 0.034	AATT 0.457	ACAG 0.949	AATT 5.549	AATG 5.807	ATCC 0.191	ACAT 0.212
AATG 0.362	CCCG 0.030	AATG 0.387	AAGC 0.948	ATCC 5.541	ACAG 5.800	CCCG 0.183	ATCC 0.211
AGCT 0.332	ATCC 0.030	AGCT 0.347	AATG 0.939	AAAG 5.541	AACC 5.780	AATT 0.182	CCCG 0.206
ACTC 0.266	ACGG 0.027	ACTC 0.311	ACTG 0.933	ACTG 5.533	AGGC 5.764	AGGC 0.182	AGAT 0.189
AGGC 0.246	ACCT 0.027	ATGC 0.259	AAAT 0.933	AGGG 5.514	AATC 5.731	AGAT 0.175	AATC 0.188
ATGC 0.246	AATG 0.025	ATCG 0.257	AGCG 0.933	AGCG 5.507	AGCG 5.730	ACAG 0.175	AAGG 0.188
ATCG 0.238	ACGC 0.025	AGGC 0.252	AAGG 0.931	AAGT 5.504	AGCC 5.583	ACGT 0.173	AATT 0.175
ACAG 0.226	ATCG 0.019	ACAG 0.242	ACCG 0.926	AAAT 5.445	AAAT 5.575	AAGC 0.166	AACT 0.167
AAGC 0.200	ACAG 0.016	CCCG 0.221	AATC 0.924	AACT 5.445	ACGG 5.550	ACTC 0.157	AAAC 0.164
CCCG 0.190	ACCC 0.015	ACGC 0.215	AGCT 0.921	ACGT 5.434	AGGG 5.540	ATGC 0.156	AACC 0.161
ACGC 0.189	AGCT 0.014	AAGC 0.210	AAAC 0.919	ACGC 5.430	ATCC 5.536	AATG 0.151	AAAG 0.152
AGCC 0.187	ATGC 0.013	AGCC 0.195	AAAG 0.913	ACCG 5.429	AAGC 5.528	AATC 0.149	ATCG 0.143
AACC 0.177	AACG 0.011	AACC 0.186	AATT 0.902	AGCC 5.424	ACTG 5.500	ACGC 0.140	AAAT 0.129
ACGG 0.156	AAGC 0.010	ACGG 0.184	ACGC 0.899	AATC 5.415	AATT 5.450	AAAC 0.137	ACGC 0.125
ACCG 0.105	ACTG 0.010	ACCC 0.112	ATGC 0.888	AATG 5.413	AAAC 5.443	AGCC 0.135	CCGG 0.125
ACGT 0.098	AACC 0.009	ACCG 0.107	ACCC 0.888	AACC 5.388	ACCC 5.402	ACCC 0.132	AAGC 0.111
ACCC 0.096	AGCC 0.007	ACGT 0.099	ACAT 0.861	ATCG 5.354	ATGC 5.259	AGCG 0.127	ACCG 0.100
CCGG 0.089	AGGC 0.006	CCGG 0.091	AGAT 0.860	AGCT 5.344	AGCT 5.224	AAAG 0.126	ACGG 0.100
ACTG 0.076	ACCG 0.003	ACTG 0.086	AGGG 0.852	ATGC 5.333	CCGG 5.125	AAGG 0.121	AGGC 0.089
AACT 0.064	AACT 0.002	AACG 0.069	ACTC 0.848	CCCG 5.308	ACCG 5.100	AACC 0.113	AGGG 0.088
AACG 0.058	AAGT 0.001	AACT 0.066	ACCT 0.814	AAGC 5.271	CCCG 5.094	ATCG 0.111	ACTG 0.062
ACCT 0.028	CCGG 0.001	ACCT 0.055	ACGG 0.812	ACCC 5.225	AAGT 5.000	AGGG 0.084	AACG 0.000
AAGT 0.014	ACGT 0.001	AAGT 0.014	CCCG 0.808	CCGG 5.140	ACGT 5.000	AAAT 0.083	AAGT 0.000
Length = 5:
AAAAG 2.113	AAAAG 0.289	AAAAG 2.402	AACCT 1.000	AATAG 4.878	ACCAT 9.500	ACGCT 0.469	AACGT 1.000
AAAAT 1.724	AAAAT 0.162	AAAAT 1.886	ATGCC 1.000	AACGT 4.857	AAGCG 6.500	AACTT 0.417	AGGAT 1.000
AAGAG 0.976	AAGAG 0.115	AAGAG 1.091	ACGTC 1.000	ACGTC 4.667	AAGGT 6.500	ACAGG 0.360	AAGTG 0.571
AAAAC 0.882	AGGGG 0.101	AAAAC 0.955	AAAGT 1.000	AGATG 4.594	ACGAT 5.500	AGGCC 0.333	ACGGC 0.500
AGAGG 0.743	AAAAC 0.073	AGAGG 0.813	ACGCT 1.000	ACCTG 4.583	AACAT 5.286	ACGGG 0.319	ACCTG 0.500
AGGGG 0.462	AGAGG 0.070	AGGGG 0.563	ACGCG 1.000	ACTGG 4.572	ATATC 5.222	AGCGC 0.319	AACTG 0.500
AAATC 0.415	AACAC 0.049	AAATC 0.438	ACCGT 1.000	ACCTC 4.562	ACCTG 5.000	ACACG 0.290	ACAGG 0.500
AAACC 0.354	ACTAT 0.045	AAACC 0.385	AAGCG 0.994	AACGC 4.543	ACGGG 5.000	AGGAT 0.288	AATGT 0.500
AATAT 0.313	AAAGG 0.045	AATAT 0.351	AGCCT 0.993	ACCAT 4.518	AACTT 5.000	ACCAG 0.281	AGGCC 0.500
AGATG 0.306	CCCCG 0.039	AACAC 0.344	AACGC 0.988	AAGGT 4.500	ACAGG 5.000	AAGCC 0.264	AAGGT 0.500
AGAGC 0.298	AATAT 0.038	AGAGC 0.334	AGGCC 0.986	ACGAT 4.444	AAACT 5.000	AGCCT 0.252	AAGCT 0.480
AACAC 0.295	AGAGC 0.036	AGATG 0.328	ACGGC 0.980	ACTGC 4.428	AGGAT 5.000	ATGCC 0.251	ACCTC 0.429
AAAGC 0.289	AAACC 0.031	AAGGG 0.309	ACGCC 0.980	ATCGC 4.420	ACATC 4.875	AACCG 0.248	AAGGC 0.417
AAATG 0.285	AGGCG 0.031	AAAGC 0.309	AGCGC 0.980	ACAGG 4.418	AATCC 4.855	ACTAG 0.246	ACTCG 0.410
AAGGG 0.281	ACACC 0.030	AAATG 0.304	AGCGG 0.978	AGGCG 4.396	AAGAT 4.840	AGCAT 0.244	AGCCC 0.405
AATTC 0.264	AAGGG 0.028	AAAGG 0.297	ACCTG 0.977	ATATC 4.394	AATTC 4.833	AACAG 0.242	ACTCT 0.375
AAAGG 0.252	AGCTC 0.025	AATTC 0.278	ACCCT 0.974	ACATC 4.386	AATGG 4.717	ACTCG 0.242	AAACG 0.375
AAATT 0.252	AATCG 0.023	AAATT 0.272	AGGAT 0.972	ACCCT 4.386	AAACC 4.685	AAGGC 0.235	AATTC 0.347
AGGCG 0.227	AAATC 0.023	AGGCG 0.257	ACGGG 0.970	AGAGC 4.377	AACTG 4.667	ACCTG 0.221	AGCTC 0.345
AATCC 0.227	AGATG 0.022	AATCC 0.245	AACTT 0.969	ATCCC 4.367	AAAGG 4.658	ACTGC 0.218	ACACT 0.334
ACCCC 0.221	ATATC 0.021	ACCCC 0.236	ATCCC 0.968	AGCCC 4.360	AACTC 4.625	ACAGT 0.215	AACGG 0.333
CCGCG 0.211	AAATT 0.020	CCGCG 0.231	ACACT 0.968	ACAGT 4.357	AAACG 4.625	AATAC 0.214	AAACT 0.333
ATATC 0.204	AATGG 0.020	ATATC 0.225	AACCC 0.966	ACACT 4.356	AGCTC 4.613	AACGT 0.214	AATCG 0.326
AGATC 0.198	AAAGC 0.020	AGATC 0.214	AGATC 0.961	AGGCC 4.355	AAGTG 4.571	ACGCC 0.214	AAGGG 0.310
AACCC 0.175	CCGCG 0.020	CCCCG 0.203	ACTGC 0.961	AGATC 4.348	AATCG 4.556	AACAT 0.209	ACCGG 0.300
ACACC 0.171	AAATG 0.019	ACACC 0.201	AACTG 0.961	ACTAT 4.348	AATAC 4.508	AGCCC 0.209	AAATC 0.266
AGCTC 0.169	AATAC 0.018	AGCTC 0.194	AAGAC 0.959	AGGGC 4.346	AAGGC 4.500	ACCGG 0.206	AGGCG 0.262
CCCCG 0.164	AATCC 0.018	AACCC 0.179	AATCC 0.959	AACCC 4.346	CCCGG 4.500	AATGG 0.203	ACGGG 0.250
AATGT 0.158	AAACT 0.017	AATAC 0.170	ACGAG 0.958	ACTCT 4.343	ATCGC 4.500	AACCC 0.202	ACCCT 0.250
ATCCG 0.154	AGATC 0.016	ATCCG 0.169	ACTCT 0.955	AAGTG 4.338	AATAG 4.500	ATCGC 0.200	AGCCG 0.250
AATAC 0.152	ATCCG 0.016	AATGT 0.163	AAGTC 0.955	ACCGT 4.333	AGGCC 4.500	AAAAC 0.198	ACGCC 0.250
ACCCG 0.139	ACCCC 0.015	AATGG 0.155	ACCAT 0.955	AAGCC 4.332	AAGAG 4.482	ATCCG 0.196	AACTC 0.250
ACGAG 0.138	AGGGC 0.014	ACCCG 0.150	AGCAT 0.952	ACCAG 4.330	AGGCG 4.476	CCCGG 0.196	AGCAT 0.250
AATGG 0.135	AATTC 0.014	AATCG 0.149	ACTAG 0.950	ACGAG 4.329	AGATG 4.467	AAACC 0.195	AGATC 0.238
AACAG 0.128	AACAG 0.013	ACGAG 0.142	AGCCG 0.950	AACTC 4.324	ACAGC 4.463	AACTC 0.195	AAATG 0.231
AATCG 0.127	AAGCT 0.013	AACAG 0.141	AGGGC 0.949	ACGCC 4.316	AAATG 4.462	AATGT 0.192	AATCC 0.225
ACAGC 0.125	AACTC 0.012	AAACT 0.139	AAAGC 0.949	ACTCC 4.315	AAAAG 4.459	ACTCC 0.192	AAAAC 0.224
ACCTC 0.125	AATCT 0.011	ACCTC 0.132	ACTGG 0.948	AAACC 4.313	AATAT 4.454	ACCCT 0.191	AAATT 0.219
AAACT 0.123	ACCCG 0.011	ACAGC 0.131	AATTC 0.948	AAGAG 4.302	AAAAC 4.441	ATCCC 0.190	AAAGC 0.217
AATCT 0.120	AACCG 0.009	AATCT 0.131	ATCGC 0.947	AAACT 4.300	AGAGG 4.415	AATGC 0.189	AACAT 0.214
AACTC 0.116	ACTCG 0.009	AACTC 0.127	AATCT 0.942	AAGAC 4.298	AACAG 4.409	AATAG 0.184	ACAGT 0.208
AAGTG 0.109	AAACG 0.009	AGGGC 0.122	ACCAG 0.940	AGAGG 4.295	AAATC 4.406	AATCG 0.178	AAACC 0.207
AGGGC 0.107	ACCGC 0.009	AAGTG 0.115	ACTAT 0.938	AACTT 4.292	ACACG 4.400	AAACT 0.177	ACCCC 0.206
AAGGC 0.103	ACATC 0.008	AATGC 0.108	AAATC 0.937	AATCC 4.292	CCCCG 4.368	AGAGC 0.176	AATCT 0.200
AATGC 0.101	AGCCC 0.008	ACATC 0.107	AAATT 0.936	AACTG 4.291	AGAGC 4.346	CCCCG 0.175	CCGCG 0.195
ACATC 0.099	AATGC 0.007	AAGGC 0.106	ACCCG 0.935	AGCTC 4.285	ACACC 4.345	AGATC 0.174	ACGAG 0.188
ATCCC 0.097	ACAGT 0.007	ATCCC 0.099	AAGGC 0.934	ATCCG 4.281	AAGGG 4.334	ATATC 0.174	AATAC 0.174
AGCCG 0.093	ACATG 0.007	AGCCG 0.095	AGAGG 0.933	ACTCG 4.275	ACCCC 4.324	AAACG 0.173	AACAC 0.170
AACTG 0.090	ACTCC 0.007	AACTG 0.094	AATGC 0.933	AAAGG 4.272	AGGGC 4.300	AAGCG 0.172	ACCGC 0.167
AGCGG 0.090	AAGTG 0.007	AGCGG 0.093	AGAGC 0.933	AATGC 4.271	AAAAT 4.300	AGCCG 0.171	ACACC 0.167
ACTGC 0.080	AAGAT 0.007	AACCG 0.089	ACAGG 0.931	AACGG 4.269	AACCG 4.286	AGGCG 0.169	ATATC 0.153
AACCG 0.080	AACGG 0.006	ACTAT 0.087	AAAAC 0.930	AACAC 4.268	ACCTC 4.286	AAAGC 0.169	AAGAG 0.148
AATAG 0.080	ACAGC 0.006	AAGCT 0.087	ACCCC 0.930	AATGT 4.268	ACCGC 4.278	AGATG 0.169	CCCCG 0.133
AAGAC 0.078	AACAT 0.006	AATAG 0.087	AACGT 0.929	AAAAG 4.264	ACTCT 4.250	AATAT 0.168	AAAAG 0.126
ACTCC 0.076	ACCTC 0.006	ACTGC 0.084	AATGT 0.929	AATCT 4.263	ACCCT 4.250	ACGAT 0.167	ACTGC 0.125
AAACG 0.075	CCCGG 0.006	ACTCC 0.083	ACAGC 0.928	AGCAT 4.259	ACATG 4.250	ACCCG 0.166	AAAAT 0.123
AAGCT 0.074	AATAG 0.006	AAACG 0.083	ACATC 0.926	ACAGC 4.252	AGCAT 4.250	AAGAC 0.163	AAAGG 0.117
AGCCC 0.072	AACTG 0.005	AAGAC 0.081	AAGCC 0.925	ACTAG 4.246	AGCGC 4.250	AAGGT 0.161	ACTCC 0.117
ACACG 0.070	AAGCC 0.005	AGCCC 0.079	AAGAG 0.925	ACACG 4.246	AGATC 4.238	AAAAG 0.158	AGAGG 0.108
ATGCC 0.068	AATGT 0.005	ACACG 0.075	AATAC 0.924	AGGAT 4.244	AACAC 4.228	AAGTG 0.157	AGAGC 0.106
AACAT 0.066	ATCGC 0.005	AACAT 0.072	AACTC 0.923	AATTC 4.244	AGGGG 4.224	ACTAT 0.155	AATGC 0.100
ACTGG 0.064	ACACG 0.005	ATGCC 0.068	AAGGT 0.922	ACCCC 4.243	AAAGC 4.217	ACCTC 0.153	AATGG 0.100
ACCAG 0.059	ACCAG 0.005	ACTGG 0.066	AAATG 0.920	AAGTC 4.238	ACCGG 4.200	ACGAG 0.150	AGGGC 0.100
AAAGT 0.057	AACCC 0.004	ACCAG 0.064	AGCCC 0.920	AATCG 4.230	AATCT 4.200	AATCC 0.147	AGATG 0.100
ACGCC 0.056	ACGAG 0.004	CCCGG 0.060	ACCTC 0.919	AACAG 4.229	ACTCC 4.200	ACATC 0.146	AATAG 0.100
AAGCC 0.054	ACCGG 0.003	ACCGC 0.060	AAAAT 0.919	AAGCT 4.229	ACCAG 4.200	ACTCT 0.145	AAGAT 0.100
CCCGG 0.054	AAGAC 0.003	ACAGT 0.059	AAACG 0.917	ATGCC 4.228	AACGG 4.167	AAATC 0.145	AATAT 0.089
ATCGC 0.053	ACTGC 0.003	AAGCC 0.059	AAGAT 0.917	AAGGG 4.225	AGCCG 4.167	AAGTC 0.143	CCCGG 0.083
ACACT 0.053	AAGGC 0.003	ACGCC 0.058	AACAT 0.916	ACGGG 4.225	ACTGC 4.125	AATTC 0.142	ACAGC 0.074
ACAGT 0.052	AGCCG 0.003	AAAGT 0.057	AAGGG 0.914	AGCCG 4.225	AAGCC 4.125	AACGC 0.137	AACCG 0.071
ACCGC 0.052	AGCGG 0.003	ATCGC 0.057	AAGTG 0.912	AAAAC 4.224	ACGAG 4.125	AGCGG 0.137	AGCGG 0.062
ACTAG 0.050	ATCCC 0.003	ACACT 0.055	CCCGG 0.911	AAATT 4.224	AGCCC 4.119	ACAGC 0.135	AGGGG 0.060
ACTCT 0.045	ACACT 0.003	AAGAT 0.052	ATCCG 0.907	AAGGC 4.220	ACTAT 4.111	CCGCG 0.134	AACCC 0.056
ACCAT 0.045	ACTCT 0.002	ACTAG 0.050	ACACG 0.907	ACGCT 4.219	ATCCC 4.100	AGCTC 0.134	ATCCG 0.050
AGCAT 0.045	ACTGG 0.002	ACTCG 0.048	AGATG 0.906	ACCGC 4.218	AAATT 4.094	AACTG 0.133	AACAG 0.045
AAGAT 0.045	ACAGG 0.002	ACTCT 0.047	AATAT 0.898	ACCCG 4.218	AATGT 4.062	AACAC 0.132	ACATC 0.000
ACGGG 0.043	ACGCC 0.002	ACCAT 0.047	AAACC 0.897	AACCT 4.217	ACTCG 4.057	ACCCC 0.132	AAGAC 0.000
ACTAT 0.042	AGCAT 0.002	AGCAT 0.047	ACGAT 0.897	AAGCG 4.211	AATGC 4.050	AAGAT 0.132	ACTAT 0.000
ACGGC 0.041	ACGGC 0.001	ACGGG 0.044	AACCG 0.892	AGCGC 4.210	ATCCG 4.050	AAGAG 0.128	ACTAG 0.000
ACCGG 0.040	ACCTG 0.001	ACCGG 0.043	AAGCT 0.892	ACACC 4.209	AAGCT 4.040	AGAGG 0.121	AAGTC 0.000
AACGC 0.040	ACGGG 0.001	ACGGC 0.041	ACATG 0.891	AAATC 4.208	CCGCG 4.030	AAGCT 0.119	AACCT 0.000
ACAGG 0.039	AACTT 0.001	ACAGG 0.041	AACAG 0.889	ACGCG 4.203	ACGGC 4.000	AACCT 0.117	AACTT 0.000
ACTCG 0.039	ACCCT 0.001	AACGC 0.041	ACAGT 0.888	AAAGC 4.198	AAGAC 4.000	ACTGG 0.117	ACTGG 0.000
ACGCG 0.039	AACGC 0.001	AAGCG 0.040	CCGCG 0.887	AAAAT 4.195	ACAGT 4.000	AAATT 0.116	AAGCC 0.000
AAGCG 0.039	ACCAT 0.001	ACGCG 0.039	AAAAG 0.887	AATAC 4.194	ACTAG 4.000	AGGGG 0.115	ATGCC 0.000
ACCTG 0.036	AGGAT 0.001	AACGG 0.038	ATATC 0.885	AACCG 4.190	AAGTC 4.000	AAAGT 0.115	ACGTC 0.000
AGCGC 0.035	AGGCC 0.001	ACCTG 0.037	AGCTC 0.885	AATGG 4.190	ACTGG 4.000	AAATG 0.113	AAAGT 0.000
ACCCT 0.034	AAGCG 0.001	ACCCT 0.036	ACCGC 0.879	AAGAT 4.186	AACGT 4.000	AGGGC 0.112	AACGC 0.000
AGCCT 0.033	AAGGT 0.001	AGCGC 0.036	AATAG 0.878	AGCCT 4.184	ACGCC 4.000	AAAGG 0.110	ACGCT 0.000
AACGG 0.032	ACGAT 0.001	AGCCT 0.033	AATGG 0.877	ACGGC 4.154	AACGC 4.000	ACATG 0.108	ACCAT 0.000
AACCT 0.032	AGCGC 0.001	AACCT 0.032	ACTCC 0.874	AAAGT 4.147	AGCGG 4.000	ACCGC 0.107	ACATG 0.000
AGGAT 0.028	ACTAG 0.000	ACATG 0.030	AAACT 0.873	CCCGG 4.146	AGCCT 4.000	ACCAT 0.105	ACGCG 0.000
AGGCC 0.026	AAGTC 0.000	AGGAT 0.029	ACTCG 0.868	ACATG 4.146	ACACT 4.000	AAAAT 0.103	AGCCT 0.000
AAGTC 0.025	AACCT 0.000	AGGCC 0.027	AGGCG 0.866	AATAT 4.144	ACCCG 4.000	AAGGG 0.101	ATCGC 0.000
ACATG 0.023	ATGCC 0.000	AAGTC 0.026	AGGGG 0.863	AGGGG 4.142	AACCC 4.000	AATCT 0.094	ATCCC 0.000
AAGGT 0.022	ACGTC 0.000	AAGGT 0.023	ACCGG 0.862	CCCCG 4.135	AACCT 0.000	AACGG 0.089	AAGCG 0.000
ACGTC 0.016	AAAGT 0.000	ACGTC 0.016	AAAGG 0.861	ACCGG 4.131	ATGCC 0.000	ACACC 0.084	ACCCG 0.000
AACTT 0.014	AACGT 0.000	AACTT 0.015	AATCG 0.861	AGCGG 4.126	ACGTC 0.000	ACACT 0.078	ACACG 0.000
ACCGT 0.014	ACGCT 0.000	ACCGT 0.014	AACAC 0.858	AAATG 4.117	AAAGT 0.000	ACGCG 0.073	ACCGT 0.000
ACGAT 0.011	ACGCG 0.000	ACGAT 0.012	ACACC 0.856	AAACG 4.093	ACGCT 0.000	ACGGC 0.071	ACCAG 0.000
ACGCT 0.007	AGCCT 0.000	ACGCT 0.007	CCCCG 0.840	AACAT 4.091	ACGCG 0.000	ACGTC 0.000	ACGAT 0.000
AACGT 0.006	ACCGT 0.000	AACGT 0.006	AACGG 0.831	CCGCG 4.078	ACCGT 0.000	ACCGT 0.000	AGCGC 0.000
Length = 6:
AAAAAG 0.615	AAGATG 0.113	AAAAAG 0.685	AATCGT 1.000	AAAGGT 6.000	AACGAG 10.000	AACGTC 0.583	AAAGGC 1.000
AAGAGG 0.536	ACCAGC 0.101	AAGAGG 0.620	ATCGCG 1.000	ACTGAG 5.183	AATACT 9.000	AATGTC 0.571	AAGCTG 1.000
AAGATG 0.505	AAGAGG 0.084	AAGATG 0.618	AATGTC 1.000	AGCGCT 5.000	AACTAC 8.000	AAGTCG 0.500	AACTGT 1.000
AAAAAT 0.457	AGCAGG 0.081	AAAAAT 0.524	AAGATT 1.000	AGGCAT 5.000	ACCTGC 7.083	AAGGCT 0.500	AAGGCT 1.000
ACCGCC 0.450	AGGCGG 0.073	ACCGCC 0.520	AAGTGC 1.000	ACTGCG 4.983	ACATCC 7.000	AGCGAT 0.500	AATGGT 1.000
AGGCGG 0.429	AAAAAG 0.071	AGGCGG 0.501	AACTAT 1.000	AAAACT 4.938	ACCCTG 7.000	ACGACT 0.500	AACCAT 0.834
ACGGCG 0.407	ACCGCC 0.071	ACGGCG 0.436	ACTGAT 1.000	AAACCT 4.817	ACTGGG 6.500	AACGTG 0.500	ACCCAG 0.750
AAGGAG 0.362	AACAGC 0.070	AAGGAG 0.419	ACACTG 1.000	AATCAC 4.780	AACACG 6.500	AGCTAT 0.500	ATCGGC 0.722
AACCCT 0.327	AAAAAT 0.067	AGCAGG 0.402	ACTGAG 1.000	ACAGTC 4.778	AAGAGC 6.162	AGATCT 0.500	AACGCC 0.714
AGCAGG 0.321	ACCTCC 0.064	ACCAGC 0.390	AGCGCT 1.000	AATCGC 4.763	AAAGAC 6.000	AATACG 0.500	AGGCGC 0.667
ACCTCC 0.311	ACGAGG 0.064	AACAGC 0.378	ACTATG 1.000	ACAGGC 4.754	ACATCG 6.000	ACCTAG 0.472	AACCGC 0.667
AACAGC 0.309	AGAGGG 0.057	ACCTCC 0.374	AAACGC 1.000	ACAGAT 4.750	AATGAG 6.000	ACGCTG 0.444	AACGGC 0.625
AGAGGG 0.304	AAGGAG 0.057	AGAGGG 0.362	ACCGCT 1.000	AAATGT 4.750	ACGCTC 6.000	ACTGAT 0.438	AAACGG 0.600
AAGCAG 0.299	AGGATG 0.052	AACCCT 0.357	AATGCC 1.000	AATCTC 4.703	ACATAT 5.977	AACTGT 0.429	AACAGG 0.583
CCGGCG 0.289	AAAGAG 0.049	AAGCAG 0.339	AATTCG 1.000	AATATG 4.686	AAAATC 5.972	AATCCT 0.428	ACCGAG 0.500
ACCAGC 0.289	AGCCGC 0.040	AAAGAG 0.323	AAATCT 1.000	ACAGGG 4.673	ACCAGC 5.826	AGGGAT 0.425	CCGCGG 0.500
AAAAAC 0.287	AAGCAG 0.039	AAAAAC 0.318	AACCGT 1.000	AGATAT 4.645	AAGACC 5.812	ACACCG 0.424	AAGGGC 0.500
AAAGAG 0.274	ACCGTG 0.035	CCGGCG 0.307	AACGGT 1.000	ACAGCG 4.640	ACAGAG 5.773	ACCTGG 0.420	ACGCGG 0.500
AGATGG 0.218	ACGATG 0.033	AGATGG 0.243	AACACT 1.000	AACTGG 4.636	ACCCCG 5.750	AAATGT 0.417	AATCGC 0.500
AGCGGC 0.211	CCCCCG 0.033	ACGAGG 0.243	ACCAGT 1.000	ACGATC 4.627	AATCTG 5.714	ACCTCT 0.413	AATATT 0.500
ACGATG 0.197	AAAAAC 0.032	AGGATG 0.232	AGCTCG 1.000	AACACC 4.619	AACATC 5.667	ACTCGC 0.397	ACAGTG 0.500
AGCCGG 0.189	ACATAT 0.032	ACGATG 0.230	ACGGAT 1.000	AAGATC 4.613	ACCATC 5.553	ACAGCG 0.390	AACGTG 0.500
ACCATC 0.188	AAGACG 0.030	AGCCGC 0.222	AGGCAT 1.000	AAGTGG 4.611	ACGATC 5.542	AAGAGC 0.383	AAGTCC 0.500
AGCCGC 0.182	AAAACG 0.030	AGCGGC 0.219	ACAGCT 1.000	AAGAGC 4.611	AGCATC 5.500	ACAGAT 0.375	AAATGC 0.500
AGGATG 0.179	AACCCT 0.030	AGCCGG 0.219	AAGCGG 1.000	AGCCTG 4.609	AAGCAT 5.500	AAGCCT 0.375	ACTCTG 0.500
ACGAGG 0.179	AGCCGG 0.029	ACCATC 0.213	AAAGCG 1.000	AACGCC 4.607	ACGCCC 5.500	AACCGC 0.372	AAACCT 0.500
AATTCC 0.160	AACATC 0.029	CCCCCG 0.192	AGCGAT 1.000	AAGCCG 4.601	AAGTCC 5.500	ACCGGG 0.367	AATACC 0.500
CCCCCG 0.159	ACGGCG 0.028	AGCCTC 0.172	ATATCG 1.000	AAACAT 4.600	AACTTG 5.500	AAGGCC 0.360	AAATTC 0.500
AGCCTC 0.145	ACCACG 0.028	AGCATC 0.168	ACATGT 1.000	AGCCCT 4.578	ACACTC 5.500	ACCCAT 0.360	AGAGCT 0.500
AAGCCC 0.145	AGGGGG 0.028	AAGCCC 0.167	AACGCG 1.000	ACACAG 4.578	ACAGCC 5.391	AAACAC 0.355	AATATG 0.500
ACGCCG 0.144	AGCCTC 0.027	AATTCC 0.166	AAAGGT 1.000	ACCCTC 4.575	ACAGGG 5.367	ACAGGC 0.353	AAATAG 0.500
AGCATC 0.142	AAAATC 0.027	ACGCCG 0.164	ACGTAG 1.000	ACAGCC 4.570	AATATT 5.250	ACGGCT 0.346	AACACG 0.500
ACCGGC 0.141	AGCATC 0.026	AAAATC 0.163	AATAGC 1.000	AAAGAC 4.567	AAAACG 5.250	AAATGC 0.345	ACACGC 0.500
AGCTCC 0.139	ACTCTC 0.026	AACACC 0.157	AACGTC 1.000	AATCCT 4.560	AAATTC 5.250	AATGCC 0.337	AAGATC 0.500
AACACC 0.137	AAACAC 0.025	ACCGGC 0.156	ACCGAT 1.000	ACCGCT 4.550	AGCCTG 5.231	AATCGT 0.333	ATCCGC 0.500
AAAATC 0.136	AGATGG 0.025	AAGACG 0.155	AAGCGC 1.000	ACTGGC 4.542	AACCCG 5.222	AAATCT 0.333	AAGAGC 0.481
AAAAGG 0.132	ACCATC 0.025	AGCTCC 0.153	ACGACT 1.000	ACACTC 4.542	AATCAG 5.200	AAAGGT 0.333	ACCCAT 0.476
AAGCCG 0.131	ACCCTG 0.024	AACAAG 0.146	AAGTGT 1.000	AACCTC 4.532	AATCCT 5.200	ACAGTG 0.333	AGAGGC 0.438
AACAAG 0.130	AAGCCC 0.022	AAAAGG 0.145	ACCAGG 1.000	AATACC 4.526	ACGGGG 5.200	AAAAGG 0.333	ACACGG 0.429
AAATGG 0.129	ACGCCG 0.021	AGGGGG 0.139	AAACGT 1.000	AAGCTC 4.521	AGATAT 5.167	AAGTCC 0.333	ACTGGC 0.420
AAGACG 0.124	AACTCC 0.020	AAATGG 0.136	ACCCGG 1.000	ACCAGC 4.519	AAACAC 5.167	ATATGC 0.333	AAGGTG 0.417
ACGGCC 0.119	ACCGTC 0.020	AAGCCG 0.134	ACGCCT 1.000	ACCACG 4.518	AAAGTC 5.167	ACACGT 0.333	AGCATC 0.412
AAAACC 0.118	AACCAG 0.020	AACCAG 0.134	ACATGC 1.000	ACTCCG 4.518	ACGAGC 5.167	AAAGTT 0.333	AGCTCC 0.403
AATCGG 0.118	AGCCTG 0.020	AACTCC 0.132	AACGAT 1.000	ACCCTG 4.507	AGCAGG 5.162	AGCTGC 0.320	AACCTG 0.400
AATGGC 0.115	AAACCC 0.019	ACGGCC 0.132	ACCTAT 1.000	AGCCCC 4.501	AACGCC 5.143	ACTATC 0.315	AAATTG 0.400
AACTCC 0.113	ATCATG 0.019	AAACAC 0.126	ACAGTC 1.000	ACATAG 4.500	AACCCC 5.125	AGCGGG 0.314	ACGCCC 0.375
AACCAG 0.113	AACACC 0.019	AATCGG 0.125	AACATT 1.000	AGGATC 4.500	AAAGAT 5.100	AACTAC 0.312	ACAGAG 0.364
ACAGCC 0.112	AGATCG 0.019	ACAGCC 0.125	ACTAGG 1.000	AAGTGT 4.500	AAAGCC 5.100	AAACGC 0.312	ACGAGG 0.363
AGGGGG 0.111	CCGGCG 0.018	AAAACC 0.123	ATATGC 1.000	AACGGG 4.495	AGCCCC 5.071	ACCATG 0.311	AGCCTG 0.363
AATCAG 0.108	ACATGG 0.018	AATGGC 0.122	ATCCGG 1.000	AAGCAC 4.492	AACAAT 5.055	AAGAAT 0.310	ACCAGC 0.360
AGAGAT 0.106	ACACGG 0.018	ACTGCT 0.118	AACGTT 1.000	ACCGAG 4.491	AAAGAG 5.047	AAGCTC 0.310	ATGCCC 0.357
ATCGCC 0.105	AATGGG 0.018	AACCAC 0.118	AATGTG 1.000	AGGGCC 4.489	AAGGAG 5.012	AGGATC 0.309	AGCCTC 0.350
AACCAC 0.104	AAAATG 0.016	AGAGAT 0.115	AACTCT 1.000	AATTAC 4.484	ACCTCT 5.000	ACCAGT 0.309	ACCATC 0.342
ACTGCT 0.102	AACAAG 0.016	AATCAG 0.111	AAGCGT 1.000	AGAGGC 4.483	ACGCAG 5.000	AAGGTC 0.309	ACCGCG 0.333
AAACAC 0.101	AACCCG 0.016	ACGGAG 0.107	ACACGT 1.000	ACTATC 4.481	AATAGG 5.000	AGCGCC 0.306	AAAGAC 0.333
ACGGAG 0.097	AGGGGC 0.016	ATCGCC 0.107	AAAGTT 1.000	ACCTCG 4.480	ACAGAT 5.000	ACCTGC 0.303	ACTGCT 0.333
AGAGCG 0.095	ACTGCT 0.015	AACCCG 0.105	AGATCT 1.000	ATCGCC 4.478	ACATCT 5.000	AAAGCC 0.303	AATTAT 0.333
AACCCG 0.088	AATCCC 0.015	ACCACG 0.105	ACGCAT 1.000	AGATGG 4.478	AAGGCT 5.000	AAGCCC 0.302	ACACCT 0.333
ACAGAG 0.086	ACCGGC 0.015	AACATC 0.102	ACGCGC 1.000	ACTGCC 4.473	AATCCC 5.000	AACCGT 0.300	ACCTGC 0.333
AATCTG 0.086	AGCTCC 0.015	AATGGG 0.100	AAGTCT 1.000	AACATC 4.473	ATATCC 5.000	AAGGAT 0.300	ATATCC 0.333
AGAGGC 0.085	AGCGCC 0.014	AGAGCG 0.100	CCCGGG 1.000	ATGCCC 4.471	AATCGG 5.000	AAACCT 0.300	ACCTGG 0.333
AGGCCG 0.084	AGCGGG 0.014	AATCTG 0.097	AAAGGC 0.990	AACGAC 4.469	AATGCG 5.000	AACCTC 0.294	ACTCGG 0.333
AGGGCG 0.082	ACGATC 0.014	ACATGG 0.095	AACAGT 0.988	AACTTC 4.460	ACTCTG 5.000	AAGCCG 0.292	ACCCTG 0.333
AAACAG 0.082	AACCAC 0.014	AGGCCG 0.095	AAACAT 0.986	AACCGG 4.458	ACTAGC 5.000	ACGCCC 0.292	AAAAGC 0.333
AATGGG 0.082	AAACAG 0.013	AAACAG 0.094	AGGCCC 0.982	AACATG 4.453	AAAACT 5.000	ACGTCC 0.291	ACCCGC 0.333
AACGGC 0.081	ACGGCC 0.013	ACAGAG 0.093	AACTAG 0.982	ACACCT 4.452	AAATGT 5.000	ATGCCC 0.289	AACATC 0.333
AAAGCC 0.080	AAAAGG 0.013	AGAGGC 0.093	AACTAC 0.979	ACCCCG 4.451	ACAGGC 5.000	ACTATG 0.286	CCCGCG 0.333
AACAAT 0.079	ACAGCC 0.013	AAAGCC 0.089	AATGGC 0.979	AACCGC 4.449	AACCTG 5.000	AGGCAT 0.286	AGGCCC 0.333
ACCTGC 0.078	ACCATG 0.013	AAGGCG 0.088	ATCGCC 0.978	AGAGAT 4.446	AGATGG 4.956	AACGAT 0.286	ACTCCT 0.333
ACATGG 0.077	ACCCCC 0.013	AACGGC 0.088	ACACCG 0.977	ACCTAG 4.445	ACTCAG 4.920	ACTAGC 0.286	ACAGGG 0.333
AAGGCG 0.077	AAATTG 0.013	AACAAT 0.086	AGGCGC 0.976	ACACTG 4.444	AGGATG 4.912	ACTAGG 0.286	ACGGCT 0.333
AGAGCC 0.076	ACTGCC 0.012	AGCGGG 0.085	AGCCCG 0.976	AACCCG 4.441	AAGCAG 4.896	AGGCCC 0.284	AAGCCC 0.333
ACCACG 0.076	AAGGAT 0.012	AGGGCG 0.085	AGCGCG 0.975	AAATCG 4.440	AACCTC 4.833	ACTCAG 0.281	ACGATG 0.319
AACATC 0.073	AATGCT 0.012	AACCGG 0.085	ACGGCT 0.975	AGAGGG 4.439	AACCAC 4.833	ACACGC 0.281	AAGCAG 0.319
AACCGG 0.073	AAGCAC 0.012	ACATAT 0.084	ACTGGG 0.974	ACCACT 4.435	AGGGGC 4.815	AAGGGC 0.280	ATCCCC 0.317
AAATCC 0.072	AAGTAG 0.012	AAACCC 0.083	AAGCTC 0.972	AAGGTG 4.433	AGCCTC 4.800	ACGGGC 0.280	ACTGCC 0.300
AGCGGG 0.071	ACCCAT 0.012	AAATTG 0.083	AACATG 0.972	AAGACG 4.430	AGGCCG 4.800	AACCAC 0.279	ACACAG 0.300
ACTCCC 0.071	ACCTCG 0.011	ACCTGC 0.082	AGCTGC 0.972	ACTATG 4.429	AAGGTG 4.792	AATTGC 0.278	AACCGG 0.300
AAAGTC 0.071	AAGGCG 0.011	AGAGCC 0.082	CCGGCG 0.971	ACTCCT 4.427	ACACGG 4.786	AAATAG 0.278	AGGCCG 0.300
AGCTGC 0.071	AACCGG 0.011	ATCATG 0.080	AAACCG 0.971	AACAGG 4.426	ACCGTC 4.778	ACCACG 0.277	AAAGCC 0.300
AAGGTG 0.071	AGGCCG 0.011	ACTCTC 0.080	AAACTC 0.970	ACTCGG 4.423	AACAGC 4.769	AAAGGC 0.275	AGGCGG 0.288
ATCCCC 0.070	ACACGC 0.011	AAGGTG 0.080	AAGATC 0.970	ACCTCT 4.420	AAGAAT 4.750	ACACCC 0.275	ACCATG 0.286
AAAGGG 0.070	AATTAT 0.010	AGATCG 0.079	AACTCG 0.967	ACACCC 4.420	ACTGCG 4.750	ACGGCC 0.274	AATCTG 0.286
AAGGGG 0.070	AAGCAT 0.010	ATCCCC 0.077	AAGCTG 0.966	AAGAGG 4.417	AGCTCC 4.750	ATCATG 0.273	ACCTCC 0.284
AACCTC 0.069	AGATAT 0.010	AAAGGG 0.077	AGGATC 0.964	AAATAG 4.417	AAACCT 4.750	AACTGG 0.272	AGCCGG 0.283
CCCGCG 0.069	AAGTCC 0.010	AAATCC 0.077	AATCAG 0.962	AATTCC 4.412	AGATCG 4.750	AAACTG 0.271	AAACAC 0.278
AAATTG 0.069	ACCCTC 0.010	AATCCC 0.075	ACGCGG 0.962	ACTCTC 4.412	ACCTCC 4.741	AATCAC 0.270	AAAATC 0.278
AGCCCC 0.067	ACTCCG 0.010	AAAGTC 0.075	AAATAT 0.962	ACTCAG 4.411	ACGGCC 4.714	ACGATG 0.269	CCCCCG 0.276
AACATG 0.067	AATCTG 0.010	AACCTC 0.074	ACCGAG 0.961	AACGGC 4.409	ACTCCG 4.713	ACTGCC 0.266	AGGATG 0.276
AAACCC 0.064	ACGGAG 0.009	ACTCCC 0.074	AAAACT 0.958	AATAGT 4.407	AAGCCG 4.667	ACTGCT 0.264	ACATAT 0.273
AATAGT 0.064	ACTCGC 0.009	AAGGGG 0.074	ACGCCC 0.957	AGCTCC 4.406	ACCTGG 4.667	AGCTCC 0.263	ACCCCC 0.271
AGATGC 0.064	AACTGG 0.009	AGGGGC 0.073	AATTAC 0.956	AAATCC 4.404	AGATGC 4.667	ACCCGT 0.262	AATCAG 0.267
ATCATG 0.061	ATCCCG 0.009	AGCTGC 0.073	AATACC 0.956	ACGGAT 4.400	AACCAT 4.667	ACGCTC 0.262	AGCAGG 0.259
AAAGGC 0.060	AAGAGC 0.009	AAAATG 0.072	AAGGGC 0.954	AACTCC 4.400	AATCCG 4.667	AACGCC 0.260	AAAAAC 0.256
AATCCC 0.060	AAAGCT 0.009	AGATGC 0.072	AGCGGC 0.952	AATGCG 4.400	ACACCC 4.667	AAGGTG 0.260	AAGAGG 0.254
ACACCC 0.060	AATCCG 0.009	CCCGCG 0.072	AGCCAT 0.952	AAGGAT 4.400	AAGCAC 4.667	AGCATC 0.259	AAAACC 0.250
AGATCG 0.060	ACACCC 0.009	AGCCTG 0.072	AATACT 0.952	AAAGCC 4.400	AGCCGG 4.654	AAAGAC 0.256	AACTTC 0.250
AAGCTG 0.059	ATCGGC 0.009	AATAGT 0.071	AAGGCC 0.951	AAGATG 4.398	AACTTC 4.625	AACCGG 0.256	ACTGCG 0.250
AAATGC 0.059	AAAGCC 0.009	AGCCCC 0.071	AACTTC 0.950	ACCATC 4.396	AACGGC 4.625	AATTAC 0.255	AATCAC 0.250
ATGCCC 0.058	AAGGTG 0.009	ACACCC 0.069	AAACTG 0.949	AAAATC 4.390	AAGGTC 4.617	AACACC 0.255	ACTATC 0.250
AGATAT 0.058	ATGCCC 0.008	AACATG 0.068	ACCTCT 0.948	AAGGAC 4.388	ATGCCC 4.607	ACATAT 0.255	AATGAT 0.250
AACGGG 0.057	ACTCAG 0.008	AGATAT 0.067	ACGGCG 0.948	ACCTGC 4.386	AGAGCG 4.604	ACCAGC 0.253	AACTGC 0.250
ACGCCC 0.057	AGCGGC 0.008	ATGCCC 0.066	AAGGCG 0.948	ATCCCC 4.385	AACTCC 4.600	ACGGAG 0.252	ACGGCG 0.240
AGGGGC 0.057	AAATCG 0.008	ACTCCG 0.065	ACCCAG 0.947	ACCCGC 4.385	AATCTC 4.583	ACTCCC 0.252	ACGGGG 0.236
AACCTG 0.057	AGAGAT 0.008	ACCCCC 0.065	AACCAT 0.947	ACAGGT 4.379	AACACC 4.583	AGCCTC 0.250	AGCGGC 0.233
AACTGC 0.057	AGATGC 0.008	AAATCG 0.064	AGGCCG 0.944	AAATGC 4.377	ACTCCT 4.583	ACTAGT 0.250	ACAGCC 0.227
CCCCGG 0.057	AAAATT 0.008	AATCCG 0.063	AATTCC 0.943	AAAACC 4.376	AGCGGG 4.574	AAGATT 0.250	ATCCCG 0.222
AAATCG 0.056	ACAGGC 0.008	AATCAT 0.062	ACTGCT 0.943	AAAGAG 4.376	AGCATG 4.567	AAGGGT 0.250	ACCACT 0.222
AGGCGC 0.056	ACAGGG 0.008	ATCGGC 0.062	AAGCCG 0.943	AAACGC 4.375	AACCGG 4.567	AACGGT 0.250	AAGATG 0.222
AAAATG 0.055	AACAAT 0.008	AAAGGC 0.061	AAATGG 0.941	ACGAGG 4.366	ACATGG 4.562	ACAGCT 0.250	ACGCCG 0.221
AAGTGG 0.055	AGAGGC 0.008	ACGCCC 0.061	AATGGT 0.941	AACCAC 4.366	ACCGGC 4.554	AACGCG 0.250	AGCCCC 0.214
AAGGCC 0.055	ACGGGG 0.008	AAATTC 0.061	AAAGTC 0.941	AACCCC 4.365	AGCCGC 4.543	AGCCAT 0.250	ACGGCC 0.214
ACTCCG 0.055	AATTCC 0.007	AAGCTG 0.060	AAATGC 0.940	AACCCT 4.364	ACCCCC 4.543	AATGCT 0.250	ACGGAG 0.208
AGCCCG 0.055	ACAGAG 0.007	ACCGTG 0.060	AACTGC 0.940	AGCCCG 4.363	ACGGGC 4.542	AAGGGG 0.249	ACGGGC 0.208
AATCAT 0.054	AATCAT 0.007	AAGTGG 0.060	AACGGC 0.938	ACGGCC 4.360	AGGCGG 4.542	AGCCGC 0.248	ACATGG 0.208
AATCCG 0.054	ATCCCC 0.007	AACGGG 0.060	ACGGAG 0.937	ACATCG 4.357	AGAGAT 4.537	ACCCAG 0.247	AGATAT 0.208
AAATTC 0.054	AAAGGG 0.007	AAATGC 0.060	AAAACC 0.935	AATATC 4.357	AAATCC 4.524	AACCCC 0.247	AACCCT 0.208
AAACTC 0.054	ACACAG 0.007	AACCTG 0.060	ACATCC 0.933	ACTCCC 4.357	ACGAGG 4.521	ACTCCG 0.246	ACCGCC 0.208
ACTCTC 0.054	AATATT 0.007	AGCGCC 0.059	AACGAG 0.933	ACTAGC 4.357	ACGATG 4.514	AAACCG 0.245	CCGGCG 0.206
AAATAT 0.053	AATCGG 0.007	CCCCGG 0.059	AAATCG 0.932	ACGCTC 4.357	AAAGTG 4.500	AGCCCT 0.244	ACAGGC 0.204
ATCGGC 0.053	AAATGG 0.007	AACCCC 0.058	AATATG 0.932	ACGGGC 4.356	ACCGAG 4.500	ACATCC 0.242	ACTCAG 0.200
ACCCCC 0.053	AATGGC 0.007	ACCATG 0.058	AACAAG 0.931	AAACCC 4.352	CCGCGG 4.500	AGCCTG 0.242	AAGACG 0.200
AGCCTG 0.053	AGCATG 0.007	ACCCTC 0.058	AAAGCC 0.931	AAGCGG 4.352	AGATCC 4.500	AGCCCC 0.241	AGGGCG 0.200
AAGCTC 0.052	ACTATC 0.007	AACTGC 0.058	ACCTGC 0.930	AGCCAT 4.350	AATCAT 4.500	AAGCTG 0.240	AAAGAT 0.200
AACCCC 0.052	AAGGAC 0.007	AAGGCC 0.057	ACCCGT 0.929	AGGCGG 4.348	AATGAC 4.500	ACCGTC 0.240	AACCAG 0.200
ACATAT 0.052	AAATTC 0.007	ACCGTC 0.057	ACCCCG 0.929	ACCCCT 4.347	AGCCCT 4.500	AATCGC 0.237	AATGAG 0.200
AACTTC 0.051	AATATG 0.007	AGGCGC 0.057	ACCTGG 0.927	ACGCCC 4.345	AAATCG 4.500	ACCGTG 0.235	AAGGAG 0.195
AATGAT 0.050	ACTGGC 0.007	AAAATT 0.056	AAATTC 0.927	AACTAC 4.344	ACCCAG 4.500	AAAGGG 0.233	AAATCC 0.190
AAAAGC 0.049	AACGGC 0.007	AAACTC 0.056	AAAGTG 0.926	AAATGG 4.343	AAGTCG 4.500	ATATCC 0.233	AAAAAG 0.189
AAAATT 0.048	ACACTC 0.007	AGCCCG 0.056	AAATAC 0.926	AGCATG 4.343	AACGAC 4.500	ATCCCG 0.233	AGGGGG 0.189
ACCCTC 0.048	AAAGAC 0.006	ACCCTG 0.055	AAGAAT 0.926	AAAGGC 4.340	ACCGGG 4.500	AACTCG 0.233	AAAGAG 0.182
ACCCCG 0.047	ACGGGC 0.006	AAATAT 0.055	AATCGC 0.925	AAAGGG 4.339	AATGCT 4.500	AACCTG 0.231	ACCGGC 0.179
AGCGCC 0.046	ACACAT 0.006	ACACGC 0.055	CCCCGG 0.925	ACGGAG 4.336	AAATGC 4.500	ACCGGC 0.229	AGGGGC 0.176
AGCCAT 0.045	ACTCGG 0.006	AATGAT 0.054	AACCTC 0.924	AATCCC 4.336	AAAAGT 4.500	AAACAG 0.228	ACTCCG 0.176
ACCATG 0.045	AATAGT 0.006	AACTTC 0.053	ATCCCC 0.924	ACTAGT 4.333	AATGAT 4.500	ACACAG 0.226	AAGTAG 0.175
ACAGGC 0.045	AACGCC 0.006	AACTGG 0.053	ACAGAT 0.923	AAGACC 4.333	AGAGCT 4.500	ACTGGC 0.226	AACCTC 0.167
AAGAGC 0.044	AGAGCC 0.006	AAGAGC 0.053	AAGCCT 0.923	ACGACT 4.333	AGGGAT 4.500	AGAGGG 0.225	AACTGG 0.167
AACGCC 0.044	AACCCC 0.006	AAGCTC 0.053	AATGCT 0.923	AAAAGT 4.333	AAACTG 4.500	AAGACG 0.225	ACCGTG 0.167
AAACGG 0.044	ACGAGC 0.006	AAAAGC 0.053	AAACCT 0.922	ACGCTG 4.333	AAACTC 4.500	ACCCTG 0.224	AGAGAT 0.167
AGGCCC 0.044	AATCTC 0.006	ACAGGC 0.053	AGATGC 0.921	ACGGCG 4.331	AAGATC 4.500	AACTCC 0.223	ATCGCC 0.167
AAACTG 0.044	AACCTC 0.005	ACCCCG 0.051	ACTCCC 0.920	AGGGGC 4.331	AAAAAG 4.486	AAAAGC 0.223	ACCGTC 0.167
ACACGC 0.044	AAAACC 0.005	AAGCAC 0.051	AGGGAT 0.920	AGCCGG 4.330	AAGATG 4.458	ACACTG 0.222	AAGGAC 0.167
AACTGG 0.043	AAGTGG 0.005	AAAACG 0.050	AACCTG 0.919	AAGCCC 4.330	AAAAGG 4.455	ACCCCT 0.222	AATCTC 0.167
AATCCT 0.043	AACGAG 0.005	AACGCC 0.050	ACGCAG 0.918	AACAAG 4.329	AAGAGG 4.452	AGAGCT 0.222	ACACCC 0.167
ACACAT 0.042	AAGGTC 0.005	AGCCAT 0.050	AACGCT 0.917	AAACTG 4.329	ACCGCC 4.438	ATCCGG 0.221	ACGTCC 0.167
AATCTC 0.042	AAATCC 0.005	ACTGCC 0.048	ACAGGT 0.917	ACCTCC 4.328	ACCTCG 4.433	CCGGCG 0.219	AAAAAT 0.156
AAGATC 0.041	AGCCAT 0.005	ACACAT 0.048	AATCAC 0.915	ACTGGG 4.328	AATGGG 4.405	AACTTC 0.219	AGAGGG 0.153
AATGGT 0.040	ACGCCC 0.005	AATCTC 0.048	AGCCCC 0.914	ACCCAG 4.325	ACTGCC 4.400	ACCCCG 0.218	AACAGC 0.151
ATGGCC 0.040	ACCACT 0.005	AAACGG 0.048	AGATCC 0.912	AAGGAG 4.324	ACACAG 4.400	AGCGGC 0.217	AGATGG 0.144
ACTGGC 0.040	ACCCCG 0.005	ACTGGC 0.047	AAAAAG 0.912	AAACTC 4.322	ACTCCC 4.400	ACGATC 0.216	AGCGCC 0.143
AAACCG 0.039	AATGAT 0.005	ACCTCG 0.046	ACCCCT 0.912	ACCAGG 4.321	AAACGG 4.400	AATATG 0.216	AATAGT 0.143
ACTCCT 0.039	AGAGCG 0.005	AAACTG 0.046	ACGCCG 0.911	ACCATG 4.321	CCCGCG 4.400	AGCCCG 0.216	AAGGGG 0.143
AAGCAC 0.039	AGGGAT 0.005	AATCCT 0.045	ATATCC 0.911	AACCAG 4.316	AAATTG 4.400	AACGAG 0.214	AATGGG 0.143
AACAGT 0.037	AATACG 0.005	AGGCCC 0.045	ACACCC 0.911	AAACCG 4.314	AAGTAG 4.400	AACCAG 0.214	AACACC 0.143
ACCGTC 0.037	ACCGCG 0.004	AAGGAC 0.044	AGGGCG 0.910	ACTGAT 4.312	AAAAAT 4.396	AATGTG 0.214	AAGGTC 0.133
AACCAT 0.037	AAATTT 0.004	ACGATC 0.044	ACGGCC 0.910	AACTCG 4.311	AGGGGG 4.381	ACAGGT 0.212	AAAACG 0.125
AAGGAC 0.037	AATAGG 0.004	AATATG 0.044	AAGGGG 0.909	AGGGAT 4.311	AAGACG 4.376	ACCGAG 0.211	ACCGGG 0.125
AATATG 0.037	AAGTCG 0.004	AAGTAG 0.044	AAGGAT 0.909	AATAGG 4.309	AAAGGG 4.375	AACCAT 0.211	AACCCC 0.125
ACCGAG 0.036	AAGCCG 0.004	ATGGCC 0.043	ACAGCG 0.909	AACCAT 4.309	AACGGG 4.375	ACACAT 0.209	AAGGCG 0.125
ACTGCC 0.036	ACCTGC 0.004	ACAGGG 0.043	AAGTGG 0.908	ACTCGC 4.308	ACTCTC 4.375	AAGTAG 0.209	ACGATC 0.125
ACCTCG 0.036	AATTAG 0.004	ATCCCG 0.042	AGAGGC 0.907	AGCCTC 4.303	ACCGTG 4.370	ACTCTG 0.208	AGAGCG 0.125
ACGCGG 0.036	ACCGGG 0.004	ACTCCT 0.042	AGCCCT 0.906	AGATCG 4.302	AGAGGG 4.361	ACAGCC 0.208	AGATCG 0.125
AATGAG 0.036	AAGGGG 0.004	AAGATC 0.042	ACCCTG 0.906	AAGTCG 4.300	ACCGCG 4.333	AAGTGG 0.206	AGCGGG 0.111
AATGCC 0.035	AAACTT 0.004	ACGGGG 0.042	AATCCC 0.905	AATCAT 4.299	AAAACC 4.333	AACAAG 0.205	ACCACG 0.111
AAACAT 0.035	AAAGTC 0.004	ACCCAT 0.042	AAAATC 0.904	ATCGGC 4.299	AACTGG 4.333	AGGATG 0.205	AATCCC 0.104
AAGCGG 0.035	AGCCCC 0.004	AATGGT 0.041	ACCCGC 0.904	AGGGCG 4.298	AGGGCG 4.333	ACCATC 0.205	AAACCC 0.100
ACATCC 0.035	AAAAGC 0.004	AATGAG 0.040	AAATTG 0.904	ATCCGC 4.297	ACACCT 4.333	ACTCGG 0.201	AATCGG 0.100
ACCCGG 0.035	AATGAG 0.004	AACCAT 0.039	AAGCAG 0.903	AAGAAT 4.294	AATTAG 4.333	AATGGG 0.201	AGCATG 0.100
AATACC 0.035	AACCTG 0.004	AAACCG 0.039	AATGAG 0.903	AATGCT 4.292	ACTCGG 4.333	AAATTT 0.200	AAAAGG 0.091
ACAGGG 0.035	AATCAG 0.003	ACGCGG 0.038	ATGGCC 0.902	ACATGC 4.292	AAACAG 4.333	ACAGAG 0.200	AAAGGG 0.083
ACGGGG 0.035	AGGGCC 0.003	AGCATG 0.038	AAGGAC 0.902	AGGATG 4.291	AAGGCC 4.333	ACCGAT 0.200	AAGCCG 0.083
AATATC 0.034	AGCCCT 0.003	AATACC 0.038	AAAAGG 0.901	AAAAGG 4.288	AAAATT 4.333	ACTCAT 0.200	AAATGG 0.083
ATCCCG 0.034	AATATC 0.003	AGGGAT 0.038	ATCGGC 0.901	AAATCT 4.286	AAAAGC 4.333	AACACG 0.200	AGAGCC 0.083
CCGCGG 0.033	AGGGCG 0.003	AATATC 0.037	AATCAT 0.900	AACTGT 4.286	AGGCGC 4.333	AAGCAG 0.199	ATCATG 0.083
AGGGAT 0.033	AACGGG 0.003	AACAGT 0.037	AATTGC 0.900	AGCAGG 4.286	ATCATG 4.333	AGATGC 0.197	ACCTCG 0.067
AACTAC 0.032	AATCCT 0.003	AAGGTC 0.037	AATGCG 0.900	ACGGGG 4.285	ACCCGC 4.333	AACATG 0.197	AAGACC 0.062
AATCGC 0.032	ACTCCC 0.003	ACCGAG 0.036	ACCGCC 0.900	ACCGCC 4.283	AAATAT 4.333	AATGAC 0.196	AACCCG 0.056
AATTAG 0.032	AAAGAT 0.003	ACACAG 0.036	AATATC 0.899	AAACGG 4.283	AAGGAC 4.333	AAGGAC 0.196	AGCCGC 0.053
AAAGAT 0.032	AAGACC 0.003	ACATCC 0.036	ACCATC 0.899	ATATCC 4.282	ATCGGC 4.333	AAACGG 0.196	AACTCC 0.050
AAGGTC 0.032	AATCAC 0.003	AATTAG 0.036	AGCTCC 0.897	ACACGG 4.281	AACCGC 4.333	AGAGGC 0.195	ACCCTC 0.026
AATCAC 0.032	ACGTGC 0.003	AATCAC 0.036	AAAAGC 0.897	ACGATG 4.278	ACGGCT 4.333	ACCTCG 0.194	AAGACT 0.000
AAGTAG 0.032	ACAGGT 0.003	CCGCGG 0.035	AAATAG 0.897	AGAGCT 4.278	ACGTCC 4.333	AACAAT 0.193	AATCGT 0.000
AATAGC 0.031	AAACGG 0.003	AATGCC 0.035	ACACAT 0.896	ACAGAG 4.276	AAGCCC 4.330	AATGGT 0.192	ATCGCG 0.000
ACCCTG 0.031	CCCGCG 0.003	AAACAT 0.035	CCCGCG 0.896	AAACAC 4.275	AACCCT 4.302	AACTTG 0.192	AATGTC 0.000
AAACCT 0.031	ACAGCG 0.003	AATTAT 0.035	AAAATT 0.895	AACTAG 4.274	AAACCC 4.300	AATGGC 0.191	AAAGTG 0.000
ACTGAG 0.030	ACTCCT 0.003	AAGCGG 0.035	AACCCG 0.894	AAGCAG 4.272	AACCAG 4.300	AACCCG 0.191	ACTCGC 0.000
AATAGG 0.030	CCCCGG 0.003	AAAGAT 0.035	AATCCG 0.894	ACCGTC 4.271	AATTCC 4.286	AAAGTG 0.190	ACTAGT 0.000
AGCATG 0.030	ACGTCC 0.003	ACCCGG 0.035	AAAAAT 0.893	ATCCCG 4.270	AAGTGG 4.286	AACATT 0.190	AACCTT 0.000
ACGATC 0.030	AACCTT 0.002	AACTAC 0.034	ACAGCC 0.891	ACCTGG 4.269	AATAGT 4.286	AAGAGG 0.189	AAAATG 0.000
AGAGCT 0.030	AACTTC 0.002	AATAGG 0.034	ACTGCC 0.890	ACCGGG 4.269	AAGGGG 4.286	CCCCGG 0.189	ACATAG 0.000
ACCCAT 0.030	CCGCGG 0.002	AATCGC 0.034	AAATCC 0.890	ACACAT 4.268	ATCGCC 4.278	ACCCGG 0.188	ACCTCT 0.000
ACCTCT 0.029	AACTAC 0.002	ACTCAG 0.032	AAACGG 0.890	AATATT 4.267	CCCCCG 4.269	ATCCGC 0.188	AAGATT 0.000
ACACAG 0.029	AATGAC 0.002	ACCACT 0.032	AGATCG 0.890	AATGAC 4.265	ACCCTC 4.269	AGCGCG 0.187	AAGTGC 0.000
ATATCC 0.029	AATCGC 0.002	AAACCT 0.032	ACATCT 0.889	ACCGGC 4.264	ACGCGG 4.250	AAGATC 0.187	AATTCC 0.000
AATTAC 0.029	AACTGT 0.002	ATATCC 0.031	ATCCGC 0.889	AAAGTG 4.263	AAATGG 4.250	ACTGGG 0.186	ACGTCG 0.000
ACTGGG 0.029	ACACCT 0.002	AATAGC 0.031	AAGGTG 0.889	AATTAT 4.262	AATCAC 4.250	ACGAGG 0.185	ACACCG 0.000
AACACG 0.028	ATCGCC 0.002	AGAGCT 0.031	AACTCC 0.888	AATGGG 4.254	AGAGCC 4.250	AAATGG 0.184	ACCTAG 0.000
AAGAAT 0.027	ATATCC 0.002	ACCTCT 0.030	AGATGG 0.888	ACACGC 4.253	AAGGCG 4.250	AGAGCC 0.184	AAATTT 0.000
AACGAC 0.027	AAGCTC 0.002	ACTGAG 0.030	ACTGCG 0.887	AACCTT 4.250	ACTATC 4.250	AAATCG 0.183	AACTAC 0.000
ACCACT 0.027	ACTGCG 0.002	ACTGGG 0.030	AATCGG 0.886	AACACT 4.250	AGCTGC 4.250	ACCACT 0.183	AACTAT 0.000
AATACT 0.027	AACCAT 0.002	AACACG 0.030	AACTTG 0.886	AAGCAT 4.250	ACACGC 4.250	ACTGCG 0.182	AGCGCG 0.000
ACGGCT 0.027	AACAGG 0.002	AACGAC 0.029	AAGCAC 0.886	ACATCT 4.250	ACGCCG 4.234	AACCCT 0.181	AAATAC 0.000
ACTGCG 0.026	ACTCTG 0.002	ACCGGG 0.029	AAGCCC 0.886	AAGGCT 4.250	ACCACT 4.222	ATCGCC 0.180	ACTGAT 0.000
AACCGC 0.026	AAAAGT 0.002	AATTAC 0.029	ACTAGT 0.885	AACGCG 4.250	ACCACG 4.222	AGGGGC 0.180	ACACTG 0.000
AAATAC 0.025	ATGGCC 0.002	AATACT 0.029	AACCCT 0.885	ACAGTG 4.250	CCGGCG 4.203	AAAACG 0.179	AAGAAT 0.000
AAGGGC 0.025	AATACC 0.002	ACACTC 0.029	ACTCTG 0.885	AATACT 4.250	ATCCCC 4.200	AATAGT 0.179	ACGCAG 0.000
AGATCC 0.025	AACCGC 0.002	AAGAAT 0.028	AATGAT 0.885	AAAATT 4.248	ACGGCG 4.167	AGATGG 0.179	ACTGAG 0.000
AATGAC 0.025	AAACTG 0.002	ACGGGC 0.028	ACCCCC 0.884	AATGAT 4.247	AAAATG 4.143	ACCGCC 0.179	AGATCC 0.000
AATTAT 0.025	AAACTC 0.002	AATATT 0.028	AACAAT 0.883	AAGGGC 4.244	AGCGCC 4.143	ACGAGC 0.177	AGGGCC 0.000
ACCGGG 0.025	AAATAG 0.002	AACCGC 0.028	AACCAG 0.882	AGCATC 4.244	AGAGGC 4.125	AAAAAG 0.176	AATAGG 0.000
ACTCAG 0.024	AGCTGC 0.002	ACGGCT 0.028	AGCATG 0.882	AATCGG 4.242	AGCGGC 4.120	AAATCC 0.176	AGCGCT 0.000
ACCGTG 0.024	AACACG 0.002	AATGAC 0.027	ACGAGC 0.882	AATCCG 4.242	AACAAG 4.111	AGCATG 0.176	AATCAT 0.000
AAAGTG 0.023	AAAGTG 0.001	ACTGCG 0.027	AACACG 0.882	ACTGCT 4.240	AAAAAC 4.093	AAATTC 0.176	ACTATG 0.000
AACGGT 0.023	ACCGAG 0.001	AAATAC 0.026	AATAGG 0.881	AGAGCG 4.239	CCCCGG 4.050	AAGGAG 0.175	AATGAC 0.000
AGCGCG 0.022	ACTAGT 0.001	AAGGGC 0.026	ACCGGC 0.881	ACCCGT 4.238	ACTGGC 4.040	AATCGG 0.174	AGCCCT 0.000
ACGGGC 0.022	ACCTCT 0.001	AGATCC 0.026	AACCGC 0.881	AATGGT 4.237	ACGGAG 4.000	AATGAT 0.174	AAGGGT 0.000
ACACTC 0.022	ACGTCG 0.001	ACGAGC 0.026	AACGAC 0.880	ACGGCT 4.230	AAGACT 4.000	AGGCGG 0.174	AATTGC 0.000
AAACGC 0.021	ACCTAG 0.001	ACACGG 0.025	ACCCTC 0.880	ACATCC 4.229	ACTCGC 4.000	ACAGGG 0.174	AAACGC 0.000
AATATT 0.021	AAATAC 0.001	AAAGTG 0.024	AGAGCG 0.879	AAAGTC 4.227	ACTAGT 4.000	AGGGCC 0.173	ACCGCT 0.000
ACGAGC 0.021	AAGGGC 0.001	ACTCGG 0.024	AAAATG 0.878	AATGAG 4.227	AACCTT 4.000	AGCAGG 0.173	ACATCG 0.000
ACCCAG 0.020	AAGAAT 0.001	ACAGGT 0.024	AACGCC 0.878	CCCCGG 4.226	ACATAG 4.000	AAACAT 0.172	ACAGAT 0.000
AAAACG 0.020	ACGCAG 0.001	AAAGAC 0.023	AAACAG 0.876	ACGCAG 4.224	ACGTCG 4.000	AATCTG 0.169	AATGCC 0.000
ACCTGG 0.020	AGATCC 0.001	AACGGT 0.023	AACCCC 0.876	AGCGGG 4.224	ACACCG 4.000	ACCCTC 0.168	AATTCG 0.000
AACAGG 0.020	AAGGGT 0.001	AACGAG 0.023	AACCTT 0.875	AAGGCG 4.223	ACCTAG 4.000	AAATAC 0.167	AATATC 0.000
ACAGGT 0.020	AATTGC 0.001	AAGGAT 0.023	ACATCG 0.875	AAAGCG 4.222	AAATTT 4.000	ACATGC 0.167	AAATCT 0.000
ACCCGC 0.020	ACATCG 0.001	ACTCGC 0.022	AAGAGG 0.875	ACATAT 4.222	AAAGGC 4.000	AAAGAG 0.166	AAATCG 0.000
AACTAG 0.020	ACGCGG 0.001	AGCGCG 0.022	AAGGCT 0.875	ACCGTG 4.221	AGCGCG 4.000	AAGATG 0.166	AACCGT 0.000
ACAGAT 0.019	ACCCAG 0.001	ACCCAG 0.022	ACTAGC 0.875	AAGTAG 4.221	AAATAC 4.000	AAAAAC 0.165	AACGGT 0.000
ACCAGT 0.018	AACGAC 0.001	AACAGG 0.022	ACGCTC 0.875	CCCCCG 4.219	AAGGGC 4.000	ACATGG 0.163	AAACAT 0.000
AACTGT 0.018	ACCTGG 0.001	AATGCT 0.022	AATACG 0.875	AACGGT 4.218	AGGGCC 4.000	AATGAG 0.160	AACAAG 0.000
AACGAG 0.018	AAGGCC 0.001	AAACGC 0.021	AAACAC 0.874	AATTAG 4.217	AAGGGT 4.000	ACTGAG 0.159	AAGTGG 0.000
AATGTG 0.018	ACAGTG 0.001	ACCTGG 0.021	AATCTG 0.874	AAAGAT 4.217	AATTGC 4.000	ACCTCC 0.159	AACGGG 0.000
AAAGAC 0.017	ACCCCT 0.001	ACCCGC 0.021	ATGCCC 0.873	ATCATG 4.216	AAGCTG 4.000	ACGCCG 0.158	AACACT 0.000
ACCCGT 0.017	AATGCG 0.001	ACTATC 0.021	ACGATG 0.869	AAGTGC 4.214	AATATC 4.000	AACAGG 0.157	AGGATC 0.000
ACTCGG 0.017	AATTAC 0.001	ACAGAT 0.020	ACTGGC 0.869	AACAGC 4.213	AAACAT 4.000	AGATCC 0.156	AAGCAT 0.000
ACCAGG 0.017	AACTCG 0.001	AACTGT 0.020	ACCTCC 0.868	AGGCCG 4.213	ACTGCT 4.000	AACGAC 0.156	AAGTCG 0.000
AACGAT 0.017	AACGTG 0.001	AAGTCC 0.020	ACACAG 0.868	ACGCCG 4.209	AATTAT 4.000	AACATC 0.156	ACCAGT 0.000
AAATAG 0.017	ACTCAT 0.001	AACTAG 0.020	AACCAC 0.868	AAATAC 4.208	AGGATC 4.000	AATCAG 0.155	AGCTCG 0.000
ACGTCC 0.017	AAATGC 0.001	ACGTCC 0.020	ACTCGC 0.867	ACTCTG 4.208	AATCGC 4.000	ACCAGG 0.155	AATCCT 0.000
ACTAGT 0.016	AACTTG 0.001	AATACG 0.020	AATATT 0.867	AAATTG 4.208	AACTGT 4.000	AAATAT 0.154	ACGGAT 0.000
ACGCAG 0.016	AGGCGC 0.001	AAATAG 0.019	ACCGGG 0.867	ACGAGC 4.207	ACCCGT 4.000	AAAATT 0.153	ACGTAT 0.000
AACTTG 0.016	ACCCGC 0.001	ACCAGT 0.018	AAGTCC 0.867	AAGTCC 4.205	ACACAT 4.000	AATCCC 0.152	AGGCAT 0.000
AAAAGT 0.016	AAACCT 0.001	AAAGCT 0.018	ACTCCT 0.867	AACCTG 4.205	AACAGT 4.000	AGAGAT 0.151	ACAGCT 0.000
AATACG 0.016	ACTAGC 0.001	AAAAGT 0.018	AAGTCG 0.864	AATCAG 4.203	ACAGTG 4.000	AATTAT 0.151	ACATCT 0.000
AGGCAT 0.015	AAAACT 0.001	AATGTG 0.018	AATTAG 0.864	AAGGTC 4.203	ATCCCG 4.000	AACAGT 0.151	ACCCGT 0.000
AAGCCT 0.015	AAATAT 0.001	ACTAGT 0.017	AGAGCC 0.864	AACAAT 4.203	AAGCCT 4.000	AACTGC 0.151	ACACAT 0.000
AACTCG 0.015	ACGCTG 0.001	ACGCAG 0.017	AGCCGG 0.864	AGATGC 4.201	AAGCTC 4.000	AGATCG 0.151	AACGAC 0.000
ATCCGC 0.015	AACATG 0.001	ACCCGT 0.017	ACCGCG 0.863	AAATTT 4.200	AATGGT 4.000	AAACCC 0.150	AACAGT 0.000
AAGATT 0.014	AATACT 0.001	ACCAGG 0.017	CCGCGG 0.863	AACCGT 4.200	AATGGC 4.000	AATACT 0.150	AAGCGG 0.000
ACAGCT 0.014	AAGTAC 0.001	AACTCG 0.017	ACAGTG 0.861	ACCGAT 4.200	AACGCT 4.000	AATTCG 0.148	AAAGCG 0.000
ACCCCT 0.014	ACGAGT 0.001	AACTTG 0.017	AATGAC 0.860	ACTCAT 4.200	AAACTT 4.000	CCCCCG 0.148	ACGCGT 0.000
ACTATC 0.014	ACTGGG 0.001	AACGAT 0.017	ATCATG 0.859	AGCGCC 4.199	ACGTGC 4.000	ACAGTC 0.148	ACATCC 0.000
ACTCGC 0.013	AGGCCC 0.001	ACCGCG 0.016	ACACGC 0.859	AGAGCC 4.199	AGCCAT 4.000	CCCGCG 0.148	AGCGAT 0.000
ACCGCT 0.013	AACTGC 0.001	ACAGCG 0.016	AAAAAC 0.858	AATCTG 4.199	ACCCCT 4.000	ACTCTC 0.148	AATTAG 0.000
AATTCG 0.013	AGAGCT 0.001	ATCCGC 0.016	ACATAG 0.857	ACATGG 4.197	AACAGG 4.000	AAAAAT 0.147	ACTCCC 0.000
AGGATC 0.013	ACGCTC 0.001	AGGCAT 0.015	ACCTAG 0.857	ACCCGG 4.195	AAAGCT 4.000	AACGGG 0.147	ATATCG 0.000
AAAACT 0.013	ACGGCT 0.001	AAGCCT 0.015	AAGAGC 0.857	AGCCGC 4.192	AATTAC 4.000	AACAGC 0.146	ACATGT 0.000
ACAGCG 0.013	AAGATC 0.001	ACCCCT 0.015	AACAGG 0.857	AATGTG 4.192	AAGGAT 4.000	AAAATC 0.145	AAACAG 0.000
ACCGCG 0.012	AGCCCG 0.001	AAGATT 0.014	AAATGT 0.857	AAAAAC 4.189	AACTCG 4.000	AGCCGG 0.145	AAGGCC 0.000
ACAGTC 0.012	ATCCGC 0.001	AGCCCT 0.014	AGCAGG 0.857	AGATCC 4.188	AACGTG 4.000	AAGTGC 0.143	AACGCG 0.000
ATCCGG 0.012	AAGACT 0.000	ACAGCT 0.014	AAGGAG 0.854	AGGCCC 4.186	ACAGGT 4.000	AATATC 0.143	AAAGGT 0.000
ACGTCG 0.011	AATCGT 0.000	AAAACT 0.014	ACTCAG 0.853	AAACAG 4.184	ACTCAT 4.000	ACATGT 0.143	AAGTAT 0.000
ACACCG 0.011	ATCGCG 0.000	AGGGCC 0.013	AAAGAC 0.853	AACTGC 4.184	AGCTAT 4.000	AACTAG 0.143	ACGTAG 0.000
AGCCCT 0.011	AATGTC 0.000	ACCGCT 0.013	AATAGT 0.853	ACCCAT 4.184	AAACCG 4.000	AATTCC 0.142	AAGCCT 0.000
AATGCT 0.011	ACATAG 0.000	AATTCG 0.013	AAACCC 0.851	AAGCTG 4.179	ATGGCC 4.000	ACGCGG 0.142	AAGCTC 0.000
ACCGAT 0.010	AAGATT 0.000	AGGATC 0.013	AGAGGG 0.851	AAAATG 4.178	AAGAGT 4.000	AATCCG 0.142	AGGCCT 0.000
AAGGAT 0.010	AAGTGC 0.000	AAGCAT 0.013	AAGGTC 0.851	AAAAAT 4.177	ACCATG 4.000	ACCCGC 0.142	AGATGC 0.000
AAGTCC 0.010	ACACCG 0.000	ACGTCG 0.012	AGGGGC 0.851	AAATTC 4.175	ACGCTG 4.000	AATCTC 0.141	AATAGC 0.000
ACTCTG 0.010	AACTAT 0.000	ACACCG 0.012	ACGTCG 0.850	CCCGCG 4.172	AATACC 4.000	AACGGC 0.141	AACGAG 0.000
AGGGCC 0.009	AAAGGC 0.000	AAGTCG 0.012	AGAGAT 0.850	AATTGC 4.167	AACATG 4.000	AAGCAC 0.140	AACGTC 0.000
AGCTCG 0.009	AGCGCG 0.000	ACTCTG 0.012	AGAGCT 0.850	ACCAGT 4.167	AAGTAC 4.000	ACTCCT 0.139	ACCGAT 0.000
AAAGCT 0.009	ACTGAT 0.000	ACAGTC 0.012	AAGACG 0.849	ATATGC 4.167	ACGAGT 4.000	ATCGGC 0.138	AAGCGC 0.000
ATATGC 0.009	ACACTG 0.000	ATCCGG 0.012	ACTCTC 0.849	ACACGT 4.167	AGGCCC 4.000	AGGGCG 0.137	ACGACT 0.000
AATGTC 0.008	ACTGAG 0.000	AAGACC 0.010	ACCACG 0.847	ACCCCC 4.166	AACTGC 4.000	ATCCCC 0.133	AATGGC 0.000
AAGTCG 0.008	AGCGCT 0.000	ACCGAT 0.010	AGCATC 0.845	AGCGGC 4.162	AACTAG 4.000	AAAACC 0.128	AACGCT 0.000
AAAGCG 0.008	ACTATG 0.000	AACCTT 0.009	AACGGG 0.844	AAAAGC 4.158	ACAGCG 4.000	AAGCAT 0.125	AAGTGT 0.000
AACGCT 0.008	AAACGC 0.000	AGCTCG 0.009	AACATC 0.844	AAAAAG 4.156	AATATG 4.000	ACATCT 0.125	AAAATT 0.000
ACACGT 0.008	ACCGCT 0.000	ACACCT 0.009	ACGGGG 0.843	AATGCC 4.149	AAATAG 4.000	AAGTGT 0.125	ATGCGC 0.000
ACGCTC 0.008	AAGCTG 0.000	AACGCT 0.009	CCCCCG 0.842	AATTCG 4.148	AATACG 4.000	ACACGG 0.125	AAACTT 0.000
ACGCGC 0.008	ACAGAT 0.000	ATATGC 0.009	AATCTC 0.841	AATGTC 4.143	AGCCCG 4.000	AAAACT 0.125	ACCAGG 0.000
AAGACT 0.007	AATGCC 0.000	ACGCTC 0.009	AACCGG 0.841	AATGGC 4.143	ATCCGC 4.000	ACGAGT 0.125	AAAGTC 0.000
AACCTT 0.007	AATTCG 0.000	AAGACT 0.008	AACTGG 0.840	ACTAGG 4.143	ACCCAT 4.000	AGAGCG 0.125	ACGTGC 0.000
ACGGAT 0.007	AAATCT 0.000	AATGTC 0.008	ACGTCC 0.840	ACGTCC 4.143	AATCGT 0.000	ACACTC 0.125	AGCCAT 0.000
ACACCT 0.007	AACCGT 0.000	AAAGCG 0.008	AACACC 0.839	CCCGGG 4.143	ATCGCG 0.000	ACGCAG 0.122	ACCCCT 0.000
AAGACC 0.007	AACGGT 0.000	AAATGT 0.008	AAGATG 0.838	AAGGGG 4.138	AATGTC 0.000	AATCAT 0.121	AAAGCT 0.000
ACACGG 0.007	AAACAT 0.000	ACACGT 0.008	AAAGAG 0.836	AGGCGC 4.136	AAGATT 0.000	ACACCT 0.119	AATCCG 0.000
AAATGT 0.007	AACACT 0.000	ACGCGC 0.008	ACAGAG 0.835	ACGCGC 4.133	AAGTGC 0.000	AAGGCG 0.119	AATGCG 0.000
AAAGTT 0.007	AGGATC 0.000	ACCTAG 0.007	AGCCTC 0.833	ACCGCG 4.127	AACTAT 0.000	AAAATG 0.117	AAACGT 0.000
ACCTAG 0.006	ACCAGT 0.000	AAATTT 0.007	AAATTT 0.833	AACAGT 4.125	ACTGAT 0.000	AATTAG 0.117	AATTAC 0.000
ACTGAT 0.006	AGCTCG 0.000	ACGGAT 0.007	AACAGC 0.833	AAATAT 4.125	ACACTG 0.000	AAACTC 0.116	AAGGAT 0.000
ACATCG 0.006	ACGGAT 0.000	AAAGTT 0.007	ACTCAT 0.833	ACGCGG 4.124	ACTGAG 0.000	ACGTCG 0.111	AATGCT 0.000
AAAGGT 0.006	ACGTAT 0.000	ACTGAT 0.006	AAAACG 0.831	AAGGCC 4.124	AGCGCT 0.000	AAAGCG 0.111	AACTCG 0.000
AAGGGT 0.005	AGGCAT 0.000	AAGGGT 0.006	AGGCGG 0.831	AGCTGC 4.113	ACTATG 0.000	AGGGGG 0.110	ACAGGT 0.000
AATTGC 0.005	ACAGCT 0.000	AATTGC 0.006	ACCTCG 0.827	AAAACG 4.107	AAACGC 0.000	AAATTG 0.110	ACCCGG 0.000
AACGTC 0.005	ACATCT 0.000	ACATCG 0.006	ACTCCG 0.827	AACGAG 4.107	ACCGCT 0.000	AATAGC 0.107	ACGCCT 0.000
AAGCGC 0.005	ACCCGT 0.000	AAAGGT 0.006	AATCCT 0.826	ATGGCC 4.094	AATGCC 0.000	AGGCCG 0.105	ACATGC 0.000
ACATGC 0.005	AAGGCT 0.000	ACATCT 0.005	AAAGGG 0.824	ACACCG 4.091	AATTCG 0.000	ACCGCG 0.104	ACTCAT 0.000
AACATT 0.005	AACAGT 0.000	ACAGTG 0.005	ACAGGG 0.822	AAGGGT 4.083	AAATCT 0.000	ACCCCC 0.102	AACTTG 0.000
ACTAGG 0.005	AAGCGG 0.000	AACGTC 0.005	AGCGGG 0.819	ACAGCT 4.083	AACCGT 0.000	ACGGAT 0.100	AACGAT 0.000
ACATAG 0.004	AAAGCG 0.000	AAGCGC 0.005	AATTAT 0.819	AAGCCT 4.083	AACGGT 0.000	AATGCG 0.100	ACCTAT 0.000
AAGTGC 0.004	ACGCGT 0.000	AAACTT 0.005	ACCATG 0.817	AGGGGG 4.083	AACACT 0.000	AATAGG 0.098	ACAGTC 0.000
ACACTG 0.004	ACATCC 0.000	AATGCG 0.005	AGCGCC 0.816	AACTTG 4.075	ACCAGT 0.000	ACGGCG 0.095	AGCTAT 0.000
ACTATG 0.004	AGCGAT 0.000	ACATGC 0.005	AGCCGC 0.813	AATAGC 4.071	AGCTCG 0.000	AGCTCG 0.093	ACTAGC 0.000
AAATCT 0.004	ATATCG 0.000	ACTCAT 0.005	AGGGGG 0.813	AACGTC 4.055	ACGGAT 0.000	CCGCGG 0.083	AAAACT 0.000
AACCGT 0.004	ACATGT 0.000	ACTAGC 0.005	AACTGT 0.812	CCGGCG 4.039	ACGTAT 0.000	AATATT 0.083	AAACCG 0.000
ACATCT 0.004	AACGCG 0.000	AACATT 0.005	ACTCGG 0.812	AACACG 4.033	AGGCAT 0.000	AAGACC 0.083	AACATT 0.000
AGCGAT 0.004	AAAGGT 0.000	ACTAGG 0.005	AGGATG 0.811	ACGTCG 4.022	ACAGCT 0.000	ATGGCC 0.083	AAAAGT 0.000
ACAGTG 0.004	AAGTAT 0.000	ACATAG 0.004	ACCAGC 0.809	CCGCGG 4.022	AAGCGG 0.000	AGGCGC 0.080	ACCCCG 0.000
AATGCG 0.004	ACGTAG 0.000	AAGTGC 0.004	AAGTAG 0.809	AAGACT 4.000	AAAGCG 0.000	AGATAT 0.078	ACTAGG 0.000
ACTCAT 0.004	AAGCCT 0.000	ACACTG 0.004	ACGAGG 0.807	AATCGT 4.000	ACGCGT 0.000	ACGGGG 0.075	ACGAGC 0.000
ACTAGC 0.004	AGGCCT 0.000	ACTATG 0.004	AGGGCC 0.805	ATCGCG 4.000	AGCGAT 0.000	ACATCG 0.071	ATATGC 0.000
AAGTAC 0.004	AATAGC 0.000	AAATCT 0.004	AAAGAT 0.804	AAGATT 4.000	ATATCG 0.000	CCCGGG 0.071	AAATAT 0.000
CCCGGG 0.004	AACGTC 0.000	AACCGT 0.004	ACCACT 0.803	AACTAT 4.000	ACATGT 0.000	AAGCGG 0.069	ATGGCC 0.000
AAATTT 0.003	ACCGAT 0.000	AGCGAT 0.004	AAGCAT 0.800	AGCGCG 4.000	AACGCG 0.000	ACGCGC 0.067	AAGAGT 0.000
AAGCAT 0.003	AAGCGC 0.000	AAGTAC 0.004	ACGAGT 0.800	AGCTCG 4.000	AAAGGT 0.000	AATACC 0.053	ACGCTG 0.000
ACATGT 0.003	AATGGT 0.000	CCCGGG 0.004	ATCCCG 0.792	AGCGAT 4.000	AAGTAT 0.000	AACCTT 0.042	ATCCGG 0.000
ACGACT 0.003	ACGACT 0.000	ACATGT 0.003	ACCGTC 0.790	ATATCG 4.000	ACGTAG 0.000	ACCGCT 0.033	AACGTT 0.000
AAGTGT 0.003	AACGCT 0.000	ACGACT 0.003	ACACTC 0.786	ACATGT 4.000	AGGCCT 0.000	AAAGAT 0.033	AAATGT 0.000
AACGTG 0.003	AAGTGT 0.000	AAGTGT 0.003	AATGGG 0.778	ACGTAG 4.000	AATAGC 0.000	AAAGTC 0.021	AATGTG 0.000
AATCGT 0.002	ATGCGC 0.000	ACGTGC 0.003	ACAGGC 0.778	AAGCGC 4.000	AACGTC 0.000	AAGACT 0.000	AACATG 0.000
AACACT 0.002	ACCAGG 0.000	AACGTG 0.003	ACCCAT 0.774	AACGCT 4.000	ACCGAT 0.000	ATCGCG 0.000	AATACT 0.000
AAGGCT 0.002	AAACGT 0.000	ACGCTG 0.003	ACATAT 0.770	AAACTT 4.000	AAGCGC 0.000	ACATAG 0.000	AAGTAC 0.000
AAGAGT 0.002	ACCCGG 0.000	ACGAGT 0.003	AGATAT 0.759	AAAGCT 4.000	ACGACT 0.000	AACTAT 0.000	ACGAGT 0.000
ACGCTG 0.002	ACGCCT 0.000	AATCGT 0.002	AGCCTG 0.758	AAACGT 4.000	AAGTGT 0.000	AGCGCT 0.000	AAGCTT 0.000
ACGAGT 0.002	ACATGC 0.000	AACACT 0.002	AAGACT 0.750	AACGTG 4.000	ATGCGC 0.000	AACACT 0.000	AACTCT 0.000
AAGTCT 0.002	AACGAT 0.000	AAGGCT 0.002	AAGGGT 0.750	ACGCCT 4.000	ACCAGG 0.000	ACGTAT 0.000	ACTGGG 0.000
ATCGCG 0.001	ACCTAT 0.000	AAGAGT 0.002	AAACTT 0.750	AACGAT 4.000	AAACGT 0.000	ACGCGT 0.000	AACCAC 0.000
AACGCG 0.001	ACAGTC 0.000	AAGTCT 0.002	AAGAGT 0.750	ACCTAT 4.000	ACCCGG 0.000	ATATCG 0.000	AAGCGT 0.000
AAACTT 0.001	AGCTAT 0.000	ATCGCG 0.001	ACGCTG 0.750	AGCTAT 4.000	ACGCCT 0.000	AAGTAT 0.000	AACTAG 0.000
ACGCCT 0.001	AAACCG 0.000	AACGCG 0.001	ACATGG 0.747	AACATT 4.000	ACATGC 0.000	ACGTAG 0.000	ACAGCG 0.000
AGCTAT 0.001	AACATT 0.000	ACGCCT 0.001	ACGATC 0.742	AAGAGT 4.000	AACGAT 0.000	AGGCCT 0.000	ACACGT 0.000
AGATCT 0.001	ACTAGG 0.000	AGCTAT 0.001	ACGGGC 0.718	ATCCGG 4.000	ACCTAT 0.000	AAGCGC 0.000	AGGGAT 0.000
ACGCAT 0.001	ATATGC 0.000	AGATCT 0.001	ACTATC 0.708	AACGTT 4.000	ACAGTC 0.000	AACGCT 0.000	AAACTG 0.000
AACTAT 0.000	AAGAGT 0.000	ACGCAT 0.001	ACACCT 0.700	AAGTAC 4.000	AACATT 0.000	ATGCGC 0.000	AAACTC 0.000
AGCGCT 0.000	ATCCGG 0.000	AACTAT 0.000	AAAGCT 0.700	ACGAGT 4.000	ACTAGG 0.000	AAACTT 0.000	ACGCTC 0.000
ACGTAT 0.000	AACGTT 0.000	AGCGCT 0.000	ACCGTG 0.683	AACTCT 4.000	ATATGC 0.000	ACGTGC 0.000	AAGCAC 0.000
ACGCGT 0.000	AAATGT 0.000	ACGTAT 0.000	AAGACC 0.667	AAGCGT 4.000	ATCCGG 0.000	AAAGCT 0.000	AACAAT 0.000
ATATCG 0.000	AATGTG 0.000	ACGCGT 0.000	AGCTAT 0.667	AAAGTT 4.000	AACGTT 0.000	AAACGT 0.000	AGCTGC 0.000
AAGTAT 0.000	AAGCTT 0.000	ATATCG 0.000	AAGTAC 0.667	AGATCT 4.000	AATGTG 0.000	ACGCCT 0.000	CCCCGG 0.000
ACGTAG 0.000	AACTCT 0.000	AAGTAT 0.000	AAAAGT 0.611	AATACG 4.000	AAGCTT 0.000	ACCTAT 0.000	AAAGTT 0.000
AGGCCT 0.000	AAGCGT 0.000	ACGTAG 0.000	AACGTG 0.600	ACGCAT 4.000	AACTCT 0.000	AAAAGT 0.000	AGATCT 0.000
ATGCGC 0.000	AACTAG 0.000	AGGCCT 0.000	ACACGG 0.536	AAGTCT 4.000	AAGCGT 0.000	AAGAGT 0.000	AATACG 0.000
ACGTGC 0.000	ACACGT 0.000	ATGCGC 0.000	ACGTAT 0.000	ACGTAT 0.000	ACACGT 0.000	AACGTT 0.000	ACGCAT 0.000
AAACGT 0.000	AAAGTT 0.000	AAACGT 0.000	ACGCGT 0.000	ACGCGT 0.000	AAAGTT 0.000	AAGTAC 0.000	ACGCGC 0.000
ACCTAT 0.000	AGATCT 0.000	ACCTAT 0.000	AAGTAT 0.000	AAGTAT 0.000	AGATCT 0.000	AAGCTT 0.000	ACTCTC 0.000
AACGTT 0.000	ACGCAT 0.000	AACGTT 0.000	AGGCCT 0.000	AGGCCT 0.000	ACGCAT 0.000	AACTCT 0.000	AAGTCT 0.000
AAGCTT 0.000	ACGCGC 0.000	AAGCTT 0.000	ATGCGC 0.000	ATGCGC 0.000	ACGCGC 0.000	AAGCGT 0.000	AGCCCG 0.000
AACTCT 0.000	AAGTCT 0.000	AACTCT 0.000	ACGTGC 0.000	ACGTGC 0.000	AAGTCT 0.000	ACGCAT 0.000	ACCGGT 0.000
AAGCGT 0.000	ACCGGT 0.000	AAGCGT 0.000	AAGCTT 0.000	AAGCTT 0.000	ACCGGT 0.000	AAGTCT 0.000	CCCGGG 0.000
ACCGGT 0.000	CCCGGG 0.000	ACCGGT 0.000	ACCGGT 0.000	ACCGGT 0.000	CCCGGG 0.000	ACCGGT 0.000	ACACTC 0.000
