# Supplementary material for: Patterned sequence in the transcriptome of vascular plants
Source: BMC Genomics. 2007 Jun 15;8:173. doi: 10.1186/1471-2164-8-173 (PMC1940011; doi:10.1186/1471-2164-8-173)
Supplement: Additional File 8 — Motif rankings by number of genera in which motif held first place for frequency, repeat count, and polymorphism in perfect microsatellites. For the eight quantities defined in the Abbreviations, this Excel table lists the number of genera in which each motif ranked first. [file 1471-2164-8-173-S8.xls]

## Sheet: tableK0.txt
Motif length	Motif and number of genera
	simpfreq	compfreq	totfreq	fracsimp	simprepe	comprepe	simppoly	comppoly
1	A 81	A 85	A 86	A 61	A 78	A 59	A 50	A 56
	W 4	C 3	C 2	C 23	C 6	C 29	W 26	C 23
	C 3			W 4	W 4		C 12	W 9
2	AG 70	AG 73	AG 73	AG 59	AG 46	AT 37	AG 28	AT 29
	AT 16	AT 10	AT 11	AT 22	AT 34	AG 35	AT 27	AG 23
	AC 2	AC 3	AC 3	AC 5	AC 8	AC 12	AC 20	AC 21
		CG 2	CG 1	CG 2		CG 4	W 9	CG 14
							CG 4	W 1
3	AAG 52	AAG 59	AAG 58	CCG 23	AAT 26	AAG 17	ATC 12	AGC 15
	CCG 15	CCG 14	CCG 14	AGC 18	AAG 18	AAT 14	CCG 12	ACG 15
	AGC 8	ATC 4	ATC 4	ATC 11	ATC 9	AGC 11	ACG 11	CCG 14
	ATC 5	AAT 4	AAT 4	AAT 10	AAC 9	AAC 10	ACT 10	ACT 13
	AAT 4	ACC 3	AGC 3	ACG 9	ACT 9	ACT 9	AGC 9	ACC 8
	ACC 3	AGC 2	ACC 3	ACC 8	AGC 6	CCG 8	ACC 9	AAC 6
	AGG 1	AGG 2	AGG 2	ACT 3	ACG 5	ATC 5	AGG 9	AAT 6
				AAG 3	AGG 3	ACC 5	AAT 7	AAG 4
				AAC 2	CCG 2	ACG 5	AAC 5	AGG 4
				AGG 1	ACC 1	AGG 4	AAG 2	ATC 3
							W 2
4	AAAT 32	AAAG 61	AAAG 60	AGCT 16	AATT 8	ACAT 11	W 27	ACGT 12
	AAAG 24	AAAT 10	AAAT 11	AAAT 10	AAAC 7	AGCT 10	ACAT 6	ATCG 7
	ATCC 5	AGGG 8	AGGG 9	ATCG 8	ACAT 7	AGAT 8	AATT 5	AGCG 7
	AAAC 3	CCCG 4	CCCG 3	ATGC 8	AGAT 6	ATCG 6	ATCG 4	ACGG 6
	ATCG 3	AAAC 3	AAAC 3	ACGC 6	AAAG 6	AAAT 6	AAGG 4	AGCT 6
	AGCG 3	AAGG 2	AAGG 2	ACGG 6	AAAT 5	ACCT 5	ATGC 3	ACCG 6
	AGCT 3			AATT 4	AATC 5	ACGT 5	AGCT 3	AACG 5
	AGAT 2			AGAT 4	ATCC 5	AGCG 4	AGCG 3	ACCT 5
	AATC 2			ACAT 4	AGGC 5	AATT 3	ATCC 3	CCGG 5
	AAGG 2			AGCC 3	ACAG 4	AACG 3	AGGC 3	ATGC 4
	CCCG 1			AACC 3	AAGG 4	ATGC 3	ACGC 3	ACAG 4
	AATT 1			ACTG 2	ACTG 3	ACTC 3	AGGG 2	AATT 3
	AAGC 1			AGCG 2	AGCG 3	ACGC 3	AACG 2	ACCC 3
	AGCC 1			AGGC 2	CCCG 2	AATG 2	AACT 2	CCCG 2
	AGGG 1			AACT 2	AGGG 2	AGCC 2	ACTC 2	AGCC 2
	AACC 1			ACTC 2	AGCC 2	ACCG 2	AACC 2	ACTG 2
	ACAT 1			W 1	AACC 2	ACAG 2	AAAG 2	ACGC 2
	W 1			AATC 1	AATG 2	CCGG 2	ACGT 2	ACAT 2
	AGGC 1			ATCC 1	ACCT 2	AGGG 1	AAAT 1	AGGG 1
				ACCG 1	W 1	ACGG 1	AATG 1	AATG 1
				ACCT 1	AACG 1	AACT 1	ACGG 1	AACC 1
				ACGT 1	ACGC 1	ACTG 1	ACCT 1	AATC 1
					AAGT 1	AATC 1	AGCC 1	AGGC 1
					ACGG 1	ATCC 1	AGAT 1
					AACT 1	AGGC 1	ACTG 1
					AGCT 1	AAAG 1	AATC 1
					ACCC 1		ACCG 1
							ACAG 1
5	AAAAT 28	AAAAG 40	AAAAG 39	ACCCG 6	AGATG 5	ACCCC 5	W 11	ACCTG 5
	AAAAG 21	AAGAG 15	AAGAG 14	ACTCG 4	AGAGG 4	ATCCG 4	AAAAT 5	AACTT 4
	AAGAG 9	AAAAT 12	AAAAT 14	ACACG 4	AAACC 4	ACCCG 4	ATCCC 4	ACGTC 4
	AAAAC 6	CCGCG 8	CCGCG 8	AATCG 4	ACCTG 3	ACCGT 4	ACCCG 4	ATCCG 4
	AGAGG 5	AAAAC 5	AAAAC 6	ACCGG 3	AATAG 3	AGGCG 3	AAGAG 3	ACGCT 4
	AGGGG 3	AGAGG 3	AGAGG 2	ACGCC 3	ACCCG 3	AACCG 3	AGAGG 2	AACGC 4
	AGATG 3	AGGGG 2	AGGGG 2	AGATC 3	ACTGG 3	AGATG 3	ACCGG 2	ACCGT 4
	ACCCG 2	AACAC 1	AACAC 1	ATCGC 3	AAAAG 3	ACTCG 3	AACAC 2	ACTGC 3
	AAATC 2	AAATC 1	AAATC 1	ACTGC 3	AAAGC 2	AAAAG 3	AAAAC 2	AACCG 3
	AAGGG 1	AACAG 1	AACAG 1	CCCGG 2	AACGC 2	AAGGG 2	ACCTG 2	AATGG 3
	CCGCG 1			AACGC 2	AGATC 2	ACATC 2	AAACC 2	AGCCT 3
	AATGC 1			AATGT 2	AATGT 2	ACCTG 2	AAATT 2	AAGCG 3
	AAGGC 1			AATAC 2	AAAAT 2	ACTAG 2	AAGGC 2	ACCGG 2
	AAATG 1			ACCTG 2	AAAGG 2	ATGCC 2	ACTGG 2	ACTAG 2
	AAACC 1			AGGAT 2	ATCGC 2	ACGCC 2	AAGCC 2	ACAGC 2
	AAAGG 1			ACACT 2	AAATC 2	ACCAT 2	ATCCG 2	ACTGG 2
	ACTCC 1			ACCCT 2	ACCCC 2	AACTC 2	AGATG 2	AACGT 2
	AGGCG 1			AAAGT 2	AAATT 2	AATCT 2	AAATC 2	ACCAT 2
				ACGTC 2	AAGTG 2	AGCCT 2	AAAAG 2	ACGCG 2
				ACGAT 2	AATCG 2	ACACT 2	AAGGG 1	AGAGC 2
				ACCAG 2	AATTC 2	AGCAT 2	AGATC 1	AAGGG 1
				ATCCG 2	AAAGT 2	ACGAT 2	ACGGG 1	AATGC 1
				AGGGG 1	AATCC 2	CCCCG 2	ACTAG 1	ACGGG 1
				AGCCG 1	ACCAG 2	AGGGG 1	ACAGT 1	ACAGT 1
				ACGCT 1	CCCGG 1	AGAGG 1	ACTCT 1	AACCT 1
				AACAC 1	AGGGG 1	AACGG 1	AAAGG 1	AGGCG 1
				AGATG 1	AAGGG 1	AAAAC 1	ACTGC 1	ACCCC 1
				AATGC 1	ACATC 1	AAAGG 1	AATCG 1	AAAGT 1
				AAACT 1	AGCCG 1	AACTG 1	AACTT 1	AGCCC 1
				AACGG 1	AAGAG 1	AATCG 1	AAATG 1	ACAGG 1
				AGCGG 1	AATGC 1	AAGGC 1	AACCG 1	AGCCG 1
				AACTC 1	ACGGC 1	ACCCT 1	ACCCT 1	CCGCG 1
				ACGGG 1	ACCAT 1	ACAGC 1	ATGCC 1	AAGCT 1
				AATCT 1	AAACT 1	AACAG 1	AAAGT 1	W 1
				ACAGT 1	AAAAC 1	AAGCC 1	AATCC 1	ACTCG 1
				AGCCT 1	AACTC 1	ACGTC 1	AATAT 1	AAAAT 1
				ACTCT 1	ACTAT 1	ACCTC 1	CCCGG 1	AGCTC 1
				AGCTC 1	ACTCT 1	AATAT 1	AGCCG 1	ACCGC 1
				AAATC 1	AACCT 1	AACGT 1	ACGCT 1	ATCCC 1
				AGGCG 1	AAGTC 1	AGCCG 1	AACGC 1	AGGCC 1
				AAACG 1	AGAGC 1	AACGC 1	AATGT 1	ACACT 1
				ACCGC 1	AAGGC 1	CCGCG 1	ACCAT 1	AGCAT 1
				AAGGC 1	AAATG 1	AAACT 1	AAACT 1	AACCC 1
				AACCG 1	AACCC 1	ATATC 1	ACATG 1	AAGAT 1
				ACCGT 1	AAGAT 1	AAAAT 1	AACTC 1	AATTC 1
				ACACC 1	AACCG 1	ACTCC 1	ACTCG 1	ACACC 1
				AAGCC 1	AAGGT 1	ATCGC 1	AGCCT 1	ACGAT 1
				AGGGC 1	ACCCT 1	ATCCC 1	ATCGC 1	AGCGC 1
				AGCGC 1	ACACC 1	AAGGT 1	ACCGC 1
				AATAT 1	ACGTC 1	AATTC 1	AAGTG 1
				AACGT 1	ACGAT 1	ACGAG 1	AATTC 1
					AGCCC 1		ACCAG 1
6	AAAAAT 15	AAAAAG 32	AAAAAG 31	AGCCTC 8	ACCAGC 5	AATCGC 3	W 9	AATCGT 4
	CCGGCG 7	AAGAGG 11	AAGAGG 10	ATGCCC 5	ACGGAG 2	AAGTGT 2	AGAGGG 5	ACGGAG 3
	AACCCT 6	AAAAAT 7	AAAAAT 9	ACTCAG 5	AACCCG 2	AGAGCG 2	AGCCTC 3	ATCGCG 3
	AAAAAG 6	AAGATG 7	AAGATG 7	AATCGT 3	AACCTC 2	AGATCG 2	ACTCGC 3	AGCCTC 3
	AAAAAC 4	ACGGCG 5	AGGCGG 4	ACCGCG 3	AAAAAC 2	ACATAT 2	AGCCGC 3	ACATAG 3
	ACGGCG 4	AAAGAG 5	ACGGCG 4	ACCGAG 3	AACAGC 2	AACCCC 2	AACTAC 3	ACCTAG 3
	AAGCAG 3	AGGCGG 4	AAAGAG 4	ACTCGC 3	AATCGC 2	AAAGGG 2	AAGACT 2	AAGGGC 3
	ACCGCC 3	AGAGGG 3	AAAAAC 3	ACGGAG 2	AAAACC 2	AAAGAG 2	AAGCAG 2	AATAGG 3
	AGCCTC 3	AAAAAC 3	CCGGCG 3	AGCGGG 2	AATTCC 2	AGGGCG 2	ATGCCC 2	AAAGTG 2
	AAGATG 3	AACAGC 2	AAGCAG 2	AACCTC 2	AAATAC 2	CCCCCG 1	AATCGT 2	ACTCGC 2
	ACCTCC 3	AGGGGG 2	AGGGGG 2	AGCCCT 2	ATCGCC 2	AGAGAT 1	AACCTC 2	AACCTT 2
	AAGAGG 2	ACCTCC 2	ACCTCC 2	ACGGCG 2	ACTGAG 2	ACCCTG 1	ACTAGT 2	AAGTGC 2
	AGAGGG 2	AAGCAG 1	AGAGGG 1	ACCTCG 2	AGAGGG 2	AAGGGG 1	AAAATG 2	ACGTCG 2
	AAAGTC 2	AGCGGC 1	AGCGGC 1	AGCCGC 2	AGGATG 2	AAGCAT 1	AGATCC 2	ACACCG 2
	AATCGG 2	ACATGG 1	AACAGC 1	ACCGGG 2	AACCCT 2	ACACCC 1	ACAGAG 2	AATCAG 2
	ACGGAG 1	AACCCT 1	ACATGG 1	CCGGCG 2	ACCACG 2	AACAGC 1	AAGGCC 2	AACTAT 2
	ACAGAG 1	CCGGCG 1	AACCCT 1	CCGCGG 2	ACGATC 1	AAACGG 1	ACGGAG 1	ACGCCG 2
	AGGCGG 1		ACGAGG 1	ACCTAG 2	ACCCTG 1	CCCGCG 1	AATGTC 1	AATGAC 2
	AGCAGG 1		AAGGAG 1	ACCTGC 1	ATGCCC 1	ACTCGC 1	ACCGGC 1	ACGGGC 2
	AACAGC 1			ACTGAG 1	AACATC 1	AGGGGG 1	AAAGTG 1	CCCCCG 1
	ACCAGC 1			AAGTGT 1	ACCAGG 1	ACAGGC 1	AGCCAT 1	AAGACT 1
	AGCTGC 1			AGATCC 1	AAAGTG 1	AATCCT 1	ACCGAG 1	ATGCCC 1
	AGCATC 1			AATAGG 1	ACCGAG 1	AACACC 1	AACCAT 1	AACCTC 1
	ACCCGC 1			ACAGAG 1	AAATGT 1	ACGCCC 1	AAGCCG 1	AATGTC 1
	ACTAGT 1			AAAAAT 1	AATACC 1	AAAGCT 1	AGGGGG 1	ACCGAG 1
	AGGGGG 1			AACAGT 1	AACCAT 1	AGATAT 1	ACAGGC 1	AATACC 1
	AGATGG 1			ACATCC 1	AACATG 1	AGCCGC 1	AAAACC 1	ACCAGT 1
	AAAACC 1			AGCGGC 1	AGATGG 1	AATTCC 1	ACATAG 1	AAGCCG 1
	AACACC 1			AACAGC 1	AATACT 1	CCGGCG 1	AAGGAG 1	AAAACC 1
	AAGCCC 1			AAGGGT 1	AGCTCC 1	AAGGAG 1	CCGCGG 1	AAGATT 1
	ACGAGG 1			AAGTCG 1	CCGGCG 1	ACAGGT 1	AATCAG 1	AAACGT 1
	ACCTCG 1			ACGGGC 1	AATGCT 1	ACTGGG 1	AAAAGG 1	CCGGCG 1
	AGCTCC 1			ACTAGT 1	AACTTC 1	AATCAG 1	AACTGT 1	AACTAC 1
	AATCAG 1			AATGCC 1	AATCAG 1	AGGCAT 1	AAGAAT 1	ACCCTC 1
	ACCATG 1			AAAACC 1	AACTAC 1	AACCGG 1	AACTCC 1	AAACCC 1
	ACGCCG 1			ACATAG 1	AAACCC 1	ACGCAG 1	ACTGCC 1	AAAGGC 1
	AAAAGC 1			ACCTCT 1	AGGCCC 1	AACTCC 1	AAAAAT 1	AGCGCG 1
	ATCGCC 1			AATATT 1	AACTCC 1	AAGAGG 1	ACATCC 1	AACTGT 1
				AATTCC 1	ACCTGC 1	AATCTG 1	AGCAGG 1	ACAGCT 1
				AAAACG 1	AAGAGG 1	AGGGAT 1	ACCGCC 1	ACACTG 1
				ACAGGT 1	AATAGG 1	AATAGG 1	ACCAGC 1	AACTGC 1
				AATCAG 1	AACAGT 1	AATCAT 1	AAGACG 1	AGCGCC 1
				ACCGTG 1	AAAAAT 1	ACGCTC 1	AACTGG 1	ACTGAG 1
				AAACCC 1	AGCGGG 1	ACCGCC 1	ACGGCT 1	ACTGCC 1
				AAGGAC 1	AAAGCG 1	AGCGGC 1	ACTCCC 1	AGCGCT 1
				ACGTAT 1	ACCGCC 1	AGGGGC 1	ACATCG 1	AACGAC 1
				ACCACG 1	AGCGGC 1	ACCAGC 1	AAGCTG 1	AAGCGG 1
				AACTGT 1	ACAGGG 1	AAGACG 1	ACAGAT 1	AGCGGG 1
				ACAGCT 1	AAGACG 1	ACCTGG 1	AAGCCC 1	AGGCGC 1
				AAAAAG 1	ACGGCG 1	ACGGCG 1	ACAGTG 1	AGCGAT 1
				ACACTG 1	AAAGAC 1	AAAGAC 1	ACCGGG 1	AGCGGC 1
				AAGGGC 1	ATCCCC 1	ATCCCC 1	AATCGG 1	ACCTGG 1
				AACGGG 1	ACATGG 1	ACCGCT 1	AAGCTC 1	AAGGGT 1
				ACGCAG 1	ACTCCC 1	AAACGC 1	ATGGCC 1	ACGGCG 1
					AAACGC 1	ACAGAT 1	ACCTCC 1	ACATGG 1
					ACAGCC 1	ACAGTC 1	AACAAG 1	ATATCG 1
					ACAGAT 1	ACCATC 1	AAAAAG 1	ACAGTC 1
					AAGATC 1	AAAGAT 1	AAGTGG 1	AATTCG 1
					AATGCC 1	ACGGGG 1		ACCTCG 1
					AGCCTG 1	ACGAGG 1		ACCTCC 1
					AAAACT 1	AAATTG 1
					AATATC 1	ACCTCG 1
					AATGGG 1	ACCCCG 1
					AATCGG 1	ATCCCG 1
					AAGAGC 1	AAATCG 1
					AACGGC 1	AATAGT 1
					AACGAG 1	AAGAGC 1
					ACCTCC 1	ACGAGC 1
					AACAAG 1	ACTATC 1
						AAGGCG 1
						ACCGTG 1
						AACGGT 1
						ACTGCG 1
						ACCACG 1
						AAACAT 1
						ACACAG 1
						AAAAAG 1
						AACGGG 1
	W: There were no motifs of this length in the genus.
