# Supplementary material for: Patterned sequence in the transcriptome of vascular plants
Source: BMC Genomics. 2007 Jun 15;8:173. doi: 10.1186/1471-2164-8-173 (PMC1940011; doi:10.1186/1471-2164-8-173)
Supplement: Additional File 9 — Motif rankings by number of genera in which the motif held first place for frequency, repeat count, and polymorphism in microsatellites with one allowed mismatched repeat position. This Excel table parallels Additional File 8, allowing up to one mismatched nucleotide among motifs in the microsatellite locus. [file 1471-2164-8-173-S9.xls]

## Sheet: tableK1.txt
Motif length	Motif and number of genera
	simpfreq	compfreq	totfreq	fracsimp	simprepe	comprepe	simppoly	comppoly
1	A 81	A 84	A 85	C 49	A 69	A 45	A 59	A 54
	C 6	C 4	C 3	A 38	C 18	C 43	C 15	C 32
	W 1			W 1	W 1		W 14	W 2
2	AG 69	AG 74	AG 75	AG 46	AG 44	AG 46	AT 34	AT 28
	AT 16	AT 10	AT 11	AT 23	AT 34	AT 30	AG 26	AC 25
	AC 2	AC 3	AC 2	AC 11	AC 7	AC 8	AC 18	AG 22
	W 1	CG 1		CG 7	CG 2	CG 4	W 6	CG 13
				W 1	W 1		CG 4
3	AAG 51	AAG 59	AAG 57	AGC 21	AAT 25	AAT 20	ATC 11	ACT 20
	CCG 15	CCG 14	CCG 15	CCG 17	ATC 13	AAG 14	CCG 11	ACG 16
	AGC 7	AGG 5	ATC 4	ACG 17	AGC 11	AGC 13	ACC 11	CCG 11
	ATC 6	ATC 3	AGC 4	ACT 10	ACT 10	ACG 10	ACG 11	ACC 10
	ACC 4	AGC 3	AGG 4	ACC 9	AAG 10	CCG 8	ACT 11	AGC 7
	AGG 2	AAT 2	AAT 2	ATC 6	AAC 7	ATC 7	AGG 9	AAC 6
	AAT 2	ACC 2	ACC 2	AAC 4	CCG 4	AAC 6	AAT 8	AGG 6
	AAC 1			AAT 4	AGG 3	ACC 5	AGC 7	AAG 5
					ACC 3	AGG 3	AAC 5	AAT 4
					ACG 2	ACT 2	AAG 3	ATC 3
							W 1
4	AAAT 32	AAAG 57	AAAG 55	ACGC 9	ACAT 14	AGAT 12	W 11	ACGT 9
	AAAG 25	AAAT 17	AAAT 19	ATCG 7	AGAT 9	ACAT 8	ATCG 7	ATCG 8
	AATC 5	AGGG 7	AGGG 7	AACG 6	ATCG 8	AGCG 7	ACTG 7	ACCG 7
	AGCT 5	AAAC 3	AAAC 3	ACGG 6	AATG 5	AACG 6	AGAT 5	AGCC 5
	AAAC 4	CCCG 2	CCCG 2	ACTG 5	AGCG 4	ACGG 6	AATC 5	AGAT 5
	AGGG 3	ATCG 1	ATCG 1	AGCG 5	AATC 4	AACT 6	AAGC 4	ATCC 5
	ATCG 3	ACAT 1	ACAT 1	ACGT 5	AATT 3	ATCG 4	AATG 4	CCGG 5
	ATCC 3			AGCC 4	ACTG 3	AGGC 4	ATCC 4	CCCG 4
	AGCG 2			AGAT 4	AACG 3	ACGC 4	AACG 3	ACGG 4
	AATG 2			AATC 4	ATCC 3	ACGT 4	AAGT 3	AGCG 4
	CCCG 1			ATGC 4	ACGC 3	ACCT 3	AGCG 3	ACCC 4
	AAGG 1			CCGG 4	ACAG 3	ACCG 3	AGGC 3	AAGC 3
	ACAT 1			AAGT 3	AACT 3	ACAG 3	ACGT 3	AACG 3
	AGAT 1			AGCT 3	AGCT 3	AGGG 2	ATGC 2	AACT 3
				ACCT 3	ACCT 3	AAAT 2	AACT 2	AGCT 3
				AATT 2	AAAT 2	ATGC 2	AGCT 2	ACTG 3
				AACC 2	AGGC 2	ACTC 2	AACC 2	AATG 2
				CCCG 1	ACCG 2	ACTG 2	ACCG 2	ATGC 2
				AAGC 1	ATGC 2	ATCC 2	AAAG 2	ACGC 2
				AGGG 1	AAAG 2	CCCG 1	ACAT 2	ACAG 2
				AAAT 1	CCCG 1	AATT 1	AATT 1	AATT 1
				ATCC 1	AAAC 1	AGCT 1	AGGG 1	AGGG 1
				AATG 1	AAGC 1	AACC 1	AAAT 1	AAGG 1
				AGGC 1	AGCC 1	AATC 1	ACGG 1	ACCT 1
				ACCG 1	AGGG 1	AAAG 1	ACTC 1	AGGC 1
				ACAT 1	ACTC 1		AAGG 1
				AACT 1	ACGT 1		ACCT 1
				ACTC 1			AAAC 1
				ACCC 1			AGCC 1
							ACGC 1
							CCGG 1
							ACCC 1
5	AAAAG 35	AAAAG 46	AAAAG 47	ACCCG 23	AGATG 4	ACCCG 8	AATCG 4	ACCGT 9
	AAAAT 26	AAGAG 11	CCGCG 11	AAAAT 6	AATCG 4	AAAAT 6	AAGGG 3	ACGCT 6
	AAAAC 7	CCGCG 11	AAGAG 10	ACCGT 5	AAAGC 3	CCCGG 4	ACATC 3	CCGCG 6
	AAGAG 4	AAAAT 10	AAAAT 10	ACCGG 4	AAGAG 3	AGGGG 3	AATGC 3	CCCGG 4
	AGAGG 3	AAAAC 8	AAAAC 8	AGAGC 4	AAACC 3	AACAC 3	ACGGG 3	ACCCG 4
	CCGCG 3	AGGGG 1	AGGGG 1	AACCG 3	AGCCT 3	AACCG 3	AAGCC 3	ACACG 4
	AATTC 1	ACCCC 1	ACCCC 1	ACCCT 3	ATCGC 3	AGCCT 3	AAAGT 3	ACCGG 3
	AGGGG 1			AAAGT 3	ACCCC 3	ACGAT 3	AACGC 3	ACGGC 3
	ACCGC 1			CCCGG 2	ATCCC 3	AGAGG 2	ACCCG 3	AACGT 3
	AAGGG 1			AGCCG 2	AAGGT 3	ACTAG 2	ACCGG 2	ACGCG 3
	ATGCC 1			ACCGC 2	AGAGG 2	AGGCG 2	AAAAC 2	AGGCC 3
	AAAGG 1			ACACT 2	AGCCG 2	ACGTC 2	AACTT 2	AACCG 2
	AGATG 1			ACACG 2	AACAC 2	ATCCG 2	AATCC 2	ACAGC 2
	ACCCG 1			AAAAG 2	AATGC 2	ACGCT 2	ACGCT 2	ACGTC 2
	AACCC 1			ATCCG 2	AAACT 2	AAACT 2	AAGCT 2	ACGCC 2
	AGAGC 1			AGCGC 2	AATAC 2	ATATC 2	ACCAT 2	AAGCT 2
				ACAGG 1	AACTC 2	AATCT 2	W 2	ACATG 2
				AGATC 1	AGCTC 2	ACCGC 2	AGCCT 2	ATCGC 2
				ACCAT 1	AAATC 2	AGCAT 2	AGCTC 2	ACCGC 2
				AGCGG 1	ACCGC 2	AAGGG 1	AAGGT 2	AAGGT 2
				AACTC 1	AATAG 2	ACGGC 1	ACCGT 2	ACCAG 2
				ACCTG 1	ACCCT 2	ACCTG 1	ACGAT 2	ACGAG 2
				ACTCG 1	ACCGT 2	ACGGG 1	AGAGG 1	AGCGC 2
				ATCGC 1	AATAT 2	AAAGG 1	AACGG 1	AGATC 1
				AGGAT 1	AGGGG 1	ACTGC 1	AAGAC 1	ACTAT 1
				ACTGC 1	ACATC 1	ACCCC 1	ACTAT 1	ACCTG 1
				ACCCC 1	ATATC 1	AACTG 1	ACAGT 1	AAGTC 1
				AACTG 1	ACATG 1	AATCG 1	AAACC 1	AATCG 1
				AAATT 1	AAAAC 1	AACTT 1	AAAGG 1	AAGGC 1
				AAGCG 1	AATCT 1	AATGG 1	AAGTC 1	AACTT 1
				AATCG 1	ACTCG 1	ACTGG 1	AAGGC 1	ACCCT 1
				AAGGC 1	ACGCG 1	AGGGC 1	AACCG 1	ACCTC 1
				ACACC 1	ACTCC 1	ACCTC 1	ACCCT 1	AGCCC 1
				AGGGC 1	AGGCG 1	AATAT 1	ACAGC 1	ATCCG 1
				ACGAT 1	AGAGC 1	AACGT 1	ACTGG 1	AGATG 1
				AGCCC 1	AACTG 1	AACGC 1	ATGCC 1	AGCCT 1
				CCCCG 1	ACACG 1	ACGCC 1	ACCTC 1	AGCTC 1
					AGCAT 1	AGATG 1	AATAT 1	AAACG 1
					AACCC 1	AAGAG 1	AACGT 1	ACGAT 1
					AATTC 1	AAGCT 1	CCCGG 1
					AACAG 1	AGCGG 1	AAAGC 1
					AATGG 1	ACGCG 1	AGCCG 1
					ACTGG 1	ATCGC 1	AAACT 1
					AAGCC 1	AAACG 1	ACATG 1
					AAAAG 1	ACACG 1	ACTCG 1
					AAAGT 1	AATTC 1	ACTCC 1
					ACCAG 1	ACCGT 1	ATCGC 1
					AATCC 1	ACACC 1	ACCGC 1
					ATCCG 1	AAAAG 1	AATAG 1
					ACCTC 1	ACGAG 1	ATCCC 1
					AGCGC 1	ACCAG 1	ACACG 1
					AACGT 1	CCCCG 1	AAGTG 1
							AGCAT 1
							AAGAT 1
							AAAAG 1
							ACCAG 1
6	AAGATG 16	AAGATG 26	AAGATG 26	AACCCT 5	ATGCCC 4	AGATAT 4	W 6	AGCGCT 5
	CCGGCG 10	AAAGAG 20	AAAGAG 17	CCGGCG 5	AATCCT 4	AACCCT 4	AACCTC 4	ACGCGT 5
	AACCCT 7	AAGAGG 12	AAGAGG 13	ATCGCG 3	ACGGCG 3	ACCCTG 3	ACGGAG 3	ACCGGT 4
	ACGGCG 5	ACGGCG 11	ACGGCG 12	ACGGCT 3	ACCATC 3	AGGGGC 3	ACACCG 3	ATCGCG 3
	AAGAGG 3	AAGGAG 3	AAGGAG 3	ACCTAG 3	AACCCG 2	AACCCG 2	ATGCCC 2	ACTCGC 3
	ACGATG 3	AAATAT 3	AAATAT 3	AGGCAT 3	AATTCC 2	ACACGG 2	AATCGT 2	AGGGCC 3
	AACAGC 3	AAAAAG 3	AAAAAG 3	ACCCGT 3	CCGGCG 2	AGCCTG 2	ACCGCG 2	ATATCG 3
	AAAGAG 3	AAAAAT 2	AAAAAT 2	ATCCGG 2	AATCAG 2	ACCCCG 2	ACTAGT 2	CCCCCG 2
	ACCTCC 3	AAGCAG 1	AAGCAG 1	AGCGCC 2	ACTGAG 2	ACCGGG 2	AAGATT 2	AACGCT 2
	AGAGGG 2	AGGCGG 1	AGGCGG 1	AACGCT 2	AGAGGG 2	AGCCCG 2	AGCCGC 2	ACGGAG 2
	ACCGCC 2	AAACAG 1	AGCATC 1	ACTAGT 2	AATCCC 2	ACTGCG 2	AACTTC 2	AAGACT 2
	AGCAGG 2	CCGGCG 1	AAACAG 1	ACCCGG 2	ACCAGC 2	ACCGAT 2	AGGCAT 2	AAGTCG 2
	AGCGGC 2	ACCTCC 1	CCGGCG 1	ACCGTG 2	AGCATC 2	ACGATC 1	AAATAC 2	AAGTGC 2
	ACCAGC 2	AAATAC 1	ACCTCC 1	ACGCCT 2	ACAGCC 2	AACGCT 1	ACCAGC 2	ACGGAT 2
	AATCGG 2	AAAATC 1	AAATAC 1	ACCTGC 1	ACCTCC 2	ATGCCC 1	AAGGCC 2	ACCTAG 2
	AATGGC 1	ATCGCC 1	AAAATC 1	AACTCC 1	ACGATC 1	AACATC 1	ACCTCC 2	AAATTT 2
	AAGCAG 1		ATCGCC 1	ACGATC 1	AACCAG 1	ACCGCG 1	AGAGAT 1	AGCGGG 2
	ACTGCC 1			AGAGGG 1	AAATCC 1	AAGCAT 1	AATGGC 1	ACGTAG 2
	ACTGCT 1			AGAGCT 1	AACAGC 1	ACCGGC 1	AAGACT 1	CCCGGG 2
	ACAGAG 1			AACCCG 1	AATCAC 1	AACGCC 1	ATCGCG 1	ACCGTG 2
	AATCAT 1			AGATCG 1	AAAGTG 1	AAACGG 1	AATGTC 1	AACCGT 2
	AAGACG 1			AAGCGG 1	ACCGAG 1	ACCGAG 1	ACCGGC 1	ATCCGG 1
	AGCATC 1			AGCGGG 1	AACATG 1	AGCCCC 1	AACAGC 1	AATCGT 1
	ACTCCC 1			AGGCGC 1	AAGCCG 1	ACTCGC 1	AAAGTC 1	ACCGCG 1
	ACTAGT 1			ACTCCT 1	ACAGGC 1	AAGCCG 1	AATGTG 1	AAACTT 1
	AGGATG 1			ACCAGG 1	AGATGG 1	AATCCG 1	AGCCTC 1	ACACGG 1
	AACAGG 1			AGCGAT 1	AGAGCC 1	AGCCGC 1	ACCGAG 1	ACCGGC 1
	AACACC 1			AAGCAT 1	AGATAT 1	AGCTCC 1	ACTCGC 1	AACGTT 1
	ACCATC 1			AACAGC 1	AGCTCC 1	CCGGCG 1	ACCAGT 1	CCCGCG 1
	AAAATG 1			AGGGGC 1	ATCGGC 1	ACAGGT 1	AACCAT 1	ACATAG 1
	ACGAGG 1			AAACGG 1	AACTAC 1	ACCTAG 1	ACATAG 1	AAGATT 1
	AGATAT 1			CCCGCG 1	AAAGGC 1	AAACCC 1	AGATAT 1	ACGTCG 1
	ATCCCG 1			AATTGC 1	AAATAC 1	AACCGG 1	AATTCC 1	CCGGCG 1
	AAGGAG 1			AGGCCG 1	ATCGCC 1	AGGCAT 1	ACGTCG 1	AAGCTT 1
	CCGCGG 1			ACCGAG 1	AACTCC 1	AACTGT 1	AAAACG 1	CCGCGG 1
	AAGTGG 1			ACCGCT 1	ACCTGC 1	ACCCGT 1	ACACCT 1	AACTAT 1
	ACGCCG 1			AACCAT 1	ACTGCC 1	ACGCAG 1	ACTGAT 1	ACCCGT 1
	ATCGCC 1			ACAGCC 1	AGATCG 1	ACAGCG 1	ACCCGT 1	ACTATG 1
				ACATCG 1	ACAGAG 1	ACCTGC 1	ACACTG 1	AGCGAT 1
				AATCGC 1	AAACAC 1	AATCCC 1	ACGCCG 1	AGCATG 1
				AACAGG 1	AAAGCG 1	AATAGG 1	AAGAAT 1	AAGGGT 1
				AATCCT 1	ACATCC 1	ACAGAG 1	AACTCC 1	CCCCGG 1
				AGCCTG 1	AGCATG 1	AGCGGG 1	ACGATG 1	ACGGGC 1
				ACGCCC 1	ACCGCC 1	ACGCTC 1	AGAGCT 1	ACACGC 1
				AATCCG 1	ACAGGG 1	AGGCGG 1	AGAGGG 1	ACCGCT 1
				ACATAG 1	AGCCCT 1	ACCGCC 1	ACAGAG 1	AAGGCC 1
				ACTCTC 1	AACTGG 1	ACATAT 1	AAAAAT 1	AACGCG 1
				AGCCGC 1	AAAGAC 1	AGCGGC 1	ACTATG 1	ATCCCG 1
				AATGGG 1	ACACGC 1	ACAGGG 1	ACATCC 1	AAATCG 1
				ACCGGG 1	ACATGG 1	AGCCCT 1	AGCAGG 1	ACGCGG 1
				ATCCCG 1	AAACGC 1	AATTAG 1	AGCGGC 1	AGGCCT 1
				AAGGAT 1	ACAGAT 1	ACACGC 1	ACCTGG 1	ATGGCC 1
				ACGGAT 1	AATGCC 1	AAAGCC 1	AACTGG 1	ACTGCG 1
				AAAACG 1	AAAACT 1	ACTCCC 1	AATTGC 1	ACCATG 1
				AGGCCT 1	AACCCT 1	ACCGCT 1	ACATCG 1	ACGCTG 1
				CCGCGG 1	ACGAGG 1	AATACG 1	AGGATG 1
				AGCGCG 1	ACCTCG 1	AAGCCC 1	ACAGAT 1
				ACCACG 1	AAAGAG 1	ACGCGC 1	ACGAGG 1
				ACCCAG 1	AATGGG 1	AAAGGG 1	AACATT 1
				ACAGCT 1	AATCGG 1	ATCCCG 1	AAAGAG 1
				ACACAG 1	AAGAGC 1	AAATCG 1	ACAGTG 1
				ACACCT 1	AAGCTC 1	AAGAGC 1	ATCCCG 1
				ACGCCG 1	AATAGC 1	ACGAGC 1	ACCGTG 1
					ACCACG 1	ACTGGC 1	AACGGT 1
					AACAAG 1	AGCCGG 1
					ACCGTC 1	AACGAG 1
					AACGGG 1	ACCGTG 1
						AACCGT 1
						AAGGAC 1
						ACCCAG 1
