# Supplementary material for: Patterned sequence in the transcriptome of vascular plants
Source: BMC Genomics. 2007 Jun 15;8:173. doi: 10.1186/1471-2164-8-173 (PMC1940011; doi:10.1186/1471-2164-8-173)
Supplement: Additional File 10 — Motif rankings by number of genera in which motif held first place for frequency, repeat count, and polymorphism in microsatellites with two allowed mismatched repeat positions. This Excel table parallels Additional File 9, allowing up to two mismatched nucleotides among motifs in the microsatellite locus. [file 1471-2164-8-173-S10.xls]

## Sheet: tableK2.txt
Motif length	Motif and number of genera
	simpfreq	compfreq	totfreq	fracsimp	simprepe	comprepe	simppoly	comppoly
1	A 82	A 56	A 82	A 50	A 75	A 58	A 50	W 45
	W 3	W 25	C 4	C 35	C 10	W 25	W 27	A 35
	C 3	C 7	W 2	W 3	W 3	C 5	C 11	C 8
2	AG 71	AG 58	AG 71	AT 34	AG 43	AG 39	AG 30	W 27
	AT 15	AT 19	AT 15	AG 24	AT 36	AT 29	AT 28	AT 21
	AC 2	W 6	AC 2	CG 17	AC 7	AC 12	AC 18	AG 21
		AC 5		AC 13	CG 2	W 6	W 8	AC 15
						CG 2	CG 4	CG 4
3	AAG 48	AAG 42	AAG 47	ATC 23	AAT 27	AAG 21	ACG 13	W 21
	CCG 15	ATC 10	CCG 15	CCG 22	AAC 12	AAT 16	AAT 12	ATC 15
	ATC 8	CCG 10	ATC 9	AAC 19	AAG 10	ATC 10	ATC 9	AAG 10
	AGC 7	AGC 9	AGC 6	AGC 6	ATC 9	AAC 10	AGC 9	AGC 8
	AAT 6	AAT 7	AAT 6	ACT 6	AGC 8	AGC 9	AAC 8	ACG 7
	ACC 3	AGG 4	AGG 3	ACG 5	ACT 8	ACT 6	ACC 8	ACC 6
	AGG 1	AAC 4	ACC 2	AAG 3	ACG 6	ACG 5	ACT 8	AGG 6
		ACC 1		AAT 2	CCG 4	ACC 4	CCG 6	AAC 4
		W 1		AGG 1	AGG 2	AGG 4	AAG 5	AAT 4
				ACC 1	ACC 2	CCG 2	W 5	ACT 4
						W 1	AGG 5	CCG 3
4	AAAT 31	AAAG 15	AAAT 30	ATCG 35	ACAT 9	W 14	W 24	W 45
	AAAG 25	W 14	AAAG 26	AGCG 13	AGAT 7	AGAT 13	AACG 5	AATG 5
	AAAC 7	AAAT 10	AGGG 6	AATC 12	AAAG 7	AAAG 12	ACCG 5	AAAG 4
	AGGG 5	ACAT 7	AAAC 5	AACG 6	AAAC 6	ACAT 9	AACT 4	AAAT 3
	AGCG 3	AATT 6	AGAT 3	ATCC 5	AGGG 4	ACTC 4	AATC 4	ACTC 3
	AATC 3	AAAC 5	AGCG 3	AAAC 3	ACTG 4	AAGG 4	ATCG 3	AGAT 3
	ATCC 3	AGAT 5	AATC 2	ACGC 3	ATCC 4	AATT 3	ACGG 3	AGCG 3
	AGAT 3	AGCG 5	ATCC 2	AAAG 3	AGGC 4	AGGG 3	ACTC 3	AATC 3
	CCCG 1	AGGG 4	ACAT 2	AATT 2	AAGG 4	AGCG 3	ATCC 3	ACAT 3
	AGCT 1	AATC 3	CCCG 1	AATG 2	AATT 3	AATG 2	ACAT 3	ATGC 2
	AAGG 1	ATCG 2	AACC 1	AGGC 2	AACC 3	ACGG 2	CCCG 2	AAGG 2
	AACC 1	ACGG 2	ATCG 1	AACC 1	AAAT 3	AACT 2	AAGC 2	ACAG 2
	ATCG 1	ATCC 2	AGGC 1	AAGG 1	AGCG 3	AAAC 2	AGCT 2	ACCC 2
	AGGC 1	ACAG 1	ACGC 1		AACG 3	AATC 2	ACCT 2	CCCG 1
	ACGT 1	ATGC 1	AGCT 1		AATC 3	ACGC 2	AAAC 2	AATT 1
	ACGC 1	ACTG 1	AAGG 1		AATG 3	ACAG 2	AGAT 2	AGGG 1
		AACG 1	ACGT 1		ACTC 3	ACCC 2	AGCG 2	ATCG 1
		AAGG 1	ACCC 1		ACGC 2	AAGC 1	AGGC 2	ACCT 1
		ACCT 1			ACAG 2	ATCG 1	ACGC 2	AAAC 1
		AATG 1			ACGG 2	AACG 1	ACAG 2	AACC 1
		ACCC 1			ACCT 2	ACCT 1	AAAG 2	ATCC 1
					AAGC 1	ACTG 1	AATT 1
					AGCC 1	ATCC 1	AGGG 1
					ATCG 1	AGGC 1	AAAT 1
					AAGT 1		AATG 1
					AACT 1		AAGT 1
					AGCT 1		AAGG 1
					ACGT 1		AGCC 1
							ACTG 1
							CCGG 1
5	AAAAG 28	AAAAG 18	AAAAT 28	AAAAC 29	AGATG 5	AAAAG 12	W 12	W 49
	AAAAT 26	AAAAT 14	AAAAG 26	AATGC 21	AAAAG 4	W 7	AAAAC 5	AAGGG 4
	AAGAG 10	AAGAG 11	AAGAG 10	ACCGG 10	AATGC 3	AAAAC 6	AAAAG 4	AAAAC 4
	AGGGG 7	W 7	AGGGG 6	ACCCC 8	AAAAC 3	AAGAG 6	AATGC 3	AATCG 3
	AAAAC 5	AGGGG 5	AAAAC 4	AAGAG 5	AAAGG 3	AAAAT 6	AATAC 3	AATTC 3
	AGAGG 3	AAAAC 5	AGAGG 3	ATCCG 4	AATTC 3	AAAGG 4	AACTT 3	AACGG 2
	AGATG 2	AGAGG 3	AGATG 2	AATCG 2	ACATC 2	AAACC 3	AACCG 3	AAAGG 2
	AAAGC 1	AGAGC 3	AGAGC 2	AAAGT 2	AACGC 2	AAATG 3	ATCCG 3	ACCCC 2
	AAGGG 1	AGATG 2	AAAGC 1	AGATG 1	ACGCC 2	AGATG 3	ACGCT 3	AAAAG 2
	ATCCG 1	AATCG 2	AAGGG 1	AGCGG 1	AGATC 2	AGGGG 2	ACTCG 3	AGGGG 1
	CCGCG 1	AAACT 2	AAATC 1	ACCCG 1	AAGAG 2	ACATC 2	AGATC 2	ACCGG 1
	AAATC 1	AATAC 2	AGGCG 1	AGCAT 1	ACCAT 2	AATAC 2	AAACC 2	AGATC 1
	AATAT 1	AAAGG 2	AATGG 1	AACTT 1	ACCTG 2	AATCG 2	ACCCC 2	AATGC 1
	AGAGC 1	AAATG 1	ATCCG 1	AATTC 1	AAACC 2	AAGGC 2	AATCG 2	AAACC 1
		ACATG 1	AATAT 1	AAAAG 1	AAATT 2	AATCC 2	AAAGT 2	ACTCT 1
		AATTC 1			AATAG 2	AACAT 2	CCCGG 2	AACAT 1
		ACTAT 1			ACCCG 2	ACCAT 2	AGCTC 2	AGATG 1
		AATCT 1			AAGGT 2	AAACT 2	AACCC 2	AAGAG 1
		AATGG 1			ACTGG 2	AATTC 2	ACCAG 2	AAGCT 1
		ACACC 1			ACCTC 2	AGAGG 1	ACCGG 1	ATATC 1
		AAACC 1			AAAGC 1	ACCCC 1	ACTAT 1	ACTCG 1
		AATCC 1			AAGGG 1	AATGG 1	ACCTG 1	AGCTC 1
		AGCTC 1			AACAC 1	ATCCG 1	ACTCT 1	ACTCC 1
		CCCCG 1			AAGCT 1	AATAT 1	AACCT 1	AAAAT 1
		AATAT 1			AAACT 1	ATATC 1	AAGGC 1	AAGGT 1
					ATATC 1	AACTC 1	AATGG 1	ACGAG 1
					ACATG 1	AATCT 1	AACAG 1
					AAGAC 1	AGCTC 1	AAGCC 1
					AACTC 1	AAATC 1	AATCC 1
					ACTAT 1	AGAGC 1	AACGT 1
					ACTCG 1	AGGAT 1	AGATG 1
					ACAGT 1	AAGTG 1	AAGAG 1
					ACTAG 1	AAGAT 1	AAGCT 1
					ACTCT 1	ACACC 1	AAACT 1
					AAAAT 1	ACCAG 1	ACTCC 1
					AGCTC 1	ACGAT 1	AAATC 1
					ACTCC 1	CCCCG 1	AGGAT 1
					AAATC 1		AGAGC 1
					AACCT 1		AAACG 1
					AGAGC 1		ATCCC 1
					ACTGC 1		ACCCG 1
					ACCCC 1		AAGCG 1
					AACTG 1		ACACT 1
					AGGCC 1		AAGTG 1
					ACACT 1		ACGAT 1
					AATCG 1		AGCGC 1
					AAATG 1		CCCCG 1
					AACTT 1
					AAGAT 1
					AATGG 1
					AAAGT 1
					ACGTC 1
					AATCC 1
					ACGAT 1
					ACGAG 1
					ACCAG 1
					ATCCG 1
					AGCCC 1
					AACGT 1
6	AAGATG 11	AAAAAT 5	AAGATG 10	ACGGAG 23	AAGAGG 3	ACCAGC 6	W 7	W 39
	AAAAAG 9	AGGCGG 5	AAAAAG 9	ATGCCC 11	AAGACG 3	W 4	ATGCCC 4	AGCCTC 4
	AAGAGG 7	AAAAAG 5	AAGAGG 7	AACCTC 9	ACCAGC 3	AAAGAG 4	AACCTC 4	CCCCCG 3
	ACGGCG 6	AGAGGG 4	AAAAAT 7	AGCCTC 6	AGAGAT 2	ACAGAG 3	AAGAGG 4	ATGCCC 2
	AAAAAT 5	W 4	ACGGCG 6	AAAACC 6	ACCGAG 2	ACCATC 3	ACGGAG 3	CCGCGG 2
	AGGCGG 5	AAGATG 4	CCGGCG 5	AAAAAT 2	AAAACC 2	CCCCCG 2	AATGTC 3	ACGATG 2
	CCGGCG 4	ACGGCG 3	AGGCGG 4	AATCGT 2	AGATAT 2	ACCCTG 2	ACCGAG 3	AAAAAT 2
	ACCTCC 4	AAAGAG 3	ACCGCC 4	AGCGGC 2	ACTGAG 2	AACATC 2	ACTCGC 3	ACCAGC 2
	AACCCT 3	CCCCCG 2	ACGATG 3	AAAGTG 2	ACAGAT 2	AGATAT 2	AAGACG 3	AAGACG 2
	AGAGGG 3	AAGAGG 2	AAAAAC 3	ACTCGC 2	ACGGAG 1	AAGGAG 2	AGAGAT 2	AGCATC 2
	AAAAAC 3	AGCAGG 2	AGAGGG 2	AATCAG 2	ACTGCT 1	AACTCC 2	AAAGTG 2	AAAGAG 2
	ACCGCC 3	ACCGCC 2	AGCAGG 2	AACTAC 2	ATGCCC 1	AGCAGG 2	AGCCTC 2	ACCTCC 2
	ACGATG 2	AACAGC 2	ACCAGC 2	AAGAGG 1	AACCCG 1	AAGACG 2	AAGCCG 2	AACCAG 1
	AGCCGC 2	AGGGGC 2	AACCCT 2	ACTGAG 1	AGGATC 1	AGCATC 2	ACCTCT 2	AACCTC 1
	AGCAGG 2	ACCAGC 2	ACGAGG 2	AGAGGG 1	AACCTC 1	AGGATG 2	AGCTCC 2	AAAAAC 1
	AAAGTC 2	AGGATG 2	AAAGAG 2	AGATCC 1	AAAAAC 1	ACGAGG 2	AACTAC 2	ACCGGC 1
	AGATGG 2	AAAATG 2	AAGGAG 2	AAGACT 1	ACACCC 1	AAGATG 2	ACGATG 2	ACCGAG 1
	AACTCC 1	CCGGCG 2	ACCTCC 2	ACCGCG 1	AGCCTC 1	AAAATC 2	ACCACG 2	AATCGC 1
	AAAACC 1	AACTCC 1	AACTCC 1	AAAAAC 1	AAATGT 1	ACGATC 1	CCCCCG 1	AAAACC 1
	ACTCAG 1	ACGATG 1	AACCCG 1	ACCGAG 1	AACATG 1	AAAATT 1	AATCGT 1	ATCGGC 1
	AATCCG 1	ACCCTG 1	AACAGC 1	ACATGG 1	AAGCCG 1	AAGCAG 1	ACCGGC 1	AATCAG 1
	ACGAGG 1	ACGGAG 1	AGCGGC 1	ACTAGT 1	AATCGC 1	ACTGCT 1	AAGTCG 1	AAACCC 1
	AAAGAG 1	ACACAT 1	AAAGTC 1	ACAGAT 1	AGATGG 1	AAGCAT 1	AGGGGG 1	AACTGT 1
	AATCGG 1	ACTGCT 1	AGCATC 1	AAGATT 1	ACGGCC 1	AACAGC 1	ACTCAG 1	AAGGCT 1
	AAGGAG 1	AACCCG 1	AGATGG 1	AGCCGC 1	AATCCT 1	AACGCC 1	AGCCGC 1	AGAGGG 1
	AACAGC 1	AACATC 1	AAAACC 1	CCGGCG 1	AACACC 1	AGCCTC 1	CCGGCG 1	ACAGAG 1
	AGCGGC 1	AATGAC 1	ACTCAG 1	AAAGGC 1	ACCTCT 1	ACAGGC 1	AAGGAG 1	AAACAC 1
	ACCAGC 1	AGCATG 1	AATCCG 1	ACCTCC 1	AGCTCC 1	AATACT 1	ACACCG 1	AGGCGG 1
	AGCATC 1	ACATAT 1	AGCCGC 1	AAATAC 1	AACTTC 1	ACGCCC 1	ACCTAG 1	AGGCCG 1
	AAAATC 1	AAGACG 1	AATCGG 1	AAGTGG 1	AATGAT 1	AAAGCT 1	AAAGGC 1	AAAGAC 1
	ACATGG 1	AGCCTC 1	AAGGAT 1	ACGCCG 1	AACTAC 1	ACTCAG 1	AGGCAT 1	ACGAGG 1
	AACGGG 1	AAAGAC 1	AACGGG 1		AAAGGC 1	AGCCGC 1	ACCCGT 1	AAATTG 1
		ACATGG 1			AACCGG 1	CCGGCG 1	ACCTGC 1	AAAGGG 1
		AAAGCC 1			AGGCAT 1	AAAACG 1	AGATCC 1	AATGGG 1
		ACAGCC 1			ACACTG 1	AATCAG 1	AGAGGG 1	AAGGTG 1
		AGGGGG 1			ATCGCC 1	AAAAGG 1	ACAGAG 1	ACCGTG 1
		AAAACC 1			AACTCC 1	AAACCC 1	AAAAAT 1
		ACCATC 1			AGAGGG 1	ACTCCG 1	AATGAC 1
		AAAGCT 1			ACGATG 1	ACCTGC 1	ACCGCC 1
		ACGAGG 1			ACTGCC 1	ACGATG 1	AAAGCC 1
		AGCCGC 1			AGGGAT 1	AATCTG 1	ACTCCC 1
		AAGGAT 1			AATATG 1	AATCCC 1	AAGCTG 1
		AATGCT 1			ACTCCT 1	ACACAT 1	AGGATG 1
		AAGGAG 1			ACCGCC 1	AAAAAT 1	AAACCT 1
		AAAACG 1			ACAGGG 1	AGCGGG 1	AATTCG 1
		ACAGGT 1			AGCGGC 1	ACATAT 1	AAGGCC 1
		AGCCGG 1			AGCCCT 1	AACCCC 1	AACCCT 1
		ACCCTC 1			ACGGCG 1	AGCCCT 1	ACGAGG 1
		ACCGTG 1			ATCCCC 1	AGGGGC 1	AAAGAG 1
		AACCGG 1			ACCGCT 1	AAAGAC 1	AATAGT 1
		ACCTCC 1			ACTCCC 1	ACATGG 1	AGGGCG 1
		AAAATC 1			AAACGC 1	AAAGCC 1	ACCTCC 1
		ACGCCG 1			ACATGG 1	AGCCTG 1	AAAAAG 1
					ACAGCC 1	ACCCCG 1	AATGGT 1
					ACAGTC 1	AAATCG 1
					AAGATC 1	AAGACC 1
					AAACCT 1	AGCCGG 1
					AAGCCC 1	AACGAG 1
					AAAACT 1	ACCGTG 1
					AAAGAT 1	ACCTCC 1
					AATATC 1
					ACGAGG 1
					AAAGGG 1
					AAATCG 1
					AATCGG 1
					AAGAGC 1
					ACTGGC 1
					ACTGCG 1
					ACCACG 1
					ACCTCC 1
					AAACAT 1
					AACAAG 1
					ACACAG 1
					AAGTGG 1
					AACGGG 1
					ACACTC 1
