# Supplementary material for: Patterned sequence in the transcriptome of vascular plants
Source: BMC Genomics. 2007 Jun 15;8:173. doi: 10.1186/1471-2164-8-173 (PMC1940011; doi:10.1186/1471-2164-8-173)
Supplement: Additional File 11 — Regression coefficients of microsatellite characteristics versus GC content. For the eight properties defined in the Abbreviations, this Excel table provides regression coefficients to a quadratic model of property versus motif GC content. Significance is also indicated. [file 1471-2164-8-173-S11.xls]

## Sheet: tablevsGCcoefsall.txt
Mismatches	Motif Length	Coefficient	simpfreq	compfreq	totfreq	fracsimp	simprepe	comprepe	simppoly	comppoly
0	3	a	3.741	18.013	21.754	0.142*	6.252***	3.410**	0.167*	0.116*
0	3	b	1.019	11.872	12.891	0.013	-1.380*	-0.112	0.012	0.09
0	3	c	2.404	-2.708	-0.304	0.014	0.693*	0.027	-0.02	-0.061
0	4	a	0.772**	30.598**	31.370**	0.020*	4.459***	2.056***	0.132*	0.103**
0	4	b	-1.743*	-42.137	-43.880.	-0.015	-0.141	-0.039	0.089	0.069
0	4	c	1.089.	20.606	21.695	0	0.03	0.002	-0.011	-0.079
0	5	a	0.613**	6.160***	6.773***	0.070**	3.166***	2.045***	0.121***	0.100***
0	5	b	-1.665*	-14.530***	-16.193***	-0.067	0.285	-0.034	0.142**	0.103.
0	5	c	1.192*	10.312***	11.502**	0.054	-0.284	0.018	-0.140**	-0.105.
0	6	a	0.088**	1.032***	1.119***	0.038.	3.075***	2.045***	0.117***	0.104***
0	6	b	-0.196*	-2.252**	-2.450**	0.134	0.379	0.055	0.247**	0.167**
0	6	c	0.204*	1.742**	1.949**	-0.02	-0.356	-0.02	-0.187**	-0.148**
1	3	a	4.979	18.898	23.875	0.196*	5.914***	4.600**	0.149*	0.123**
1	3	b	4.575	11.991	16.567	0.061	-0.479.	-0.171	0.06	0.129*
1	3	c	1.994	5.992	7.987	-0.009	0.261.	0.056	-0.063	-0.095.
1	4	a	1.441**	11.661**	13.102**	0.113*	4.229***	3.152***	0.126*	0.114**
1	4	b	-2.968*	-22.753*	-25.722*	-0.006	0.19	0.043	0.207	0.036
1	4	c	1.781*	13.573*	15.354*	-0.032	-0.241.	-0.123	-0.211	-0.023
1	5	a	1.301***	72.021***	73.322***	0.015**	3.095***	2.014***	0.117***	0.112***
1	5	b	-3.361**	-142.095***	-145.459***	-0.022*	0.161	-0.025**	0.148**	0.062**
1	5	c	2.355**	94.772***	97.132***	0.015.	-0.181	0.019*	-0.145**	-0.048**
1	6	a	0.022.	6.845***	6.867***	0.002	3.026***	2.006***	0.138***	0.107***
1	6	b	0.073	-7.157*	-7.084*	0.027*	1.066	0.034	0.148**	0.103**
1	6	c	-0.002	3.502	3.499	-0.012	-1.363.	-0.015	-0.095**	-0.070**
2	3	a	3.506	0.47	3.975	0.886*	8.735**	9.523*	0.186*	0.146*
2	3	b	0.825	0.22	1.046	-0.001	-1.444*	-0.997	-0.058	0.146.
2	3	c	1.839	-0.146	1.693	0.052	0.601.	-0.745	0.036	-0.061
2	4	a	1.088**	0.105*	1.192**	0.916***	5.497***	5.541***	0.143*	0.150**
2	4	b	-2.315*	-0.201.	-2.514*	0.041	0.431	1.564*	0.124	0.152
2	4	c	1.406.	0.112	1.517.	-0.059	-0.682	-2.007*	-0.077	-0.138
2	5	a	0.716**	0.071***	0.786**	0.911***	4.181***	4.398***	0.134**	0.150*
2	5	b	-1.922**	-0.196***	-2.119**	0.13	0.661**	-0.795	0.165*	0.229
2	5	c	1.387*	0.150**	1.538*	-0.15	-0.721**	0.562	-0.133.	-0.239
2	6	a	0.093**	0.013*	0.106**	0.882***	4.188***	4.184***	0.139***	0.144**
2	6	b	-0.187*	-0.02	-0.206.	-0.053	0.154	-1.695	0.301**	-0.06
2	6	c	0.210*	0.02	0.228*	0.08	-0.181	1.427	-0.293**	0.15
