# Supplementary material for: Patterned sequence in the transcriptome of vascular plants
Source: BMC Genomics. 2007 Jun 15;8:173. doi: 10.1186/1471-2164-8-173 (PMC1940011; doi:10.1186/1471-2164-8-173)
Supplement: Additional File 12 — Mean within-group ranking difference of genera for total motif frequency in perfect microsatellite loci. For groups of genera defined by the maximum-likelihood tree of perfect-microsatellite similarity in Fig. 3, this Excel table lists the motifs that were the most consistently ranked and therefore that most likely defined the groups. The highest frequency has the highest ranking. [file 1471-2164-8-173-S12.xls]

## Sheet: tableW0.txt
Group	Motif	Mean rank difference	Mean rank
Lower vascular plants: Selaginella, Ceratopteris, Adiantum	AT	1.333***	2
	AAAT	1.333***	1
	AAT	2.667**	1.667
	AATT	2.667**	2.667
	ACGC	3.333**	65
Coniferales: Pinus, Picea, Pseudotsuga, Cryptomeria	ACC	3.167***	13.25
	AGAGC	3.833**	73.25
	AAGGC	5.333**	51
	ATGCC	5.500**	58.75
	AG	6.333**	4
	AAGCT	7.667**	41.5
Other gymnosperms: Cycas, Zamia, Gnetum, Welwitschia, Ginkgo	ACC	2.600****	2.4
	AACTG	6.600**	16
	ACCC	8.400**	8.2
	ACGGC	8.800**	26.8
	ACGCG	10.200**	34.2
	ACCCG	10.600**	12.6
	ACGT	10.600**	15
Caryophyllales: Beta, Mesembryanthemum, Tamarix	AAGTG	2.000***	79.667
	AAGAT	2.667**	81
	ACG	4.000**	48.333
Rosaceae: Rosa, Prunus, Malus, Fragaria	CCGCG	5.667**	48.5
	ACAGC	6.667**	55
	AGAGC	7.167**	61.25
Fabaceae: Phaseolus, Glycine, Lotus, Medicago, Pisum	ACACT	2.800****	77
	AAACC	4.000****	82
	AAGTG	4.800***	83
	AACAG	5.400***	81.8
	AATAG	6.200***	80.2
	AGCCG	9.200**	26
	AAG	9.600**	71.4
	AAC	9.800**	77.4
	AACC	9.800**	77
	ACCG	9.800**	27.2
	ACTCG	10.600**	32.6
Malphigiales: Euphorbia, Manihot, Populus, Bruguiera	AATCG	3.167***	45.25
Brassicaceae: Brassica, Arabidopsis, Thellungiella	AAG	1.333***	84
	AAGAC	2.000***	85.667
	ATCG	2.667**	65
	AAGAG	2.667**	84
	AGCG	4.000**	63.667
	AGAGG	4.000**	72.333
Solanaceae: Solanum, Lycopersicon, Capsicum, Nicotiana, Petunia	AGCG	6.000***	15.4
	ACCGC	7.000**	23.6
	AAGCG	7.200**	16
	AAGTG	7.600**	64.4
	AG	7.800**	27.8
	CCGCG	8.000**	26.2
	ACGC	8.400**	26.2
	ACG	8.600**	24.8
	AGCGG	8.800**	24.4
	ACTC	8.800**	48.4
	AAGGC	9.200**	38
	ACGGG	9.600**	30
	AGCT	10.000**	47.8
	CCCG	10.200**	13.2
	AGCCT	10.200**	39.6
	AAAGC	10.400**	54
Lamiales: Sesamum, Salvia, Antirrhinum, Mimulus, Triphysaria	CCCGG	5.800***	73.6
	AGCT	7.400**	29.4
Asteraceae: Helianthus, Stevia, Cichorium, Lactuca, Taraxacum, Zinnia, Gerbera	AGAGC	6.000****	7.143
	AGCG	8.000***	12.571
	AGGC	11.238**	9.714
	ACTGC	11.810**	13.571
	AGAGG	12.095**	10
	ATCG	12.286**	48.714
	ACCT	12.476**	46.286
	AAGCC	12.762**	13.857
	AAGAG	12.857**	21.143
	AAGGG	13.048**	18.857
	AGCT	13.524**	15
	AGCTC	13.619**	14
	AGCC	13.810**	12
Poaceae: Triticum, Hordeum, Secale, Avena, Oryza, Cynodon, Eragrostis, Panicum, Pennisetum, Saccharum, Sorghum, Zea, Lolium, Festuca, Aegilops	CCGCG	5.867****	79.733
	ACGC	5.962****	79.667
	CCGG	6.133****	79.533
	CG	6.229****	79.533
	AGCGC	6.800****	78.867
	ACGT	7.600****	78.4
	AGGGC	7.848****	78.533
	ACCG	8.190****	78.067
	AGGC	8.286****	77.867
	ACGG	8.381****	78.267
	ACGCC	9.505****	77.733
	ACACG	9.771****	77
	CCG	9.829****	77.267
	CCCCG	9.962****	77.267
	ACGAG	10.114****	76.533
	CCCG	10.381****	77.333
	AGGCG	10.781****	76.733
	AGCG	11.390****	75.267
	ACAGC	11.543****	75.533
	AGCC	12.800****	75.8
	AGCT	13.429****	74.533
	ATCGC	13.848****	74.533
	AATTC	14.857****	17.6
	ACCGC	14.857****	75.133
	AAT	15.086****	19.667
	ACGGG	15.390****	74.267
	ACGGC	15.467***	74.267
	AAATG	16.133***	17.733
	ACGCG	16.171***	73.8
	ACG	16.781***	73.267
	AAG	16.914***	19.067
	AAATT	17.181***	20
	AAATC	18.343**	20.6
	ATCG	18.705**	69.4
	ACCTG	18.705**	70.6
	AG	19.086**	25
	AGGGG	19.333**	71.067
	AGCGG	19.467**	72.333
	AGGCC	19.486**	69.4
	AAAGT	19.638**	26.8
	AATCT	19.924**	31.733
	CCCGG	20.000**	70.867
	AATT	20.229**	25.067
Pooideae: Aegilops, Triticum, Secale, Hordeum, Avena, Festuca, Lolium	AGCCT	3.619****	83.429
	CCGCG	5.905****	79.143
	ACGAG	6.190****	79.429
	CG	6.286****	78.714
	CCGG	6.571****	80.143
	AGCGC	6.857****	77.714
	AGCT	6.952****	77.571
	ACCG	7.048****	78.286
	ACGC	7.143***	80
	ACGGC	7.238***	76.714
	ACGG	7.333***	80.429
	AGGC	7.619***	77.714
	AGCC	8.000***	79.714
	AAGCT	8.000***	72
	ACACG	8.667***	76.286
	AGC	8.952***	75.429
	ACAGT	9.048***	79.429
	AGGGC	9.333***	78.857
	CCG	10.000***	77
	ACAGC	10.000***	74
	ATCG	10.095***	74
	ACGT	10.095***	78.857
	AGCG	10.190***	75.857
	ACGCG	10.952**	75
	ACCGT	11.333**	74.857
	ACG	11.429**	76.571
	AGGCG	12.286**	76.286
	ACCGG	12.571**	74.429
	ACGCC	12.667**	76
	AATTC	12.857**	14.571
	CCCCG	12.857**	76.143
	AGGCC	12.952**	73.857
	AAT	14.000**	19.429
	AAATC	14.095**	15.714
	AGCCG	14.286**	74
Triticeae: Aegilops, Triticum, Secale, Hordeum	CCG	1.667****	82.5
	AGGGC	1.667****	84.5
	AGC	1.667****	80.5
	CCGCG	1.667****	82.5
	ATCG	2.167****	79.75
	AGCT	2.167****	81.75
	AGCG	2.167****	81.25
	ACGT	2.167****	84.75
	AGGCG	2.167****	82.75
	CG	2.167****	82.25
	AGAGC	2.333***	83
	ACG	2.333***	83
	ACACT	2.667***	81.5
	AGCCC	2.667***	84
	ACGCG	2.667***	81.5
	ACCCC	2.833***	83.25
	ATCGC	2.833***	83.25
	ACGC	2.833***	84.25
	ACATG	3.167***	78.25
	AGCCT	3.167***	83.75
	CCGG	3.167***	83.75
	ACGG	3.333***	84.5
	AGCC	3.667***	84.5
	AGG	3.667***	83
	ACACG	3.667***	81.5
	CCCG	4.000**	83.5
	ACGAG	4.000**	83
	ATCCG	4.167**	80.25
	CCCGG	4.167**	83.75
	ACCGC	4.167**	81.75
	AGCGC	4.667**	81.5
	AGGGG	4.667**	83.5
	ACTGC	4.667**	79
	AGGCC	4.667**	81.5
	ACGGG	4.833**	82.75
	ACCTC	4.833**	82.75
	ACGCC	5.167**	81.75
	AAGCT	5.167**	75.75
	AGCGG	5.333**	81
	ACCG	5.333**	82
	ACAG	5.333**	80
	AGGC	5.500**	81.75
	ACGGC	5.667**	80
	AGGG	5.833**	82.75
	ACAGT	5.833**	82.75
	ACCTG	6.167**	80.75
	AAGGC	6.333**	81.5
	ACAGG	6.333**	75.5
	CCCCG	6.667**	82
	ACCGG	7.667**	81.5
Panicoideae: Panicum, Pennisetum, Saccharum, Sorghum, Zea	ACGCC	5.400***	80.6
	ACGC	5.800***	78
	ACGT	6.800**	78
	CCCGG	7.200**	79
	CCGCG	7.200**	79.8
	ACGGC	7.400**	80
	ACCGC	7.400**	81.2
	CCGG	7.600**	79
	ACGCG	7.800**	79.2
	AGCGC	8.000**	80.4
	CG	8.000**	79.2
	CCCCG	8.400**	78.4
	CCCG	8.600**	78.4
	ACGGG	8.600**	79.2
	AAAT	8.800**	16.4
	AAAG	9.000**	7.4
	ACGTC	9.200**	75.2
	AGGGC	9.400**	76.8
	AAGAT	9.400**	15.2
	AGGCG	9.600**	77.6
	CCG	10.000**	78.2
	AAG	10.200**	10.2
	ACGG	10.200**	77.4
	AAAAT	10.200**	10.6
	AAACT	10.600**	13.8
Asparagales: Asparagus, Allium, Lycoris	AAAAC	1.333***	27
Other monocots: Acorus, Zantedeschia, Ananas	AGCG	2.000***	69.667
	ACCT	4.000**	26.667
Group 1: Adiantum, Ceratopteris, Cichorium, Welwitschia	AT	2.833***	3.25
	AGAT	3.333***	6.5
	AGC	4.167**	5.75
	AGGCG	4.667**	4
	ATATC	5.167**	10.75
	ACTC	6.167**	14.25
	AATC	7.667**	18.5
Group 2: Cycas, Ginkgo, Stevia, Triphysaria, Zea, Zinnia	AG	3.667****	8.833
	ACT	4.200****	19.167
	AAAGG	6.267***	6
	ACTCC	6.400***	9
	AAGG	6.867***	5.167
	AGGG	7.000***	7.167
	AAAGC	7.533***	9.5
	AAGAC	7.733***	14.333
	AGC	8.933**	10
	AAG	9.667**	7.5
	AAGAG	9.733**	7.333
	AGAGG	9.733**	7
	AGG	9.867**	7.667
	ACCC	10.200**	15.167
	AGGCC	11.267**	37.167
	AAAG	11.333**	12.333
	AAGC	11.400**	15.5
	AAGCG	11.867**	12.667
	AAAAG	12.267**	14
Group 3: Allium, Cryptomeria, Picea, Pinus, Zamia	AAGAG	6.000***	30.2
	AGGG	6.800**	23.2
	AAG	8.200**	19
	AG	9.000**	7.8
	ACC	10.000**	12.6
Group 4: Amborella, Bruguiera, Eschscholzia, Mesembryanthemum	AG	1.667****	85.5
	AAGGT	5.333**	47.5
Group 5: Beta, Brassica, Liriodendron, Malus, Rosa, Saruma, Thellungiella	AG	6.286****	77
	CCGCG	8.667***	49.286
	ACCC	11.524**	53.857
	AAG	12.476**	71.286
	AAAAG	12.667**	50.429
	AACAT	12.857**	30.857
	AATC	13.905**	46.714
	AAAG	14.381**	59.571
Group 6: Aquilegia, Arabidopsis, Cucumis, Euphorbia	AATAG	1.667****	62.5
	AAG	4.000**	83
	AGATG	5.667**	72.5
	AATGG	5.667**	62
	AATG	5.833**	69.25
	AACT	6.000**	75.5
	AATTC	6.167**	79.25
	AATCT	7.500**	78.25
	AAATC	7.667**	77
Group 7: Manihot, Persea, Theobroma	AAGT	4.000**	31
Group 8: Cynodon, Gossypium, Lycopersicon, Medicago, Pisum, Solanum	AAAT	7.667***	74.5
	ACAT	9.333**	69.667
	AATAG	9.800**	77.833
	AACC	10.000**	75
	ACCAT	10.600**	63.833
	AAC	12.533**	71
Group 9: Nuphar, Panax	ACTCT	1.000****	39.5
	AGATG	1.000****	2.5
	AAACT	1.000****	16.5
Group 10: Glycine, Ipomoea, Juglans, Populus, Prunus, Vitis	AG	4.533****	65.667
	AT	5.867****	76.667
	ACCCC	6.333***	57.5
	AGAGC	7.333***	62.333
	AGGGC	7.733***	56.667
	AGCG	7.867***	54.667
	ACCTC	8.867**	59.5
	ACGG	9.600**	40.667
	ATGC	9.667**	69.167
	AAGAG	9.800**	71.167
	AGGC	9.867**	60
	AGATG	10.600**	66.833
	AGG	10.800**	52
	AGCC	11.200**	61.333
	AGC	11.533**	62.167
	AGCT	12.067**	66.167
	AGGCC	12.133**	55.333
	CCCCG	12.333**	49.833
Group 11: Helianthus, Lactuca, Lotus, Phaseolus	AACAC	3.667***	80
	ACGCG	4.333**	41
	AAC	5.500**	71.75
	AAACC	5.500**	80.75
	AATG	5.667**	80
	AGGGG	5.833**	43.75
	ACCGG	7.167**	35.75
Group 12: Antirrhinum, Capsicum, Gerbera, Taraxacum	AAGC	4.667**	9.5
	AG	6.167**	41.25
	AGAT	6.333**	29
	AGGG	6.667**	14.5
	AGCCC	7.167**	16.25
	ACC	7.500**	51.75
	AACT	7.667**	47.5
Group 13: Acorus, Ananas, Asparagus, Eucalyptus, Sesamum, Vaccinium	AG	6.800***	75
	ACGT	9.200**	45.667
	AATAC	12.600**	12.167
Group 14: Citrus, Lycoris, Mimulus, Poncirus, Tamarix	AAT	4.200****	83.6
	AATT	4.800***	83.2
	AAAAT	5.600***	80.8
	AAAT	6.600**	82
	ACT	8.800**	55.2
	ACCTC	9.200**	37.8
	ATCCG	10.000**	52.4
	AATG	10.000**	65.8
	AAGGC	10.200**	71
Group 15: Aegilops, Hordeum, Oryza, Panicum, Secale, Sorghum, Triticum	CCG	2.667****	84
	ATCGC	2.667****	84
	AGAGC	2.667****	84
	AGGCG	2.667****	84
	ACGG	2.667****	84
	ACG	2.667****	84
	CCGCG	2.667****	84
	AGGGC	2.952****	83.857
	AGCG	2.952****	82.857
	ACGC	2.952****	83.857
	CCCG	2.952****	83.857
	CG	2.952****	83.857
	AGCC	2.952****	83.857
	CCGG	2.952****	83.857
	AGC	3.143****	82.286
	AGG	3.143****	83.714
	AGCT	3.238****	83.571
	ACACG	3.238****	82.429
	ACGCG	3.524****	83.429
	ATCG	3.810****	82
	ATCCG	3.810****	81.429
	AGGGG	3.905****	83.286
	ACCCC	4.000****	81.571
	AGCCC	4.000****	82.857
	AGCGC	4.095****	83.286
	AGGG	4.095****	83
	ACGCC	4.095****	83.286
	ACCGC	4.095****	83
	ACCG	4.190****	83.143
	ACGGG	4.381****	82.714
	AGGC	4.476****	82.857
	ACCTG	4.571****	81.571
	CCCCG	4.571****	83
	AGCGG	4.667****	82.857
	ACGT	4.667****	82.286
	AGGCC	4.762****	80.143
	ACGGC	4.857****	81.714
	ACCTC	5.238****	82
	AAGGC	5.333****	79.857
	CCCGG	5.333****	81.857
	AGCCT	5.429****	80.571
	AGCCG	5.524****	82.571
	AACGG	5.810****	82.286
	ACGAG	5.810****	82.143
	ACTGC	6.476****	79.857
	ACAGG	6.476****	78.714
	AGATC	6.762****	76.286
	AAGCT	6.762****	79.286
	ACAGC	7.048****	79.429
	ACCC	7.333***	80.143
	ACCGG	7.429***	79.714
	ACTCC	7.524***	80.714
	ATCC	7.619***	81.143
	ACGCT	7.714***	80.286
	ACCGT	8.095***	78.286
	AAGCC	8.857***	78.429
	AACGC	8.952***	79.143
	ATGCC	9.333***	79.429
	ACCAT	10.190***	74.143
	AGCTC	10.571**	78
	ACCAG	11.143**	76.429
	ACC	11.524**	73.429
	AATCG	11.905**	72.143
	ACACT	12.000**	77.286
	AGAGG	12.000**	78
	ATC	12.381**	37.429
	AAGG	14.190**	71.429
Group 16: Avena, Eragrostis, Festuca, Lolium, Pennisetum	ACGC	3.600****	75.2
	ACCG	4.200****	74.4
	ACGG	4.400***	75.8
	ACGAG	4.400***	77
	CG	5.000***	75.2
	AGCC	5.000***	75.6
	CCGCG	5.200***	75.8
	CCGG	5.200***	76.4
	AAG	5.600***	13.6
	AAAG	5.600***	8.4
	ACTCG	5.800***	63.8
	AGCGC	5.800***	75.8
	AAAGG	6.400***	11.6
	AGGC	6.400***	75.2
	AATCT	6.400***	19.2
	AAGAG	6.600**	9.2
	AAAAC	7.200**	7.4
	AGCT	7.600**	71.4
	AGGGC	7.800**	74
	AAAAT	7.800**	12.6
	AACGT	8.000**	16.2
	AAGGT	8.600**	15.6
	AATC	9.000**	11.6
	AATTC	9.000**	15.6
	ACGGC	9.400**	76.8
	AAGC	9.600**	65.2
	AGC	9.600**	70.6
	AAATT	10.000**	15.6
	CCG	10.200**	72.6
	AG	10.200**	15.8
	ACG	10.200**	70.8
	ACACG	10.200**	74.6
	AAAAG	10.400**	11.4
	ATCG	10.600**	66.6
**: p <= 0.01; ***, p <= 0.001; ****, p <= 0.0001
