# Supplementary material for: Patterned sequence in the transcriptome of vascular plants
Source: BMC Genomics. 2007 Jun 15;8:173. doi: 10.1186/1471-2164-8-173 (PMC1940011; doi:10.1186/1471-2164-8-173)
Supplement: Additional File 13 — Mean within-group ranking difference of genera for total motif frequency in microsatellite loci with one allowed mismatch. This Excel table parallels Additional File 12, but the groups were drawn from Fig. 4, where one nucleotide mismatch was allowed. [file 1471-2164-8-173-S13.xls]

## Sheet: tableW1.txt
Group	Motif	Mean rank difference	Mean rank
Lower vascular plants: Selaginella, Ceratopteris, Adiantum	AT	1.333***	2
	AAT	1.333***	2
	AATT	1.333***	2
	AAACC	1.333***	2
	ACAGC	2.000***	63.667
	AACAC	2.667**	4.667
	AAACT	2.667**	2.333
	AACTG	3.333**	4
	AATAT	3.333**	2.333
	AAAAG	4.000**	7.667
Coniferales: Pinus, Picea, Pseudotsuga, Cryptomeria	ACTGC	4.333**	75.5
	ACC	4.667**	12.5
	AG	6.000**	4
Other gymnosperms: Cycas, Zamia, Gnetum, Welwitschia, Ginkgo	ACC	3.000****	2.8
	ACCTC	6.600**	7.2
	AGGGG	7.000**	13
	AAACC	7.600**	20.4
	ACCCG	8.000**	7.6
	ACGAG	8.000**	12.2
	AGCT	8.600**	17
	AGAGG	8.800**	12
	AG	10.600**	14.6
Caryophyllales: Beta, Mesembryanthemum, Tamarix	AAAC	2.667**	45.333
	AACT	3.333**	31.667
	AAAGC	4.000**	39.333
	CCGCG	4.000**	44.333
Rosaceae: Rosa, Prunus, Malus, Fragaria	AGGCC	4.333**	60
	AGCTC	6.500**	69.25
	AAGTC	6.833**	67.25
	AGAGC	7.000**	65
	AGCC	7.667**	47.5
Fabaceae: Phaseolus, Glycine, Lotus, Medicago, Pisum	ACTC	2.800****	83.6
	AATG	3.400****	84.2
	AAG	6.400***	72.6
	AACAC	7.000**	79.2
	AACTC	7.000**	81
	ACATC	7.800**	77.2
	AAC	8.000**	80.6
	AACC	8.400**	77.6
	CCGCG	9.800**	58.6
	AACAG	10.000**	77
	CCCG	10.400**	22
Malphigiales: Euphorbia, Manihot, Populus, Bruguiera	None	None	None
Brassicaceae: Brassica, Arabidopsis, Thellungiella	ACTCG	1.333***	73
	AAG	2.000***	84.333
	ATCCG	2.000***	81.333
	ACCG	2.000***	38.667
	AAGCG	2.000***	78.333
	AACCG	3.333**	82.667
	AATCG	4.000**	83.333
	AAGAG	4.000**	83.667
	ACCAG	4.000**	80.667
	AG	4.000**	76.667
Solanaceae: Solanum, Lycopersicon, Capsicum, Nicotiana, Petunia	CCGCG	5.600***	21.4
	ACCGC	6.200***	11.2
	ATCCG	6.600**	19.4
	AGCG	7.000**	21.2
	AGCGC	7.200**	23
	ACGGC	9.000**	15.4
	ACAG	9.000**	32.8
	CG	9.600**	24.2
	AAAG	9.800**	53.8
	ACGCC	10.200**	24
	ACGTC	10.400**	30.6
Lamiales: Sesamum, Salvia, Antirrhinum, Mimulus, Triphysaria	ACCAT	4.400***	30
	AAGCT	5.600***	11.8
	ATGCC	5.800***	10.4
	AGCG	6.200***	7
	ACGAG	6.600**	55
	ACCCG	8.000**	67
	ACTCG	8.200**	75.4
Asteraceae: Helianthus, Stevia, Cichorium, Lactuca, Taraxacum, Zinnia, Gerbera	AGAGC	3.810****	3.857
	ACAGC	5.714****	6.857
	ACTGC	6.286****	6
	AAGGC	6.952****	6
	AGAGG	7.333***	7
	AGCGC	7.810***	8.714
	AGGGC	9.143***	7.571
	AGCTC	10.095***	8.571
	AGGCC	10.381**	8.143
	AATCG	11.619**	71
	AAGAG	12.095**	17.429
	AAGCG	12.667**	16.857
	AGCCT	12.667**	17.429
	AGCG	12.762**	19.286
	ACAGT	12.762**	12.571
	AGGG	13.810**	12
	ACACC	13.905**	60.857
	AGGCG	14.000**	18.571
	AGC	14.286**	13.286
	AAGCC	14.286**	12.714
Poaceae: Triticum, Hordeum, Secale, Avena, Oryza, Cynodon, Eragrostis, Panicum, Pennisetum, Saccharum, Sorghum, Zea, Lolium, Festuca, Aegilops	ACGC	5.467****	79.933
	ACCGC	5.676****	79.8
	CG	5.867****	79.733
	ACGCG	6.133****	79.6
	CCGCG	6.267****	79.533
	ACGGG	6.514****	79.4
	AGCGC	6.933****	79
	ACAGG	6.933****	78.8
	ACGCC	6.933****	79.2
	AGGCG	7.086****	79
	CCGG	7.162****	79.067
	ACGGC	7.314****	79
	AGCGG	7.543****	78.867
	ACCG	7.810****	77.4
	CCCGG	7.886****	78.667
	ACACG	8.019****	78.533
	AGGC	8.210****	77.667
	ACAGC	8.305****	78
	CCCG	8.952****	78.067
	CCG	9.371****	77.8
	ACGCT	9.752****	76
	AGCCG	10.057****	77.6
	ACCTG	10.229****	76.933
	AGCCC	10.648****	77.133
	AGGGC	10.933****	77.2
	ATCGC	11.048****	76
	ATGC	11.333****	76.533
	ACAGT	11.448****	76.133
	AGCG	11.467****	75.333
	CCCCG	11.848****	76.733
	ACGTC	12.038****	74.2
	ACCGG	12.305****	75.6
	AATTC	13.086****	13.667
	ATCG	13.314****	73.267
	AAG	13.314****	15.867
	ATC	13.543****	23.333
	AAATC	13.752****	14.333
	AAGC	13.867****	73.733
	ACTCG	13.886****	71.6
	AAT	14.000****	17.667
	ACTG	14.267****	74.333
	ACGT	14.514****	74.867
	ACCCG	14.743****	74.467
	AAGGC	14.838****	71.533
	AAATG	14.990****	15.2
	AGAGC	15.467***	73.667
	AGGGG	15.676***	74.067
	ACGAG	15.886***	72.8
	AGGCC	15.962***	74.6
	ACGG	16.324***	73.867
	AGCT	16.686***	72.867
	AGGG	16.952***	72.933
	ATCC	17.010***	73.667
	ATGCC	17.029***	71.733
	AGCC	17.048***	73.933
	ACTGC	17.143***	72.733
	AACGC	17.162***	70.133
	AGAT	17.219***	58.933
	ACG	17.657***	73.267
	AACCG	18.190**	62.8
	AACG	18.229**	70.4
	AGC	18.362**	70.933
	ACCTC	18.457**	70.667
	ACCAG	18.571**	68.533
	ACACC	18.648**	70.267
	AAATT	18.724**	20.533
	AG	18.781**	27
	AGCCT	19.219**	71.267
	ACT	19.505**	63.8
	AATCT	20.210**	21.533
	ACCCC	20.229**	69.667
	AACTT	20.324**	23.6
	AGCTC	20.343**	70.8
Pooideae: Aegilops, Triticum, Secale, Hordeum, Avena, Festuca, Lolium	CG	5.143****	77.286
	ACGC	5.333****	79.571
	ACCG	5.429****	75.857
	ACCGC	5.429****	77
	CCGCG	5.810****	77.286
	AGCT	6.000****	74.143
	ACAGC	6.286****	74.714
	AGGC	6.381****	74.714
	ACGCG	6.381****	77.143
	AGGCG	6.571****	78
	AGCGC	6.857****	76.286
	ACAGT	6.857****	76.571
	AAATC	7.238***	9.429
	AATTC	7.238***	9.714
	AGGCC	7.333***	77.857
	ACCTG	7.810***	77.714
	ACAGG	7.810***	75.714
	ACGT	7.905***	78.857
	ATCG	8.000***	73.571
	ACGGG	8.000***	77.857
	CCG	8.286***	76.571
	ATCC	8.286***	79.286
	AGC	8.286***	73.857
	ACGCC	8.286***	75.857
	ACGCT	8.571***	74.429
	ACGGC	8.571***	76.571
	ACACG	8.571***	73.286
	AGCCT	8.667***	77.714
	AGCGG	8.952***	76.571
	CCGG	8.952***	77.571
	AGCC	9.238***	75.571
	ATGC	9.333***	78.429
	ACTGG	9.429***	76
	ATC	9.905***	25.857
	AAT	10.381**	13.714
	ACTGC	10.667**	73.286
	ACGG	10.667**	79
	ACGTC	10.762**	70.286
	AGCG	10.857**	75.714
	CCCGG	10.952**	77
	AAATG	11.048**	11.286
	AAATT	11.429**	14
	ATGCC	11.810**	72.571
	AGAT	11.810**	50.429
	ACG	12.381**	75.286
	ATCGC	12.571**	74
	ACCGG	12.762**	75.143
	AAAG	13.524**	20.429
	CCCG	13.714**	76
	AGCCG	13.810**	73.857
	ACGAG	13.810**	70.714
	AAG	13.905**	16.714
	AGAGC	14.000**	72.429
	AAAAT	14.286**	15.857
	ACCAG	14.381**	68.714
Triticeae: Aegilops, Triticum, Secale, Hordeum	AGC	1.667****	78.5
	ACGG	1.667****	85.5
	CCGCG	1.667****	80.5
	CCG	2.333***	81
	AGGCC	2.333***	82
	ACCGG	2.667***	83
	CG	2.667***	80
	AGCCG	2.667***	81
	CCCGG	2.833***	83.25
	CCGG	3.000***	82.5
	AGGGC	3.167***	82.25
	AGCGG	3.167***	81.25
	ACCG	3.333***	79
	ACGGC	3.333***	81
	AGGCG	3.333***	81.5
	AGG	3.333***	82.5
	AGCC	3.500***	80.25
	ACGC	3.667***	82.5
	ACG	3.667***	82
	ACGCG	3.667***	80.5
	AGCGC	3.833**	79.75
	ACGT	3.833**	83.75
	ACGGG	3.833**	82.25
	AGCCT	3.833**	82.75
	ATCC	4.167**	83.75
	ACGAG	4.167**	78.25
	ACCGC	4.333**	80
	AGCCC	4.500**	81.75
	AGAGC	4.667**	80.5
	CCCG	4.667**	83.5
	ACCTG	4.667**	82
	ACGCC	4.667**	80
	ACCC	4.833**	81.25
	AGCTC	4.833**	78.75
	ATGC	5.000**	83
	ACTG	5.167**	82.25
	ACCCG	5.167**	82.25
	CCCCG	5.167**	82.25
	AGAT	5.333**	56
	AGGGG	5.667**	81
	AGCG	5.833**	81.25
	AGGG	6.000**	82.5
	ATCG	6.667**	77
	AGCT	6.667**	76
	ACGCT	6.667**	77.5
	ACAGC	6.667**	77.5
	ATCGC	6.833**	80.25
	ACTGG	6.833**	79.75
	ACAGT	7.167**	77.75
	ATC	7.333**	30.5
	AGAGG	7.667**	77
	ACAGG	7.667**	78.5
Panicoideae: Panicum, Pennisetum, Saccharum, Sorghum, Zea	ACACG	3.000****	82.4
	ACAGC	3.200****	83
	AGGC	3.600****	84.2
	ACCT	3.600****	80.2
	ACCCC	3.800****	79
	AGCC	3.800****	83.6
	ACGG	4.000****	79.8
	ACGC	4.800***	82.2
	ACCGT	5.000***	82.6
	AGCCC	5.000***	82.8
	AGCT	5.200***	83.2
	ACGCG	5.200***	81.8
	AGGCC	5.200***	83.2
	CCGG	5.200***	82.8
	ACGGC	5.400***	83.2
	ACCGC	5.400***	82.8
	AGGGC	5.600***	82.6
	AGCGC	5.600***	83.2
	ACAGG	5.600***	82.4
	ACGCC	5.800***	82
	CCGCG	5.800***	83
	ATCC	6.000***	79.6
	ACCG	6.000***	82
	ACTGC	6.000***	82.2
	AGCGG	6.200***	82.6
	CCCG	6.200***	80.6
	ACCTG	6.200***	81.2
	ACGGG	6.200***	82.2
	CG	6.200***	82.4
	CCG	6.400***	82
	ACCC	6.400***	77.6
	CCCCG	6.400***	81.2
	AGCCG	6.600**	82.6
	AGCG	6.800**	80
	CCCGG	7.000**	81.4
	ACTG	7.200**	79.8
	AAGCC	7.200**	79
	AAG	7.400**	12.2
	ACCCG	7.400**	80.4
	ACGT	7.600**	79.8
	AAGC	7.800**	79
	AGGCG	7.800**	80.8
	ACGTC	7.800**	79.6
	ACACC	8.200**	78.4
	ACCTC	8.400**	78.4
	AGGGG	9.000**	78.2
	ACG	9.200**	79.2
	ATGCC	10.200**	78.6
	ACT	10.400**	69.2
	ACCGG	10.600**	79.8
Asparagales: Asparagus, Allium, Lycoris	AAGGC	3.333**	34
	ACGAT	3.333**	66.333
Other monocots: Acorus, Zantedeschia, Ananas	CG	1.333***	63
	AGG	2.667**	71.333
	ACGGC	4.000**	66.667
Group 1: Adiantum, Avena, Ceratopteris, Cycas, Ginkgo, Pseudotsuga	AGAGC	4.533****	43
	AAG	4.933****	4.667
	ACC	5.400****	7.833
	AAAAG	6.467***	13.167
	AGG	7.133***	11.833
	AAACC	7.200***	10
	AACC	7.533***	18.5
	AAAGG	7.867***	13.333
	AAGAG	8.600**	9.167
	AAAG	11.400**	10.167
	AAACG	11.467**	15
	AATCG	11.667**	9.5
	AAGCC	11.667**	46.833
	AATGC	12.533**	69.333
	AAC	12.533**	9.333
	AACTC	12.533**	17.333
Group 2: Cryptomeria, Picea, Pinus, Tamarix	ACC	5.500**	15.25
	AATGT	6.667**	77.5
	ATCG	7.333**	30
	AGC	7.500**	45.75
Group 3: Amborella, Bruguiera, Eschscholzia, Mesembryanthemum	AG	1.667****	85.5
	AAACC	5.333**	43
	AATGG	5.667**	52
Group 4: Beta, Brassica, Ipomoea, Juglans, Malus, Saruma	AG	7.933***	74.833
	AAAG	9.667**	63.167
	ACTAG	10.600**	58.5
	AAAGG	11.467**	62.333
	AAAAG	11.533**	50.833
	ATCC	11.733**	42.333
	ACCTC	12.200**	59.167
	ACG	12.200**	57.5
	ACGCG	12.267**	53.667
	AGAGG	12.333**	63.167
	AGGCG	12.533**	54
	AGGG	12.600**	56.167
Group 5: Gnetum, Manihot, Phaseolus, Prunus	AAT	3.333***	49.5
	ACTGC	3.833**	53.75
	ACTCG	4.333**	4.5
	ATCGC	6.000**	43
	ATC	6.667**	61.5
Group 6: Aquilegia, Cucumis, Euphorbia, Helianthus, Lactuca, Lotus, Lycopersicon	AATC	6.286****	77.714
	AAAGT	6.476****	71.143
	AACTC	6.857****	75.857
	AAATT	7.619***	68.429
	AACTT	7.810***	67.286
	AATCT	7.810***	72.571
	AAATG	8.000***	71.571
	AAGAT	8.000***	68.714
	AATAT	10.667**	65.143
	AATGC	10.857**	48.143
	ACCT	10.857**	42.143
	AAGAC	10.952**	58.857
	AAT	11.333**	68.857
	AAAAT	11.333**	65
	ACGG	11.429**	26.143
	AGATG	11.524**	67
	AAACC	11.905**	68.571
	AAGGT	11.905**	61.143
	AAACT	12.000**	67.286
	AATCC	12.000**	69.286
	AAAAC	12.190**	69.143
	AATAC	12.476**	69.143
	ACTG	12.571**	36.143
	AG	12.667**	43.857
	AATTC	12.857**	72.571
	AAATC	12.952**	70.143
	AATAG	13.048**	66.143
	AGCT	13.238**	48.714
	ATCC	13.429**	49.143
	AGCGC	13.429**	20.714
	AGGAT	13.524**	59.429
	ATC	13.714**	72.714
	AAAGC	13.714**	52.286
	AGAGC	13.810**	19.286
	ATATC	13.905**	69
	AAAC	13.905**	70.286
	AT	14.000**	55.571
	AATGG	14.286**	66
	AGGGC	14.381**	22.429
Group 7: Nuphar, Panax, Persea, Theobroma	AACCG	4.167**	24.75
	AAGAG	5.167**	36.75
	AAAC	5.167**	29.25
	ACCAT	5.167**	41.25
	CCG	5.333**	13
	CCGCG	6.000**	17.5
	ACGTC	6.167**	6.25
	AGG	6.167**	28.25
	AACGT	6.833**	10.25
Group 8: Liriodendron, Rosa, Sesamum, Thellungiella, Vaccinium	AATAT	2.800****	13
	AAATT	4.800***	11.8
	AACAT	5.000***	7.8
	AG	5.800***	76.4
	AATAC	6.800**	9.4
	AAAC	7.000**	15.2
	AAAAT	7.000**	13.4
	AAACT	7.400**	22
	AACT	7.800**	14.2
	ACTAT	8.800**	12
	AAT	8.800**	17.4
	ACGT	8.800**	15.8
	AAAT	9.000**	17.6
	AGCAT	9.800**	11.8
	ACAGC	9.800**	27.4
Group 9: Arabidopsis, Cynodon, Glycine, Gossypium, Medicago, Populus, Solanum, Vitis	AAAAG	4.071****	82.25
	AAAAC	4.429****	81.5
	AAAAT	4.464****	80.125
	AAAGG	4.571****	82.25
	AATAG	4.714****	80.5
	AAGGT	5.321****	80.625
	AAGAT	5.500****	80
	AAAT	6.071****	78.5
	AATAT	6.643****	78
	AGGAT	6.679****	78.125
	AAAG	6.857****	79.75
	AAAC	7.036****	78.625
	AAGAC	7.429****	79.5
	AAACC	7.536****	79.625
	AACCT	7.607****	78.625
	ACATC	7.750****	76.625
	AACCC	7.857****	78.5
	AACC	8.679****	77.125
	AAGAG	8.821****	76.875
	AACAC	9.357***	78.25
	ATATC	9.357***	75.5
	ACACC	9.607***	73.875
	AAATT	9.643***	76.75
	AACAT	9.786***	76.5
	AACAG	10.071***	78.5
	ACACT	10.357***	77.75
	ACTAT	11.571***	76.25
	AAAGT	11.571***	77.75
	ACTCT	11.786**	76
	AGATG	12.000**	76.75
	ACCAT	12.500**	75.75
	ACAT	12.571**	64.5
	AGCG	12.786**	44.75
	AAGGG	12.821**	72.375
	ACTAG	13.536**	73.875
	ACATG	13.679**	73.375
	AAGG	13.929**	71.5
	AT	14.250**	72.375
	ACCTC	14.357**	69
	AATT	14.464**	70.375
	AACGC	14.786**	68.75
	ACCC	14.929**	67.5
	ACTCC	15.107**	72.875
	ACCCT	15.214**	70.75
	AAACT	15.464**	75.125
Group 10: Antirrhinum, Cichorium, Gerbera, Pisum, Stevia, Taraxacum, Triphysaria, Zinnia	AGGG	6.286****	6
	AAGGC	8.464****	7.375
	AAAAG	8.607****	25.375
	AAGGG	8.821****	8.875
	AGCG	9.429***	14
	AGC	9.786***	12
	ACCAG	9.893***	10.375
	ATCCC	10.179***	11.125
	AGCGC	10.571***	10.75
	AAAGG	10.929***	17.25
	AGAGC	12.036**	9.125
	AAGG	12.107**	11.625
	AAAG	12.679**	23.625
	ATCC	12.786**	19.25
	AGAGG	12.893**	10.375
	AAGCG	13.000**	15.5
	AAATG	13.429**	39.25
	ATCGC	13.464**	28.875
	ACAGC	13.464**	12.625
	AATGC	13.679**	20.625
	AAATC	13.714**	61.75
	AGGCC	13.893**	10.375
	AAGAG	14.393**	18.375
	ACACC	14.429**	49.25
	AAGCT	14.500**	15
	ACGCT	14.821**	13.375
	ACGCG	14.821**	26.625
	ATGCC	15.179**	13.125
	ACAGT	15.464**	13.125
	AATTC	15.607**	47.375
	AGGGG	15.607**	12.375
Group 11: Citrus, Lycoris, Mimulus, Poncirus, Zamia	AATT	3.000****	84.4
	AAAAG	3.200****	74.4
	AAT	4.600***	82.8
	AAAT	4.800***	83.2
	AAATT	6.400***	82.2
	AAAAT	6.800**	81.6
	ATCG	8.000**	20.6
	AATTC	8.600**	71.6
	AAGGC	9.400**	40.6
	AAATC	9.400**	75
	AATG	9.800**	71.4
	AT	10.600**	78.4
Group 12: Aegilops, Hordeum, Oryza, Panicum, Saccharum, Secale, Sorghum, Triticum, Zea	ACCGG	3.333****	83
	CCG	3.333****	83
	AGGGC	3.333****	83
	AGCGG	3.333****	83
	ACGC	3.333****	83
	AGC	3.333****	81
	ACGGG	3.333****	83
	AGGCG	3.333****	83
	ACG	3.333****	83
	CCCGG	3.333****	83
	AGCCG	3.333****	83
	CCGCG	3.333****	83
	CCGG	3.333****	83
	ACGGC	3.556****	82.889
	AGGCC	3.556****	82.889
	CG	3.722****	82.222
	AGCG	3.778****	81.778
	CCCG	3.833****	82.667
	ACGCG	3.833****	82.667
	AGG	3.833****	82.667
	CCCCG	3.889****	82.556
	AGGGG	3.944****	81.889
	AGAGC	4.000****	82.667
	ACCTG	4.111****	82.556
	AGCGC	4.167****	82.556
	ACCCG	4.222****	82.111
	AGCCC	4.222****	82.444
	AGGG	4.278****	81.667
	ACCGC	4.278****	82.333
	ACGG	4.333****	82.444
	ATCC	4.444****	82.444
	ACGCC	4.444****	82.111
	ACCG	4.611****	80.889
	AGCC	4.611****	81.667
	AGCTC	4.944****	82
	ACCC	5.222****	80.556
	ACGAG	5.278****	81.111
	ATCG	5.778****	80.444
	ACTG	5.778****	80.222
	ACGT	5.778****	81.667
	ACAGG	5.833****	81.556
	ACGCT	5.889****	80.889
	ATCGC	5.944****	81.222
	ACAGC	6.000****	81.333
	AGAGG	6.167****	80.222
	ACTGC	6.389****	81.333
	AGCT	6.667****	80.889
	AGGC	6.722****	81.111
	AGCCT	6.722****	80.889
	ACTGG	6.833****	80.778
	AAGGC	7.889****	79.444
	AACGC	7.944****	79
	ACCCC	8.111****	78.222
	ACGTC	8.167****	78.889
	ACACG	8.167****	79.222
	ACCAG	8.500****	79.222
	ACTCG	8.556****	78.222
	ATGCC	8.833****	79
	ATCCG	8.889****	76.889
	ATGC	9.000****	80.111
	ACCTC	9.667****	78.667
	ACTCC	9.889****	77.556
	AAGCG	10.500****	77.889
	AACGG	10.833***	78.667
	ATC	10.944***	28.778
	AAGCC	10.944***	76.333
	ACC	11.833***	68.889
	AAGG	12.111***	73.444
	AAG	12.611***	22.222
	AACG	12.722***	75.222
	AACCG	12.889***	70.444
	AACC	13.056***	73.778
	ACAGT	13.500**	77.111
	ACT	13.556**	71.222
	ACACC	13.833**	74.667
	AAT	14.611**	21
	AGAT	15.056**	60.111
	ACCCT	15.556**	73.556
	AAGGG	16.333**	73.111
Group 13: Eragrostis, Festuca, Lolium, Pennisetum	AAATG	1.667****	6.5
	ACGC	1.667****	76.5
	CG	1.667****	75.5
	CCGG	1.667****	76.5
	ACGGC	2.167****	76.75
	ACGG	2.167****	74.75
	CCGCG	2.167****	76.25
	AGGCC	2.167****	76.75
	CCCCG	2.167****	75.25
	AGGGC	2.333***	76
	CCCG	2.333***	74
	ACCTG	2.333***	74
	CCG	2.667***	76
	AGCGG	2.667***	76
	ACGGG	2.667***	75.5
	AATCG	3.167***	15.25
	AGCG	3.167***	72.75
	AGCCG	3.167***	75.75
	AGCT	3.333***	72.5
	ACCGC	3.333***	75.5
	AAGAT	3.333***	6
	CCCGG	3.500***	74.75
	AGCCC	3.667***	76.5
	ACGCG	3.667***	76.5
	AAAAG	3.833**	5.75
	AATAT	3.833**	10.75
	ACGCC	4.167**	76.75
	AAATC	4.333**	5.5
	AATTC	4.333**	8
	AGCGC	4.500**	75.75
	AG	4.500**	14.75
	AAGAG	4.667**	6.5
	ACGT	4.667**	75.5
	AGGCG	4.667**	75
	AAAAC	4.833**	7.75
	AGGC	4.833**	73.75
	AATGG	4.833**	4.25
	AAAGG	5.333**	7.5
	AGGGG	5.333**	67.5
	AT	5.500**	10.75
	AAAAT	5.667**	11
	AAACG	5.667**	9.5
	AAG	5.833**	7.75
	AATCT	5.833**	12.25
	AAT	6.000**	6.5
	ACTCG	6.167**	62.25
	ATCC	6.167**	71.25
	AATCC	6.167**	7.75
	AAAG	6.167**	8.75
	AACAT	6.333**	15.5
	AAGC	6.333**	77
	AAATT	6.333**	11.5
	ACGCT	6.500**	65.25
	AATAC	6.667**	14
	AAACT	6.667**	16.5
	AATT	6.667**	13.5
	ACACG	6.667**	77.5
	ACAGG	6.833**	73.25
	AGCC	6.833**	78.75
	AAAT	7.000**	11
	ACG	7.167**	72.75
	ACCGG	7.500**	69.75
	ATCG	7.500**	68.25
	AAAC	7.500**	14.75
	AGATG	7.667**	8.5
