# Supplementary material for: Patterned sequence in the transcriptome of vascular plants
Source: BMC Genomics. 2007 Jun 15;8:173. doi: 10.1186/1471-2164-8-173 (PMC1940011; doi:10.1186/1471-2164-8-173)
Supplement: Additional File 14 — Mean within-group ranking difference of genera for total motif frequency in microsatellite loci with two allowed mismatches. This Excel table parallels Additional File 12, but the groups were drawn from Fig. 5, where two mismatched nucleotides were allowed. [file 1471-2164-8-173-S14.xls]

## Sheet: tableW2.txt
Group	Motif	Mean rank difference	Mean rank
Lower vascular plants: Selaginella, Ceratopteris, Adiantum	AT	3.333**	3
Coniferales: Pinus, Picea, Pseudotsuga, Cryptomeria	AGAGC	4.833**	69.25
	AGAGG	4.833**	49.75
	AC	5.167**	4.75
	ACC	5.333**	14.5
	AG	5.833**	5.25
Other gymnosperms: Cycas, Zamia, Gnetum, Welwitschia, Ginkgo	ACC	4.000****	5
	AG	10.400**	21.6
Caryophyllales: Beta, Mesembryanthemum, Tamarix	AAATT	3.333**	40
Rosaceae: Rosa, Prunus, Malus, Fragaria	None	None	None
Fabaceae: Phaseolus, Glycine, Lotus, Medicago, Pisum	ATCGC	5.200***	72.8
	AAGCT	5.400***	64
	AGATC	6.400***	47.4
	AAG	6.400***	71.4
	AGGGG	6.600**	44
	ATCCG	7.200**	56
	ATCC	7.200**	43.2
	ACATG	7.200**	75.8
	ACTAT	7.400**	73.6
	ACAGC	7.600**	59
	ACACT	8.000**	69.6
	AGCT	9.600**	59.8
	AACG	10.400**	69
Malphigiales: Euphorbia, Manihot, Populus, Bruguiera	AAAGG	7.667**	81.5
Brassicaceae: Brassica, Arabidopsis, Thellungiella	AACAC	3.333**	60
	ATC	3.333**	73
	AAG	3.333**	81
Solanaceae: Solanum, Lycopersicon, Capsicum, Nicotiana, Petunia	ATCC	9.400**	32.8
	ACCCG	9.800**	73
	AAC	10.200**	58.4
	AATCC	10.200**	37.8
	AGCTC	10.200**	49
Lamiales: Sesamum, Salvia, Antirrhinum, Mimulus, Triphysaria	None	None	None
Asteraceae: Helianthus, Stevia, Cichorium, Lactuca, Taraxacum, Zinnia, Gerbera	AAGAG	13.619**	11.857
Poaceae: Triticum, Hordeum, Secale, Avena, Oryza, Cynodon, Eragrostis, Panicum, Pennisetum, Saccharum, Sorghum, Zea, Lolium, Festuca, Aegilops	AAT	12.705****	16.267
	AAAAT	13.505****	20
	AAG	13.600****	20.267
	ATC	14.267****	17.6
	AGGGG	14.362****	74.933
	ATCC	16.076***	72.067
	CCG	17.276***	73.4
	AAAT	17.676***	25.467
	AG	17.905**	26.333
	ACGAG	17.924**	72
	AAAG	18.743**	39.333
	AGGGC	18.819**	69.8
	AATTC	18.857**	31.667
	AT	19.486**	24.2
Pooideae: Aegilops, Triticum, Secale, Hordeum, Avena, Festuca, Lolium	AGGCG	5.524****	79.857
	ACGAG	6.000****	79.429
	AAT	8.952***	15
	CCG	9.810***	76.286
	AAAAT	10.571**	16
	AGCTC	11.143**	75.286
	ATCC	11.429**	75
	AAAG	12.190**	30.714
	AAG	12.571**	21.714
	AGCG	12.762**	73.143
	AT	13.143**	20.857
Triticeae: Aegilops, Triticum, Secale, Hordeum	AAGG	1.667****	82.5
	ACGG	2.167****	84.25
	AGAGC	2.333***	84
	AGGCG	2.667***	83
	ACCGC	2.833***	84.75
	ACGT	3.167***	83.25
	ACCCC	3.333***	84
	AGGC	3.667***	78.5
	CCCG	3.667***	84
	ACTGG	3.833**	84.25
	CCGCG	3.833**	80.75
	ACCC	4.000**	83
	AGG	4.000**	78.5
	CCG	4.167**	81.25
	ACGCG	4.167**	83.25
	ACG	4.667**	81.5
	ACGCC	4.667**	82.5
	AT	5.167**	21.25
	ACACG	5.167**	81.25
	ACACC	5.167**	78.25
	ATCGC	5.333**	82
	ATC	5.500**	31.25
	ACAGC	5.500**	79.25
	ACAG	5.500**	73.25
	AGC	6.167**	78.25
	ACGC	6.333**	83
	AAAG	6.333**	37.5
	ACGAG	6.333**	82
	ATCC	6.667**	81.5
	AACGG	7.000**	82
	ATCCG	7.167**	80.75
	AGGGG	7.167**	82.75
Panicoideae: Panicum, Pennisetum, Saccharum, Sorghum, Zea	CCGG	2.000****	84
	ACCG	3.200****	79.8
	AGCG	3.600****	76.2
	AGGGG	3.800****	79.2
	AGGGC	4.000****	81
	CCCG	4.000****	81.8
	ACGT	4.400***	80.4
	AGAGG	4.600***	80.6
	ATCCG	5.800***	81.2
	ACGC	6.000***	79
	AGCC	6.000***	79.4
	ACGAG	6.000***	79.4
	ATCC	6.200***	78.4
	ACAGC	6.400***	77.4
	ACGGC	7.000**	81.8
	ACCGG	7.200**	81
	CCG	7.600**	80.2
	AAG	8.200**	16.4
	AGAGC	8.400**	76.6
	AAGCT	8.400**	77.4
	AGGAT	9.000**	77.6
	ACTAG	9.400**	75.2
	ACAGT	10.200**	78.4
Asparagales: Asparagus, Allium, Lycoris	None	None	None
Other monocots: Acorus, Zantedeschia, Ananas	CCG	2.000***	66.667
	ATCG	4.000**	82.667
Group 1: Amborella, Bruguiera, Eschscholzia, Mesembryanthemum	AG	2.167****	85.25
	AATAC	6.667**	66
Group 2: Juglans, Liriodendron, Rosa, Vaccinium	AG	1.667****	77.5
	AAGAG	7.000**	60
	AATG	7.667**	7.5
Group 3: Glycine, Populus, Vitis	AATCC	1.333***	51
	AAATT	2.000***	78.667
	CCCCG	2.000***	65.667
	ATGCC	2.667**	66
	AGCCT	3.333**	5
	AAAAT	3.333**	84
	AAGTC	4.000**	69.333
	ACGCT	4.000**	5.333
	AAT	4.000**	77.667
	ACCGT	4.000**	4.333
	AGGGG	4.000**	55
	ACGGC	4.000**	5.333
	AAAT	4.000**	81.667
	ACTGC	4.000**	68.333
	CCCGG	4.000**	66.333
	AAAC	4.000**	72.333
	ACGCG	4.000**	5.333
	AGGCC	4.000**	5.333
	CCGG	4.000**	5.333
	AAGGT	4.000**	78
Group 4: Brassica, Ipomoea, Saruma	AG	2.000***	71.667
	AATCC	3.333**	46
	AAATG	4.000**	39.333
	AACTC	4.000**	49.667
	CG	4.000**	58.667
Group 5: Aquilegia, Arabidopsis, Cucumis, Euphorbia, Lactuca, Medicago, Thellungiella	AAG	7.048****	80.143
	ATC	8.952***	77.429
	AG	12.762**	54.857
Group 6: Gerbera, Nuphar, Persea, Prunus, Salvia, Sesamum	AG	6.200***	69.167
	AAC	8.467**	35.5
Group 7: Citrus, Hedyotis, Mimulus, Poncirus, Tamarix	AAC	6.800**	65.4
	AGGG	8.800**	31.4
	AG	8.800**	48.8
	AGATC	9.600**	32.8
	AAAAG	10.400**	64.6
Group 8: Solanum, Lycopersicon, Gossypium	AGAGC	2.000***	48.333
	ACATC	2.000***	55.333
	AGC	2.667**	38
	AGCTC	2.667**	53.667
	AGATG	3.333**	35.667
	AGGC	3.333**	57.333
	AATG	3.333**	53.667
	ACTC	3.333**	48.333
	AGCCT	3.333**	70
	AACCT	4.000**	72.667
	ACTG	4.000**	64.667
Group 9: Antirrhinum, Beta, Cichorium, Taraxacum	ATC	3.667***	78.5
Group 10: Allium, Cynodon, Pseudotsuga, Stevia, Triphysaria, Zinnia	AG	3.267****	3.167
	AGG	9.200**	7.667
	CCG	12.200**	21.833
Group 11: Asparagus, Fragaria, Zantedeschia	None	None	None
Group 12: Acorus, Ananas, Eucalyptus, Malus	AG	2.167****	81.75
	AAG	7.333**	56.5
Group 13: Ginkgo, Lycoris, Panax, Pennisetum, Picea, Zamia	ACT	10.733**	20.167
	ACC	11.067**	11
Group 14: Aegilops, Oryza, Panicum, Saccharum, Secale, Sorghum, Zea	CCG	2.952****	83.857
	CCGCG	3.238****	83.714
	ACGCG	3.238****	83.714
	ACG	4.095****	82.286
	AGGCG	4.286****	83
	ACGCC	4.286****	83
	ACGT	4.667****	81.286
	CCCG	4.762****	82
	ACACG	4.952****	81.143
	AACGG	5.143****	82.571
	ACCGC	5.238****	81.857
	AGGGG	5.333****	80.143
	ATCC	5.524****	77.857
	AGC	5.810****	79.143
	AGG	5.905****	78.429
	AGGC	6.000****	80.714
	ACGC	6.190****	80.286
	ACAGC	6.286****	78
	AGAGG	6.381****	80.429
	ACGAG	6.381****	81.143
	AGCG	6.762****	77.857
	AGAGC	6.857****	80
	ACGG	6.857****	78.857
	ACCTC	7.048****	76.571
	ATCGC	7.429***	80.857
	ATCCG	7.524***	79.714
	AGCTC	7.810***	77
	AATCC	9.048***	72
	AGGG	9.143***	75.429
	ACTGG	10.000***	77.571
	ACCC	10.762**	78.714
	AGATC	10.952**	71.429
	AAT	11.143**	22.286
	ACCCC	11.714**	74.571
	AATGT	12.190**	71.429
	ATC	12.286**	21.429
	AAGG	12.667**	72.429
	CCGG	13.238**	77.429
	AAG	13.333**	21.429
	AGCGG	13.429**	76.429
	AGCGC	13.714**	75.857
	AGAT	13.714**	64.571
	ACACC	13.810**	74.714
	AAACG	14.190**	70.571
Group 15: Festuca, Hordeum, Lolium, Triticum	CCG	1.667****	77.5
	ACGAG	2.167****	77.25
	CCGCG	2.667***	78
	AGCGG	3.833**	81.25
	CCGG	4.167**	76.25
	AGGCG	4.333**	79.5
	ATCG	4.833**	69.75
	CCCG	5.500**	80.75
	ACGC	6.667**	81
	AGCC	7.167**	81.25
	AGAGC	7.333**	80
**, p <= 0.01; ***, p <= 0.001; ****, p <= 0.0001
