# Supplementary material for: Patterned sequence in the transcriptome of vascular plants
Source: BMC Genomics. 2007 Jun 15;8:173. doi: 10.1186/1471-2164-8-173 (PMC1940011; doi:10.1186/1471-2164-8-173)
Supplement: Additional File 15 — Observed and published microsatellite motif frequency rankings in 16 genera. This Excel table lists observed and previously published rankings of di- and tri-nucleotide motif frequencies in these genera, and provides the size of the minimum microsatellite locus recognized in each case. [file 1471-2164-8-173-S15.xls]

## Sheet: Sheet1
Genus	Minimum locus length (nt)		Simple dinucleotide motif rankings				Simple trinucleotide motif rankings										Reference
	2	3	most			least	most									least
Picea	18	18	AT	AG	AC	CG	AAG	AAT	AGG	ACG	CCG	ACT	ACC	AAC	NA*	NA	[45]
Picea	16	15	AT	AG	AC	CG	AGG	AAG	AGC	AAT	ATC	CCG	ACC	AAC	ACG	ACT	present study
Pinus	16	18	AT	AG	AC	CG	CCG	AAG	ACC	AAT	ACG	AGG	NA	NA	NA	NA	[46]
Pinus	16	15	AT	AG	AC	CG	AAG	AGC	AGG	AAT	ACC	ATC	AAC	CCG	ACG	ACT	present study
Citrus	12	15	AG	AC	AT	CG	AAG	AAT	AGC	ACG	ATC	ACC	AAC	AGG	ACT	CCG	[47]
Citrus	16	15	AG	AT	AC	CG	AAG	AAT	AGC	ATC	ACC	AAC	AGG	CCG	ACG	ACT	present study
Medicago	20	21	AG	AT	AC	CG	AAG	AAT	ATC	AAC	AGC	ACC	AGG	ACT	ACG	CCG	[7]
Medicago	16	15	AG	AT	AC	CG	AAG	ATC	AAC	ACC	AAT	AGC	AGG	ACT	ACG	CCG	present study
Glycine	20	21	AG	AT	AC	CG	AAG	AAC	ATC	AAT	ACC	AGC	CCG	AGG	ACG	ACT	[7]
Glycine	16	15	AG	AT	AC	CG	AAG	AAC	AAT	ATC	ACC	AGC	AGG	CCG	ACG	ACT	present study
Lotus	20	20	AG	AT	AC	CG	AAG	ACC	AGG	AAC	ATC	AGC	CCG	ACT	ACG	AAT	[7]
Lotus	16	15	AG	AT	AC	CG	AAG	ACC	AAC	ATC	AGG	AGC	CCG	AAT	ACT	ACG	present study
Arabidopsis	20	20	AG	AT	AC	CG	AAG	ATC	AAC	AGG	AGC	ACC	AAT	ACT	ACG	CCG	[7]
Arabidopsis	14	15	AG	AT	AC	CG	AAG	ATC	AAC	AGG	ACC	AGC	CCG	ACT	ACG	AAT	[17]
Arabidopsis	16	15	AG	AT	AC	CG	AAG	ATC	AAC	AGG	ACC	AGC	ACG	ACT	AAT	CCG	present study
Gossypium	10	12	AT	AG	AC	CG	AAG	AAT	ACT	ATC	AGG	AGC	NA	NA	NA	NA	[33]
Gossypium	16	15	AT	AG	AC	CG	AAG	ATC	AAT	ACC	AGC	AAC	AGG	CCG	ACT	ACG	present study
Ipomoea	14	15	AT	AG	NA	NA	AAT	AAG	CGG	NA	NA	NA	NA	NA	NA	NA	[5]
Ipomoea	16	15	AG	AT	AC	CG	AAG	CCG	ATC	AAT	AGG	AGC	ACC	AAC	ACT	ACG	present study
Lycopersicon	20	30	AT	AG	NA	NA	AAT	NA	NA	NA	NA	NA	NA	NA	NA	NA	[4]
Lycopersicon	16	15	AT	AG	AC	CG	AAG	AAT	AGC	ATC	ACC	AAC	CCG	ACT	AGG	ACG	present study
Hordeum	18	18	AG	AC	AT	CG	CCG	AGC	AGG	AAG	AAC	ATC	ACT	AAT	NA	NA	[3]
Hordeum	16	15	AG	AC	AT	CG	CCG	AGC	AGG	AAG	ACG	ACC	ATC	AAC	AAT	ACT	present study
Triticum	18	18	AG	AC	AT	CG	AAC	CCG	AGC	AAG	AGG	ATC	ACT	AAT	NA	NA	[3]
Triticum	16	15	AG	AC	AT	CG	CCG	AGC	AGG	AAC	AAG	ACG	ACC	ATC	AAT	ACT	present study
Oryza	20	20	AG	AT	AC	CG	CCG	AGG	AAG	AGC	ACG	ACC	AAT	ATC	AAC	ACT	[7]
Oryza	18	18	AG	AT	AC	CG	CCG	AGG	AAG	AGC	ACT	ATC	AAC	AAT	NA	NA	[3]
Oryza	16	15	AG	AT	AC	CG	CCG	AGG	AGC	ACG	ACC	AAG	ATC	AAC	AAT	ACT	present study
Saccharum	14	15	NA	NA	NA	CG	ACC	CCG	AGG	ATC	NA	NA	NA	NA	NA	NA	[6]
Saccharum	16	15	AG	AT	AC	CG	CCG	AGC	AGG	ACG	ACC	AAG	AAC	ATC	AAT	ACT	present study
Sorghum	18	18	AG	AC	AT	CG	CCG	AGC	AGG	AAG	ATC	ACT	AAC	AAT	NA	NA	[3]
Sorghum	16	15	AG	AC	AT	CG	CCG	AGC	AGG	ACG	ACC	AAG	ATC	AAT	AAC	ACT	present study
Zea	18	18	AG	AT	AC	CG	CCG	AGC	AGG	AAT	AAG	AAC	ACT	ATC	NA	NA	[3]
Zea	16	15	AG	AT	AC	CG	CCG	AGC	ACG	AGG	AAG	ACC	AAC	AAT	ATC	ACT	present study
*NA = Not Available
